# Supplementary material for: Advanced bioinformatic analysis and pathway prediction of NSCLC cells upon cisplatin resistance
Source: Sci Rep. 2021 Mar 22;11:6520. doi: 10.1038/s41598-021-85930-y (PMC7985311; doi:10.1038/s41598-021-85930-y)
Supplement: Supplementary file 1 — Supplementary Data 1. [file 41598_2021_85930_MOESM1_ESM.xlsx]

## Sheet: Sheet1
miRNA RNA-seq data
miR ID	Fold change (A549/DDP vs. A549)	Log 2 Fold change
hsa-miR-192-5p	0.043419	-4.52553		Clarification example: miR-192-5p is 4% in A549DDP of the expression in A549 cells
hsa-miR-767-5p	0.0448718	-4.47805
hsa-miR-194-5p	0.0457305	-4.4507
hsa-miR-200a-3p	0.0486111	-4.36257
hsa-miR-194-3p	0.0677201	-3.88427
hsa-miR-429	0.0769231	-3.70044
hsa-miR-192-3p	0.0883392	-3.5008
hsa-miR-6744-5p	0.0909091	-3.45943
hsa-miR-873-5p	0.0927835	-3.42999
hsa-miR-200b-3p	0.0965795	-3.37214
hsa-miR-215-5p	0.10355	-3.2716
hsa-miR-873-3p	0.109091	-3.1964
hsa-miR-105-5p	0.116279	-3.10434
hsa-miR-629-5p	0.132418	-2.91683
hsa-miR-708-5p	0.162963	-2.61738
hsa-miR-1292-5p	0.169616	-2.55966
hsa-miR-2355-3p	0.21519	-2.21632
hsa-miR-338-3p	0.252747	-1.98423
hsa-miR-30d-3p	0.280255	-1.83519
hsa-miR-381-3p	0.297767	-1.74775
hsa-miR-19a-3p	0.324544	-1.62352
hsa-miR-378a-3p	0.332478	-1.58867
hsa-miR-29b-3p	0.355158	-1.49347
hsa-miR-138-5p	0.362509	-1.46391
hsa-miR-19b-3p	0.378772	-1.4006
hsa-miR-224-5p	2.16275	1.11287
hsa-let-7b-5p	2.33544	1.2237
hsa-miR-191-5p	2.41348	1.27111
hsa-miR-744-5p	2.59673	1.3767
hsa-miR-125b-5p	3.02639	1.5976
hsa-miR-664a-5p	3.11628	1.63982
hsa-let-7c-5p	3.14681	1.65389
hsa-miR-1272	3.2236	1.68867
hsa-miR-1301-3p	3.22526	1.68941
hsa-miR-1293	3.35	1.74416
hsa-miR-3141	3.47222	1.79586
hsa-let-7d-3p	3.64516	1.86598
hsa-miR-342-5p	4.44444	2.152
hsa-miR-6075	4.70455	2.23406
hsa-miR-139-3p	4.75	2.24793
hsa-miR-877-3p	4.83333	2.27302
hsa-miR-34c-5p	4.95157	2.30789
hsa-miR-584-5p	5.71569	2.51493
hsa-miR-184	5.8	2.53605
hsa-miR-135b-5p	6.25	2.64386
hsa-miR-34b-3p	6.66234	2.73603
hsa-miR-34c-3p	6.89535	2.78562
hsa-miR-95-3p	7.5102	2.90885
hsa-miR-328-3p	7.68657	2.94234
hsa-miR-3591-5p	8.11111	3.0199
hsa-miR-205-5p	8.77778	3.13386
hsa-miR-486-3p	10.0476	3.32878
hsa-miR-486-5p	10.8457	3.43905
hsa-miR-1269a	13.9091	3.79796
hsa-miR-1269b	15.0833	3.91488
hsa-miR-203a-3p	16.2609	4.02333
hsa-miR-146a-5p	27.2805	4.7698
hsa-miR-3175	31.4231	4.97375
