# Supplementary material for: Advanced bioinformatic analysis and pathway prediction of NSCLC cells upon cisplatin resistance
Source: Sci Rep. 2021 Mar 22;11:6520. doi: 10.1038/s41598-021-85930-y (PMC7985311; doi:10.1038/s41598-021-85930-y)
Supplement: Supplementary file 2 — Supplementary Data 2. [file 41598_2021_85930_MOESM2_ESM.xlsx]

## Sheet: Sheet1
miRNA-mRNA targets by IPA
ID	Expr p-value	Expr Log2 Ratio	ID	Symbol	Expr Log2 Ratio
hsa-let-7c-5p	3.51e-06	1.655	ENSG00000114770	ABCC5	0.597
hsa-let-7c-5p	3.51e-06	1.655	ENSG00000114779	ABHD14B	-0.295
hsa-let-7c-5p	3.51e-06	1.655	ENSG00000136379	ABHD17C	-0.818
hsa-let-7c-5p	3.51e-06	1.655	ENSG00000143322	ABL2	0.829
hsa-let-7c-5p	3.51e-06	1.655	ENSG00000146109	ABT1	-0.588
hsa-let-7c-5p	3.51e-06	1.655	ENSG00000131584	ACAP3	0.4
hsa-let-7c-5p	3.51e-06	1.655	ENSG00000177076	ACER2	2.874
hsa-let-7c-5p	3.51e-06	1.655	ENSG00000143727	ACP1	-0.521
hsa-let-7c-5p	3.51e-06	1.655	ENSG00000135503	ACVR1B	-1.001
hsa-let-7c-5p	3.51e-06	1.655	ENSG00000114739	ACVR2B	0.36
hsa-let-7c-5p	3.51e-06	1.655	ENSG00000143537	ADAM15	0.282
hsa-let-7c-5p	3.51e-06	1.655	ENSG00000205336	ADGRG1	0.267
hsa-let-7c-5p	3.51e-06	1.655	ENSG00000181026	AEN	0.591
hsa-let-7c-5p	3.51e-06	1.655	ENSG00000092847	AGO1	0.765
hsa-let-7c-5p	3.51e-06	1.655	ENSG00000153207	AHCTF1	0.322
hsa-let-7c-5p	3.51e-06	1.655	ENSG00000156709	AIFM1	0.559
hsa-let-7c-5p	3.51e-06	1.655	ENSG00000198074	AKR1B10	-1.41
hsa-let-7c-5p	3.51e-06	1.655	ENSG00000153107	ANAPC1	-0.426
hsa-let-7c-5p	3.51e-06	1.655	ENSG00000164331	ANKRA2	0.413
hsa-let-7c-5p	3.51e-06	1.655	ENSG00000186106	ANKRD46	-0.575
hsa-let-7c-5p	3.51e-06	1.655	ENSG00000168876	ANKRD49	-0.635
hsa-let-7c-5p	3.51e-06	1.655	ENSG00000139645	ANKRD52	0.961
hsa-let-7c-5p	3.51e-06	1.655	ENSG00000143401	ANP32E	-0.634
hsa-let-7c-5p	3.51e-06	1.655	ENSG00000106367	AP1S1	0.592
hsa-let-7c-5p	3.51e-06	1.655	ENSG00000113108	APBB3	0.316
hsa-let-7c-5p	3.51e-06	1.655	ENSG00000062725	APPBP2	0.634
hsa-let-7c-5p	3.51e-06	1.655	ENSG00000081181	ARG2	3.111
hsa-let-7c-5p	3.51e-06	1.655	ENSG00000116017	ARID3A	1.314
hsa-let-7c-5p	3.51e-06	1.655	ENSG00000175906	ARL4D	-2.095
hsa-let-7c-5p	3.51e-06	1.655	ENSG00000162980	ARL5A	-0.635
hsa-let-7c-5p	3.51e-06	1.655	ENSG00000177917	ARL6IP6	-1.216
hsa-let-7c-5p	3.51e-06	1.655	ENSG00000146476	ARMT1	-0.666
hsa-let-7c-5p	3.51e-06	1.655	ENSG00000140450	ARRDC4	3.703
hsa-let-7c-5p	3.51e-06	1.655	ENSG00000204147	ASAH2B	-0.862
hsa-let-7c-5p	3.51e-06	1.655	ENSG00000153317	ASAP1	0.211
hsa-let-7c-5p	3.51e-06	1.655	ENSG00000145782	ATG12	-0.227
hsa-let-7c-5p	3.51e-06	1.655	ENSG00000085978	ATG16L1	-1.066
hsa-let-7c-5p	3.51e-06	1.655	ENSG00000119787	ATL2	-0.574
hsa-let-7c-5p	3.51e-06	1.655	ENSG00000174437	ATP2A2	0.1
hsa-let-7c-5p	3.51e-06	1.655	ENSG00000104043	ATP8B4	1.188
hsa-let-7c-5p	3.51e-06	1.655	ENSG00000123472	ATPAF1	0.373
hsa-let-7c-5p	3.51e-06	1.655	ENSG00000224470	ATXN1L	0.37
hsa-let-7c-5p	3.51e-06	1.655	ENSG00000253719	ATXN7L3B	-0.392
hsa-let-7c-5p	3.51e-06	1.655	ENSG00000178999	AURKB	1.623
hsa-let-7c-5p	3.51e-06	1.655	ENSG00000169857	AVEN	-0.877
hsa-let-7c-5p	3.51e-06	1.655	ENSG00000176597	B3GNT5	1.02
hsa-let-7c-5p	3.51e-06	1.655	ENSG00000174684	B4GAT1	0.739
hsa-let-7c-5p	3.51e-06	1.655	ENSG00000182240	BACE2	0.584
hsa-let-7c-5p	3.51e-06	1.655	ENSG00000075790	BCAP29	-0.438
hsa-let-7c-5p	3.51e-06	1.655	ENSG00000060982	BCAT1	-4.407
hsa-let-7c-5p	3.51e-06	1.655	ENSG00000171552	BCL2L1	0.406
hsa-let-7c-5p	3.51e-06	1.655	ENSG00000145734	BDP1	0.889
hsa-let-7c-5p	3.51e-06	1.655	ENSG00000183092	BEGAIN	3.005
hsa-let-7c-5p	3.51e-06	1.655	ENSG00000164603	BMT2	0.57
hsa-let-7c-5p	3.51e-06	1.655	ENSG00000169925	BRD3	0.3
hsa-let-7c-5p	3.51e-06	1.655	ENSG00000165288	BRWD3	-0.637
hsa-let-7c-5p	3.51e-06	1.655	ENSG00000160058	BSDC1	0.188
hsa-let-7c-5p	3.51e-06	1.655	ENSG00000172270	BSG	-0.258
hsa-let-7c-5p	3.51e-06	1.655	ENSG00000132640	BTBD3	1.522
hsa-let-7c-5p	3.51e-06	1.655	ENSG00000183826	BTBD9	0.721
hsa-let-7c-5p	3.51e-06	1.655	ENSG00000134717	BTF3L4	-0.231
hsa-let-7c-5p	3.51e-06	1.655	ENSG00000159388	BTG2	1.648
hsa-let-7c-5p	3.51e-06	1.655	ENSG00000173237	C11orf86	3.112
hsa-let-7c-5p	3.51e-06	1.655	ENSG00000111412	C12orf49	0.456
hsa-let-7c-5p	3.51e-06	1.655	ENSG00000167173	C15orf39	0.436
hsa-let-7c-5p	3.51e-06	1.655	ENSG00000188493	C19orf54	-0.462
hsa-let-7c-5p	3.51e-06	1.655	ENSG00000088854	C20orf194	-1.166
hsa-let-7c-5p	3.51e-06	1.655	ENSG00000179021	C3orf38	0.313
hsa-let-7c-5p	3.51e-06	1.655	ENSG00000205765	C5orf51	0.466
hsa-let-7c-5p	3.51e-06	1.655	ENSG00000197261	C6orf141	0.988
hsa-let-7c-5p	3.51e-06	1.655	ENSG00000160325	CACFD1	-0.362
hsa-let-7c-5p	3.51e-06	1.655	ENSG00000136436	CALCOCO2	-1.325
hsa-let-7c-5p	3.51e-06	1.655	ENSG00000143933	CALM1 (includes others)	-0.941
hsa-let-7c-5p	3.51e-06	1.655	ENSG00000128595	CALU	0.244
hsa-let-7c-5p	3.51e-06	1.655	ENSG00000042493	CAPG	-1.5
hsa-let-7c-5p	3.51e-06	1.655	ENSG00000153048	CARHSP1	0.584
hsa-let-7c-5p	3.51e-06	1.655	ENSG00000167971	CASKIN1	2.247
hsa-let-7c-5p	3.51e-06	1.655	ENSG00000239521	CASTOR3	0.541
hsa-let-7c-5p	3.51e-06	1.655	ENSG00000110395	CBL	0.324
hsa-let-7c-5p	3.51e-06	1.655	ENSG00000173894	CBX2	-0.874
hsa-let-7c-5p	3.51e-06	1.655	ENSG00000094916	CBX5	0.319
hsa-let-7c-5p	3.51e-06	1.655	ENSG00000253276	CCDC71L	1.167
hsa-let-7c-5p	3.51e-06	1.655	ENSG00000110092	CCND1	0.308
hsa-let-7c-5p	3.51e-06	1.655	ENSG00000162063	CCNF	1.077
hsa-let-7c-5p	3.51e-06	1.655	ENSG00000135083	CCNJL	-0.69
hsa-let-7c-5p	3.51e-06	1.655	ENSG00000108100	CCNY	-0.404
hsa-let-7c-5p	3.51e-06	1.655	ENSG00000126353	CCR7	-1.752
hsa-let-7c-5p	3.51e-06	1.655	ENSG00000154429	CCSAP	1.418
hsa-let-7c-5p	3.51e-06	1.655	ENSG00000164045	CDC25A	1.601
hsa-let-7c-5p	3.51e-06	1.655	ENSG00000101224	CDC25B	0.342
hsa-let-7c-5p	3.51e-06	1.655	ENSG00000134690	CDCA8	2.219
hsa-let-7c-5p	3.51e-06	1.655	ENSG00000105810	CDK6	0.731
hsa-let-7c-5p	3.51e-06	1.655	ENSG00000145996	CDKAL1	-0.646
hsa-let-7c-5p	3.51e-06	1.655	ENSG00000124762	CDKN1A	3.306
hsa-let-7c-5p	3.51e-06	1.655	ENSG00000135048	CEMIP2	1.15
hsa-let-7c-5p	3.51e-06	1.655	ENSG00000123219	CENPK	1.588
hsa-let-7c-5p	3.51e-06	1.655	ENSG00000110274	CEP164	0.299
hsa-let-7c-5p	3.51e-06	1.655	ENSG00000167123	CERCAM	0.843
hsa-let-7c-5p	3.51e-06	1.655	ENSG00000165410	CFL2	0.572
hsa-let-7c-5p	3.51e-06	1.655	ENSG00000128849	CGNL1	-2.174
hsa-let-7c-5p	3.51e-06	1.655	ENSG00000172586	CHCHD1	-0.442
hsa-let-7c-5p	3.51e-06	1.655	ENSG00000171316	CHD7	-1.106
hsa-let-7c-5p	3.51e-06	1.655	ENSG00000130724	CHMP2A	-0.368
hsa-let-7c-5p	3.51e-06	1.655	ENSG00000122863	CHST3	1.659
hsa-let-7c-5p	3.51e-06	1.655	ENSG00000166797	CIAO2A	-0.265
hsa-let-7c-5p	3.51e-06	1.655	ENSG00000163539	CLASP2	0.9
hsa-let-7c-5p	3.51e-06	1.655	ENSG00000153132	CLGN	-1.499
hsa-let-7c-5p	3.51e-06	1.655	ENSG00000134852	CLOCK	0.619
hsa-let-7c-5p	3.51e-06	1.655	ENSG00000172409	CLP1	-0.429
hsa-let-7c-5p	3.51e-06	1.655	ENSG00000119397	CNTRL	-0.386
hsa-let-7c-5p	3.51e-06	1.655	ENSG00000108821	COL1A1	0.396
hsa-let-7c-5p	3.51e-06	1.655	ENSG00000196739	COL27A1	-1.298
hsa-let-7c-5p	3.51e-06	1.655	ENSG00000187498	COL4A1	1.788
hsa-let-7c-5p	3.51e-06	1.655	ENSG00000134871	COL4A2	1.577
hsa-let-7c-5p	3.51e-06	1.655	ENSG00000188153	COL4A5	0.88
hsa-let-7c-5p	3.51e-06	1.655	ENSG00000197565	COL4A6	0.888
hsa-let-7c-5p	3.51e-06	1.655	ENSG00000130635	COL5A1	3.725
hsa-let-7c-5p	3.51e-06	1.655	ENSG00000204262	COL5A2	0.764
hsa-let-7c-5p	3.51e-06	1.655	ENSG00000163626	COX18	0.337
hsa-let-7c-5p	3.51e-06	1.655	ENSG00000128510	CPA4	9.379
hsa-let-7c-5p	3.51e-06	1.655	ENSG00000108582	CPD	0.348
hsa-let-7c-5p	3.51e-06	1.655	ENSG00000137449	CPEB2	0.15
hsa-let-7c-5p	3.51e-06	1.655	ENSG00000113742	CPEB4	0.51
hsa-let-7c-5p	3.51e-06	1.655	ENSG00000071894	CPSF1	-0.395
hsa-let-7c-5p	3.51e-06	1.655	ENSG00000160917	CPSF4	0.343
hsa-let-7c-5p	3.51e-06	1.655	ENSG00000143578	CREB3L4	-0.48
hsa-let-7c-5p	3.51e-06	1.655	ENSG00000167193	CRK	-0.35
hsa-let-7c-5p	3.51e-06	1.655	ENSG00000170275	CRTAP	0.414
hsa-let-7c-5p	3.51e-06	1.655	ENSG00000121671	CRY2	-0.436
hsa-let-7c-5p	3.51e-06	1.655	ENSG00000009307	CSDE1	0.254
hsa-let-7c-5p	3.51e-06	1.655	ENSG00000141551	CSNK1D	-0.284
hsa-let-7c-5p	3.51e-06	1.655	ENSG00000138161	CUZD1	-1.222
hsa-let-7c-5p	3.51e-06	1.655	ENSG00000169429	CXCL8	1.403
hsa-let-7c-5p	3.51e-06	1.655	ENSG00000155016	CYP2U1	1.131
hsa-let-7c-5p	3.51e-06	1.655	ENSG00000129562	DAD1	-0.433
hsa-let-7c-5p	3.51e-06	1.655	ENSG00000132017	DCAF15	0.446
hsa-let-7c-5p	3.51e-06	1.655	ENSG00000164465	DCBLD1	-0.568
hsa-let-7c-5p	3.51e-06	1.655	ENSG00000157349	DDX19B	-0.594
hsa-let-7c-5p	3.51e-06	1.655	ENSG00000147202	DIAPH2	-1.254
hsa-let-7c-5p	3.51e-06	1.655	ENSG00000164741	DLC1	1.213
hsa-let-7c-5p	3.51e-06	1.655	ENSG00000080845	DLGAP4	-0.476
hsa-let-7c-5p	3.51e-06	1.655	ENSG00000119689	DLST	0.337
hsa-let-7c-5p	3.51e-06	1.655	ENSG00000128590	DNAJB9	-0.602
hsa-let-7c-5p	3.51e-06	1.655	ENSG00000136770	DNAJC1	-1.152
hsa-let-7c-5p	3.51e-06	1.655	ENSG00000147459	DOCK5	0.156
hsa-let-7c-5p	3.51e-06	1.655	ENSG00000133884	DPF2	-0.373
hsa-let-7c-5p	3.51e-06	1.655	ENSG00000108963	DPH1	-0.588
hsa-let-7c-5p	3.51e-06	1.655	ENSG00000134146	DPH6	-0.904
hsa-let-7c-5p	3.51e-06	1.655	ENSG00000254986	DPP3	0.555
hsa-let-7c-5p	3.51e-06	1.655	ENSG00000113657	DPYSL3	-0.735
hsa-let-7c-5p	3.51e-06	1.655	ENSG00000096696	DSP	0.848
hsa-let-7c-5p	3.51e-06	1.655	ENSG00000091073	DTX2	1.641
hsa-let-7c-5p	3.51e-06	1.655	ENSG00000110042	DTX4	1.269
hsa-let-7c-5p	3.51e-06	1.655	ENSG00000111266	DUSP16	0.214
hsa-let-7c-5p	3.51e-06	1.655	ENSG00000158716	DUSP23	0.728
hsa-let-7c-5p	3.51e-06	1.655	ENSG00000120875	DUSP4	0.324
hsa-let-7c-5p	3.51e-06	1.655	ENSG00000138036	DYNC2LI1	-0.629
hsa-let-7c-5p	3.51e-06	1.655	ENSG00000158163	DZIP1L	-0.743
hsa-let-7c-5p	3.51e-06	1.655	ENSG00000133740	E2F5	-0.606
hsa-let-7c-5p	3.51e-06	1.655	ENSG00000169016	E2F6	-0.618
hsa-let-7c-5p	3.51e-06	1.655	ENSG00000116406	EDEM3	-0.213
hsa-let-7c-5p	3.51e-06	1.655	ENSG00000078401	EDN1	-1.077
hsa-let-7c-5p	3.51e-06	1.655	ENSG00000102189	EEA1	0.761
hsa-let-7c-5p	3.51e-06	1.655	ENSG00000103319	EEF2K	-0.776
hsa-let-7c-5p	3.51e-06	1.655	ENSG00000269858	EGLN2	-1.342
hsa-let-7c-5p	3.51e-06	1.655	ENSG00000135373	EHF	2.025
hsa-let-7c-5p	3.51e-06	1.655	ENSG00000104131	EIF3J	-0.217
hsa-let-7c-5p	3.51e-06	1.655	ENSG00000148730	EIF4EBP2	0.405
hsa-let-7c-5p	3.51e-06	1.655	ENSG00000110321	EIF4G2	0.255
hsa-let-7c-5p	3.51e-06	1.655	ENSG00000115459	ELMOD3	-0.347
hsa-let-7c-5p	3.51e-06	1.655	ENSG00000118402	ELOVL4	1.906
hsa-let-7c-5p	3.51e-06	1.655	ENSG00000070061	ELP1	0.255
hsa-let-7c-5p	3.51e-06	1.655	ENSG00000170571	EMB	2.422
hsa-let-7c-5p	3.51e-06	1.655	ENSG00000163378	EOGT	-0.573
hsa-let-7c-5p	3.51e-06	1.655	ENSG00000175595	ERCC4	0.708
hsa-let-7c-5p	3.51e-06	1.655	ENSG00000113719	ERGIC1	0.156
hsa-let-7c-5p	3.51e-06	1.655	ENSG00000089248	ERP29	-0.612
hsa-let-7c-5p	3.51e-06	1.655	ENSG00000135476	ESPL1	2.304
hsa-let-7c-5p	3.51e-06	1.655	ENSG00000143845	ETNK2	1.056
hsa-let-7c-5p	3.51e-06	1.655	ENSG00000185862	EVI2B	4.773
hsa-let-7c-5p	3.51e-06	1.655	ENSG00000180210	F2	-5.152
hsa-let-7c-5p	3.51e-06	1.655	ENSG00000134824	FADS2	1.336
hsa-let-7c-5p	3.51e-06	1.655	ENSG00000100376	FAM118A	0.647
hsa-let-7c-5p	3.51e-06	1.655	ENSG00000160767	FAM189B	0.661
hsa-let-7c-5p	3.51e-06	1.655	ENSG00000164970	FAM219A	0.391
hsa-let-7c-5p	3.51e-06	1.655	ENSG00000185112	FAM43A	1.217
hsa-let-7c-5p	3.51e-06	1.655	ENSG00000188610	FAM72B	1.576
hsa-let-7c-5p	3.51e-06	1.655	ENSG00000144554	FANCD2	2.12
hsa-let-7c-5p	3.51e-06	1.655	ENSG00000026103	FAS	2.185
hsa-let-7c-5p	3.51e-06	1.655	ENSG00000118496	FBXO30	0.538
hsa-let-7c-5p	3.51e-06	1.655	ENSG00000156804	FBXO32	0.857
hsa-let-7c-5p	3.51e-06	1.655	ENSG00000182263	FIGN	-1.758
hsa-let-7c-5p	3.51e-06	1.655	ENSG00000181027	FKRP	-0.239
hsa-let-7c-5p	3.51e-06	1.655	ENSG00000106692	FKTN	0.347
hsa-let-7c-5p	3.51e-06	1.655	ENSG00000102531	FNDC3A	-0.384
hsa-let-7c-5p	3.51e-06	1.655	ENSG00000217128	FNIP1	0.369
hsa-let-7c-5p	3.51e-06	1.655	ENSG00000052795	FNIP2	-1.16
hsa-let-7c-5p	3.51e-06	1.655	ENSG00000114541	FRMD4B	-1.107
hsa-let-7c-5p	3.51e-06	1.655	ENSG00000089327	FXYD5	-0.966
hsa-let-7c-5p	3.51e-06	1.655	ENSG00000104290	FZD3	0.407
hsa-let-7c-5p	3.51e-06	1.655	ENSG00000178950	GAK	0.19
hsa-let-7c-5p	3.51e-06	1.655	ENSG00000054983	GALC	0.376
hsa-let-7c-5p	3.51e-06	1.655	ENSG00000141429	GALNT1	0.963
hsa-let-7c-5p	3.51e-06	1.655	ENSG00000143641	GALNT2	0.714
hsa-let-7c-5p	3.51e-06	1.655	ENSG00000007237	GAS7	2.987
hsa-let-7c-5p	3.51e-06	1.655	ENSG00000171766	GATM	-1.842
hsa-let-7c-5p	3.51e-06	1.655	ENSG00000153982	GDPD1	-0.653
hsa-let-7c-5p	3.51e-06	1.655	ENSG00000142252	GEMIN7	-0.559
hsa-let-7c-5p	3.51e-06	1.655	ENSG00000123159	GIPC1	0.19
hsa-let-7c-5p	3.51e-06	1.655	ENSG00000175066	GK5	0.633
hsa-let-7c-5p	3.51e-06	1.655	ENSG00000170266	GLB1	0.637
hsa-let-7c-5p	3.51e-06	1.655	ENSG00000173221	GLRX	0.412
hsa-let-7c-5p	3.51e-06	1.655	ENSG00000141404	GNAL	0.85
hsa-let-7c-5p	3.51e-06	1.655	ENSG00000111670	GNPTAB	0.448
hsa-let-7c-5p	3.51e-06	1.655	ENSG00000135677	GNS	1.296
hsa-let-7c-5p	3.51e-06	1.655	ENSG00000144674	GOLGA4	0.703
hsa-let-7c-5p	3.51e-06	1.655	ENSG00000197978	GOLGA6L9 (includes others)	-1.161
hsa-let-7c-5p	3.51e-06	1.655	ENSG00000147533	GOLGA7	0.186
hsa-let-7c-5p	3.51e-06	1.655	ENSG00000138678	GPAT3	-1.224
hsa-let-7c-5p	3.51e-06	1.655	ENSG00000158669	GPAT4	0.25
hsa-let-7c-5p	3.51e-06	1.655	ENSG00000092978	GPATCH2	-0.333
hsa-let-7c-5p	3.51e-06	1.655	ENSG00000125772	GPCPD1	-1.985
hsa-let-7c-5p	3.51e-06	1.655	ENSG00000180758	GPR157	-0.452
hsa-let-7c-5p	3.51e-06	1.655	ENSG00000164294	GPX8	-0.578
hsa-let-7c-5p	3.51e-06	1.655	ENSG00000155324	GRAMD2B	2.417
hsa-let-7c-5p	3.51e-06	1.655	ENSG00000141449	GREB1L	4.945
hsa-let-7c-5p	3.51e-06	1.655	ENSG00000164284	GRPEL2	-0.471
hsa-let-7c-5p	3.51e-06	1.655	ENSG00000263001	GTF2I	0.208
hsa-let-7c-5p	3.51e-06	1.655	ENSG00000151233	GXYLT1	0.463
hsa-let-7c-5p	3.51e-06	1.655	ENSG00000197903	H2BC12	-0.324
hsa-let-7c-5p	3.51e-06	1.655	ENSG00000170961	HAS2	1.045
hsa-let-7c-5p	3.51e-06	1.655	ENSG00000177602	HASPIN	2.317
hsa-let-7c-5p	3.51e-06	1.655	ENSG00000165338	HECTD2	-0.381
hsa-let-7c-5p	3.51e-06	1.655	ENSG00000064393	HIPK2	-0.919
hsa-let-7c-5p	3.51e-06	1.655	ENSG00000137309	HMGA1	-1.151
hsa-let-7c-5p	3.51e-06	1.655	ENSG00000149948	HMGA2	-6.395
hsa-let-7c-5p	3.51e-06	1.655	ENSG00000100292	HMOX1	1.694
hsa-let-7c-5p	3.51e-06	1.655	ENSG00000134709	HOOK1	-0.449
hsa-let-7c-5p	3.51e-06	1.655	ENSG00000182742	HOXB4	-1.602
hsa-let-7c-5p	3.51e-06	1.655	ENSG00000149428	HYOU1	0.356
hsa-let-7c-5p	3.51e-06	1.655	ENSG00000182054	IDH2	-0.627
hsa-let-7c-5p	3.51e-06	1.655	ENSG00000103742	IGDCC4	0.91
hsa-let-7c-5p	3.51e-06	1.655	ENSG00000140443	IGF1R	0.342
hsa-let-7c-5p	3.51e-06	1.655	ENSG00000159217	IGF2BP1	-0.249
hsa-let-7c-5p	3.51e-06	1.655	ENSG00000073792	IGF2BP2	-3.094
hsa-let-7c-5p	3.51e-06	1.655	ENSG00000136231	IGF2BP3	-0.357
hsa-let-7c-5p	3.51e-06	1.655	ENSG00000263528	IKBKE	1.236
hsa-let-7c-5p	3.51e-06	1.655	ENSG00000142677	IL22RA1	-1.695
hsa-let-7c-5p	3.51e-06	1.655	ENSG00000136244	IL6	4.438
hsa-let-7c-5p	3.51e-06	1.655	ENSG00000068383	INPP5A	-0.549
hsa-let-7c-5p	3.51e-06	1.655	ENSG00000167378	IRGQ	0.318
hsa-let-7c-5p	3.51e-06	1.655	ENSG00000185950	IRS2	-2.035
hsa-let-7c-5p	3.51e-06	1.655	ENSG00000105855	ITGB8	0.501
hsa-let-7c-5p	3.51e-06	1.655	ENSG00000175538	KCNE3	1.952
hsa-let-7c-5p	3.51e-06	1.655	ENSG00000187486	KCNJ11	-3.052
hsa-let-7c-5p	3.51e-06	1.655	ENSG00000153822	KCNJ16	-3.138
hsa-let-7c-5p	3.51e-06	1.655	ENSG00000099337	KCNK6	-1.178
hsa-let-7c-5p	3.51e-06	1.655	ENSG00000110906	KCTD10	0.313
hsa-let-7c-5p	3.51e-06	1.655	ENSG00000174943	KCTD13	0.352
hsa-let-7c-5p	3.51e-06	1.655	ENSG00000115548	KDM3A	-0.267
hsa-let-7c-5p	3.51e-06	1.655	ENSG00000164542	KIAA0895	0.393
hsa-let-7c-5p	3.51e-06	1.655	ENSG00000163807	KIAA1143	0.614
hsa-let-7c-5p	3.51e-06	1.655	ENSG00000068796	KIF2A	0.798
hsa-let-7c-5p	3.51e-06	1.655	ENSG00000119138	KLF9	-1.098
hsa-let-7c-5p	3.51e-06	1.655	ENSG00000213160	KLHL23/PHOSPHO2-KLHL23	-0.945
hsa-let-7c-5p	3.51e-06	1.655	ENSG00000129451	KLK10	8.991
hsa-let-7c-5p	3.51e-06	1.655	ENSG00000186432	KPNA4	0.163
hsa-let-7c-5p	3.51e-06	1.655	ENSG00000133703	KRAS	-0.575
hsa-let-7c-5p	3.51e-06	1.655	ENSG00000183762	KREMEN1	0.79
hsa-let-7c-5p	3.51e-06	1.655	ENSG00000171345	KRT19	-0.416
hsa-let-7c-5p	3.51e-06	1.655	ENSG00000135862	LAMC1	1.118
hsa-let-7c-5p	3.51e-06	1.655	ENSG00000002834	LASP1	0.194
hsa-let-7c-5p	3.51e-06	1.655	ENSG00000213626	LBH	-1.036
hsa-let-7c-5p	3.51e-06	1.655	ENSG00000143815	LBR	-0.599
hsa-let-7c-5p	3.51e-06	1.655	ENSG00000196233	LCOR	-0.229
hsa-let-7c-5p	3.51e-06	1.655	ENSG00000205213	LGR4	-1.775
hsa-let-7c-5p	3.51e-06	1.655	ENSG00000144791	LIMD1	0.524
hsa-let-7c-5p	3.51e-06	1.655	ENSG00000182541	LIMK2	0.57
hsa-let-7c-5p	3.51e-06	1.655	ENSG00000187772	LIN28B	-0.765
hsa-let-7c-5p	3.51e-06	1.655	ENSG00000185621	LMLN	1.101
hsa-let-7c-5p	3.51e-06	1.655	ENSG00000134013	LOXL2	2.516
hsa-let-7c-5p	3.51e-06	1.655	ENSG00000138131	LOXL4	1.027
hsa-let-7c-5p	3.51e-06	1.655	ENSG00000123684	LPGAT1	-1.167
hsa-let-7c-5p	3.51e-06	1.655	ENSG00000168672	LRATD2	0.571
hsa-let-7c-5p	3.51e-06	1.655	ENSG00000139263	LRIG3	-1.449
hsa-let-7c-5p	3.51e-06	1.655	ENSG00000172731	LRRC20	0.406
hsa-let-7c-5p	3.51e-06	1.655	ENSG00000197147	LRRC8B	-1.326
hsa-let-7c-5p	3.51e-06	1.655	ENSG00000108848	LUC7L3	-0.4
hsa-let-7c-5p	3.51e-06	1.655	ENSG00000254087	LYN	-0.86
hsa-let-7c-5p	3.51e-06	1.655	ENSG00000197172	MAGEA3/MAGEA6	-6.79
hsa-let-7c-5p	3.51e-06	1.655	ENSG00000073803	MAP3K13	-0.394
hsa-let-7c-5p	3.51e-06	1.655	ENSG00000169967	MAP3K2	-0.218
hsa-let-7c-5p	3.51e-06	1.655	ENSG00000198909	MAP3K3	0.361
hsa-let-7c-5p	3.51e-06	1.655	ENSG00000185386	MAPK11	1.364
hsa-let-7c-5p	3.51e-06	1.655	ENSG00000069956	MAPK6	-0.146
hsa-let-7c-5p	3.51e-06	1.655	ENSG00000139266	MARCHF9	0.581
hsa-let-7c-5p	3.51e-06	1.655	ENSG00000247626	MARS2	-0.36
hsa-let-7c-5p	3.51e-06	1.655	ENSG00000198625	MDM4	-0.378
hsa-let-7c-5p	3.51e-06	1.655	ENSG00000133997	MED6	-0.564
hsa-let-7c-5p	3.51e-06	1.655	ENSG00000116604	MEF2D	0.462
hsa-let-7c-5p	3.51e-06	1.655	ENSG00000106484	MEST	0.288
hsa-let-7c-5p	3.51e-06	1.655	ENSG00000206562	METTL6	0.313
hsa-let-7c-5p	3.51e-06	1.655	ENSG00000254726	MEX3A	0.657
hsa-let-7c-5p	3.51e-06	1.655	ENSG00000125871	MGME1	0.537
hsa-let-7c-5p	3.51e-06	1.655	ENSG00000101752	MIB1	0.638
hsa-let-7c-5p	3.51e-06	1.655	ENSG00000100335	MIEF1	0.502
hsa-let-7c-5p	3.51e-06	1.655	ENSG00000164654	MIOS	-0.302
hsa-let-7c-5p	3.51e-06	1.655	ENSG00000130382	MLLT1	0.525
hsa-let-7c-5p	3.51e-06	1.655	ENSG00000078403	MLLT10	-0.523
hsa-let-7c-5p	3.51e-06	1.655	ENSG00000115540	MOB4	-0.605
hsa-let-7c-5p	3.51e-06	1.655	ENSG00000185716	MOSMO	-0.632
hsa-let-7c-5p	3.51e-06	1.655	ENSG00000160588	MPZL3	1.512
hsa-let-7c-5p	3.51e-06	1.655	ENSG00000278619	MRM1	-0.341
hsa-let-7c-5p	3.51e-06	1.655	ENSG00000090263	MRPS33	-0.379
hsa-let-7c-5p	3.51e-06	1.655	ENSG00000153944	MSI2	0.825
hsa-let-7c-5p	3.51e-06	1.655	ENSG00000147065	MSN	-0.145
hsa-let-7c-5p	3.51e-06	1.655	ENSG00000198786	MT-ND5	0.584
hsa-let-7c-5p	3.51e-06	1.655	ENSG00000105887	MTPN	0.456
hsa-let-7c-5p	3.51e-06	1.655	ENSG00000129422	MTUS1	-0.756
hsa-let-7c-5p	3.51e-06	1.655	ENSG00000182534	MXRA7	0.839
hsa-let-7c-5p	3.51e-06	1.655	ENSG00000136997	MYC	-0.557
hsa-let-7c-5p	3.51e-06	1.655	ENSG00000214114	MYCBP	0.553
hsa-let-7c-5p	3.51e-06	1.655	ENSG00000164976	MYORG	-1.904
hsa-let-7c-5p	3.51e-06	1.655	ENSG00000173418	NAA20	-0.336
hsa-let-7c-5p	3.51e-06	1.655	ENSG00000139977	NAA30	0.272
hsa-let-7c-5p	3.51e-06	1.655	ENSG00000090971	NAT14	-0.783
hsa-let-7c-5p	3.51e-06	1.655	ENSG00000185818	NAT8L	0.842
hsa-let-7c-5p	3.51e-06	1.655	ENSG00000071051	NCK2	-1.302
hsa-let-7c-5p	3.51e-06	1.655	ENSG00000069869	NEDD4	-1.015
hsa-let-7c-5p	3.51e-06	1.655	ENSG00000136098	NEK3	-1.133
hsa-let-7c-5p	3.51e-06	1.655	ENSG00000166881	NEMP1	0.723
hsa-let-7c-5p	3.51e-06	1.655	ENSG00000186575	NF2	0.35
hsa-let-7c-5p	3.51e-06	1.655	ENSG00000196865	NHLRC2	-0.374
hsa-let-7c-5p	3.51e-06	1.655	ENSG00000116962	NID1	1.698
hsa-let-7c-5p	3.51e-06	1.655	ENSG00000172548	NIPAL4	1.983
hsa-let-7c-5p	3.51e-06	1.655	ENSG00000168256	NKIRAS2	0.584
hsa-let-7c-5p	3.51e-06	1.655	ENSG00000103202	NME4	-0.203
hsa-let-7c-5p	3.51e-06	1.655	ENSG00000172113	NME6	-0.362
hsa-let-7c-5p	3.51e-06	1.655	ENSG00000197183	NOL4L	0.646
hsa-let-7c-5p	3.51e-06	1.655	ENSG00000139910	NOVA1	0.575
hsa-let-7c-5p	3.51e-06	1.655	ENSG00000148200	NR6A1	1.41
hsa-let-7c-5p	3.51e-06	1.655	ENSG00000213281	NRAS	0.41
hsa-let-7c-5p	3.51e-06	1.655	ENSG00000156831	NSMCE2	-0.626
hsa-let-7c-5p	3.51e-06	1.655	ENSG00000142233	NTN5	-1.042
hsa-let-7c-5p	3.51e-06	1.655	ENSG00000136159	NUDT15	0.431
hsa-let-7c-5p	3.51e-06	1.655	ENSG00000105245	NUMBL	-1.524
hsa-let-7c-5p	3.51e-06	1.655	ENSG00000167693	NXN	3.078
hsa-let-7c-5p	3.51e-06	1.655	ENSG00000205978	NYNRIN	-0.554
hsa-let-7c-5p	3.51e-06	1.655	ENSG00000173391	OLR1	8.311
hsa-let-7c-5p	3.51e-06	1.655	ENSG00000119547	ONECUT2	-0.978
hsa-let-7c-5p	3.51e-06	1.655	ENSG00000070882	OSBPL3	-0.314
hsa-let-7c-5p	3.51e-06	1.655	ENSG00000145623	OSMR	0.704
hsa-let-7c-5p	3.51e-06	1.655	ENSG00000145569	OTULINL	-1.715
hsa-let-7c-5p	3.51e-06	1.655	ENSG00000072682	P4HA2	0.349
hsa-let-7c-5p	3.51e-06	1.655	ENSG00000158006	PAFAH2	0.476
hsa-let-7c-5p	3.51e-06	1.655	ENSG00000182752	PAPPA	1.151
hsa-let-7c-5p	3.51e-06	1.655	ENSG00000169116	PARM1	-5.539
hsa-let-7c-5p	3.51e-06	1.655	ENSG00000138617	PARP16	-0.467
hsa-let-7c-5p	3.51e-06	1.655	ENSG00000151883	PARP8	4.28
hsa-let-7c-5p	3.51e-06	1.655	ENSG00000162396	PARS2	0.677
hsa-let-7c-5p	3.51e-06	1.655	ENSG00000185630	PBX1	1.122
hsa-let-7c-5p	3.51e-06	1.655	ENSG00000204304	PBX2	0.221
hsa-let-7c-5p	3.51e-06	1.655	ENSG00000185619	PCGF3	0.495
hsa-let-7c-5p	3.51e-06	1.655	ENSG00000141179	PCTP	-0.542
hsa-let-7c-5p	3.51e-06	1.655	ENSG00000174840	PDE12	0.491
hsa-let-7c-5p	3.51e-06	1.655	ENSG00000138735	PDE5A	-1.569
hsa-let-7c-5p	3.51e-06	1.655	ENSG00000197461	PDGFA	0.846
hsa-let-7c-5p	3.51e-06	1.655	ENSG00000168291	PDHB	-0.27
hsa-let-7c-5p	3.51e-06	1.655	ENSG00000172840	PDP2	0.652
hsa-let-7c-5p	3.51e-06	1.655	ENSG00000242265	PEG10	0.645
hsa-let-7c-5p	3.51e-06	1.655	ENSG00000101856	PGRMC1	-0.489
hsa-let-7c-5p	3.51e-06	1.655	ENSG00000112419	PHACTR2	1.362
hsa-let-7c-5p	3.51e-06	1.655	ENSG00000165195	PIGA	-1.114
hsa-let-7c-5p	3.51e-06	1.655	ENSG00000101464	PIGU	-0.349
hsa-let-7c-5p	3.51e-06	1.655	ENSG00000091622	PITPNM3	-1.328
hsa-let-7c-5p	3.51e-06	1.655	ENSG00000171033	PKIA	4.387
hsa-let-7c-5p	3.51e-06	1.655	ENSG00000065243	PKN2	-0.741
hsa-let-7c-5p	3.51e-06	1.655	ENSG00000103066	PLA2G15	0.972
hsa-let-7c-5p	3.51e-06	1.655	ENSG00000115556	PLCD4	-0.419
hsa-let-7c-5p	3.51e-06	1.655	ENSG00000182378	PLCXD1	-0.994
hsa-let-7c-5p	3.51e-06	1.655	ENSG00000105223	PLD3	-0.568
hsa-let-7c-5p	3.51e-06	1.655	ENSG00000178209	PLEC	0.609
hsa-let-7c-5p	3.51e-06	1.655	ENSG00000106086	PLEKHA8	0.671
hsa-let-7c-5p	3.51e-06	1.655	ENSG00000152952	PLOD2	1.332
hsa-let-7c-5p	3.51e-06	1.655	ENSG00000205808	PLPP6	-0.558
hsa-let-7c-5p	3.51e-06	1.655	ENSG00000004399	PLXND1	-0.781
hsa-let-7c-5p	3.51e-06	1.655	ENSG00000146281	PM20D2	-0.394
hsa-let-7c-5p	3.51e-06	1.655	ENSG00000141682	PMAIP1	0.487
hsa-let-7c-5p	3.51e-06	1.655	ENSG00000164087	POC1A	1.747
hsa-let-7c-5p	3.51e-06	1.655	ENSG00000143442	POGZ	-0.316
hsa-let-7c-5p	3.51e-06	1.655	ENSG00000106628	POLD2	-0.336
hsa-let-7c-5p	3.51e-06	1.655	ENSG00000051341	POLQ	2.887
hsa-let-7c-5p	3.51e-06	1.655	ENSG00000102978	POLR2C	-1.33
hsa-let-7c-5p	3.51e-06	1.655	ENSG00000144231	POLR2D	-0.297
hsa-let-7c-5p	3.51e-06	1.655	ENSG00000196313	POM121/POM121C	0.457
hsa-let-7c-5p	3.51e-06	1.655	ENSG00000143190	POU2F1	0.294
hsa-let-7c-5p	3.51e-06	1.655	ENSG00000158615	PPP1R15B	-0.284
hsa-let-7c-5p	3.51e-06	1.655	ENSG00000115685	PPP1R7	-0.892
hsa-let-7c-5p	3.51e-06	1.655	ENSG00000221914	PPP2R2A	0.383
hsa-let-7c-5p	3.51e-06	1.655	ENSG00000138814	PPP3CA	-0.279
hsa-let-7c-5p	3.51e-06	1.655	ENSG00000131791	PRKAB2	-0.278
hsa-let-7c-5p	3.51e-06	1.655	ENSG00000134186	PRPF38B	-0.342
hsa-let-7c-5p	3.51e-06	1.655	ENSG00000204469	PRRC2A	0.229
hsa-let-7c-5p	3.51e-06	1.655	ENSG00000005001	PRSS22	5.8
hsa-let-7c-5p	3.51e-06	1.655	ENSG00000205155	PSENEN	-0.823
hsa-let-7c-5p	3.51e-06	1.655	ENSG00000169403	PTAFR	6.18
hsa-let-7c-5p	3.51e-06	1.655	ENSG00000188647	PTAR1	-0.421
hsa-let-7c-5p	3.51e-06	1.655	ENSG00000184007	PTP4A2	0.27
hsa-let-7c-5p	3.51e-06	1.655	ENSG00000153707	PTPRD	3.672
hsa-let-7c-5p	3.51e-06	1.655	ENSG00000130508	PXDN	3.504
hsa-let-7c-5p	3.51e-06	1.655	ENSG00000101417	PXMP4	0.442
hsa-let-7c-5p	3.51e-06	1.655	ENSG00000131242	RAB11FIP4	0.649
hsa-let-7c-5p	3.51e-06	1.655	ENSG00000139998	RAB15	-1.787
hsa-let-7c-5p	3.51e-06	1.655	ENSG00000152061	RABGAP1L	0.386
hsa-let-7c-5p	3.51e-06	1.655	ENSG00000144134	RABL2A	-0.661
hsa-let-7c-5p	3.51e-06	1.655	ENSG00000144118	RALB	-0.58
hsa-let-7c-5p	3.51e-06	1.655	ENSG00000188559	RALGAPA2	0.946
hsa-let-7c-5p	3.51e-06	1.655	ENSG00000136828	RALGPS1	0.442
hsa-let-7c-5p	3.51e-06	1.655	ENSG00000125970	RALY	-0.435
hsa-let-7c-5p	3.51e-06	1.655	ENSG00000139687	RB1	0.589
hsa-let-7c-5p	3.51e-06	1.655	ENSG00000100320	RBFOX2	0.367
hsa-let-7c-5p	3.51e-06	1.655	ENSG00000122965	RBM19	-0.32
hsa-let-7c-5p	3.51e-06	1.655	ENSG00000102317	RBM3	-1.129
hsa-let-7c-5p	3.51e-06	1.655	ENSG00000153250	RBMS1	-0.781
hsa-let-7c-5p	3.51e-06	1.655	ENSG00000049449	RCN1	-0.207
hsa-let-7c-5p	3.51e-06	1.655	ENSG00000121039	RDH10	-2.617
hsa-let-7c-5p	3.51e-06	1.655	ENSG00000137710	RDX	0.296
hsa-let-7c-5p	3.51e-06	1.655	ENSG00000092871	RFFL	-0.373
hsa-let-7c-5p	3.51e-06	1.655	ENSG00000091844	RGS17	-1.113
hsa-let-7c-5p	3.51e-06	1.655	ENSG00000143878	RHOB	0.632
hsa-let-7c-5p	3.51e-06	1.655	ENSG00000131941	RHPN2	-0.819
hsa-let-7c-5p	3.51e-06	1.655	ENSG00000164327	RICTOR	-0.787
hsa-let-7c-5p	3.51e-06	1.655	ENSG00000101782	RIOK3	0.515
hsa-let-7c-5p	3.51e-06	1.655	ENSG00000175643	RMI2	1.599
hsa-let-7c-5p	3.51e-06	1.655	ENSG00000233198	RNF224	0.987
hsa-let-7c-5p	3.51e-06	1.655	ENSG00000146083	RNF44	0.326
hsa-let-7c-5p	3.51e-06	1.655	ENSG00000114125	RNF7	-0.352
hsa-let-7c-5p	3.51e-06	1.655	ENSG00000067900	ROCK1	0.329
hsa-let-7c-5p	3.51e-06	1.655	ENSG00000109475	RPL34	-0.255
hsa-let-7c-5p	3.51e-06	1.655	ENSG00000152464	RPP38	-0.587
hsa-let-7c-5p	3.51e-06	1.655	ENSG00000171848	RRM2	2.535
hsa-let-7c-5p	3.51e-06	1.655	ENSG00000101115	SALL4	-0.451
hsa-let-7c-5p	3.51e-06	1.655	ENSG00000177570	SAMD12	2.605
hsa-let-7c-5p	3.51e-06	1.655	ENSG00000133872	SARAF	0.44
hsa-let-7c-5p	3.51e-06	1.655	ENSG00000188322	SBK1	1.934
hsa-let-7c-5p	3.51e-06	1.655	ENSG00000099194	SCD	2.349
hsa-let-7c-5p	3.51e-06	1.655	ENSG00000136155	SCEL	1.306
hsa-let-7c-5p	3.51e-06	1.655	ENSG00000142186	SCYL1	-0.24
hsa-let-7c-5p	3.51e-06	1.655	ENSG00000000457	SCYL3	-0.611
hsa-let-7c-5p	3.51e-06	1.655	ENSG00000138593	SECISBP2L	0.66
hsa-let-7c-5p	3.51e-06	1.655	ENSG00000001617	SEMA3F	0.98
hsa-let-7c-5p	3.51e-06	1.655	ENSG00000168758	SEMA4C	-0.797
hsa-let-7c-5p	3.51e-06	1.655	ENSG00000095539	SEMA4G	-2.361
hsa-let-7c-5p	3.51e-06	1.655	ENSG00000163904	SENP2	0.286
hsa-let-7c-5p	3.51e-06	1.655	ENSG00000119231	SENP5	0.605
hsa-let-7c-5p	3.51e-06	1.655	ENSG00000170542	SERPINB9	0.331
hsa-let-7c-5p	3.51e-06	1.655	ENSG00000147955	SIGMAR1	-0.279
hsa-let-7c-5p	3.51e-06	1.655	ENSG00000180592	SKIDA1	0.97
hsa-let-7c-5p	3.51e-06	1.655	ENSG00000136603	SKIL	-0.736
hsa-let-7c-5p	3.51e-06	1.655	ENSG00000115902	SLC1A4	-2.913
hsa-let-7c-5p	3.51e-06	1.655	ENSG00000144136	SLC20A1	-0.924
hsa-let-7c-5p	3.51e-06	1.655	ENSG00000100075	SLC25A1	0.553
hsa-let-7c-5p	3.51e-06	1.655	ENSG00000004864	SLC25A13	0.442
hsa-let-7c-5p	3.51e-06	1.655	ENSG00000153291	SLC25A27	1.328
hsa-let-7c-5p	3.51e-06	1.655	ENSG00000075303	SLC25A40	0.505
hsa-let-7c-5p	3.51e-06	1.655	ENSG00000146411	SLC2A12	2.15
hsa-let-7c-5p	3.51e-06	1.655	ENSG00000170385	SLC30A1	0.97
hsa-let-7c-5p	3.51e-06	1.655	ENSG00000104154	SLC30A4	0.867
hsa-let-7c-5p	3.51e-06	1.655	ENSG00000152683	SLC30A6	-0.231
hsa-let-7c-5p	3.51e-06	1.655	ENSG00000130958	SLC35D2	-0.939
hsa-let-7c-5p	3.51e-06	1.655	ENSG00000111371	SLC38A1	-0.718
hsa-let-7c-5p	3.51e-06	1.655	ENSG00000165915	SLC39A13	0.306
hsa-let-7c-5p	3.51e-06	1.655	ENSG00000080493	SLC4A4	-5.063
hsa-let-7c-5p	3.51e-06	1.655	ENSG00000101276	SLC52A3	0.703
hsa-let-7c-5p	3.51e-06	1.655	ENSG00000138074	SLC5A6	-0.698
hsa-let-7c-5p	3.51e-06	1.655	ENSG00000040487	SLC66A1	0.778
hsa-let-7c-5p	3.51e-06	1.655	ENSG00000065613	SLK	0.235
hsa-let-7c-5p	3.51e-06	1.655	ENSG00000173473	SMARCC1	0.179
hsa-let-7c-5p	3.51e-06	1.655	ENSG00000072501	SMC1A	0.322
hsa-let-7c-5p	3.51e-06	1.655	ENSG00000108055	SMC3	-0.411
hsa-let-7c-5p	3.51e-06	1.655	ENSG00000176994	SMCR8	0.202
hsa-let-7c-5p	3.51e-06	1.655	ENSG00000088826	SMOX	1.265
hsa-let-7c-5p	3.51e-06	1.655	ENSG00000185669	SNAI3	2.86
hsa-let-7c-5p	3.51e-06	1.655	ENSG00000184602	SNN	1.116
hsa-let-7c-5p	3.51e-06	1.655	ENSG00000148158	SNX30	0.876
hsa-let-7c-5p	3.51e-06	1.655	ENSG00000143842	SOX13	-1.348
hsa-let-7c-5p	3.51e-06	1.655	ENSG00000113140	SPARC	9.25
hsa-let-7c-5p	3.51e-06	1.655	ENSG00000129128	SPCS3	-0.678
hsa-let-7c-5p	3.51e-06	1.655	ENSG00000152582	SPEF2	-0.699
hsa-let-7c-5p	3.51e-06	1.655	ENSG00000168005	SPINDOC	-0.263
hsa-let-7c-5p	3.51e-06	1.655	ENSG00000196220	SRGAP3	2.024
hsa-let-7c-5p	3.51e-06	1.655	ENSG00000122862	SRGN	1.359
hsa-let-7c-5p	3.51e-06	1.655	ENSG00000008513	ST3GAL1	-1.597
hsa-let-7c-5p	3.51e-06	1.655	ENSG00000007341	ST7L	-0.517
hsa-let-7c-5p	3.51e-06	1.655	ENSG00000010270	STARD3NL	-0.46
hsa-let-7c-5p	3.51e-06	1.655	ENSG00000164211	STARD4	3.213
hsa-let-7c-5p	3.51e-06	1.655	ENSG00000157214	STEAP2	1.061
hsa-let-7c-5p	3.51e-06	1.655	ENSG00000115107	STEAP3	-0.487
hsa-let-7c-5p	3.51e-06	1.655	ENSG00000136874	STX17	0.681
hsa-let-7c-5p	3.51e-06	1.655	ENSG00000166900	STX3	0.349
hsa-let-7c-5p	3.51e-06	1.655	ENSG00000164506	STXBP5	0.879
hsa-let-7c-5p	3.51e-06	1.655	ENSG00000172340	SUCLG2	-0.822
hsa-let-7c-5p	3.51e-06	1.655	ENSG00000196562	SULF2	2.004
hsa-let-7c-5p	3.51e-06	1.655	ENSG00000008282	SYPL1	0.165
hsa-let-7c-5p	3.51e-06	1.655	ENSG00000067715	SYT1	-0.618
hsa-let-7c-5p	3.51e-06	1.655	ENSG00000055208	TAB2	0.344
hsa-let-7c-5p	3.51e-06	1.655	ENSG00000276234	TADA2A	-0.451
hsa-let-7c-5p	3.51e-06	1.655	ENSG00000148835	TAF5	-0.82
hsa-let-7c-5p	3.51e-06	1.655	ENSG00000149591	TAGLN	-0.665
hsa-let-7c-5p	3.51e-06	1.655	ENSG00000102125	TAZ	-0.565
hsa-let-7c-5p	3.51e-06	1.655	ENSG00000107021	TBC1D13	0.578
hsa-let-7c-5p	3.51e-06	1.655	ENSG00000198933	TBKBP1	0.515
hsa-let-7c-5p	3.51e-06	1.655	ENSG00000196663	TECPR2	0.387
hsa-let-7c-5p	3.51e-06	1.655	ENSG00000187605	TET3	-0.768
hsa-let-7c-5p	3.51e-06	1.655	ENSG00000144043	TEX261	-0.204
hsa-let-7c-5p	3.51e-06	1.655	ENSG00000115112	TFCP2L1	-2.521
hsa-let-7c-5p	3.51e-06	1.655	ENSG00000088451	TGDS	-0.558
hsa-let-7c-5p	3.51e-06	1.655	ENSG00000163513	TGFBR2	0.92
hsa-let-7c-5p	3.51e-06	1.655	ENSG00000069702	TGFBR3	0.675
hsa-let-7c-5p	3.51e-06	1.655	ENSG00000137801	THBS1	0.513
hsa-let-7c-5p	3.51e-06	1.655	ENSG00000159445	THEM4	-0.295
hsa-let-7c-5p	3.51e-06	1.655	ENSG00000126351	THRA	-0.758
hsa-let-7c-5p	3.51e-06	1.655	ENSG00000126768	TIMM17B	-0.443
hsa-let-7c-5p	3.51e-06	1.655	ENSG00000167900	TK1	1.818
hsa-let-7c-5p	3.51e-06	1.655	ENSG00000140406	TLNRD1	-0.582
hsa-let-7c-5p	3.51e-06	1.655	ENSG00000136869	TLR4	5.814
hsa-let-7c-5p	3.51e-06	1.655	ENSG00000170537	TMC7	-0.48
hsa-let-7c-5p	3.51e-06	1.655	ENSG00000149483	TMEM138	-0.597
hsa-let-7c-5p	3.51e-06	1.655	ENSG00000161558	TMEM143	-0.634
hsa-let-7c-5p	3.51e-06	1.655	ENSG00000164124	TMEM144	1.158
hsa-let-7c-5p	3.51e-06	1.655	ENSG00000261115	TMEM178B	2.273
hsa-let-7c-5p	3.51e-06	1.655	ENSG00000164983	TMEM65	-1.46
hsa-let-7c-5p	3.51e-06	1.655	ENSG00000142046	TMEM91	-1.07
hsa-let-7c-5p	3.51e-06	1.655	ENSG00000121858	TNFSF10	1.353
hsa-let-7c-5p	3.51e-06	1.655	ENSG00000125657	TNFSF9	2.966
hsa-let-7c-5p	3.51e-06	1.655	ENSG00000050730	TNIP3	3.186
hsa-let-7c-5p	3.51e-06	1.655	ENSG00000141510	TP53	-0.398
hsa-let-7c-5p	3.51e-06	1.655	ENSG00000198467	TPM2	-0.557
hsa-let-7c-5p	3.51e-06	1.655	ENSG00000166340	TPP1	0.644
hsa-let-7c-5p	3.51e-06	1.655	ENSG00000170638	TRABD	-0.639
hsa-let-7c-5p	3.51e-06	1.655	ENSG00000168016	TRANK1	2.003
hsa-let-7c-5p	3.51e-06	1.655	ENSG00000113597	TRAPPC13	0.346
hsa-let-7c-5p	3.51e-06	1.655	ENSG00000173334	TRIB1	-0.355
hsa-let-7c-5p	3.51e-06	1.655	ENSG00000119401	TRIM32	0.673
hsa-let-7c-5p	3.51e-06	1.655	ENSG00000146063	TRIM41	0.278
hsa-let-7c-5p	3.51e-06	1.655	ENSG00000119121	TRPM6	1.436
hsa-let-7c-5p	3.51e-06	1.655	ENSG00000165699	TSC1	-0.253
hsa-let-7c-5p	3.51e-06	1.655	ENSG00000180543	TSPYL5	-0.922
hsa-let-7c-5p	3.51e-06	1.655	ENSG00000163728	TTC14	-0.271
hsa-let-7c-5p	3.51e-06	1.655	ENSG00000115282	TTC31	-0.937
hsa-let-7c-5p	3.51e-06	1.655	ENSG00000162222	TTC9C	-0.525
hsa-let-7c-5p	3.51e-06	1.655	ENSG00000114999	TTL	-0.485
hsa-let-7c-5p	3.51e-06	1.655	ENSG00000135912	TTLL4	-0.382
hsa-let-7c-5p	3.51e-06	1.655	ENSG00000170703	TTLL6	-3.117
hsa-let-7c-5p	3.51e-06	1.655	ENSG00000137941	TTLL7	-1.065
hsa-let-7c-5p	3.51e-06	1.655	ENSG00000104833	TUBB4A	-0.673
hsa-let-7c-5p	3.51e-06	1.655	ENSG00000114383	TUSC2	0.534
hsa-let-7c-5p	3.51e-06	1.655	ENSG00000084652	TXLNA	0.252
hsa-let-7c-5p	3.51e-06	1.655	ENSG00000176890	TYMS	0.82
hsa-let-7c-5p	3.51e-06	1.655	ENSG00000215114	UBXN2B	-0.347
hsa-let-7c-5p	3.51e-06	1.655	ENSG00000144224	UBXN4	-0.609
hsa-let-7c-5p	3.51e-06	1.655	ENSG00000120686	UFM1	-0.259
hsa-let-7c-5p	3.51e-06	1.655	ENSG00000148154	UGCG	-0.33
hsa-let-7c-5p	3.51e-06	1.655	ENSG00000276043	UHRF1	1.839
hsa-let-7c-5p	3.51e-06	1.655	ENSG00000138768	USO1	0.459
hsa-let-7c-5p	3.51e-06	1.655	ENSG00000170185	USP38	0.486
hsa-let-7c-5p	3.51e-06	1.655	ENSG00000183878	UTY	0.576
hsa-let-7c-5p	3.51e-06	1.655	ENSG00000162738	VANGL2	0.573
hsa-let-7c-5p	3.51e-06	1.655	ENSG00000143494	VASH2	-4.251
hsa-let-7c-5p	3.51e-06	1.655	ENSG00000038427	VCAN	-3.403
hsa-let-7c-5p	3.51e-06	1.655	ENSG00000206538	VGLL3	-0.374
hsa-let-7c-5p	3.51e-06	1.655	ENSG00000026025	VIM	-0.933
hsa-let-7c-5p	3.51e-06	1.655	ENSG00000166887	VPS39	0.18
hsa-let-7c-5p	3.51e-06	1.655	ENSG00000047056	WDR37	-0.348
hsa-let-7c-5p	3.51e-06	1.655	ENSG00000143816	WNT9A	1.839
hsa-let-7c-5p	3.51e-06	1.655	ENSG00000182489	XKRX	-2.497
hsa-let-7c-5p	3.51e-06	1.655	ENSG00000171448	ZBTB26	-0.568
hsa-let-7c-5p	3.51e-06	1.655	ENSG00000247315	ZCCHC3	-0.315
hsa-let-7c-5p	3.51e-06	1.655	ENSG00000131732	ZCCHC9	-0.38
hsa-let-7c-5p	3.51e-06	1.655	ENSG00000072121	ZFYVE26	0.396
hsa-let-7c-5p	3.51e-06	1.655	ENSG00000256223	ZNF10	0.639
hsa-let-7c-5p	3.51e-06	1.655	ENSG00000166261	ZNF202	-0.378
hsa-let-7c-5p	3.51e-06	1.655	ENSG00000167380	ZNF226	0.602
hsa-let-7c-5p	3.51e-06	1.655	ENSG00000198105	ZNF248	-0.535
hsa-let-7c-5p	3.51e-06	1.655	ENSG00000152454	ZNF256	3.461
hsa-let-7c-5p	3.51e-06	1.655	ENSG00000083844	ZNF264	0.325
hsa-let-7c-5p	3.51e-06	1.655	ENSG00000275004	ZNF280B	0.71
hsa-let-7c-5p	3.51e-06	1.655	ENSG00000171467	ZNF318	0.338
hsa-let-7c-5p	3.51e-06	1.655	ENSG00000181894	ZNF329	0.898
hsa-let-7c-5p	3.51e-06	1.655	ENSG00000189180	ZNF33A	-0.773
hsa-let-7c-5p	3.51e-06	1.655	ENSG00000131061	ZNF341	0.771
hsa-let-7c-5p	3.51e-06	1.655	ENSG00000160094	ZNF362	0.351
hsa-let-7c-5p	3.51e-06	1.655	ENSG00000198466	ZNF417/ZNF587	0.344
hsa-let-7c-5p	3.51e-06	1.655	ENSG00000180855	ZNF443	1.516
hsa-let-7c-5p	3.51e-06	1.655	ENSG00000112200	ZNF451	0.478
hsa-let-7c-5p	3.51e-06	1.655	ENSG00000196700	ZNF512B	0.867
hsa-let-7c-5p	3.51e-06	1.655	ENSG00000101493	ZNF516	-0.361
hsa-let-7c-5p	3.51e-06	1.655	ENSG00000153896	ZNF599	0.823
hsa-let-7c-5p	3.51e-06	1.655	ENSG00000167528	ZNF641	0.237
hsa-let-7c-5p	3.51e-06	1.655	ENSG00000237440	ZNF737	5.558
hsa-let-7c-5p	3.51e-06	1.655	ENSG00000179922	ZNF784	-1.035
hsa-let-7c-5p	3.51e-06	1.655	ENSG00000132003	ZSWIM4	1.404
hsa-let-7d-3p	0.00188	1.868	ENSG00000141338	ABCA8	2.81
hsa-let-7d-3p	0.00188	1.868	ENSG00000115073	ACTR1B	-0.961
hsa-let-7d-3p	0.00188	1.868	ENSG00000153207	AHCTF1	0.322
hsa-let-7d-3p	0.00188	1.868	ENSG00000151687	ANKAR	-1.775
hsa-let-7d-3p	0.00188	1.868	ENSG00000185305	ARL15	-0.49
hsa-let-7d-3p	0.00188	1.868	ENSG00000085978	ATG16L1	-1.066
hsa-let-7d-3p	0.00188	1.868	ENSG00000166454	ATMIN	0.311
hsa-let-7d-3p	0.00188	1.868	ENSG00000140937	CDH11	13.714
hsa-let-7d-3p	0.00188	1.868	ENSG00000184524	CEND1	5.321
hsa-let-7d-3p	0.00188	1.868	ENSG00000143702	CEP170	0.266
hsa-let-7d-3p	0.00188	1.868	ENSG00000091317	CMTM6	0.692
hsa-let-7d-3p	0.00188	1.868	ENSG00000100528	CNIH1	-0.335
hsa-let-7d-3p	0.00188	1.868	ENSG00000142544	CTU1	-0.941
hsa-let-7d-3p	0.00188	1.868	ENSG00000186684	CYP27C1	0.869
hsa-let-7d-3p	0.00188	1.868	ENSG00000104408	EIF3E	-0.965
hsa-let-7d-3p	0.00188	1.868	ENSG00000075914	EXOSC7	0.349
hsa-let-7d-3p	0.00188	1.868	ENSG00000164220	F2RL2	-0.978
hsa-let-7d-3p	0.00188	1.868	ENSG00000146067	FAM193B	0.256
hsa-let-7d-3p	0.00188	1.868	ENSG00000164970	FAM219A	0.391
hsa-let-7d-3p	0.00188	1.868	ENSG00000102081	FMR1	1.304
hsa-let-7d-3p	0.00188	1.868	ENSG00000122068	FYTTD1	0.343
hsa-let-7d-3p	0.00188	1.868	ENSG00000007237	GAS7	2.987
hsa-let-7d-3p	0.00188	1.868	ENSG00000139278	GLIPR1	1.466
hsa-let-7d-3p	0.00188	1.868	ENSG00000115419	GLS	1.096
hsa-let-7d-3p	0.00188	1.868	ENSG00000197978	GOLGA6L9 (includes others)	-1.161
hsa-let-7d-3p	0.00188	1.868	ENSG00000164294	GPX8	-0.578
hsa-let-7d-3p	0.00188	1.868	ENSG00000164284	GRPEL2	-0.471
hsa-let-7d-3p	0.00188	1.868	ENSG00000197448	GSTK1	-0.18
hsa-let-7d-3p	0.00188	1.868	ENSG00000119041	GTF3C3	-0.515
hsa-let-7d-3p	0.00188	1.868	ENSG00000149948	HMGA2	-6.395
hsa-let-7d-3p	0.00188	1.868	ENSG00000164120	HPGD	-1.501
hsa-let-7d-3p	0.00188	1.868	ENSG00000162687	KCNT2	-2.003
hsa-let-7d-3p	0.00188	1.868	ENSG00000050426	LETMD1	-0.442
hsa-let-7d-3p	0.00188	1.868	ENSG00000127603	MACF1	0.636
hsa-let-7d-3p	0.00188	1.868	ENSG00000117899	MESD	-0.641
hsa-let-7d-3p	0.00188	1.868	ENSG00000113318	MSH3	0.326
hsa-let-7d-3p	0.00188	1.868	ENSG00000134440	NARS1	-0.307
hsa-let-7d-3p	0.00188	1.868	ENSG00000184454	NCMAP	-0.473
hsa-let-7d-3p	0.00188	1.868	ENSG00000146909	NOM1	0.327
hsa-let-7d-3p	0.00188	1.868	ENSG00000125450	NUP85	-0.504
hsa-let-7d-3p	0.00188	1.868	ENSG00000145431	PDGFC	1.523
hsa-let-7d-3p	0.00188	1.868	ENSG00000180287	PLD5	-4.156
hsa-let-7d-3p	0.00188	1.868	ENSG00000146281	PM20D2	-0.394
hsa-let-7d-3p	0.00188	1.868	ENSG00000188647	PTAR1	-0.421
hsa-let-7d-3p	0.00188	1.868	ENSG00000002016	RAD52	-0.866
hsa-let-7d-3p	0.00188	1.868	ENSG00000123094	RASSF8	0.639
hsa-let-7d-3p	0.00188	1.868	ENSG00000159200	RCAN1	0.931
hsa-let-7d-3p	0.00188	1.868	ENSG00000154447	SH3RF1	-0.528
hsa-let-7d-3p	0.00188	1.868	ENSG00000123643	SLC36A1	0.66
hsa-let-7d-3p	0.00188	1.868	ENSG00000139343	SNRPF	-0.266
hsa-let-7d-3p	0.00188	1.868	ENSG00000144228	SPOPL	-0.431
hsa-let-7d-3p	0.00188	1.868	ENSG00000168939	SPRY3	4.195
hsa-let-7d-3p	0.00188	1.868	ENSG00000131374	TBC1D5	0.916
hsa-let-7d-3p	0.00188	1.868	ENSG00000180190	TDRP	0.362
hsa-let-7d-3p	0.00188	1.868	ENSG00000072274	TFRC	1.582
hsa-let-7d-3p	0.00188	1.868	ENSG00000136869	TLR4	5.814
hsa-let-7d-3p	0.00188	1.868	ENSG00000120686	UFM1	-0.259
hsa-let-7d-3p	0.00188	1.868	ENSG00000172466	ZNF24	-0.246
hsa-let-7d-3p	0.00188	1.868	ENSG00000089335	ZNF302	-0.408
hsa-let-7d-3p	0.00188	1.868	ENSG00000130844	ZNF331	1.058
hsa-let-7d-3p	0.00188	1.868	ENSG00000196458	ZNF605	0.713
hsa-let-7d-3p	0.00188	1.868	ENSG00000213020	ZNF611	1.553
hsa-let-7d-3p	0.00188	1.868	ENSG00000204611	ZNF616	2.974
hsa-let-7d-3p	0.00188	1.868	ENSG00000197608	ZNF841	1.591
hsa-miR-105-5p	2.78e-05	-3.108	ENSG00000117054	ACADM	0.315
hsa-miR-105-5p	2.78e-05	-3.108	ENSG00000078124	ACER3	-0.255
hsa-miR-105-5p	2.78e-05	-3.108	ENSG00000173744	AGFG1	-0.447
hsa-miR-105-5p	2.78e-05	-3.108	ENSG00000106351	AGFG2	1.626
hsa-miR-105-5p	2.78e-05	-3.108	ENSG00000120697	ALG5	-0.357
hsa-miR-105-5p	2.78e-05	-3.108	ENSG00000139344	AMDHD1	-1.354
hsa-miR-105-5p	2.78e-05	-3.108	ENSG00000168876	ANKRD49	-0.635
hsa-miR-105-5p	2.78e-05	-3.108	ENSG00000169604	ANTXR1	1.021
hsa-miR-105-5p	2.78e-05	-3.108	ENSG00000104537	ANXA13	-3.81
hsa-miR-105-5p	2.78e-05	-3.108	ENSG00000164111	ANXA5	-0.446
hsa-miR-105-5p	2.78e-05	-3.108	ENSG00000185009	AP3M1	0.191
hsa-miR-105-5p	2.78e-05	-3.108	ENSG00000175906	ARL4D	-2.095
hsa-miR-105-5p	2.78e-05	-3.108	ENSG00000198363	ASPH	-0.843
hsa-miR-105-5p	2.78e-05	-3.108	ENSG00000107669	ATE1	-1.113
hsa-miR-105-5p	2.78e-05	-3.108	ENSG00000123268	ATF1	-0.409
hsa-miR-105-5p	2.78e-05	-3.108	ENSG00000162772	ATF3	-1.188
hsa-miR-105-5p	2.78e-05	-3.108	ENSG00000169857	AVEN	-0.877
hsa-miR-105-5p	2.78e-05	-3.108	ENSG00000166710	B2M	0.956
hsa-miR-105-5p	2.78e-05	-3.108	ENSG00000121578	B4GALT4	-1.57
hsa-miR-105-5p	2.78e-05	-3.108	ENSG00000060982	BCAT1	-4.407
hsa-miR-105-5p	2.78e-05	-3.108	ENSG00000140299	BNIP2	-0.619
hsa-miR-105-5p	2.78e-05	-3.108	ENSG00000064726	BTBD1	0.674
hsa-miR-105-5p	2.78e-05	-3.108	ENSG00000134717	BTF3L4	-0.231
hsa-miR-105-5p	2.78e-05	-3.108	ENSG00000169239	CA5B	-1.484
hsa-miR-105-5p	2.78e-05	-3.108	ENSG00000135932	CAB39	0.42
hsa-miR-105-5p	2.78e-05	-3.108	ENSG00000064012	CASP8	-0.222
hsa-miR-105-5p	2.78e-05	-3.108	ENSG00000105971	CAV2	-0.229
hsa-miR-105-5p	2.78e-05	-3.108	ENSG00000109881	CCDC34	-1.62
hsa-miR-105-5p	2.78e-05	-3.108	ENSG00000152492	CCDC50	0.229
hsa-miR-105-5p	2.78e-05	-3.108	ENSG00000146731	CCT6A	-0.328
hsa-miR-105-5p	2.78e-05	-3.108	ENSG00000105810	CDK6	0.731
hsa-miR-105-5p	2.78e-05	-3.108	ENSG00000136807	CDK9	0.367
hsa-miR-105-5p	2.78e-05	-3.108	ENSG00000111276	CDKN1B	-0.65
hsa-miR-105-5p	2.78e-05	-3.108	ENSG00000153044	CENPH	0.994
hsa-miR-105-5p	2.78e-05	-3.108	ENSG00000198824	CHAMP1	0.412
hsa-miR-105-5p	2.78e-05	-3.108	ENSG00000172586	CHCHD1	-0.442
hsa-miR-105-5p	2.78e-05	-3.108	ENSG00000145354	CISD2	-0.761
hsa-miR-105-5p	2.78e-05	-3.108	ENSG00000164442	CITED2	1.135
hsa-miR-105-5p	2.78e-05	-3.108	ENSG00000162368	CMPK1	0.135
hsa-miR-105-5p	2.78e-05	-3.108	ENSG00000183978	COA3	-0.233
hsa-miR-105-5p	2.78e-05	-3.108	ENSG00000196167	COLCA1	-2.707
hsa-miR-105-5p	2.78e-05	-3.108	ENSG00000138663	COPS4	0.301
hsa-miR-105-5p	2.78e-05	-3.108	ENSG00000143578	CREB3L4	-0.48
hsa-miR-105-5p	2.78e-05	-3.108	ENSG00000116791	CRYZ	-0.377
hsa-miR-105-5p	2.78e-05	-3.108	ENSG00000106258	CYP3A5	-1.944
hsa-miR-105-5p	2.78e-05	-3.108	ENSG00000109016	DHRS7B	-0.399
hsa-miR-105-5p	2.78e-05	-3.108	ENSG00000165023	DIRAS2	5.607
hsa-miR-105-5p	2.78e-05	-3.108	ENSG00000162595	DIRAS3	4.085
hsa-miR-105-5p	2.78e-05	-3.108	ENSG00000176399	DMRTA1	-1.74
hsa-miR-105-5p	2.78e-05	-3.108	ENSG00000134146	DPH6	-0.904
hsa-miR-105-5p	2.78e-05	-3.108	ENSG00000139318	DUSP6	-0.316
hsa-miR-105-5p	2.78e-05	-3.108	ENSG00000169016	E2F6	-0.618
hsa-miR-105-5p	2.78e-05	-3.108	ENSG00000156508	EEF1A1	-0.252
hsa-miR-105-5p	2.78e-05	-3.108	ENSG00000156976	EIF4A2	-0.406
hsa-miR-105-5p	2.78e-05	-3.108	ENSG00000110321	EIF4G2	0.255
hsa-miR-105-5p	2.78e-05	-3.108	ENSG00000118402	ELOVL4	1.906
hsa-miR-105-5p	2.78e-05	-3.108	ENSG00000154920	EME1	1.764
hsa-miR-105-5p	2.78e-05	-3.108	ENSG00000075914	EXOSC7	0.349
hsa-miR-105-5p	2.78e-05	-3.108	ENSG00000065809	FAM107B	-0.561
hsa-miR-105-5p	2.78e-05	-3.108	ENSG00000048828	FAM120A	0.562
hsa-miR-105-5p	2.78e-05	-3.108	ENSG00000118246	FASTKD2	-0.921
hsa-miR-105-5p	2.78e-05	-3.108	ENSG00000066926	FECH	0.396
hsa-miR-105-5p	2.78e-05	-3.108	ENSG00000185070	FLRT2	4.302
hsa-miR-105-5p	2.78e-05	-3.108	ENSG00000158555	GDPD5	0.938
hsa-miR-105-5p	2.78e-05	-3.108	ENSG00000152147	GEMIN6	-0.557
hsa-miR-105-5p	2.78e-05	-3.108	ENSG00000138604	GLCE	-1.636
hsa-miR-105-5p	2.78e-05	-3.108	ENSG00000178445	GLDC	-1.371
hsa-miR-105-5p	2.78e-05	-3.108	ENSG00000115419	GLS	1.096
hsa-miR-105-5p	2.78e-05	-3.108	ENSG00000172380	GNG12	0.214
hsa-miR-105-5p	2.78e-05	-3.108	ENSG00000111711	GOLT1B	-0.662
hsa-miR-105-5p	2.78e-05	-3.108	ENSG00000170270	GON7	-1.051
hsa-miR-105-5p	2.78e-05	-3.108	ENSG00000125166	GOT2	0.203
hsa-miR-105-5p	2.78e-05	-3.108	ENSG00000132475	H3-3A/H3-3B	-0.669
hsa-miR-105-5p	2.78e-05	-3.108	ENSG00000206527	HACD2	-0.597
hsa-miR-105-5p	2.78e-05	-3.108	ENSG00000113924	HGD	-3.856
hsa-miR-105-5p	2.78e-05	-3.108	ENSG00000110422	HIPK3	0.701
hsa-miR-105-5p	2.78e-05	-3.108	ENSG00000072571	HMMR	2.469
hsa-miR-105-5p	2.78e-05	-3.108	ENSG00000127483	HP1BP3	0.245
hsa-miR-105-5p	2.78e-05	-3.108	ENSG00000110756	HPS5	0.737
hsa-miR-105-5p	2.78e-05	-3.108	ENSG00000132196	HSD17B7	0.811
hsa-miR-105-5p	2.78e-05	-3.108	ENSG00000120694	HSPH1	0.157
hsa-miR-105-5p	2.78e-05	-3.108	ENSG00000136156	ITM2B	0.582
hsa-miR-105-5p	2.78e-05	-3.108	ENSG00000134152	KATNBL1	-0.618
hsa-miR-105-5p	2.78e-05	-3.108	ENSG00000237649	KIFC1	2.071
hsa-miR-105-5p	2.78e-05	-3.108	ENSG00000118263	KLF7	-1.694
hsa-miR-105-5p	2.78e-05	-3.108	ENSG00000122550	KLHL7	0.257
hsa-miR-105-5p	2.78e-05	-3.108	ENSG00000205809	KLRC2	1.5
hsa-miR-105-5p	2.78e-05	-3.108	ENSG00000133703	KRAS	-0.575
hsa-miR-105-5p	2.78e-05	-3.108	ENSG00000005893	LAMP2	0.607
hsa-miR-105-5p	2.78e-05	-3.108	ENSG00000179241	LDLRAD3	-0.623
hsa-miR-105-5p	2.78e-05	-3.108	ENSG00000114988	LMAN2L	-0.412
hsa-miR-105-5p	2.78e-05	-3.108	ENSG00000136153	LMO7	-0.946
hsa-miR-105-5p	2.78e-05	-3.108	ENSG00000134324	LPIN1	0.775
hsa-miR-105-5p	2.78e-05	-3.108	ENSG00000107968	MAP3K8	1.72
hsa-miR-105-5p	2.78e-05	-3.108	ENSG00000198125	MB	-0.398
hsa-miR-105-5p	2.78e-05	-3.108	ENSG00000198625	MDM4	-0.378
hsa-miR-105-5p	2.78e-05	-3.108	ENSG00000164024	METAP1	-0.524
hsa-miR-105-5p	2.78e-05	-3.108	ENSG00000173436	MICOS10	0.941
hsa-miR-105-5p	2.78e-05	-3.108	ENSG00000123562	MORF4L2	-0.223
hsa-miR-105-5p	2.78e-05	-3.108	ENSG00000135324	MRAP2	-2.268
hsa-miR-105-5p	2.78e-05	-3.108	ENSG00000166902	MRPL16	-0.565
hsa-miR-105-5p	2.78e-05	-3.108	ENSG00000278845	MRPL45	-0.408
hsa-miR-105-5p	2.78e-05	-3.108	ENSG00000170903	MSANTD4	0.313
hsa-miR-105-5p	2.78e-05	-3.108	ENSG00000120149	MSX2	3.143
hsa-miR-105-5p	2.78e-05	-3.108	ENSG00000119950	MXI1	-0.678
hsa-miR-105-5p	2.78e-05	-3.108	ENSG00000007944	MYLIP	-0.334
hsa-miR-105-5p	2.78e-05	-3.108	ENSG00000121579	NAA50	0.375
hsa-miR-105-5p	2.78e-05	-3.108	ENSG00000069869	NEDD4	-1.015
hsa-miR-105-5p	2.78e-05	-3.108	ENSG00000137601	NEK1	0.717
hsa-miR-105-5p	2.78e-05	-3.108	ENSG00000173848	NET1	-2.556
hsa-miR-105-5p	2.78e-05	-3.108	ENSG00000050344	NFE2L3	-0.935
hsa-miR-105-5p	2.78e-05	-3.108	ENSG00000185115	NSMCE3	-0.298
hsa-miR-105-5p	2.78e-05	-3.108	ENSG00000119547	ONECUT2	-0.978
hsa-miR-105-5p	2.78e-05	-3.108	ENSG00000081087	OSTM1	0.856
hsa-miR-105-5p	2.78e-05	-3.108	ENSG00000099260	PALMD	3.118
hsa-miR-105-5p	2.78e-05	-3.108	ENSG00000175198	PCCA	0.378
hsa-miR-105-5p	2.78e-05	-3.108	ENSG00000171408	PDE7B	1.635
hsa-miR-105-5p	2.78e-05	-3.108	ENSG00000172367	PDZD3	-3.925
hsa-miR-105-5p	2.78e-05	-3.108	ENSG00000100029	PES1	-0.185
hsa-miR-105-5p	2.78e-05	-3.108	ENSG00000124155	PIGT	0.144
hsa-miR-105-5p	2.78e-05	-3.108	ENSG00000181191	PJA1	0.644
hsa-miR-105-5p	2.78e-05	-3.108	ENSG00000171033	PKIA	4.387
hsa-miR-105-5p	2.78e-05	-3.108	ENSG00000118495	PLAGL1	1.209
hsa-miR-105-5p	2.78e-05	-3.108	ENSG00000152192	POU4F1	0.96
hsa-miR-105-5p	2.78e-05	-3.108	ENSG00000127125	PPCS	-0.228
hsa-miR-105-5p	2.78e-05	-3.108	ENSG00000131626	PPFIA1	0.67
hsa-miR-105-5p	2.78e-05	-3.108	ENSG00000138814	PPP3CA	-0.279
hsa-miR-105-5p	2.78e-05	-3.108	ENSG00000221823	PPP3R1	-0.691
hsa-miR-105-5p	2.78e-05	-3.108	ENSG00000138078	PREPL	-0.67
hsa-miR-105-5p	2.78e-05	-3.108	ENSG00000131791	PRKAB2	-0.278
hsa-miR-105-5p	2.78e-05	-3.108	ENSG00000124209	RAB22A	0.354
hsa-miR-105-5p	2.78e-05	-3.108	ENSG00000104388	RAB2A	-0.535
hsa-miR-105-5p	2.78e-05	-3.108	ENSG00000172794	RAB37	-4.345
hsa-miR-105-5p	2.78e-05	-3.108	ENSG00000116191	RALGPS2	-0.425
hsa-miR-105-5p	2.78e-05	-3.108	ENSG00000122035	RASL11A	0.956
hsa-miR-105-5p	2.78e-05	-3.108	ENSG00000123094	RASSF8	0.639
hsa-miR-105-5p	2.78e-05	-3.108	ENSG00000136144	RCBTB1	0.452
hsa-miR-105-5p	2.78e-05	-3.108	ENSG00000134533	RERG	-4.741
hsa-miR-105-5p	2.78e-05	-3.108	ENSG00000076043	REXO2	0.424
hsa-miR-105-5p	2.78e-05	-3.108	ENSG00000172602	RND1	-3.098
hsa-miR-105-5p	2.78e-05	-3.108	ENSG00000117133	RPF1	-0.55
hsa-miR-105-5p	2.78e-05	-3.108	ENSG00000137876	RSL24D1	-1.581
hsa-miR-105-5p	2.78e-05	-3.108	ENSG00000137575	SDCBP	0.371
hsa-miR-105-5p	2.78e-05	-3.108	ENSG00000138802	SEC24B	0.224
hsa-miR-105-5p	2.78e-05	-3.108	ENSG00000008952	SEC62	-0.34
hsa-miR-105-5p	2.78e-05	-3.108	ENSG00000071537	SEL1L	-0.151
hsa-miR-105-5p	2.78e-05	-3.108	ENSG00000035115	SH3YL1	-0.599
hsa-miR-105-5p	2.78e-05	-3.108	ENSG00000014824	SLC30A9	0.484
hsa-miR-105-5p	2.78e-05	-3.108	ENSG00000124786	SLC35B3	-0.414
hsa-miR-105-5p	2.78e-05	-3.108	ENSG00000136052	SLC41A2	-0.682
hsa-miR-105-5p	2.78e-05	-3.108	ENSG00000268104	SLC6A14	4.462
hsa-miR-105-5p	2.78e-05	-3.108	ENSG00000119953	SMNDC1	-0.264
hsa-miR-105-5p	2.78e-05	-3.108	ENSG00000114520	SNX4	0.5
hsa-miR-105-5p	2.78e-05	-3.108	ENSG00000140319	SRP14	-0.246
hsa-miR-105-5p	2.78e-05	-3.108	ENSG00000135250	SRPK2	0.43
hsa-miR-105-5p	2.78e-05	-3.108	ENSG00000114850	SSR3	-0.579
hsa-miR-105-5p	2.78e-05	-3.108	ENSG00000197780	TAF13	0.812
hsa-miR-105-5p	2.78e-05	-3.108	ENSG00000064313	TAF2	-0.587
hsa-miR-105-5p	2.78e-05	-3.108	ENSG00000113407	TARS1	-0.969
hsa-miR-105-5p	2.78e-05	-3.108	ENSG00000106052	TAX1BP1	0.298
hsa-miR-105-5p	2.78e-05	-3.108	ENSG00000154114	TBCEL	0.824
hsa-miR-105-5p	2.78e-05	-3.108	ENSG00000135269	TES	-0.79
hsa-miR-105-5p	2.78e-05	-3.108	ENSG00000079134	THOC1	-0.313
hsa-miR-105-5p	2.78e-05	-3.108	ENSG00000134375	TIMM17A	0.291
hsa-miR-105-5p	2.78e-05	-3.108	ENSG00000169908	TM4SF1	-1.861
hsa-miR-105-5p	2.78e-05	-3.108	ENSG00000109084	TMEM97	-1.149
hsa-miR-105-5p	2.78e-05	-3.108	ENSG00000136527	TRA2B	-0.247
hsa-miR-105-5p	2.78e-05	-3.108	ENSG00000126216	TUBGCP3	-0.611
hsa-miR-105-5p	2.78e-05	-3.108	ENSG00000130338	TULP4	0.34
hsa-miR-105-5p	2.78e-05	-3.108	ENSG00000171928	TVP23B	-0.206
hsa-miR-105-5p	2.78e-05	-3.108	ENSG00000151239	TWF1	0.298
hsa-miR-105-5p	2.78e-05	-3.108	ENSG00000117143	UAP1	-0.595
hsa-miR-105-5p	2.78e-05	-3.108	ENSG00000170142	UBE2E1	0.265
hsa-miR-105-5p	2.78e-05	-3.108	ENSG00000120686	UFM1	-0.259
hsa-miR-105-5p	2.78e-05	-3.108	ENSG00000196620	UGT2B15	-6.807
hsa-miR-105-5p	2.78e-05	-3.108	ENSG00000136051	WASHC4	-0.215
hsa-miR-105-5p	2.78e-05	-3.108	ENSG00000123124	WWP1	-0.305
hsa-miR-105-5p	2.78e-05	-3.108	ENSG00000089335	ZNF302	-0.408
hsa-miR-105-5p	2.78e-05	-3.108	ENSG00000189180	ZNF33A	-0.773
hsa-miR-3591-5p	3.23e-05	3.02	ENSG00000121989	ACVR2A	-0.861
hsa-miR-3591-5p	3.23e-05	3.02	ENSG00000168615	ADAM9	0.442
hsa-miR-3591-5p	3.23e-05	3.02	ENSG00000147853	AK3	0.649
hsa-miR-3591-5p	3.23e-05	3.02	ENSG00000170017	ALCAM	0.357
hsa-miR-3591-5p	3.23e-05	3.02	ENSG00000152766	ANKRD22	1.16
hsa-miR-3591-5p	3.23e-05	3.02	ENSG00000011426	ANLN	2.929
hsa-miR-3591-5p	3.23e-05	3.02	ENSG00000104537	ANXA13	-3.81
hsa-miR-3591-5p	3.23e-05	3.02	ENSG00000182287	AP1S2	-1.937
hsa-miR-3591-5p	3.23e-05	3.02	ENSG00000163697	APBB2	0.273
hsa-miR-3591-5p	3.23e-05	3.02	ENSG00000136044	APPL2	-0.862
hsa-miR-3591-5p	3.23e-05	3.02	ENSG00000138175	ARL3	-0.452
hsa-miR-3591-5p	3.23e-05	3.02	ENSG00000165997	ARL5B	-0.731
hsa-miR-3591-5p	3.23e-05	3.02	ENSG00000140450	ARRDC4	3.703
hsa-miR-3591-5p	3.23e-05	3.02	ENSG00000198363	ASPH	-0.843
hsa-miR-3591-5p	3.23e-05	3.02	ENSG00000111676	ATN1	0.283
hsa-miR-3591-5p	3.23e-05	3.02	ENSG00000176171	BNIP3	-0.219
hsa-miR-3591-5p	3.23e-05	3.02	ENSG00000157617	C2CD2	0.966
hsa-miR-3591-5p	3.23e-05	3.02	ENSG00000147044	CASK	0.303
hsa-miR-3591-5p	3.23e-05	3.02	ENSG00000100557	CCDC198	-3.725
hsa-miR-3591-5p	3.23e-05	3.02	ENSG00000110092	CCND1	0.308
hsa-miR-3591-5p	3.23e-05	3.02	ENSG00000111276	CDKN1B	-0.65
hsa-miR-3591-5p	3.23e-05	3.02	ENSG00000165410	CFL2	0.572
hsa-miR-3591-5p	3.23e-05	3.02	ENSG00000204116	CHIC1	0.362
hsa-miR-3591-5p	3.23e-05	3.02	ENSG00000187498	COL4A1	1.788
hsa-miR-3591-5p	3.23e-05	3.02	ENSG00000198561	CTNND1	-0.886
hsa-miR-3591-5p	3.23e-05	3.02	ENSG00000071967	CYBRD1	-0.16
hsa-miR-3591-5p	3.23e-05	3.02	ENSG00000204580	DDR1	0.186
hsa-miR-3591-5p	3.23e-05	3.02	ENSG00000109016	DHRS7B	-0.399
hsa-miR-3591-5p	3.23e-05	3.02	ENSG00000181744	DIPK2A	0.5
hsa-miR-3591-5p	3.23e-05	3.02	ENSG00000162616	DNAJB4	0.224
hsa-miR-3591-5p	3.23e-05	3.02	ENSG00000128590	DNAJB9	-0.602
hsa-miR-3591-5p	3.23e-05	3.02	ENSG00000136048	DRAM1	1.189
hsa-miR-3591-5p	3.23e-05	3.02	ENSG00000165891	E2F7	3.868
hsa-miR-3591-5p	3.23e-05	3.02	ENSG00000123427	EEF1AKMT3	-0.623
hsa-miR-3591-5p	3.23e-05	3.02	ENSG00000115380	EFEMP1	1.902
hsa-miR-3591-5p	3.23e-05	3.02	ENSG00000149547	EI24	0.466
hsa-miR-3591-5p	3.23e-05	3.02	ENSG00000161960	EIF4A1	-0.441
hsa-miR-3591-5p	3.23e-05	3.02	ENSG00000100664	EIF5	0.802
hsa-miR-3591-5p	3.23e-05	3.02	ENSG00000163435	ELF3	-0.455
hsa-miR-3591-5p	3.23e-05	3.02	ENSG00000115109	EPB41L5	-0.59
hsa-miR-3591-5p	3.23e-05	3.02	ENSG00000107566	ERLIN1	-0.546
hsa-miR-3591-5p	3.23e-05	3.02	ENSG00000006468	ETV1	0.492
hsa-miR-3591-5p	3.23e-05	3.02	ENSG00000166801	FAM111A	0.924
hsa-miR-3591-5p	3.23e-05	3.02	ENSG00000171055	FEZ2	-0.283
hsa-miR-3591-5p	3.23e-05	3.02	ENSG00000102081	FMR1	1.304
hsa-miR-3591-5p	3.23e-05	3.02	ENSG00000175592	FOSL1	0.491
hsa-miR-3591-5p	3.23e-05	3.02	ENSG00000166225	FRS2	0.342
hsa-miR-3591-5p	3.23e-05	3.02	ENSG00000167996	FTH1	1.419
hsa-miR-3591-5p	3.23e-05	3.02	ENSG00000082074	FYB1	-0.733
hsa-miR-3591-5p	3.23e-05	3.02	ENSG00000111846	GCNT2	0.562
hsa-miR-3591-5p	3.23e-05	3.02	ENSG00000182093	GET1	-0.453
hsa-miR-3591-5p	3.23e-05	3.02	ENSG00000197045	GMFB	0.486
hsa-miR-3591-5p	3.23e-05	3.02	ENSG00000172380	GNG12	0.214
hsa-miR-3591-5p	3.23e-05	3.02	ENSG00000089916	GPATCH2L	0.233
hsa-miR-3591-5p	3.23e-05	3.02	ENSG00000164284	GRPEL2	-0.471
hsa-miR-3591-5p	3.23e-05	3.02	ENSG00000263001	GTF2I	0.208
hsa-miR-3591-5p	3.23e-05	3.02	ENSG00000206527	HACD2	-0.597
hsa-miR-3591-5p	3.23e-05	3.02	ENSG00000115677	HDLBP	-0.959
hsa-miR-3591-5p	3.23e-05	3.02	ENSG00000165338	HECTD2	-0.381
hsa-miR-3591-5p	3.23e-05	3.02	ENSG00000051108	HERPUD1	-0.877
hsa-miR-3591-5p	3.23e-05	3.02	ENSG00000204642	HLA-F	1.514
hsa-miR-3591-5p	3.23e-05	3.02	ENSG00000072571	HMMR	2.469
hsa-miR-3591-5p	3.23e-05	3.02	ENSG00000143452	HORMAD1	-1.055
hsa-miR-3591-5p	3.23e-05	3.02	ENSG00000136231	IGF2BP3	-0.357
hsa-miR-3591-5p	3.23e-05	3.02	ENSG00000166130	IKBIP	0.619
hsa-miR-3591-5p	3.23e-05	3.02	ENSG00000137033	IL33	-4.549
hsa-miR-3591-5p	3.23e-05	3.02	ENSG00000205730	ITPRIPL2	-0.786
hsa-miR-3591-5p	3.23e-05	3.02	ENSG00000077684	JADE1	-1.777
hsa-miR-3591-5p	3.23e-05	3.02	ENSG00000165572	KBTBD6	-0.368
hsa-miR-3591-5p	3.23e-05	3.02	ENSG00000136636	KCTD3	-0.377
hsa-miR-3591-5p	3.23e-05	3.02	ENSG00000105438	KDELR1	-0.397
hsa-miR-3591-5p	3.23e-05	3.02	ENSG00000170759	KIF5B	-0.45
hsa-miR-3591-5p	3.23e-05	3.02	ENSG00000049130	KITLG	2.224
hsa-miR-3591-5p	3.23e-05	3.02	ENSG00000119138	KLF9	-1.098
hsa-miR-3591-5p	3.23e-05	3.02	ENSG00000133703	KRAS	-0.575
hsa-miR-3591-5p	3.23e-05	3.02	ENSG00000101680	LAMA1	12.793
hsa-miR-3591-5p	3.23e-05	3.02	ENSG00000115365	LANCL1	-0.543
hsa-miR-3591-5p	3.23e-05	3.02	ENSG00000068697	LAPTM4A	-0.615
hsa-miR-3591-5p	3.23e-05	3.02	ENSG00000196233	LCOR	-0.229
hsa-miR-3591-5p	3.23e-05	3.02	ENSG00000198121	LPAR1	0.37
hsa-miR-3591-5p	3.23e-05	3.02	ENSG00000144063	MALL	-0.982
hsa-miR-3591-5p	3.23e-05	3.02	ENSG00000277443	MARCKS	0.2
hsa-miR-3591-5p	3.23e-05	3.02	ENSG00000198625	MDM4	-0.378
hsa-miR-3591-5p	3.23e-05	3.02	ENSG00000164758	MED30	-1.346
hsa-miR-3591-5p	3.23e-05	3.02	ENSG00000185716	MOSMO	-0.632
hsa-miR-3591-5p	3.23e-05	3.02	ENSG00000170903	MSANTD4	0.313
hsa-miR-3591-5p	3.23e-05	3.02	ENSG00000066855	MTFR1	-0.738
hsa-miR-3591-5p	3.23e-05	3.02	ENSG00000104643	MTMR9	0.681
hsa-miR-3591-5p	3.23e-05	3.02	ENSG00000197879	MYO1C	-0.567
hsa-miR-3591-5p	3.23e-05	3.02	ENSG00000138386	NAB1	-1.237
hsa-miR-3591-5p	3.23e-05	3.02	ENSG00000071051	NCK2	-1.302
hsa-miR-3591-5p	3.23e-05	3.02	ENSG00000144802	NFKBIZ	0.885
hsa-miR-3591-5p	3.23e-05	3.02	ENSG00000182768	NGRN	-0.729
hsa-miR-3591-5p	3.23e-05	3.02	ENSG00000163293	NIPAL1	1.178
hsa-miR-3591-5p	3.23e-05	3.02	ENSG00000139910	NOVA1	0.575
hsa-miR-3591-5p	3.23e-05	3.02	ENSG00000141458	NPC1	1.183
hsa-miR-3591-5p	3.23e-05	3.02	ENSG00000113580	NR3C1	0.505
hsa-miR-3591-5p	3.23e-05	3.02	ENSG00000073969	NSF	0.703
hsa-miR-3591-5p	3.23e-05	3.02	ENSG00000136159	NUDT15	0.431
hsa-miR-3591-5p	3.23e-05	3.02	ENSG00000108256	NUFIP2	0.343
hsa-miR-3591-5p	3.23e-05	3.02	ENSG00000163002	NUP35	-0.97
hsa-miR-3591-5p	3.23e-05	3.02	ENSG00000130558	OLFM1	0.915
hsa-miR-3591-5p	3.23e-05	3.02	ENSG00000166228	PCBD1	-0.822
hsa-miR-3591-5p	3.23e-05	3.02	ENSG00000081154	PCNP	0.288
hsa-miR-3591-5p	3.23e-05	3.02	ENSG00000161217	PCYT1A	0.262
hsa-miR-3591-5p	3.23e-05	3.02	ENSG00000152556	PFKM	0.257
hsa-miR-3591-5p	3.23e-05	3.02	ENSG00000165434	PGM2L1	1.266
hsa-miR-3591-5p	3.23e-05	3.02	ENSG00000013375	PGM3	-0.261
hsa-miR-3591-5p	3.23e-05	3.02	ENSG00000101856	PGRMC1	-0.489
hsa-miR-3591-5p	3.23e-05	3.02	ENSG00000087842	PIR	-1.658
hsa-miR-3591-5p	3.23e-05	3.02	ENSG00000065243	PKN2	-0.741
hsa-miR-3591-5p	3.23e-05	3.02	ENSG00000101751	POLI	-0.568
hsa-miR-3591-5p	3.23e-05	3.02	ENSG00000131791	PRKAB2	-0.278
hsa-miR-3591-5p	3.23e-05	3.02	ENSG00000134247	PTGFRN	0.524
hsa-miR-3591-5p	3.23e-05	3.02	ENSG00000198218	QRICH1	0.39
hsa-miR-3591-5p	3.23e-05	3.02	ENSG00000111247	RAD51AP1	1.28
hsa-miR-3591-5p	3.23e-05	3.02	ENSG00000116191	RALGPS2	-0.425
hsa-miR-3591-5p	3.23e-05	3.02	ENSG00000049449	RCN1	-0.207
hsa-miR-3591-5p	3.23e-05	3.02	ENSG00000137710	RDX	0.296
hsa-miR-3591-5p	3.23e-05	3.02	ENSG00000134444	RELCH	0.314
hsa-miR-3591-5p	3.23e-05	3.02	ENSG00000091844	RGS17	-1.113
hsa-miR-3591-5p	3.23e-05	3.02	ENSG00000164292	RHOBTB3	0.259
hsa-miR-3591-5p	3.23e-05	3.02	ENSG00000119729	RHOQ	-0.738
hsa-miR-3591-5p	3.23e-05	3.02	ENSG00000142541	RPL13A	-0.69
hsa-miR-3591-5p	3.23e-05	3.02	ENSG00000155876	RRAGA	0.166
hsa-miR-3591-5p	3.23e-05	3.02	ENSG00000163191	S100A11	0.473
hsa-miR-3591-5p	3.23e-05	3.02	ENSG00000126524	SBDS	-0.338
hsa-miR-3591-5p	3.23e-05	3.02	ENSG00000137575	SDCBP	0.371
hsa-miR-3591-5p	3.23e-05	3.02	ENSG00000075223	SEMA3C	0.639
hsa-miR-3591-5p	3.23e-05	3.02	ENSG00000135919	SERPINE2	0.515
hsa-miR-3591-5p	3.23e-05	3.02	ENSG00000196470	SIAH1	-0.745
hsa-miR-3591-5p	3.23e-05	3.02	ENSG00000096717	SIRT1	-0.876
hsa-miR-3591-5p	3.23e-05	3.02	ENSG00000117394	SLC2A1	-0.708
hsa-miR-3591-5p	3.23e-05	3.02	ENSG00000065613	SLK	0.235
hsa-miR-3591-5p	3.23e-05	3.02	ENSG00000214046	SMIM7	-0.421
hsa-miR-3591-5p	3.23e-05	3.02	ENSG00000104497	SNX16	-0.823
hsa-miR-3591-5p	3.23e-05	3.02	ENSG00000135899	SP110	1.214
hsa-miR-3591-5p	3.23e-05	3.02	ENSG00000008294	SPAG9	0.356
hsa-miR-3591-5p	3.23e-05	3.02	ENSG00000075142	SRI	0.983
hsa-miR-3591-5p	3.23e-05	3.02	ENSG00000113532	ST8SIA4	-0.631
hsa-miR-3591-5p	3.23e-05	3.02	ENSG00000172340	SUCLG2	-0.822
hsa-miR-3591-5p	3.23e-05	3.02	ENSG00000160606	TLCD1	0.79
hsa-miR-3591-5p	3.23e-05	3.02	ENSG00000134970	TMED7	-0.32
hsa-miR-3591-5p	3.23e-05	3.02	ENSG00000178307	TMEM11	-0.36
hsa-miR-3591-5p	3.23e-05	3.02	ENSG00000205269	TMEM170B	1.025
hsa-miR-3591-5p	3.23e-05	3.02	ENSG00000146433	TMEM181	0.25
hsa-miR-3591-5p	3.23e-05	3.02	ENSG00000137216	TMEM63B	1.011
hsa-miR-3591-5p	3.23e-05	3.02	ENSG00000164983	TMEM65	-1.46
hsa-miR-3591-5p	3.23e-05	3.02	ENSG00000067182	TNFRSF1A	-0.335
hsa-miR-3591-5p	3.23e-05	3.02	ENSG00000078804	TP53INP2	0.859
hsa-miR-3591-5p	3.23e-05	3.02	ENSG00000140416	TPM1	-2.281
hsa-miR-3591-5p	3.23e-05	3.02	ENSG00000106025	TSPAN12	-2.612
hsa-miR-3591-5p	3.23e-05	3.02	ENSG00000123607	TTC21B	-1.054
hsa-miR-3591-5p	3.23e-05	3.02	ENSG00000164440	TXLNB	6.05
hsa-miR-3591-5p	3.23e-05	3.02	ENSG00000153560	UBP1	0.544
hsa-miR-3591-5p	3.23e-05	3.02	ENSG00000215114	UBXN2B	-0.347
hsa-miR-3591-5p	3.23e-05	3.02	ENSG00000111981	ULBP1	-3.159
hsa-miR-3591-5p	3.23e-05	3.02	ENSG00000158773	USF1	0.31
hsa-miR-3591-5p	3.23e-05	3.02	ENSG00000124333	VAMP7	0.555
hsa-miR-3591-5p	3.23e-05	3.02	ENSG00000132549	VPS13B	-0.494
hsa-miR-3591-5p	3.23e-05	3.02	ENSG00000176105	YES1	0.311
hsa-miR-3591-5p	3.23e-05	3.02	ENSG00000170027	YWHAG	0.721
hsa-miR-3591-5p	3.23e-05	3.02	ENSG00000128245	YWHAH	-0.549
hsa-miR-3591-5p	3.23e-05	3.02	ENSG00000177888	ZBTB41	0.436
hsa-miR-3591-5p	3.23e-05	3.02	ENSG00000039319	ZFYVE16	0.941
hsa-miR-3591-5p	3.23e-05	3.02	ENSG00000005801	ZNF195	0.375
hsa-miR-3591-5p	3.23e-05	3.02	ENSG00000213096	ZNF254	0.449
hsa-miR-3591-5p	3.23e-05	3.02	ENSG00000196653	ZNF502	1.065
hsa-miR-3591-5p	3.23e-05	3.02	ENSG00000173041	ZNF680	0.778
hsa-miR-3591-5p	3.23e-05	3.02	ENSG00000146757	ZNF92	0.612
hsa-miR-1292-5p	7.31e-08	-2.556	ENSG00000100439	ABHD4	-0.215
hsa-miR-1292-5p	7.31e-08	-2.556	ENSG00000114626	ABTB1	-0.558
hsa-miR-1292-5p	7.31e-08	-2.556	ENSG00000072778	ACADVL	-0.317
hsa-miR-1292-5p	7.31e-08	-2.556	ENSG00000163485	ADORA1	2.895
hsa-miR-1292-5p	7.31e-08	-2.556	ENSG00000004455	AK2	-0.353
hsa-miR-1292-5p	7.31e-08	-2.556	ENSG00000148218	ALAD	-0.697
hsa-miR-1292-5p	7.31e-08	-2.556	ENSG00000013523	ANGEL1	0.26
hsa-miR-1292-5p	7.31e-08	-2.556	ENSG00000076513	ANKRD13A	0.809
hsa-miR-1292-5p	7.31e-08	-2.556	ENSG00000169604	ANTXR1	1.021
hsa-miR-1292-5p	7.31e-08	-2.556	ENSG00000136044	APPL2	-0.862
hsa-miR-1292-5p	7.31e-08	-2.556	ENSG00000163466	ARPC2	-0.298
hsa-miR-1292-5p	7.31e-08	-2.556	ENSG00000242498	ARPIN/ARPIN-AP3S2	-0.482
hsa-miR-1292-5p	7.31e-08	-2.556	ENSG00000138085	ATRAID	-0.325
hsa-miR-1292-5p	7.31e-08	-2.556	ENSG00000204842	ATXN2	0.343
hsa-miR-1292-5p	7.31e-08	-2.556	ENSG00000170340	B3GNT2	-0.938
hsa-miR-1292-5p	7.31e-08	-2.556	ENSG00000166780	BMERB1	-0.29
hsa-miR-1292-5p	7.31e-08	-2.556	ENSG00000125378	BMP4	0.739
hsa-miR-1292-5p	7.31e-08	-2.556	ENSG00000128595	CALU	0.244
hsa-miR-1292-5p	7.31e-08	-2.556	ENSG00000162545	CAMK2N1	-0.942
hsa-miR-1292-5p	7.31e-08	-2.556	ENSG00000149260	CAPN5	-3.02
hsa-miR-1292-5p	7.31e-08	-2.556	ENSG00000103021	CCDC113	0.463
hsa-miR-1292-5p	7.31e-08	-2.556	ENSG00000177697	CD151	-0.294
hsa-miR-1292-5p	7.31e-08	-2.556	ENSG00000171219	CDC42BPG	0.828
hsa-miR-1292-5p	7.31e-08	-2.556	ENSG00000184661	CDCA2	2.178
hsa-miR-1292-5p	7.31e-08	-2.556	ENSG00000125611	CHCHD5	-0.866
hsa-miR-1292-5p	7.31e-08	-2.556	ENSG00000182022	CHST15	0.477
hsa-miR-1292-5p	7.31e-08	-2.556	ENSG00000175216	CKAP5	0.908
hsa-miR-1292-5p	7.31e-08	-2.556	ENSG00000011021	CLCN6	0.67
hsa-miR-1292-5p	7.31e-08	-2.556	ENSG00000165376	CLDN2	-5.118
hsa-miR-1292-5p	7.31e-08	-2.556	ENSG00000166250	CLMP	1.086
hsa-miR-1292-5p	7.31e-08	-2.556	ENSG00000049656	CLPTM1L	0.188
hsa-miR-1292-5p	7.31e-08	-2.556	ENSG00000169714	CNBP	-0.376
hsa-miR-1292-5p	7.31e-08	-2.556	ENSG00000130309	COLGALT1	0.54
hsa-miR-1292-5p	7.31e-08	-2.556	ENSG00000149600	COMMD7	-0.304
hsa-miR-1292-5p	7.31e-08	-2.556	ENSG00000103187	COTL1	0.259
hsa-miR-1292-5p	7.31e-08	-2.556	ENSG00000137504	CREBZF	-0.371
hsa-miR-1292-5p	7.31e-08	-2.556	ENSG00000142544	CTU1	-0.941
hsa-miR-1292-5p	7.31e-08	-2.556	ENSG00000153015	CWC27	-0.388
hsa-miR-1292-5p	7.31e-08	-2.556	ENSG00000273749	CYFIP1	-0.372
hsa-miR-1292-5p	7.31e-08	-2.556	ENSG00000153071	DAB2	0.967
hsa-miR-1292-5p	7.31e-08	-2.556	ENSG00000166847	DCTN5	0.473
hsa-miR-1292-5p	7.31e-08	-2.556	ENSG00000158796	DEDD	-0.342
hsa-miR-1292-5p	7.31e-08	-2.556	ENSG00000108406	DHX40	0.28
hsa-miR-1292-5p	7.31e-08	-2.556	ENSG00000162616	DNAJB4	0.224
hsa-miR-1292-5p	7.31e-08	-2.556	ENSG00000110011	DNAJC4	-0.47
hsa-miR-1292-5p	7.31e-08	-2.556	ENSG00000197635	DPP4	-2.61
hsa-miR-1292-5p	7.31e-08	-2.556	ENSG00000131080	EDA2R	1.342
hsa-miR-1292-5p	7.31e-08	-2.556	ENSG00000024422	EHD2	-0.791
hsa-miR-1292-5p	7.31e-08	-2.556	ENSG00000167280	ENGASE	-0.235
hsa-miR-1292-5p	7.31e-08	-2.556	ENSG00000196411	EPHB4	0.846
hsa-miR-1292-5p	7.31e-08	-2.556	ENSG00000063245	EPN1	-0.402
hsa-miR-1292-5p	7.31e-08	-2.556	ENSG00000113719	ERGIC1	0.156
hsa-miR-1292-5p	7.31e-08	-2.556	ENSG00000180210	F2	-5.152
hsa-miR-1292-5p	7.31e-08	-2.556	ENSG00000277150	F8A1 (includes others)	-3.197
hsa-miR-1292-5p	7.31e-08	-2.556	ENSG00000113194	FAF2	-0.464
hsa-miR-1292-5p	7.31e-08	-2.556	ENSG00000100376	FAM118A	0.647
hsa-miR-1292-5p	7.31e-08	-2.556	ENSG00000147689	FAM83A	2.946
hsa-miR-1292-5p	7.31e-08	-2.556	ENSG00000171560	FGA	-4.39
hsa-miR-1292-5p	7.31e-08	-2.556	ENSG00000122642	FKBP9	0.753
hsa-miR-1292-5p	7.31e-08	-2.556	ENSG00000106692	FKTN	0.347
hsa-miR-1292-5p	7.31e-08	-2.556	ENSG00000125740	FOSB	-1.416
hsa-miR-1292-5p	7.31e-08	-2.556	ENSG00000089280	FUS	-0.584
hsa-miR-1292-5p	7.31e-08	-2.556	ENSG00000177225	GATD1	0.332
hsa-miR-1292-5p	7.31e-08	-2.556	ENSG00000089154	GCN1	0.274
hsa-miR-1292-5p	7.31e-08	-2.556	ENSG00000203879	GDI1	-0.645
hsa-miR-1292-5p	7.31e-08	-2.556	ENSG00000167699	GLOD4	-0.301
hsa-miR-1292-5p	7.31e-08	-2.556	ENSG00000168237	GLYCTK	-1.39
hsa-miR-1292-5p	7.31e-08	-2.556	ENSG00000172380	GNG12	0.214
hsa-miR-1292-5p	7.31e-08	-2.556	ENSG00000114745	GORASP1	0.445
hsa-miR-1292-5p	7.31e-08	-2.556	ENSG00000164294	GPX8	-0.578
hsa-miR-1292-5p	7.31e-08	-2.556	ENSG00000140511	HAPLN3	1.968
hsa-miR-1292-5p	7.31e-08	-2.556	ENSG00000234745	HLA-B	3.484
hsa-miR-1292-5p	7.31e-08	-2.556	ENSG00000137309	HMGA1	-1.151
hsa-miR-1292-5p	7.31e-08	-2.556	ENSG00000135486	HNRNPA1	-0.398
hsa-miR-1292-5p	7.31e-08	-2.556	ENSG00000152795	HNRNPDL	-0.491
hsa-miR-1292-5p	7.31e-08	-2.556	ENSG00000120093	HOXB3	-0.948
hsa-miR-1292-5p	7.31e-08	-2.556	ENSG00000087076	HSD17B14	0.829
hsa-miR-1292-5p	7.31e-08	-2.556	ENSG00000185122	HSF1	-0.557
hsa-miR-1292-5p	7.31e-08	-2.556	ENSG00000125347	IRF1	1.308
hsa-miR-1292-5p	7.31e-08	-2.556	ENSG00000069424	KCNAB2	0.64
hsa-miR-1292-5p	7.31e-08	-2.556	ENSG00000153885	KCTD15	-2.067
hsa-miR-1292-5p	7.31e-08	-2.556	ENSG00000132680	KHDC4	-0.194
hsa-miR-1292-5p	7.31e-08	-2.556	ENSG00000166173	LARP6	-0.683
hsa-miR-1292-5p	7.31e-08	-2.556	ENSG00000145012	LPP	-0.405
hsa-miR-1292-5p	7.31e-08	-2.556	ENSG00000090006	LTBP4	-0.73
hsa-miR-1292-5p	7.31e-08	-2.556	ENSG00000007392	LUC7L	-0.828
hsa-miR-1292-5p	7.31e-08	-2.556	ENSG00000185090	MANEAL	0.758
hsa-miR-1292-5p	7.31e-08	-2.556	ENSG00000146826	MAP11	0.948
hsa-miR-1292-5p	7.31e-08	-2.556	ENSG00000166974	MAPRE2	-0.627
hsa-miR-1292-5p	7.31e-08	-2.556	ENSG00000139266	MARCHF9	0.581
hsa-miR-1292-5p	7.31e-08	-2.556	ENSG00000175130	MARCKSL1	-2.134
hsa-miR-1292-5p	7.31e-08	-2.556	ENSG00000125505	MBOAT7	1.015
hsa-miR-1292-5p	7.31e-08	-2.556	ENSG00000148297	MED22	0.777
hsa-miR-1292-5p	7.31e-08	-2.556	ENSG00000170439	METTL7B	-2.136
hsa-miR-1292-5p	7.31e-08	-2.556	ENSG00000085871	MGST2	-0.479
hsa-miR-1292-5p	7.31e-08	-2.556	ENSG00000135596	MICAL1	-0.391
hsa-miR-1292-5p	7.31e-08	-2.556	ENSG00000187098	MITF	-0.254
hsa-miR-1292-5p	7.31e-08	-2.556	ENSG00000135900	MRPL44	-0.426
hsa-miR-1292-5p	7.31e-08	-2.556	ENSG00000179820	MYADM	-1.208
hsa-miR-1292-5p	7.31e-08	-2.556	ENSG00000074842	MYDGF	-0.479
hsa-miR-1292-5p	7.31e-08	-2.556	ENSG00000101335	MYL9	-2.015
hsa-miR-1292-5p	7.31e-08	-2.556	ENSG00000151779	NBAS	-0.303
hsa-miR-1292-5p	7.31e-08	-2.556	ENSG00000149294	NCAM1	6.198
hsa-miR-1292-5p	7.31e-08	-2.556	ENSG00000071051	NCK2	-1.302
hsa-miR-1292-5p	7.31e-08	-2.556	ENSG00000070614	NDST1	1.278
hsa-miR-1292-5p	7.31e-08	-2.556	ENSG00000143217	NECTIN4	5.811
hsa-miR-1292-5p	7.31e-08	-2.556	ENSG00000167604	NFKBID	0.758
hsa-miR-1292-5p	7.31e-08	-2.556	ENSG00000196865	NHLRC2	-0.374
hsa-miR-1292-5p	7.31e-08	-2.556	ENSG00000136830	NIBAN2	0.963
hsa-miR-1292-5p	7.31e-08	-2.556	ENSG00000154146	NRGN	3.491
hsa-miR-1292-5p	7.31e-08	-2.556	ENSG00000205309	NT5M	-0.834
hsa-miR-1292-5p	7.31e-08	-2.556	ENSG00000213024	NUP62	-0.191
hsa-miR-1292-5p	7.31e-08	-2.556	ENSG00000152782	PANK1	1.002
hsa-miR-1292-5p	7.31e-08	-2.556	ENSG00000138617	PARP16	-0.467
hsa-miR-1292-5p	7.31e-08	-2.556	ENSG00000185619	PCGF3	0.495
hsa-miR-1292-5p	7.31e-08	-2.556	ENSG00000121716	PILRB	0.886
hsa-miR-1292-5p	7.31e-08	-2.556	ENSG00000102096	PIM2	1.016
hsa-miR-1292-5p	7.31e-08	-2.556	ENSG00000154217	PITPNC1	-0.792
hsa-miR-1292-5p	7.31e-08	-2.556	ENSG00000057294	PKP2	0.97
hsa-miR-1292-5p	7.31e-08	-2.556	ENSG00000184381	PLA2G6	-0.394
hsa-miR-1292-5p	7.31e-08	-2.556	ENSG00000182378	PLCXD1	-0.994
hsa-miR-1292-5p	7.31e-08	-2.556	ENSG00000169499	PLEKHA2	2.878
hsa-miR-1292-5p	7.31e-08	-2.556	ENSG00000166689	PLEKHA7	-0.723
hsa-miR-1292-5p	7.31e-08	-2.556	ENSG00000115762	PLEKHB2	0.378
hsa-miR-1292-5p	7.31e-08	-2.556	ENSG00000100417	PMM1	-0.835
hsa-miR-1292-5p	7.31e-08	-2.556	ENSG00000255529	POLR2M	-0.548
hsa-miR-1292-5p	7.31e-08	-2.556	ENSG00000167393	PPP2R3B	0.721
hsa-miR-1292-5p	7.31e-08	-2.556	ENSG00000154229	PRKCA	-0.758
hsa-miR-1292-5p	7.31e-08	-2.556	ENSG00000143801	PSEN2	-0.459
hsa-miR-1292-5p	7.31e-08	-2.556	ENSG00000089159	PXN	0.873
hsa-miR-1292-5p	7.31e-08	-2.556	ENSG00000102054	RBBP7	-0.854
hsa-miR-1292-5p	7.31e-08	-2.556	ENSG00000103479	RBL2	0.39
hsa-miR-1292-5p	7.31e-08	-2.556	ENSG00000102317	RBM3	-1.129
hsa-miR-1292-5p	7.31e-08	-2.556	ENSG00000184863	RBM33	-0.478
hsa-miR-1292-5p	7.31e-08	-2.556	ENSG00000138207	RBP4	-2.846
hsa-miR-1292-5p	7.31e-08	-2.556	ENSG00000166831	RBPMS2	1.833
hsa-miR-1292-5p	7.31e-08	-2.556	ENSG00000159200	RCAN1	0.931
hsa-miR-1292-5p	7.31e-08	-2.556	ENSG00000166439	RNF169	0.89
hsa-miR-1292-5p	7.31e-08	-2.556	ENSG00000142541	RPL13A	-0.69
hsa-miR-1292-5p	7.31e-08	-2.556	ENSG00000116251	RPL22	-0.556
hsa-miR-1292-5p	7.31e-08	-2.556	ENSG00000142937	RPS8	-0.693
hsa-miR-1292-5p	7.31e-08	-2.556	ENSG00000242732	RTL5	0.691
hsa-miR-1292-5p	7.31e-08	-2.556	ENSG00000125744	RTN2	-1.086
hsa-miR-1292-5p	7.31e-08	-2.556	ENSG00000133318	RTN3	-0.607
hsa-miR-1292-5p	7.31e-08	-2.556	ENSG00000103449	SALL1	2.314
hsa-miR-1292-5p	7.31e-08	-2.556	ENSG00000177409	SAMD9L	2.153
hsa-miR-1292-5p	7.31e-08	-2.556	ENSG00000102098	SCML2	-0.866
hsa-miR-1292-5p	7.31e-08	-2.556	ENSG00000116171	SCP2	-0.956
hsa-miR-1292-5p	7.31e-08	-2.556	ENSG00000184640	SEPTIN9	0.125
hsa-miR-1292-5p	7.31e-08	-2.556	ENSG00000179833	SERTAD2	-0.565
hsa-miR-1292-5p	7.31e-08	-2.556	ENSG00000167565	SERTAD3	-0.813
hsa-miR-1292-5p	7.31e-08	-2.556	ENSG00000183605	SFXN4	-0.506
hsa-miR-1292-5p	7.31e-08	-2.556	ENSG00000141293	SKAP1	1.392
hsa-miR-1292-5p	7.31e-08	-2.556	ENSG00000113558	SKP1	0.133
hsa-miR-1292-5p	7.31e-08	-2.556	ENSG00000147100	SLC16A2	1.185
hsa-miR-1292-5p	7.31e-08	-2.556	ENSG00000205060	SLC35B4	-0.191
hsa-miR-1292-5p	7.31e-08	-2.556	ENSG00000133065	SLC41A1	0.214
hsa-miR-1292-5p	7.31e-08	-2.556	ENSG00000102038	SMARCA1	-0.228
hsa-miR-1292-5p	7.31e-08	-2.556	ENSG00000174446	SNAPC5	-0.295
hsa-miR-1292-5p	7.31e-08	-2.556	ENSG00000143553	SNAPIN	-0.297
hsa-miR-1292-5p	7.31e-08	-2.556	ENSG00000204335	SP5	2.647
hsa-miR-1292-5p	7.31e-08	-2.556	ENSG00000197912	SPG7	0.359
hsa-miR-1292-5p	7.31e-08	-2.556	ENSG00000124193	SRSF6	-0.396
hsa-miR-1292-5p	7.31e-08	-2.556	ENSG00000115661	STK16	-0.744
hsa-miR-1292-5p	7.31e-08	-2.556	ENSG00000165752	STK32C	-0.589
hsa-miR-1292-5p	7.31e-08	-2.556	ENSG00000124222	STX16	0.179
hsa-miR-1292-5p	7.31e-08	-2.556	ENSG00000136874	STX17	0.681
hsa-miR-1292-5p	7.31e-08	-2.556	ENSG00000175854	SWI5	0.691
hsa-miR-1292-5p	7.31e-08	-2.556	ENSG00000197283	SYNGAP1	-0.302
hsa-miR-1292-5p	7.31e-08	-2.556	ENSG00000127561	SYNGR3	2.783
hsa-miR-1292-5p	7.31e-08	-2.556	ENSG00000162298	SYVN1	-0.622
hsa-miR-1292-5p	7.31e-08	-2.556	ENSG00000107021	TBC1D13	0.578
hsa-miR-1292-5p	7.31e-08	-2.556	ENSG00000107140	TESK1	0.587
hsa-miR-1292-5p	7.31e-08	-2.556	ENSG00000102265	TIMP1	-0.434
hsa-miR-1292-5p	7.31e-08	-2.556	ENSG00000109066	TMEM104	0.369
hsa-miR-1292-5p	7.31e-08	-2.556	ENSG00000134291	TMEM106C	0.412
hsa-miR-1292-5p	7.31e-08	-2.556	ENSG00000109084	TMEM97	-1.149
hsa-miR-1292-5p	7.31e-08	-2.556	ENSG00000181634	TNFSF15	1.104
hsa-miR-1292-5p	7.31e-08	-2.556	ENSG00000111907	TPD52L1	0.261
hsa-miR-1292-5p	7.31e-08	-2.556	ENSG00000071575	TRIB2	5.796
hsa-miR-1292-5p	7.31e-08	-2.556	ENSG00000087077	TRIP6	1.194
hsa-miR-1292-5p	7.31e-08	-2.556	ENSG00000253368	TRNP1	-2.122
hsa-miR-1292-5p	7.31e-08	-2.556	ENSG00000196367	TRRAP	0.417
hsa-miR-1292-5p	7.31e-08	-2.556	ENSG00000182612	TSPAN10	1.147
hsa-miR-1292-5p	7.31e-08	-2.556	ENSG00000198680	TUSC1	0.632
hsa-miR-1292-5p	7.31e-08	-2.556	ENSG00000130985	UBA1	0.307
hsa-miR-1292-5p	7.31e-08	-2.556	ENSG00000159202	UBE2Z	0.328
hsa-miR-1292-5p	7.31e-08	-2.556	ENSG00000215114	UBXN2B	-0.347
hsa-miR-1292-5p	7.31e-08	-2.556	ENSG00000140474	ULK3	-0.712
hsa-miR-1292-5p	7.31e-08	-2.556	ENSG00000125753	VASP	-1.284
hsa-miR-1292-5p	7.31e-08	-2.556	ENSG00000213585	VDAC1	-0.386
hsa-miR-1292-5p	7.31e-08	-2.556	ENSG00000186806	VSIG10L	-2.059
hsa-miR-1292-5p	7.31e-08	-2.556	ENSG00000188064	WNT7B	1.135
hsa-miR-1292-5p	7.31e-08	-2.556	ENSG00000175893	ZDHHC21	0.392
hsa-miR-1292-5p	7.31e-08	-2.556	ENSG00000107372	ZFAND5	-0.461
hsa-miR-1292-5p	7.31e-08	-2.556	ENSG00000159733	ZFYVE28	-1.009
hsa-miR-1292-5p	7.31e-08	-2.556	ENSG00000174306	ZHX3	0.705
hsa-miR-1292-5p	7.31e-08	-2.556	ENSG00000198466	ZNF417/ZNF587	0.344
hsa-miR-1292-5p	7.31e-08	-2.556	ENSG00000213020	ZNF611	1.553
hsa-miR-224-5p	0.00224	1.111	ENSG00000161203	AP2M1	0.302
hsa-miR-224-5p	0.00224	1.111	ENSG00000166181	API5	0.183
hsa-miR-224-5p	0.00224	1.111	ENSG00000030110	BAK1	0.907
hsa-miR-224-5p	0.00224	1.111	ENSG00000087088	BAX	0.374
hsa-miR-224-5p	0.00224	1.111	ENSG00000104081	BMF	-3.345
hsa-miR-224-5p	0.00224	1.111	ENSG00000129451	KLK10	8.991
hsa-miR-224-5p	0.00224	1.111	ENSG00000141510	TP53	-0.398
hsa-miR-125b-5p	2.42e-06	1.599	ENSG00000114770	ABCC5	0.597
hsa-miR-125b-5p	2.42e-06	1.599	ENSG00000158201	ABHD3	0.798
hsa-miR-125b-5p	2.42e-06	1.599	ENSG00000114626	ABTB1	-0.558
hsa-miR-125b-5p	2.42e-06	1.599	ENSG00000177076	ACER2	2.874
hsa-miR-125b-5p	2.42e-06	1.599	ENSG00000154930	ACSS1	-1.139
hsa-miR-125b-5p	2.42e-06	1.599	ENSG00000135074	ADAM19	2.167
hsa-miR-125b-5p	2.42e-06	1.599	ENSG00000168615	ADAM9	0.442
hsa-miR-125b-5p	2.42e-06	1.599	ENSG00000065457	ADAT1	0.458
hsa-miR-125b-5p	2.42e-06	1.599	ENSG00000075340	ADD2	-0.954
hsa-miR-125b-5p	2.42e-06	1.599	ENSG00000181026	AEN	0.591
hsa-miR-125b-5p	2.42e-06	1.599	ENSG00000157985	AGAP1	0.651
hsa-miR-125b-5p	2.42e-06	1.599	ENSG00000164252	AGGF1	0.372
hsa-miR-125b-5p	2.42e-06	1.599	ENSG00000160216	AGPAT3	0.697
hsa-miR-125b-5p	2.42e-06	1.599	ENSG00000177674	AGTRAP	0.827
hsa-miR-125b-5p	2.42e-06	1.599	ENSG00000156709	AIFM1	0.559
hsa-miR-125b-5p	2.42e-06	1.599	ENSG00000129474	AJUBA	-0.339
hsa-miR-125b-5p	2.42e-06	1.599	ENSG00000121057	AKAP1	-0.645
hsa-miR-125b-5p	2.42e-06	1.599	ENSG00000204673	AKT1S1	-0.559
hsa-miR-125b-5p	2.42e-06	1.599	ENSG00000184254	ALDH1A3	1.393
hsa-miR-125b-5p	2.42e-06	1.599	ENSG00000012779	ALOX5	6.303
hsa-miR-125b-5p	2.42e-06	1.599	ENSG00000166295	ANAPC16	-0.323
hsa-miR-125b-5p	2.42e-06	1.599	ENSG00000166839	ANKDD1A	-0.678
hsa-miR-125b-5p	2.42e-06	1.599	ENSG00000198720	ANKRD13B	0.286
hsa-miR-125b-5p	2.42e-06	1.599	ENSG00000154065	ANKRD29	1.368
hsa-miR-125b-5p	2.42e-06	1.599	ENSG00000165138	ANKS6	0.242
hsa-miR-125b-5p	2.42e-06	1.599	ENSG00000163516	ANKZF1	-1.421
hsa-miR-125b-5p	2.42e-06	1.599	ENSG00000177119	ANO6	-0.665
hsa-miR-125b-5p	2.42e-06	1.599	ENSG00000166825	ANPEP	-1.953
hsa-miR-125b-5p	2.42e-06	1.599	ENSG00000134982	APC	0.496
hsa-miR-125b-5p	2.42e-06	1.599	ENSG00000116017	ARID3A	1.314
hsa-miR-125b-5p	2.42e-06	1.599	ENSG00000125449	ARMC7	-0.367
hsa-miR-125b-5p	2.42e-06	1.599	ENSG00000006756	ARSD	-0.779
hsa-miR-125b-5p	2.42e-06	1.599	ENSG00000183876	ARSI	2.281
hsa-miR-125b-5p	2.42e-06	1.599	ENSG00000196372	ASB13	-0.624
hsa-miR-125b-5p	2.42e-06	1.599	ENSG00000005981	ASB4	2.133
hsa-miR-125b-5p	2.42e-06	1.599	ENSG00000174939	ASPHD1	-2.32
hsa-miR-125b-5p	2.42e-06	1.599	ENSG00000162174	ASRGL1	-1.523
hsa-miR-125b-5p	2.42e-06	1.599	ENSG00000119787	ATL2	-0.574
hsa-miR-125b-5p	2.42e-06	1.599	ENSG00000145246	ATP10D	1.597
hsa-miR-125b-5p	2.42e-06	1.599	ENSG00000135390	ATP5MC2	-0.615
hsa-miR-125b-5p	2.42e-06	1.599	ENSG00000162885	B3GALNT2	0.447
hsa-miR-125b-5p	2.42e-06	1.599	ENSG00000235863	B3GALT4	-1.031
hsa-miR-125b-5p	2.42e-06	1.599	ENSG00000086062	B4GALT1	0.553
hsa-miR-125b-5p	2.42e-06	1.599	ENSG00000030110	BAK1	0.907
hsa-miR-125b-5p	2.42e-06	1.599	ENSG00000163930	BAP1	0.363
hsa-miR-125b-5p	2.42e-06	1.599	ENSG00000105327	BBC3	0.913
hsa-miR-125b-5p	2.42e-06	1.599	ENSG00000060982	BCAT1	-4.407
hsa-miR-125b-5p	2.42e-06	1.599	ENSG00000103507	BCKDK	1.031
hsa-miR-125b-5p	2.42e-06	1.599	ENSG00000171791	BCL2	3.18
hsa-miR-125b-5p	2.42e-06	1.599	ENSG00000161267	BDH1	0.594
hsa-miR-125b-5p	2.42e-06	1.599	ENSG00000103429	BFAR	-0.22
hsa-miR-125b-5p	2.42e-06	1.599	ENSG00000023445	BIRC3	0.661
hsa-miR-125b-5p	2.42e-06	1.599	ENSG00000104081	BMF	-3.345
hsa-miR-125b-5p	2.42e-06	1.599	ENSG00000138696	BMPR1B	-1.695
hsa-miR-125b-5p	2.42e-06	1.599	ENSG00000125999	BPIFB1	-4.967
hsa-miR-125b-5p	2.42e-06	1.599	ENSG00000185515	BRCC3	0.352
hsa-miR-125b-5p	2.42e-06	1.599	ENSG00000156983	BRPF1	0.35
hsa-miR-125b-5p	2.42e-06	1.599	ENSG00000172270	BSG	-0.258
hsa-miR-125b-5p	2.42e-06	1.599	ENSG00000159388	BTG2	1.648
hsa-miR-125b-5p	2.42e-06	1.599	ENSG00000124508	BTN2A2	0.855
hsa-miR-125b-5p	2.42e-06	1.599	ENSG00000111412	C12orf49	0.456
hsa-miR-125b-5p	2.42e-06	1.599	ENSG00000227051	C14orf132	0.521
hsa-miR-125b-5p	2.42e-06	1.599	ENSG00000167173	C15orf39	0.436
hsa-miR-125b-5p	2.42e-06	1.599	ENSG00000188493	C19orf54	-0.462
hsa-miR-125b-5p	2.42e-06	1.599	ENSG00000116922	C1orf109	0.371
hsa-miR-125b-5p	2.42e-06	1.599	ENSG00000180044	C3orf80	-2.825
hsa-miR-125b-5p	2.42e-06	1.599	ENSG00000154274	C4orf19	7.546
hsa-miR-125b-5p	2.42e-06	1.599	ENSG00000154040	CABYR	1.525
hsa-miR-125b-5p	2.42e-06	1.599	ENSG00000167535	CACNB3	-0.342
hsa-miR-125b-5p	2.42e-06	1.599	ENSG00000014216	CAPN1	-0.138
hsa-miR-125b-5p	2.42e-06	1.599	ENSG00000169193	CCDC126	-0.492
hsa-miR-125b-5p	2.42e-06	1.599	ENSG00000253276	CCDC71L	1.167
hsa-miR-125b-5p	2.42e-06	1.599	ENSG00000168071	CCDC88B	-0.412
hsa-miR-125b-5p	2.42e-06	1.599	ENSG00000126353	CCR7	-1.752
hsa-miR-125b-5p	2.42e-06	1.599	ENSG00000164045	CDC25A	1.601
hsa-miR-125b-5p	2.42e-06	1.599	ENSG00000171219	CDC42BPG	0.828
hsa-miR-125b-5p	2.42e-06	1.599	ENSG00000179776	CDH5	7.954
hsa-miR-125b-5p	2.42e-06	1.599	ENSG00000105810	CDK6	0.731
hsa-miR-125b-5p	2.42e-06	1.599	ENSG00000109089	CDR2L	-1.092
hsa-miR-125b-5p	2.42e-06	1.599	ENSG00000153879	CEBPG	-1.907
hsa-miR-125b-5p	2.42e-06	1.599	ENSG00000143126	CELSR2	0.545
hsa-miR-125b-5p	2.42e-06	1.599	ENSG00000110274	CEP164	0.299
hsa-miR-125b-5p	2.42e-06	1.599	ENSG00000130695	CEP85	-0.356
hsa-miR-125b-5p	2.42e-06	1.599	ENSG00000128849	CGNL1	-2.174
hsa-miR-125b-5p	2.42e-06	1.599	ENSG00000138028	CGREF1	-1.516
hsa-miR-125b-5p	2.42e-06	1.599	ENSG00000198824	CHAMP1	0.412
hsa-miR-125b-5p	2.42e-06	1.599	ENSG00000168802	CHTF8	0.464
hsa-miR-125b-5p	2.42e-06	1.599	ENSG00000165376	CLDN2	-5.118
hsa-miR-125b-5p	2.42e-06	1.599	ENSG00000119946	CNNM1	-0.236
hsa-miR-125b-5p	2.42e-06	1.599	ENSG00000169031	COL4A3	-1.124
hsa-miR-125b-5p	2.42e-06	1.599	ENSG00000111481	COPZ1	-0.411
hsa-miR-125b-5p	2.42e-06	1.599	ENSG00000115944	COX7A2L	-0.876
hsa-miR-125b-5p	2.42e-06	1.599	ENSG00000182158	CREB3L2	-0.39
hsa-miR-125b-5p	2.42e-06	1.599	ENSG00000142544	CTU1	-0.941
hsa-miR-125b-5p	2.42e-06	1.599	ENSG00000019186	CYP24A1	-0.141
hsa-miR-125b-5p	2.42e-06	1.599	ENSG00000106258	CYP3A5	-1.944
hsa-miR-125b-5p	2.42e-06	1.599	ENSG00000108669	CYTH1	0.234
hsa-miR-125b-5p	2.42e-06	1.599	ENSG00000166847	DCTN5	0.473
hsa-miR-125b-5p	2.42e-06	1.599	ENSG00000134574	DDB2	0.889
hsa-miR-125b-5p	2.42e-06	1.599	ENSG00000157349	DDX19B	-0.594
hsa-miR-125b-5p	2.42e-06	1.599	ENSG00000178700	DHFR2	-0.431
hsa-miR-125b-5p	2.42e-06	1.599	ENSG00000005100	DHX33	-0.391
hsa-miR-125b-5p	2.42e-06	1.599	ENSG00000176490	DIRAS1	1.617
hsa-miR-125b-5p	2.42e-06	1.599	ENSG00000137094	DNAJB5	1.416
hsa-miR-125b-5p	2.42e-06	1.599	ENSG00000088538	DOCK3	4.563
hsa-miR-125b-5p	2.42e-06	1.599	ENSG00000115325	DOK1	-1.16
hsa-miR-125b-5p	2.42e-06	1.599	ENSG00000133884	DPF2	-0.373
hsa-miR-125b-5p	2.42e-06	1.599	ENSG00000132768	DPH2	-0.409
hsa-miR-125b-5p	2.42e-06	1.599	ENSG00000156171	DRAM2	-0.736
hsa-miR-125b-5p	2.42e-06	1.599	ENSG00000069696	DRD4	-1.805
hsa-miR-125b-5p	2.42e-06	1.599	ENSG00000108861	DUSP3	0.637
hsa-miR-125b-5p	2.42e-06	1.599	ENSG00000139318	DUSP6	-0.316
hsa-miR-125b-5p	2.42e-06	1.599	ENSG00000112242	E2F3	0.477
hsa-miR-125b-5p	2.42e-06	1.599	ENSG00000144597	EAF1	0.472
hsa-miR-125b-5p	2.42e-06	1.599	ENSG00000088881	EBF4	-3.003
hsa-miR-125b-5p	2.42e-06	1.599	ENSG00000117298	ECE1	-1.092
hsa-miR-125b-5p	2.42e-06	1.599	ENSG00000134109	EDEM1	0.726
hsa-miR-125b-5p	2.42e-06	1.599	ENSG00000159658	EFCAB14	0.38
hsa-miR-125b-5p	2.42e-06	1.599	ENSG00000175376	EIF1AD	-0.651
hsa-miR-125b-5p	2.42e-06	1.599	ENSG00000145191	EIF2B5	-0.253
hsa-miR-125b-5p	2.42e-06	1.599	ENSG00000187840	EIF4EBP1	-2.596
hsa-miR-125b-5p	2.42e-06	1.599	ENSG00000066044	ELAVL1	0.218
hsa-miR-125b-5p	2.42e-06	1.599	ENSG00000066322	ELOVL1	0.307
hsa-miR-125b-5p	2.42e-06	1.599	ENSG00000118402	ELOVL4	1.906
hsa-miR-125b-5p	2.42e-06	1.599	ENSG00000170522	ELOVL6	0.368
hsa-miR-125b-5p	2.42e-06	1.599	ENSG00000170571	EMB	2.422
hsa-miR-125b-5p	2.42e-06	1.599	ENSG00000197594	ENPP1	-2.312
hsa-miR-125b-5p	2.42e-06	1.599	ENSG00000197217	ENTPD4	0.342
hsa-miR-125b-5p	2.42e-06	1.599	ENSG00000187266	EPOR	0.75
hsa-miR-125b-5p	2.42e-06	1.599	ENSG00000141736	ERBB2	-0.39
hsa-miR-125b-5p	2.42e-06	1.599	ENSG00000065361	ERBB3	-6.222
hsa-miR-125b-5p	2.42e-06	1.599	ENSG00000173153	ESRRA	-0.532
hsa-miR-125b-5p	2.42e-06	1.599	ENSG00000115363	EVA1A	2.289
hsa-miR-125b-5p	2.42e-06	1.599	ENSG00000134824	FADS2	1.336
hsa-miR-125b-5p	2.42e-06	1.599	ENSG00000221968	FADS3	1.064
hsa-miR-125b-5p	2.42e-06	1.599	ENSG00000065809	FAM107B	-0.561
hsa-miR-125b-5p	2.42e-06	1.599	ENSG00000100376	FAM118A	0.647
hsa-miR-125b-5p	2.42e-06	1.599	ENSG00000159784	FAM131B	-4.39
hsa-miR-125b-5p	2.42e-06	1.599	ENSG00000185519	FAM131C	-1.113
hsa-miR-125b-5p	2.42e-06	1.599	ENSG00000158169	FANCC	-0.744
hsa-miR-125b-5p	2.42e-06	1.599	ENSG00000174013	FBXO45	0.416
hsa-miR-125b-5p	2.42e-06	1.599	ENSG00000173486	FKBP2	-0.561
hsa-miR-125b-5p	2.42e-06	1.599	ENSG00000106692	FKTN	0.347
hsa-miR-125b-5p	2.42e-06	1.599	ENSG00000143631	FLG	4.799
hsa-miR-125b-5p	2.42e-06	1.599	ENSG00000102081	FMR1	1.304
hsa-miR-125b-5p	2.42e-06	1.599	ENSG00000186564	FOXD2	-2.325
hsa-miR-125b-5p	2.42e-06	1.599	ENSG00000164379	FOXQ1	0.33
hsa-miR-125b-5p	2.42e-06	1.599	ENSG00000174951	FUT1	-3.049
hsa-miR-125b-5p	2.42e-06	1.599	ENSG00000141012	GALNS	0.99
hsa-miR-125b-5p	2.42e-06	1.599	ENSG00000158089	GALNT14	-4.064
hsa-miR-125b-5p	2.42e-06	1.599	ENSG00000109586	GALNT7	-1.065
hsa-miR-125b-5p	2.42e-06	1.599	ENSG00000162645	GBP2	0.594
hsa-miR-125b-5p	2.42e-06	1.599	ENSG00000187210	GCNT1	1.254
hsa-miR-125b-5p	2.42e-06	1.599	ENSG00000135414	GDF11	0.689
hsa-miR-125b-5p	2.42e-06	1.599	ENSG00000141098	GFOD2	0.361
hsa-miR-125b-5p	2.42e-06	1.599	ENSG00000103365	GGA2	0.314
hsa-miR-125b-5p	2.42e-06	1.599	ENSG00000181938	GINS3	0.854
hsa-miR-125b-5p	2.42e-06	1.599	ENSG00000182963	GJC1	-0.384
hsa-miR-125b-5p	2.42e-06	1.599	ENSG00000175066	GK5	0.633
hsa-miR-125b-5p	2.42e-06	1.599	ENSG00000139433	GLTP	0.279
hsa-miR-125b-5p	2.42e-06	1.599	ENSG00000168237	GLYCTK	-1.39
hsa-miR-125b-5p	2.42e-06	1.599	ENSG00000197045	GMFB	0.486
hsa-miR-125b-5p	2.42e-06	1.599	ENSG00000089639	GMIP	0.844
hsa-miR-125b-5p	2.42e-06	1.599	ENSG00000114745	GORASP1	0.445
hsa-miR-125b-5p	2.42e-06	1.599	ENSG00000063660	GPC1	1.986
hsa-miR-125b-5p	2.42e-06	1.599	ENSG00000183098	GPC6	1.63
hsa-miR-125b-5p	2.42e-06	1.599	ENSG00000148358	GPR107	0.862
hsa-miR-125b-5p	2.42e-06	1.599	ENSG00000158292	GPR153	2.583
hsa-miR-125b-5p	2.42e-06	1.599	ENSG00000180758	GPR157	-0.452
hsa-miR-125b-5p	2.42e-06	1.599	ENSG00000173890	GPR160	1.231
hsa-miR-125b-5p	2.42e-06	1.599	ENSG00000106070	GRB10	-1.451
hsa-miR-125b-5p	2.42e-06	1.599	ENSG00000141449	GREB1L	4.945
hsa-miR-125b-5p	2.42e-06	1.599	ENSG00000100983	GSS	0.748
hsa-miR-125b-5p	2.42e-06	1.599	ENSG00000119041	GTF3C3	-0.515
hsa-miR-125b-5p	2.42e-06	1.599	ENSG00000138867	GUCD1	0.38
hsa-miR-125b-5p	2.42e-06	1.599	ENSG00000132475	H3-3A/H3-3B	-0.669
hsa-miR-125b-5p	2.42e-06	1.599	ENSG00000143575	HAX1	-0.559
hsa-miR-125b-5p	2.42e-06	1.599	ENSG00000184508	HDDC3	-0.568
hsa-miR-125b-5p	2.42e-06	1.599	ENSG00000164749	HNF4G	-1.004
hsa-miR-125b-5p	2.42e-06	1.599	ENSG00000037965	HOXC8	-0.89
hsa-miR-125b-5p	2.42e-06	1.599	ENSG00000109854	HTATIP2	-0.281
hsa-miR-125b-5p	2.42e-06	1.599	ENSG00000181873	IBA57	0.705
hsa-miR-125b-5p	2.42e-06	1.599	ENSG00000125968	ID1	-0.264
hsa-miR-125b-5p	2.42e-06	1.599	ENSG00000115738	ID2	-0.937
hsa-miR-125b-5p	2.42e-06	1.599	ENSG00000117318	ID3	2.192
hsa-miR-125b-5p	2.42e-06	1.599	ENSG00000160888	IER2	-0.871
hsa-miR-125b-5p	2.42e-06	1.599	ENSG00000146674	IGFBP3	0.429
hsa-miR-125b-5p	2.42e-06	1.599	ENSG00000144847	IGSF11	-10.033
hsa-miR-125b-5p	2.42e-06	1.599	ENSG00000142677	IL22RA1	-1.695
hsa-miR-125b-5p	2.42e-06	1.599	ENSG00000160712	IL6R	-0.418
hsa-miR-125b-5p	2.42e-06	1.599	ENSG00000127080	IPPK	0.611
hsa-miR-125b-5p	2.42e-06	1.599	ENSG00000043143	JADE2	0.325
hsa-miR-125b-5p	2.42e-06	1.599	ENSG00000170745	KCNS3	0.965
hsa-miR-125b-5p	2.42e-06	1.599	ENSG00000153885	KCTD15	-2.067
hsa-miR-125b-5p	2.42e-06	1.599	ENSG00000127663	KDM4B	1.213
hsa-miR-125b-5p	2.42e-06	1.599	ENSG00000142687	KIAA0319L	0.223
hsa-miR-125b-5p	2.42e-06	1.599	ENSG00000162929	KIAA1841	-0.576
hsa-miR-125b-5p	2.42e-06	1.599	ENSG00000186185	KIF18B	2.335
hsa-miR-125b-5p	2.42e-06	1.599	ENSG00000174996	KLC2	0.292
hsa-miR-125b-5p	2.42e-06	1.599	ENSG00000169926	KLF13	-0.847
hsa-miR-125b-5p	2.42e-06	1.599	ENSG00000205809	KLRC2	1.5
hsa-miR-125b-5p	2.42e-06	1.599	ENSG00000133247	KMT5C	0.426
hsa-miR-125b-5p	2.42e-06	1.599	ENSG00000025800	KPNA6	0.697
hsa-miR-125b-5p	2.42e-06	1.599	ENSG00000171345	KRT19	-0.416
hsa-miR-125b-5p	2.42e-06	1.599	ENSG00000179630	LACC1	1.733
hsa-miR-125b-5p	2.42e-06	1.599	ENSG00000112769	LAMA4	2.268
hsa-miR-125b-5p	2.42e-06	1.599	ENSG00000213626	LBH	-1.036
hsa-miR-125b-5p	2.42e-06	1.599	ENSG00000172954	LCLAT1	-1.056
hsa-miR-125b-5p	2.42e-06	1.599	ENSG00000196233	LCOR	-0.229
hsa-miR-125b-5p	2.42e-06	1.599	ENSG00000106003	LFNG	-0.526
hsa-miR-125b-5p	2.42e-06	1.599	ENSG00000113594	LIFR	1.549
hsa-miR-125b-5p	2.42e-06	1.599	ENSG00000050405	LIMA1	2.553
hsa-miR-125b-5p	2.42e-06	1.599	ENSG00000187772	LIN28B	-0.765
hsa-miR-125b-5p	2.42e-06	1.599	ENSG00000189275	LINC01164	6.544
hsa-miR-125b-5p	2.42e-06	1.599	ENSG00000212719	LINC02693	0.721
hsa-miR-125b-5p	2.42e-06	1.599	ENSG00000107798	LIPA	0.696
hsa-miR-125b-5p	2.42e-06	1.599	ENSG00000185621	LMLN	1.101
hsa-miR-125b-5p	2.42e-06	1.599	ENSG00000176454	LPCAT4	-1.122
hsa-miR-125b-5p	2.42e-06	1.599	ENSG00000145012	LPP	-0.405
hsa-miR-125b-5p	2.42e-06	1.599	ENSG00000134569	LRP4	-1.244
hsa-miR-125b-5p	2.42e-06	1.599	ENSG00000197147	LRRC8B	-1.326
hsa-miR-125b-5p	2.42e-06	1.599	ENSG00000130520	LSM4	0.206
hsa-miR-125b-5p	2.42e-06	1.599	ENSG00000153714	LURAP1L	-0.556
hsa-miR-125b-5p	2.42e-06	1.599	ENSG00000183060	LYSMD4	-0.568
hsa-miR-125b-5p	2.42e-06	1.599	ENSG00000144063	MALL	-0.982
hsa-miR-125b-5p	2.42e-06	1.599	ENSG00000177239	MAN1B1	0.523
hsa-miR-125b-5p	2.42e-06	1.599	ENSG00000112893	MAN2A1	-0.524
hsa-miR-125b-5p	2.42e-06	1.599	ENSG00000101363	MANBAL	-0.288
hsa-miR-125b-5p	2.42e-06	1.599	ENSG00000173327	MAP3K11	-0.422
hsa-miR-125b-5p	2.42e-06	1.599	ENSG00000188130	MAPK12	0.988
hsa-miR-125b-5p	2.42e-06	1.599	ENSG00000162889	MAPKAPK2	-0.238
hsa-miR-125b-5p	2.42e-06	1.599	ENSG00000166974	MAPRE2	-0.627
hsa-miR-125b-5p	2.42e-06	1.599	ENSG00000088888	MAVS	0.422
hsa-miR-125b-5p	2.42e-06	1.599	ENSG00000141644	MBD1	0.357
hsa-miR-125b-5p	2.42e-06	1.599	ENSG00000076706	MCAM	1.89
hsa-miR-125b-5p	2.42e-06	1.599	ENSG00000105429	MEGF8	0.357
hsa-miR-125b-5p	2.42e-06	1.599	ENSG00000106780	MEGF9	-0.607
hsa-miR-125b-5p	2.42e-06	1.599	ENSG00000169519	METTL15	-0.297
hsa-miR-125b-5p	2.42e-06	1.599	ENSG00000144401	METTL21A	-0.826
hsa-miR-125b-5p	2.42e-06	1.599	ENSG00000107745	MICU1	-0.246
hsa-miR-125b-5p	2.42e-06	1.599	ENSG00000089693	MLF2	0.286
hsa-miR-125b-5p	2.42e-06	1.599	ENSG00000129255	MPDU1	-0.61
hsa-miR-125b-5p	2.42e-06	1.599	ENSG00000185414	MRPL30	-0.95
hsa-miR-125b-5p	2.42e-06	1.599	ENSG00000129422	MTUS1	-0.756
hsa-miR-125b-5p	2.42e-06	1.599	ENSG00000172936	MYD88	0.319
hsa-miR-125b-5p	2.42e-06	1.599	ENSG00000172927	MYEOV	-1.354
hsa-miR-125b-5p	2.42e-06	1.599	ENSG00000101335	MYL9	-2.015
hsa-miR-125b-5p	2.42e-06	1.599	ENSG00000160796	NBEAL2	0.279
hsa-miR-125b-5p	2.42e-06	1.599	ENSG00000219481	NBPF1 (includes others)	0.818
hsa-miR-125b-5p	2.42e-06	1.599	ENSG00000167566	NCKAP5L	0.532
hsa-miR-125b-5p	2.42e-06	1.599	ENSG00000125967	NECAB3	0.662
hsa-miR-125b-5p	2.42e-06	1.599	ENSG00000111859	NEDD9	-0.389
hsa-miR-125b-5p	2.42e-06	1.599	ENSG00000204386	NEU1	1.113
hsa-miR-125b-5p	2.42e-06	1.599	ENSG00000163293	NIPAL1	1.178
hsa-miR-125b-5p	2.42e-06	1.599	ENSG00000172548	NIPAL4	1.983
hsa-miR-125b-5p	2.42e-06	1.599	ENSG00000168256	NKIRAS2	0.584
hsa-miR-125b-5p	2.42e-06	1.599	ENSG00000140853	NLRC5	1.559
hsa-miR-125b-5p	2.42e-06	1.599	ENSG00000135838	NPL	0.88
hsa-miR-125b-5p	2.42e-06	1.599	ENSG00000148200	NR6A1	1.41
hsa-miR-125b-5p	2.42e-06	1.599	ENSG00000165609	NUDT5	-0.391
hsa-miR-125b-5p	2.42e-06	1.599	ENSG00000132182	NUP210	0.908
hsa-miR-125b-5p	2.42e-06	1.599	ENSG00000180304	OAZ2	0.489
hsa-miR-125b-5p	2.42e-06	1.599	ENSG00000060491	OGFR	0.63
hsa-miR-125b-5p	2.42e-06	1.599	ENSG00000185585	OLFML2A	0.428
hsa-miR-125b-5p	2.42e-06	1.599	ENSG00000115942	ORC2	-1.273
hsa-miR-125b-5p	2.42e-06	1.599	ENSG00000117859	OSBPL9	-0.349
hsa-miR-125b-5p	2.42e-06	1.599	ENSG00000135124	P2RX4	-0.587
hsa-miR-125b-5p	2.42e-06	1.599	ENSG00000099957	P2RX6	2.394
hsa-miR-125b-5p	2.42e-06	1.599	ENSG00000135473	PAN2	-0.89
hsa-miR-125b-5p	2.42e-06	1.599	ENSG00000169116	PARM1	-5.539
hsa-miR-125b-5p	2.42e-06	1.599	ENSG00000156453	PCDH1	0.561
hsa-miR-125b-5p	2.42e-06	1.599	ENSG00000156374	PCGF6	-0.435
hsa-miR-125b-5p	2.42e-06	1.599	ENSG00000100731	PCNX1	0.568
hsa-miR-125b-5p	2.42e-06	1.599	ENSG00000141179	PCTP	-0.542
hsa-miR-125b-5p	2.42e-06	1.599	ENSG00000205268	PDE7A	-0.561
hsa-miR-125b-5p	2.42e-06	1.599	ENSG00000167004	PDIA3	-0.277
hsa-miR-125b-5p	2.42e-06	1.599	ENSG00000172367	PDZD3	-3.925
hsa-miR-125b-5p	2.42e-06	1.599	ENSG00000139946	PELI2	-2.3
hsa-miR-125b-5p	2.42e-06	1.599	ENSG00000112378	PERP	-0.266
hsa-miR-125b-5p	2.42e-06	1.599	ENSG00000161395	PGAP3	-0.287
hsa-miR-125b-5p	2.42e-06	1.599	ENSG00000134686	PHC2	-0.595
hsa-miR-125b-5p	2.42e-06	1.599	ENSG00000025293	PHF20	0.363
hsa-miR-125b-5p	2.42e-06	1.599	ENSG00000100100	PIK3IP1	1.66
hsa-miR-125b-5p	2.42e-06	1.599	ENSG00000144283	PKP4	-1.262
hsa-miR-125b-5p	2.42e-06	1.599	ENSG00000179598	PLD6	0.801
hsa-miR-125b-5p	2.42e-06	1.599	ENSG00000106086	PLEKHA8	0.671
hsa-miR-125b-5p	2.42e-06	1.599	ENSG00000187583	PLEKHN1	0.992
hsa-miR-125b-5p	2.42e-06	1.599	ENSG00000105355	PLIN3	0.963
hsa-miR-125b-5p	2.42e-06	1.599	ENSG00000128567	PODXL	1.958
hsa-miR-125b-5p	2.42e-06	1.599	ENSG00000163389	POGLUT1	-0.303
hsa-miR-125b-5p	2.42e-06	1.599	ENSG00000108179	PPIF	1.004
hsa-miR-125b-5p	2.42e-06	1.599	ENSG00000214517	PPME1	0.889
hsa-miR-125b-5p	2.42e-06	1.599	ENSG00000172531	PPP1CA	-0.21
hsa-miR-125b-5p	2.42e-06	1.599	ENSG00000077157	PPP1R12B	0.519
hsa-miR-125b-5p	2.42e-06	1.599	ENSG00000104866	PPP1R37	-0.344
hsa-miR-125b-5p	2.42e-06	1.599	ENSG00000100796	PPP4R3A	0.221
hsa-miR-125b-5p	2.42e-06	1.599	ENSG00000131238	PPT1	0.626
hsa-miR-125b-5p	2.42e-06	1.599	ENSG00000184500	PROS1	-0.53
hsa-miR-125b-5p	2.42e-06	1.599	ENSG00000105227	PRX	-0.881
hsa-miR-125b-5p	2.42e-06	1.599	ENSG00000243137	PSG4	2.561
hsa-miR-125b-5p	2.42e-06	1.599	ENSG00000204264	PSMB8	0.896
hsa-miR-125b-5p	2.42e-06	1.599	ENSG00000185627	PSMD13	-0.291
hsa-miR-125b-5p	2.42e-06	1.599	ENSG00000131467	PSME3	0.359
hsa-miR-125b-5p	2.42e-06	1.599	ENSG00000157778	PSMG3	-0.307
hsa-miR-125b-5p	2.42e-06	1.599	ENSG00000188647	PTAR1	-0.421
hsa-miR-125b-5p	2.42e-06	1.599	ENSG00000072135	PTPN18	-1.62
hsa-miR-125b-5p	2.42e-06	1.599	ENSG00000112531	QKI	-0.676
hsa-miR-125b-5p	2.42e-06	1.599	ENSG00000165661	QSOX2	0.267
hsa-miR-125b-5p	2.42e-06	1.599	ENSG00000124209	RAB22A	0.354
hsa-miR-125b-5p	2.42e-06	1.599	ENSG00000172794	RAB37	-4.345
hsa-miR-125b-5p	2.42e-06	1.599	ENSG00000154917	RAB6B	0.884
hsa-miR-125b-5p	2.42e-06	1.599	ENSG00000132155	RAF1	0.695
hsa-miR-125b-5p	2.42e-06	1.599	ENSG00000116191	RALGPS2	-0.425
hsa-miR-125b-5p	2.42e-06	1.599	ENSG00000100302	RASD2	0.837
hsa-miR-125b-5p	2.42e-06	1.599	ENSG00000146587	RBAK	0.3
hsa-miR-125b-5p	2.42e-06	1.599	ENSG00000125826	RBCK1	0.22
hsa-miR-125b-5p	2.42e-06	1.599	ENSG00000203867	RBM20	1.68
hsa-miR-125b-5p	2.42e-06	1.599	ENSG00000112183	RBM24	0.362
hsa-miR-125b-5p	2.42e-06	1.599	ENSG00000076053	RBM7	0.528
hsa-miR-125b-5p	2.42e-06	1.599	ENSG00000142552	RCN3	-0.834
hsa-miR-125b-5p	2.42e-06	1.599	ENSG00000165476	REEP3	-0.462
hsa-miR-125b-5p	2.42e-06	1.599	ENSG00000162924	REL	0.466
hsa-miR-125b-5p	2.42e-06	1.599	ENSG00000119729	RHOQ	-0.738
hsa-miR-125b-5p	2.42e-06	1.599	ENSG00000140983	RHOT2	0.553
hsa-miR-125b-5p	2.42e-06	1.599	ENSG00000100599	RIN3	0.465
hsa-miR-125b-5p	2.42e-06	1.599	ENSG00000111913	RIPOR2	9.185
hsa-miR-125b-5p	2.42e-06	1.599	ENSG00000137393	RNF144B	-0.995
hsa-miR-125b-5p	2.42e-06	1.599	ENSG00000145592	RPL37	-0.36
hsa-miR-125b-5p	2.42e-06	1.599	ENSG00000117676	RPS6KA1	0.724
hsa-miR-125b-5p	2.42e-06	1.599	ENSG00000124782	RREB1	-0.31
hsa-miR-125b-5p	2.42e-06	1.599	ENSG00000048392	RRM2B	1.237
hsa-miR-125b-5p	2.42e-06	1.599	ENSG00000173432	SAA1	8.876
hsa-miR-125b-5p	2.42e-06	1.599	ENSG00000073060	SCARB1	0.99
hsa-miR-125b-5p	2.42e-06	1.599	ENSG00000099194	SCD	2.349
hsa-miR-125b-5p	2.42e-06	1.599	ENSG00000116171	SCP2	-0.956
hsa-miR-125b-5p	2.42e-06	1.599	ENSG00000071537	SEL1L	-0.151
hsa-miR-125b-5p	2.42e-06	1.599	ENSG00000162430	SELENON	0.284
hsa-miR-125b-5p	2.42e-06	1.599	ENSG00000185033	SEMA4B	-0.756
hsa-miR-125b-5p	2.42e-06	1.599	ENSG00000168758	SEMA4C	-0.797
hsa-miR-125b-5p	2.42e-06	1.599	ENSG00000167565	SERTAD3	-0.813
hsa-miR-125b-5p	2.42e-06	1.599	ENSG00000156398	SFXN2	0.571
hsa-miR-125b-5p	2.42e-06	1.599	ENSG00000129810	SGO1	2.404
hsa-miR-125b-5p	2.42e-06	1.599	ENSG00000166224	SGPL1	-0.273
hsa-miR-125b-5p	2.42e-06	1.599	ENSG00000130147	SH3BP4	0.683
hsa-miR-125b-5p	2.42e-06	1.599	ENSG00000175137	SH3BP5L	0.328
hsa-miR-125b-5p	2.42e-06	1.599	ENSG00000187164	SHTN1	-0.344
hsa-miR-125b-5p	2.42e-06	1.599	ENSG00000213445	SIPA1	-0.704
hsa-miR-125b-5p	2.42e-06	1.599	ENSG00000108932	SLC16A6	6.993
hsa-miR-125b-5p	2.42e-06	1.599	ENSG00000102743	SLC25A15	0.658
hsa-miR-125b-5p	2.42e-06	1.599	ENSG00000167114	SLC27A4	0.496
hsa-miR-125b-5p	2.42e-06	1.599	ENSG00000181830	SLC35C1	-0.44
hsa-miR-125b-5p	2.42e-06	1.599	ENSG00000175782	SLC35E3	0.779
hsa-miR-125b-5p	2.42e-06	1.599	ENSG00000177058	SLC38A9	-0.665
hsa-miR-125b-5p	2.42e-06	1.599	ENSG00000133195	SLC39A11	-0.582
hsa-miR-125b-5p	2.42e-06	1.599	ENSG00000165915	SLC39A13	0.306
hsa-miR-125b-5p	2.42e-06	1.599	ENSG00000138821	SLC39A8	2.628
hsa-miR-125b-5p	2.42e-06	1.599	ENSG00000029364	SLC39A9	0.364
hsa-miR-125b-5p	2.42e-06	1.599	ENSG00000139508	SLC46A3	1.076
hsa-miR-125b-5p	2.42e-06	1.599	ENSG00000080493	SLC4A4	-5.063
hsa-miR-125b-5p	2.42e-06	1.599	ENSG00000139514	SLC7A1	-1.994
hsa-miR-125b-5p	2.42e-06	1.599	ENSG00000184564	SLITRK6	-1.723
hsa-miR-125b-5p	2.42e-06	1.599	ENSG00000108604	SMARCD2	-0.439
hsa-miR-125b-5p	2.42e-06	1.599	ENSG00000176994	SMCR8	0.202
hsa-miR-125b-5p	2.42e-06	1.599	ENSG00000198952	SMG5	0.342
hsa-miR-125b-5p	2.42e-06	1.599	ENSG00000125835	SNRPB	-0.427
hsa-miR-125b-5p	2.42e-06	1.599	ENSG00000178996	SNX18	0.423
hsa-miR-125b-5p	2.42e-06	1.599	ENSG00000120833	SOCS2	1.401
hsa-miR-125b-5p	2.42e-06	1.599	ENSG00000140263	SORD	-0.545
hsa-miR-125b-5p	2.42e-06	1.599	ENSG00000134243	SORT1	1.499
hsa-miR-125b-5p	2.42e-06	1.599	ENSG00000204335	SP5	2.647
hsa-miR-125b-5p	2.42e-06	1.599	ENSG00000124664	SPDEF	-3.764
hsa-miR-125b-5p	2.42e-06	1.599	ENSG00000072195	SPEG	0.788
hsa-miR-125b-5p	2.42e-06	1.599	ENSG00000163479	SSR2	-0.622
hsa-miR-125b-5p	2.42e-06	1.599	ENSG00000073849	ST6GAL1	-2.157
hsa-miR-125b-5p	2.42e-06	1.599	ENSG00000113532	ST8SIA4	-0.631
hsa-miR-125b-5p	2.42e-06	1.599	ENSG00000168610	STAT3	0.866
hsa-miR-125b-5p	2.42e-06	1.599	ENSG00000159167	STC1	0.766
hsa-miR-125b-5p	2.42e-06	1.599	ENSG00000113739	STC2	-2.594
hsa-miR-125b-5p	2.42e-06	1.599	ENSG00000166900	STX3	0.349
hsa-miR-125b-5p	2.42e-06	1.599	ENSG00000135823	STX6	0.841
hsa-miR-125b-5p	2.42e-06	1.599	ENSG00000100647	SUSD6	0.517
hsa-miR-125b-5p	2.42e-06	1.599	ENSG00000162298	SYVN1	-0.622
hsa-miR-125b-5p	2.42e-06	1.599	ENSG00000204267	TAP2	0.737
hsa-miR-125b-5p	2.42e-06	1.599	ENSG00000102125	TAZ	-0.565
hsa-miR-125b-5p	2.42e-06	1.599	ENSG00000065882	TBC1D1	0.384
hsa-miR-125b-5p	2.42e-06	1.599	ENSG00000081059	TCF7	1.991
hsa-miR-125b-5p	2.42e-06	1.599	ENSG00000152291	TGOLN2	0.198
hsa-miR-125b-5p	2.42e-06	1.599	ENSG00000126768	TIMM17B	-0.443
hsa-miR-125b-5p	2.42e-06	1.599	ENSG00000092330	TINF2	-0.282
hsa-miR-125b-5p	2.42e-06	1.599	ENSG00000133069	TMCC2	2.179
hsa-miR-125b-5p	2.42e-06	1.599	ENSG00000100580	TMED8	0.325
hsa-miR-125b-5p	2.42e-06	1.599	ENSG00000184840	TMED9	-0.26
hsa-miR-125b-5p	2.42e-06	1.599	ENSG00000198270	TMEM116	-0.967
hsa-miR-125b-5p	2.42e-06	1.599	ENSG00000152558	TMEM123	-0.202
hsa-miR-125b-5p	2.42e-06	1.599	ENSG00000166575	TMEM135	0.427
hsa-miR-125b-5p	2.42e-06	1.599	ENSG00000146802	TMEM168	-0.574
hsa-miR-125b-5p	2.42e-06	1.599	ENSG00000183726	TMEM50A	-0.305
hsa-miR-125b-5p	2.42e-06	1.599	ENSG00000118503	TNFAIP3	2.023
hsa-miR-125b-5p	2.42e-06	1.599	ENSG00000168884	TNIP2	-0.469
hsa-miR-125b-5p	2.42e-06	1.599	ENSG00000130204	TOMM40	-0.527
hsa-miR-125b-5p	2.42e-06	1.599	ENSG00000141510	TP53	-0.398
hsa-miR-125b-5p	2.42e-06	1.599	ENSG00000164938	TP53INP1	1.782
hsa-miR-125b-5p	2.42e-06	1.599	ENSG00000182400	TRAPPC6B	0.96
hsa-miR-125b-5p	2.42e-06	1.599	ENSG00000170855	TRIAP1	0.862
hsa-miR-125b-5p	2.42e-06	1.599	ENSG00000071575	TRIB2	5.796
hsa-miR-125b-5p	2.42e-06	1.599	ENSG00000132256	TRIM5	0.593
hsa-miR-125b-5p	2.42e-06	1.599	ENSG00000141569	TRIM65	-0.864
hsa-miR-125b-5p	2.42e-06	1.599	ENSG00000182173	TSEN54	-0.561
hsa-miR-125b-5p	2.42e-06	1.599	ENSG00000106025	TSPAN12	-2.612
hsa-miR-125b-5p	2.42e-06	1.599	ENSG00000108219	TSPAN14	-0.506
hsa-miR-125b-5p	2.42e-06	1.599	ENSG00000127324	TSPAN8	-2.777
hsa-miR-125b-5p	2.42e-06	1.599	ENSG00000104522	TSTA3	-0.586
hsa-miR-125b-5p	2.42e-06	1.599	ENSG00000154127	UBASH3B	-0.331
hsa-miR-125b-5p	2.42e-06	1.599	ENSG00000103275	UBE2I	-0.269
hsa-miR-125b-5p	2.42e-06	1.599	ENSG00000107341	UBE2R2	-0.232
hsa-miR-125b-5p	2.42e-06	1.599	ENSG00000104343	UBE2W	-0.565
hsa-miR-125b-5p	2.42e-06	1.599	ENSG00000196620	UGT2B15	-6.807
hsa-miR-125b-5p	2.42e-06	1.599	ENSG00000111981	ULBP1	-3.159
hsa-miR-125b-5p	2.42e-06	1.599	ENSG00000140474	ULK3	-0.712
hsa-miR-125b-5p	2.42e-06	1.599	ENSG00000170185	USP38	0.486
hsa-miR-125b-5p	2.42e-06	1.599	ENSG00000123552	USP45	-0.665
hsa-miR-125b-5p	2.42e-06	1.599	ENSG00000111424	VDR	1.775
hsa-miR-125b-5p	2.42e-06	1.599	ENSG00000103544	VPS35L	0.39
hsa-miR-125b-5p	2.42e-06	1.599	ENSG00000136100	VPS36	-0.3
hsa-miR-125b-5p	2.42e-06	1.599	ENSG00000167987	VPS37C	-0.585
hsa-miR-125b-5p	2.42e-06	1.599	ENSG00000107738	VSIR	-0.464
hsa-miR-125b-5p	2.42e-06	1.599	ENSG00000140105	WARS1	-0.415
hsa-miR-125b-5p	2.42e-06	1.599	ENSG00000071127	WDR1	0.401
hsa-miR-125b-5p	2.42e-06	1.599	ENSG00000011451	WIZ	0.517
hsa-miR-125b-5p	2.42e-06	1.599	ENSG00000182489	XKRX	-2.497
hsa-miR-125b-5p	2.42e-06	1.599	ENSG00000177125	ZBTB34	0.405
hsa-miR-125b-5p	2.42e-06	1.599	ENSG00000100403	ZC3H7B	0.619
hsa-miR-125b-5p	2.42e-06	1.599	ENSG00000033030	ZCCHC8	-0.952
hsa-miR-125b-5p	2.42e-06	1.599	ENSG00000196670	ZFP62	-0.575
hsa-miR-125b-5p	2.42e-06	1.599	ENSG00000165861	ZFYVE1	1.28
hsa-miR-125b-5p	2.42e-06	1.599	ENSG00000213096	ZNF254	0.449
hsa-miR-125b-5p	2.42e-06	1.599	ENSG00000162702	ZNF281	-0.414
hsa-miR-125b-5p	2.42e-06	1.599	ENSG00000161642	ZNF385A	0.478
hsa-miR-125b-5p	2.42e-06	1.599	ENSG00000178229	ZNF543	0.883
hsa-miR-125b-5p	2.42e-06	1.599	ENSG00000187187	ZNF546	-0.818
hsa-miR-125b-5p	2.42e-06	1.599	ENSG00000171469	ZNF561	0.946
hsa-miR-125b-5p	2.42e-06	1.599	ENSG00000153896	ZNF599	0.823
hsa-miR-125b-5p	2.42e-06	1.599	ENSG00000204611	ZNF616	2.974
hsa-miR-125b-5p	2.42e-06	1.599	ENSG00000197343	ZNF655	0.173
hsa-miR-125b-5p	2.42e-06	1.599	ENSG00000143373	ZNF687	0.34
hsa-miR-125b-5p	2.42e-06	1.599	ENSG00000186376	ZNF75D	0.811
hsa-miR-125b-5p	2.42e-06	1.599	ENSG00000183579	ZNRF3	0.334
hsa-miR-125b-5p	2.42e-06	1.599	ENSG00000132003	ZSWIM4	1.404
hsa-miR-125b-5p	2.42e-06	1.599	ENSG00000162415	ZSWIM5	-0.788
hsa-miR-125b-5p	2.42e-06	1.599	ENSG00000130449	ZSWIM6	0.532
hsa-miR-1269b	4.68e-14	3.916	ENSG00000125257	ABCC4	-0.41
hsa-miR-1269b	4.68e-14	3.916	ENSG00000114331	ACAP2	0.291
hsa-miR-1269b	4.68e-14	3.916	ENSG00000131473	ACLY	-0.565
hsa-miR-1269b	4.68e-14	3.916	ENSG00000075089	ACTR6	-0.308
hsa-miR-1269b	4.68e-14	3.916	ENSG00000135503	ACVR1B	-1.001
hsa-miR-1269b	4.68e-14	3.916	ENSG00000138031	ADCY3	-0.332
hsa-miR-1269b	4.68e-14	3.916	ENSG00000163485	ADORA1	2.895
hsa-miR-1269b	4.68e-14	3.916	ENSG00000169129	AFAP1L2	0.267
hsa-miR-1269b	4.68e-14	3.916	ENSG00000172493	AFF1	0.784
hsa-miR-1269b	4.68e-14	3.916	ENSG00000157985	AGAP1	0.651
hsa-miR-1269b	4.68e-14	3.916	ENSG00000173744	AGFG1	-0.447
hsa-miR-1269b	4.68e-14	3.916	ENSG00000006530	AGK	-0.708
hsa-miR-1269b	4.68e-14	3.916	ENSG00000186063	AIDA	0.209
hsa-miR-1269b	4.68e-14	3.916	ENSG00000012779	ALOX5	6.303
hsa-miR-1269b	4.68e-14	3.916	ENSG00000198796	ALPK2	1.569
hsa-miR-1269b	4.68e-14	3.916	ENSG00000159461	AMFR	0.18
hsa-miR-1269b	4.68e-14	3.916	ENSG00000001629	ANKIB1	0.41
hsa-miR-1269b	4.68e-14	3.916	ENSG00000165138	ANKS6	0.242
hsa-miR-1269b	4.68e-14	3.916	ENSG00000165269	AQP7	-3.703
hsa-miR-1269b	4.68e-14	3.916	ENSG00000160007	ARHGAP35	0.167
hsa-miR-1269b	4.68e-14	3.916	ENSG00000150347	ARID5B	0.858
hsa-miR-1269b	4.68e-14	3.916	ENSG00000213465	ARL2	-0.972
hsa-miR-1269b	4.68e-14	3.916	ENSG00000145782	ATG12	-0.227
hsa-miR-1269b	4.68e-14	3.916	ENSG00000154723	ATP5PF	0.334
hsa-miR-1269b	4.68e-14	3.916	ENSG00000104043	ATP8B4	1.188
hsa-miR-1269b	4.68e-14	3.916	ENSG00000253719	ATXN7L3B	-0.392
hsa-miR-1269b	4.68e-14	3.916	ENSG00000237172	B3GNT9	0.779
hsa-miR-1269b	4.68e-14	3.916	ENSG00000125124	BBS2	0.295
hsa-miR-1269b	4.68e-14	3.916	ENSG00000064787	BCAS1	-3.517
hsa-miR-1269b	4.68e-14	3.916	ENSG00000171552	BCL2L1	0.406
hsa-miR-1269b	4.68e-14	3.916	ENSG00000164619	BMPER	2.681
hsa-miR-1269b	4.68e-14	3.916	ENSG00000164603	BMT2	0.57
hsa-miR-1269b	4.68e-14	3.916	ENSG00000185515	BRCC3	0.352
hsa-miR-1269b	4.68e-14	3.916	ENSG00000160058	BSDC1	0.188
hsa-miR-1269b	4.68e-14	3.916	ENSG00000133639	BTG1	0.542
hsa-miR-1269b	4.68e-14	3.916	ENSG00000149179	C11orf49	-0.709
hsa-miR-1269b	4.68e-14	3.916	ENSG00000131943	C19orf12	0.216
hsa-miR-1269b	4.68e-14	3.916	ENSG00000197223	C1D	-0.27
hsa-miR-1269b	4.68e-14	3.916	ENSG00000162817	C1orf115	-0.696
hsa-miR-1269b	4.68e-14	3.916	ENSG00000179021	C3orf38	0.313
hsa-miR-1269b	4.68e-14	3.916	ENSG00000106804	C5	-3.346
hsa-miR-1269b	4.68e-14	3.916	ENSG00000157445	CACNA2D3	8.011
hsa-miR-1269b	4.68e-14	3.916	ENSG00000151893	CACUL1	0.286
hsa-miR-1269b	4.68e-14	3.916	ENSG00000162909	CAPN2	-0.347
hsa-miR-1269b	4.68e-14	3.916	ENSG00000239521	CASTOR3	0.541
hsa-miR-1269b	4.68e-14	3.916	ENSG00000122483	CCDC18	0.983
hsa-miR-1269b	4.68e-14	3.916	ENSG00000110092	CCND1	0.308
hsa-miR-1269b	4.68e-14	3.916	ENSG00000158985	CDC42SE2	0.212
hsa-miR-1269b	4.68e-14	3.916	ENSG00000089486	CDIP1	1.403
hsa-miR-1269b	4.68e-14	3.916	ENSG00000245848	CEBPA	-1.09
hsa-miR-1269b	4.68e-14	3.916	ENSG00000148019	CEP78	0.561
hsa-miR-1269b	4.68e-14	3.916	ENSG00000172828	CES3	0.552
hsa-miR-1269b	4.68e-14	3.916	ENSG00000165410	CFL2	0.572
hsa-miR-1269b	4.68e-14	3.916	ENSG00000187446	CHP1	1.031
hsa-miR-1269b	4.68e-14	3.916	ENSG00000122863	CHST3	1.659
hsa-miR-1269b	4.68e-14	3.916	ENSG00000188343	CIBAR1	0.365
hsa-miR-1269b	4.68e-14	3.916	ENSG00000136026	CKAP4	-0.744
hsa-miR-1269b	4.68e-14	3.916	ENSG00000073464	CLCN4	-0.659
hsa-miR-1269b	4.68e-14	3.916	ENSG00000038532	CLEC16A	0.556
hsa-miR-1269b	4.68e-14	3.916	ENSG00000115295	CLIP4	0.2
hsa-miR-1269b	4.68e-14	3.916	ENSG00000138767	CNOT6L	0.524
hsa-miR-1269b	4.68e-14	3.916	ENSG00000137161	CNPY3	-0.391
hsa-miR-1269b	4.68e-14	3.916	ENSG00000106714	CNTNAP3	-0.948
hsa-miR-1269b	4.68e-14	3.916	ENSG00000196167	COLCA1	-2.707
hsa-miR-1269b	4.68e-14	3.916	ENSG00000137504	CREBZF	-0.371
hsa-miR-1269b	4.68e-14	3.916	ENSG00000121671	CRY2	-0.436
hsa-miR-1269b	4.68e-14	3.916	ENSG00000044115	CTNNA1	0.238
hsa-miR-1269b	4.68e-14	3.916	ENSG00000106258	CYP3A5	-1.944
hsa-miR-1269b	4.68e-14	3.916	ENSG00000145476	CYP4V2	-0.334
hsa-miR-1269b	4.68e-14	3.916	ENSG00000165490	DDIAS	3.774
hsa-miR-1269b	4.68e-14	3.916	ENSG00000170456	DENND5B	1.205
hsa-miR-1269b	4.68e-14	3.916	ENSG00000080845	DLGAP4	-0.476
hsa-miR-1269b	4.68e-14	3.916	ENSG00000158856	DMTN	-0.665
hsa-miR-1269b	4.68e-14	3.916	ENSG00000077232	DNAJC10	-1.068
hsa-miR-1269b	4.68e-14	3.916	ENSG00000111817	DSE	1.669
hsa-miR-1269b	4.68e-14	3.916	ENSG00000133059	DSTYK	0.631
hsa-miR-1269b	4.68e-14	3.916	ENSG00000169016	E2F6	-0.618
hsa-miR-1269b	4.68e-14	3.916	ENSG00000151617	EDNRA	-2.391
hsa-miR-1269b	4.68e-14	3.916	ENSG00000123427	EEF1AKMT3	-0.623
hsa-miR-1269b	4.68e-14	3.916	ENSG00000134001	EIF2S1	0.189
hsa-miR-1269b	4.68e-14	3.916	ENSG00000163577	EIF5A2	0.515
hsa-miR-1269b	4.68e-14	3.916	ENSG00000155849	ELMO1	-3.397
hsa-miR-1269b	4.68e-14	3.916	ENSG00000062598	ELMO2	0.479
hsa-miR-1269b	4.68e-14	3.916	ENSG00000154920	EME1	1.764
hsa-miR-1269b	4.68e-14	3.916	ENSG00000154380	ENAH	0.36
hsa-miR-1269b	4.68e-14	3.916	ENSG00000070367	EXOC5	0.919
hsa-miR-1269b	4.68e-14	3.916	ENSG00000164251	F2RL1	-1.409
hsa-miR-1269b	4.68e-14	3.916	ENSG00000167106	FAM102A	0.638
hsa-miR-1269b	4.68e-14	3.916	ENSG00000121104	FAM117A	1.183
hsa-miR-1269b	4.68e-14	3.916	ENSG00000138439	FAM117B	-0.67
hsa-miR-1269b	4.68e-14	3.916	ENSG00000184083	FAM120C	0.508
hsa-miR-1269b	4.68e-14	3.916	ENSG00000154319	FAM167A	-2.497
hsa-miR-1269b	4.68e-14	3.916	ENSG00000160767	FAM189B	0.661
hsa-miR-1269b	4.68e-14	3.916	ENSG00000188522	FAM83G	-0.649
hsa-miR-1269b	4.68e-14	3.916	ENSG00000077942	FBLN1	2.021
hsa-miR-1269b	4.68e-14	3.916	ENSG00000138081	FBXO11	-0.342
hsa-miR-1269b	4.68e-14	3.916	ENSG00000177051	FBXO46	-0.766
hsa-miR-1269b	4.68e-14	3.916	ENSG00000111790	FGFR1OP2	-0.613
hsa-miR-1269b	4.68e-14	3.916	ENSG00000004478	FKBP4	-0.324
hsa-miR-1269b	4.68e-14	3.916	ENSG00000104290	FZD3	0.407
hsa-miR-1269b	4.68e-14	3.916	ENSG00000143891	GALM	-0.34
hsa-miR-1269b	4.68e-14	3.916	ENSG00000158555	GDPD5	0.938
hsa-miR-1269b	4.68e-14	3.916	ENSG00000099998	GGT5	6.017
hsa-miR-1269b	4.68e-14	3.916	ENSG00000124767	GLO1	0.179
hsa-miR-1269b	4.68e-14	3.916	ENSG00000120063	GNA13	-0.177
hsa-miR-1269b	4.68e-14	3.916	ENSG00000114353	GNAI2	-0.247
hsa-miR-1269b	4.68e-14	3.916	ENSG00000197978	GOLGA6L9 (includes others)	-1.161
hsa-miR-1269b	4.68e-14	3.916	ENSG00000215252	GOLGA8A/GOLGA8B	-0.658
hsa-miR-1269b	4.68e-14	3.916	ENSG00000148358	GPR107	0.862
hsa-miR-1269b	4.68e-14	3.916	ENSG00000143147	GPR161	0.89
hsa-miR-1269b	4.68e-14	3.916	ENSG00000141738	GRB7	0.621
hsa-miR-1269b	4.68e-14	3.916	ENSG00000138867	GUCD1	0.38
hsa-miR-1269b	4.68e-14	3.916	ENSG00000196787	H2AC11	0.995
hsa-miR-1269b	4.68e-14	3.916	ENSG00000013583	HEBP1	-0.804
hsa-miR-1269b	4.68e-14	3.916	ENSG00000179111	HES7	-0.658
hsa-miR-1269b	4.68e-14	3.916	ENSG00000204592	HLA-E	-0.384
hsa-miR-1269b	4.68e-14	3.916	ENSG00000256269	HMBS	-0.341
hsa-miR-1269b	4.68e-14	3.916	ENSG00000182742	HOXB4	-1.602
hsa-miR-1269b	4.68e-14	3.916	ENSG00000196684	HSH2D	3.413
hsa-miR-1269b	4.68e-14	3.916	ENSG00000068885	IFT80	-0.544
hsa-miR-1269b	4.68e-14	3.916	ENSG00000103742	IGDCC4	0.91
hsa-miR-1269b	4.68e-14	3.916	ENSG00000073792	IGF2BP2	-3.094
hsa-miR-1269b	4.68e-14	3.916	ENSG00000137033	IL33	-4.549
hsa-miR-1269b	4.68e-14	3.916	ENSG00000134352	IL6ST	-0.6
hsa-miR-1269b	4.68e-14	3.916	ENSG00000138448	ITGAV	-0.581
hsa-miR-1269b	4.68e-14	3.916	ENSG00000205730	ITPRIPL2	-0.786
hsa-miR-1269b	4.68e-14	3.916	ENSG00000079999	KEAP1	-0.285
hsa-miR-1269b	4.68e-14	3.916	ENSG00000163807	KIAA1143	0.614
hsa-miR-1269b	4.68e-14	3.916	ENSG00000117153	KLHL12	0.397
hsa-miR-1269b	4.68e-14	3.916	ENSG00000174010	KLHL15	0.312
hsa-miR-1269b	4.68e-14	3.916	ENSG00000170477	KRT4	-5.764
hsa-miR-1269b	4.68e-14	3.916	ENSG00000089692	LAG3	-1.941
hsa-miR-1269b	4.68e-14	3.916	ENSG00000179528	LBX2	-1.764
hsa-miR-1269b	4.68e-14	3.916	ENSG00000134333	LDHA	-0.225
hsa-miR-1269b	4.68e-14	3.916	ENSG00000275183	LENG9	-1.402
hsa-miR-1269b	4.68e-14	3.916	ENSG00000050426	LETMD1	-0.442
hsa-miR-1269b	4.68e-14	3.916	ENSG00000187772	LIN28B	-0.765
hsa-miR-1269b	4.68e-14	3.916	ENSG00000263711	LINC02864	0.297
hsa-miR-1269b	4.68e-14	3.916	ENSG00000123684	LPGAT1	-1.167
hsa-miR-1269b	4.68e-14	3.916	ENSG00000168904	LRRC28	-0.472
hsa-miR-1269b	4.68e-14	3.916	ENSG00000163428	LRRC58	0.392
hsa-miR-1269b	4.68e-14	3.916	ENSG00000108829	LRRC59	-0.392
hsa-miR-1269b	4.68e-14	3.916	ENSG00000185022	MAFF	-0.876
hsa-miR-1269b	4.68e-14	3.916	ENSG00000198517	MAFK	1.012
hsa-miR-1269b	4.68e-14	3.916	ENSG00000081026	MAGI3	0.983
hsa-miR-1269b	4.68e-14	3.916	ENSG00000100030	MAPK1	0.301
hsa-miR-1269b	4.68e-14	3.916	ENSG00000166974	MAPRE2	-0.627
hsa-miR-1269b	4.68e-14	3.916	ENSG00000166783	MARF1	-0.389
hsa-miR-1269b	4.68e-14	3.916	ENSG00000155254	MARVELD1	0.541
hsa-miR-1269b	4.68e-14	3.916	ENSG00000123066	MED13L	-0.179
hsa-miR-1269b	4.68e-14	3.916	ENSG00000148297	MED22	0.777
hsa-miR-1269b	4.68e-14	3.916	ENSG00000105976	MET	0.428
hsa-miR-1269b	4.68e-14	3.916	ENSG00000087995	METTL2A	-0.549
hsa-miR-1269b	4.68e-14	3.916	ENSG00000204516	MICB	1.631
hsa-miR-1269b	4.68e-14	3.916	ENSG00000173436	MICOS10	0.941
hsa-miR-1269b	4.68e-14	3.916	ENSG00000110917	MLEC	0.375
hsa-miR-1269b	4.68e-14	3.916	ENSG00000175806	MSRA	0.546
hsa-miR-1269b	4.68e-14	3.916	ENSG00000196814	MVB12B	0.994
hsa-miR-1269b	4.68e-14	3.916	ENSG00000161048	NAPEPLD	-0.648
hsa-miR-1269b	4.68e-14	3.916	ENSG00000067798	NAV3	2.118
hsa-miR-1269b	4.68e-14	3.916	ENSG00000003509	NDUFAF7	-0.346
hsa-miR-1269b	4.68e-14	3.916	ENSG00000137601	NEK1	0.717
hsa-miR-1269b	4.68e-14	3.916	ENSG00000165030	NFIL3	0.637
hsa-miR-1269b	4.68e-14	3.916	ENSG00000144802	NFKBIZ	0.885
hsa-miR-1269b	4.68e-14	3.916	ENSG00000244005	NFS1	0.991
hsa-miR-1269b	4.68e-14	3.916	ENSG00000172548	NIPAL4	1.983
hsa-miR-1269b	4.68e-14	3.916	ENSG00000146729	NIPSNAP2	0.242
hsa-miR-1269b	4.68e-14	3.916	ENSG00000123213	NLN	-0.176
hsa-miR-1269b	4.68e-14	3.916	ENSG00000157168	NRG1	1.144
hsa-miR-1269b	4.68e-14	3.916	ENSG00000107672	NSMCE4A	-1.73
hsa-miR-1269b	4.68e-14	3.916	ENSG00000213024	NUP62	-0.191
hsa-miR-1269b	4.68e-14	3.916	ENSG00000119547	ONECUT2	-0.978
hsa-miR-1269b	4.68e-14	3.916	ENSG00000079482	OPHN1	-1.684
hsa-miR-1269b	4.68e-14	3.916	ENSG00000164823	OSGIN2	-0.404
hsa-miR-1269b	4.68e-14	3.916	ENSG00000099957	P2RX6	2.394
hsa-miR-1269b	4.68e-14	3.916	ENSG00000099260	PALMD	3.118
hsa-miR-1269b	4.68e-14	3.916	ENSG00000253537	PCDHGA7	1.225
hsa-miR-1269b	4.68e-14	3.916	ENSG00000132646	PCNA	0.962
hsa-miR-1269b	4.68e-14	3.916	ENSG00000184588	PDE4B	-0.392
hsa-miR-1269b	4.68e-14	3.916	ENSG00000067992	PDK3	0.742
hsa-miR-1269b	4.68e-14	3.916	ENSG00000132326	PER2	-0.613
hsa-miR-1269b	4.68e-14	3.916	ENSG00000101856	PGRMC1	-0.489
hsa-miR-1269b	4.68e-14	3.916	ENSG00000118762	PKD2	0.841
hsa-miR-1269b	4.68e-14	3.916	ENSG00000146281	PM20D2	-0.394
hsa-miR-1269b	4.68e-14	3.916	ENSG00000109099	PMP22	-1.382
hsa-miR-1269b	4.68e-14	3.916	ENSG00000178202	POGLUT3	-0.312
hsa-miR-1269b	4.68e-14	3.916	ENSG00000138032	PPM1B	-0.437
hsa-miR-1269b	4.68e-14	3.916	ENSG00000213889	PPM1N	-1.566
hsa-miR-1269b	4.68e-14	3.916	ENSG00000111725	PRKAB1	0.5
hsa-miR-1269b	4.68e-14	3.916	ENSG00000165630	PRPF18	-0.74
hsa-miR-1269b	4.68e-14	3.916	ENSG00000204576	PRR3	-0.339
hsa-miR-1269b	4.68e-14	3.916	ENSG00000100567	PSMA3	-0.238
hsa-miR-1269b	4.68e-14	3.916	ENSG00000204264	PSMB8	0.896
hsa-miR-1269b	4.68e-14	3.916	ENSG00000188647	PTAR1	-0.421
hsa-miR-1269b	4.68e-14	3.916	ENSG00000171862	PTEN	0.694
hsa-miR-1269b	4.68e-14	3.916	ENSG00000072135	PTPN18	-1.62
hsa-miR-1269b	4.68e-14	3.916	ENSG00000081237	PTPRC	7.813
hsa-miR-1269b	4.68e-14	3.916	ENSG00000089159	PXN	0.873
hsa-miR-1269b	4.68e-14	3.916	ENSG00000124209	RAB22A	0.354
hsa-miR-1269b	4.68e-14	3.916	ENSG00000100228	RAB36	0.617
hsa-miR-1269b	4.68e-14	3.916	ENSG00000101084	RAB5IF	0.709
hsa-miR-1269b	4.68e-14	3.916	ENSG00000179262	RAD23A	-0.278
hsa-miR-1269b	4.68e-14	3.916	ENSG00000127314	RAP1B	-0.284
hsa-miR-1269b	4.68e-14	3.916	ENSG00000167281	RBFOX3	-2.635
hsa-miR-1269b	4.68e-14	3.916	ENSG00000184863	RBM33	-0.478
hsa-miR-1269b	4.68e-14	3.916	ENSG00000214022	REPIN1	0.332
hsa-miR-1269b	4.68e-14	3.916	ENSG00000134533	RERG	-4.741
hsa-miR-1269b	4.68e-14	3.916	ENSG00000084093	REST	0.516
hsa-miR-1269b	4.68e-14	3.916	ENSG00000143878	RHOB	0.632
hsa-miR-1269b	4.68e-14	3.916	ENSG00000164292	RHOBTB3	0.259
hsa-miR-1269b	4.68e-14	3.916	ENSG00000170854	RIOX2	-0.272
hsa-miR-1269b	4.68e-14	3.916	ENSG00000143622	RIT1	0.582
hsa-miR-1269b	4.68e-14	3.916	ENSG00000178222	RNF212	-3.373
hsa-miR-1269b	4.68e-14	3.916	ENSG00000105193	RPS16	-1.3
hsa-miR-1269b	4.68e-14	3.916	ENSG00000145425	RPS3A	-0.269
hsa-miR-1269b	4.68e-14	3.916	ENSG00000189306	RRP7A	0.355
hsa-miR-1269b	4.68e-14	3.916	ENSG00000170989	S1PR1	10.851
hsa-miR-1269b	4.68e-14	3.916	ENSG00000133488	SEC14L4	-1.126
hsa-miR-1269b	4.68e-14	3.916	ENSG00000071537	SEL1L	-0.151
hsa-miR-1269b	4.68e-14	3.916	ENSG00000120742	SERP1	-0.389
hsa-miR-1269b	4.68e-14	3.916	ENSG00000170542	SERPINB9	0.331
hsa-miR-1269b	4.68e-14	3.916	ENSG00000164690	SHH	-3.336
hsa-miR-1269b	4.68e-14	3.916	ENSG00000147100	SLC16A2	1.185
hsa-miR-1269b	4.68e-14	3.916	ENSG00000115084	SLC35F5	-0.392
hsa-miR-1269b	4.68e-14	3.916	ENSG00000134294	SLC38A2	-0.723
hsa-miR-1269b	4.68e-14	3.916	ENSG00000176463	SLCO3A1	-0.545
hsa-miR-1269b	4.68e-14	3.916	ENSG00000166949	SMAD3	-0.411
hsa-miR-1269b	4.68e-14	3.916	ENSG00000198887	SMC5	0.279
hsa-miR-1269b	4.68e-14	3.916	ENSG00000163683	SMIM14	-0.625
hsa-miR-1269b	4.68e-14	3.916	ENSG00000214046	SMIM7	-0.421
hsa-miR-1269b	4.68e-14	3.916	ENSG00000132639	SNAP25	-1.302
hsa-miR-1269b	4.68e-14	3.916	ENSG00000125743	SNRPD2	-0.721
hsa-miR-1269b	4.68e-14	3.916	ENSG00000129515	SNX6	0.403
hsa-miR-1269b	4.68e-14	3.916	ENSG00000149639	SOGA1	0.737
hsa-miR-1269b	4.68e-14	3.916	ENSG00000196141	SPATS2L	-1.484
hsa-miR-1269b	4.68e-14	3.916	ENSG00000100596	SPTLC2	0.21
hsa-miR-1269b	4.68e-14	3.916	ENSG00000115145	STAM2	-0.494
hsa-miR-1269b	4.68e-14	3.916	ENSG00000164506	STXBP5	0.879
hsa-miR-1269b	4.68e-14	3.916	ENSG00000144455	SUMF1	1.267
hsa-miR-1269b	4.68e-14	3.916	ENSG00000165124	SVEP1	3.017
hsa-miR-1269b	4.68e-14	3.916	ENSG00000165025	SYK	4.461
hsa-miR-1269b	4.68e-14	3.916	ENSG00000008282	SYPL1	0.165
hsa-miR-1269b	4.68e-14	3.916	ENSG00000157014	TATDN2	0.62
hsa-miR-1269b	4.68e-14	3.916	ENSG00000198933	TBKBP1	0.515
hsa-miR-1269b	4.68e-14	3.916	ENSG00000140262	TCF12	-0.455
hsa-miR-1269b	4.68e-14	3.916	ENSG00000180190	TDRP	0.362
hsa-miR-1269b	4.68e-14	3.916	ENSG00000187720	THSD4	-0.403
hsa-miR-1269b	4.68e-14	3.916	ENSG00000066654	THUMPD1	-0.285
hsa-miR-1269b	4.68e-14	3.916	ENSG00000035862	TIMP2	1.627
hsa-miR-1269b	4.68e-14	3.916	ENSG00000137221	TJAP1	-0.359
hsa-miR-1269b	4.68e-14	3.916	ENSG00000100580	TMED8	0.325
hsa-miR-1269b	4.68e-14	3.916	ENSG00000164124	TMEM144	1.158
hsa-miR-1269b	4.68e-14	3.916	ENSG00000166479	TMX3	0.223
hsa-miR-1269b	4.68e-14	3.916	ENSG00000141510	TP53	-0.398
hsa-miR-1269b	4.68e-14	3.916	ENSG00000198467	TPM2	-0.557
hsa-miR-1269b	4.68e-14	3.916	ENSG00000167460	TPM4	-0.316
hsa-miR-1269b	4.68e-14	3.916	ENSG00000166340	TPP1	0.644
hsa-miR-1269b	4.68e-14	3.916	ENSG00000204616	TRIM31	1.657
hsa-miR-1269b	4.68e-14	3.916	ENSG00000183665	TRMT12	-1.029
hsa-miR-1269b	4.68e-14	3.916	ENSG00000140391	TSPAN3	-1.176
hsa-miR-1269b	4.68e-14	3.916	ENSG00000275835	TUBGCP5	-0.26
hsa-miR-1269b	4.68e-14	3.916	ENSG00000156587	UBE2L6	0.882
hsa-miR-1269b	4.68e-14	3.916	ENSG00000104343	UBE2W	-0.565
hsa-miR-1269b	4.68e-14	3.916	ENSG00000103353	UBFD1	0.513
hsa-miR-1269b	4.68e-14	3.916	ENSG00000085982	USP40	0.534
hsa-miR-1269b	4.68e-14	3.916	ENSG00000164663	USP49	0.485
hsa-miR-1269b	4.68e-14	3.916	ENSG00000124486	USP9X	0.404
hsa-miR-1269b	4.68e-14	3.916	ENSG00000071246	VASH1	0.745
hsa-miR-1269b	4.68e-14	3.916	ENSG00000150630	VEGFC	1.313
hsa-miR-1269b	4.68e-14	3.916	ENSG00000132549	VPS13B	-0.494
hsa-miR-1269b	4.68e-14	3.916	ENSG00000028116	VRK2	-0.884
hsa-miR-1269b	4.68e-14	3.916	ENSG00000009844	VTA1	0.254
hsa-miR-1269b	4.68e-14	3.916	ENSG00000116729	WLS	1.227
hsa-miR-1269b	4.68e-14	3.916	ENSG00000114251	WNT5A	4.278
hsa-miR-1269b	4.68e-14	3.916	ENSG00000176871	WSB2	0.373
hsa-miR-1269b	4.68e-14	3.916	ENSG00000100219	XBP1	-1.077
hsa-miR-1269b	4.68e-14	3.916	ENSG00000173276	ZBTB21	0.488
hsa-miR-1269b	4.68e-14	3.916	ENSG00000133858	ZFC3H1	-0.259
hsa-miR-1269b	4.68e-14	3.916	ENSG00000196670	ZFP62	-0.575
hsa-miR-1269b	4.68e-14	3.916	ENSG00000256223	ZNF10	0.639
hsa-miR-1269b	4.68e-14	3.916	ENSG00000213762	ZNF134	0.614
hsa-miR-1269b	4.68e-14	3.916	ENSG00000170949	ZNF160	0.388
hsa-miR-1269b	4.68e-14	3.916	ENSG00000175395	ZNF25	-0.614
hsa-miR-1269b	4.68e-14	3.916	ENSG00000147124	ZNF41	0.477
hsa-miR-1269b	4.68e-14	3.916	ENSG00000187187	ZNF546	-0.818
hsa-miR-1269b	4.68e-14	3.916	ENSG00000171469	ZNF561	0.946
hsa-miR-1269b	4.68e-14	3.916	ENSG00000213020	ZNF611	1.553
hsa-miR-1269b	4.68e-14	3.916	ENSG00000197343	ZNF655	0.173
hsa-miR-1269b	4.68e-14	3.916	ENSG00000120963	ZNF706	-1.151
hsa-miR-1269b	4.68e-14	3.916	ENSG00000173875	ZNF791	1.153
hsa-miR-1269b	4.68e-14	3.916	ENSG00000137185	ZSCAN9	-0.599
hsa-miR-1272	0.000374	1.687	ENSG00000168615	ADAM9	0.442
hsa-miR-1272	0.000374	1.687	ENSG00000072210	ALDH3A2	-0.646
hsa-miR-1272	0.000374	1.687	ENSG00000139211	AMIGO2	0.381
hsa-miR-1272	0.000374	1.687	ENSG00000134884	ARGLU1	-0.48
hsa-miR-1272	0.000374	1.687	ENSG00000145782	ATG12	-0.227
hsa-miR-1272	0.000374	1.687	ENSG00000119787	ATL2	-0.574
hsa-miR-1272	0.000374	1.687	ENSG00000177556	ATOX1	0.421
hsa-miR-1272	0.000374	1.687	ENSG00000166896	ATP23	-0.831
hsa-miR-1272	0.000374	1.687	ENSG00000130770	ATP5IF1	0.365
hsa-miR-1272	0.000374	1.687	ENSG00000075790	BCAP29	-0.438
hsa-miR-1272	0.000374	1.687	ENSG00000182831	C16orf72	0.486
hsa-miR-1272	0.000374	1.687	ENSG00000135736	CCDC102A	-1.099
hsa-miR-1272	0.000374	1.687	ENSG00000004468	CD38	-0.431
hsa-miR-1272	0.000374	1.687	ENSG00000188343	CIBAR1	0.365
hsa-miR-1272	0.000374	1.687	ENSG00000116791	CRYZ	-0.377
hsa-miR-1272	0.000374	1.687	ENSG00000169429	CXCL8	1.403
hsa-miR-1272	0.000374	1.687	ENSG00000111012	CYP27B1	-1.357
hsa-miR-1272	0.000374	1.687	ENSG00000106258	CYP3A5	-1.944
hsa-miR-1272	0.000374	1.687	ENSG00000170946	DNAJC24	-0.407
hsa-miR-1272	0.000374	1.687	ENSG00000185055	EFCAB10	1.335
hsa-miR-1272	0.000374	1.687	ENSG00000119888	EPCAM	0.525
hsa-miR-1272	0.000374	1.687	ENSG00000158169	FANCC	-0.744
hsa-miR-1272	0.000374	1.687	ENSG00000138081	FBXO11	-0.342
hsa-miR-1272	0.000374	1.687	ENSG00000107485	GATA3	1.305
hsa-miR-1272	0.000374	1.687	ENSG00000164949	GEM	-1.993
hsa-miR-1272	0.000374	1.687	ENSG00000124767	GLO1	0.179
hsa-miR-1272	0.000374	1.687	ENSG00000172380	GNG12	0.214
hsa-miR-1272	0.000374	1.687	ENSG00000166734	GOLM2	0.266
hsa-miR-1272	0.000374	1.687	ENSG00000115290	GRB14	-4.308
hsa-miR-1272	0.000374	1.687	ENSG00000105856	HBP1	0.401
hsa-miR-1272	0.000374	1.687	ENSG00000149196	HIKESHI	-0.283
hsa-miR-1272	0.000374	1.687	ENSG00000146678	IGFBP1	-3.612
hsa-miR-1272	0.000374	1.687	ENSG00000134152	KATNBL1	-0.618
hsa-miR-1272	0.000374	1.687	ENSG00000099337	KCNK6	-1.178
hsa-miR-1272	0.000374	1.687	ENSG00000164794	KCNV1	2.722
hsa-miR-1272	0.000374	1.687	ENSG00000162511	LAPTM5	6.56
[truncated: 14,199 more rows]
