# Supplementary material for: Advanced bioinformatic analysis and pathway prediction of NSCLC cells upon cisplatin resistance
Source: Sci Rep. 2021 Mar 22;11:6520. doi: 10.1038/s41598-021-85930-y (PMC7985311; doi:10.1038/s41598-021-85930-y)
Supplement: Supplementary file 3 — Supplementary Data 3. [file 41598_2021_85930_MOESM3_ESM.xlsx]

## Sheet: Sheet 1
mRNA RNA-seq data
Ensembl ID	Gene name	Log2FC	Folc change
ENSG00000148584	A1CF	-10.0135	0.00096746		Clarification example: The gene ABCB1 is 120 times higher in A549DDP cells compared to A549
ENSG00000245105	A2M-AS1	-1.03624	0.487597
ENSG00000128274	A4GALT	-0.601004	0.659295
ENSG00000094914	AAAS	-0.384773	0.7659
ENSG00000081760	AACS	-0.192986	0.874793
ENSG00000109576	AADAT	-0.853336	0.553503
ENSG00000115977	AAK1	0.424396	1.34201
ENSG00000127837	AAMP	-0.354808	0.781974
ENSG00000090861	AARS	-1.45647	0.364385
ENSG00000008311	AASS	4.45742	21.9693
ENSG00000275700	AATF	-0.212525	0.863025
ENSG00000281376	ABALON	2.08917	4.25503
ENSG00000165029	ABCA1	1.90034	3.73301
ENSG00000144452	ABCA12	4.36002	20.5352
ENSG00000107331	ABCA2	-0.399347	0.758201
ENSG00000198691	ABCA4	5.62212	49.2524
ENSG00000154265	ABCA5	1.05594	2.07907
ENSG00000064687	ABCA7	0.612913	1.52934
ENSG00000141338	ABCA8	2.80951	7.01046
ENSG00000085563	ABCB1	6.91077	120.323
ENSG00000135776	ABCB10	0.32	1.24833
ENSG00000115657	ABCB6	-1.40851	0.3767
ENSG00000103222	ABCC1	0.194715	1.1445
ENSG00000023839	ABCC2	-0.851877	0.554063
ENSG00000108846	ABCC3	-0.831425	0.561974
ENSG00000125257	ABCC4	-0.409548	0.752859
ENSG00000114770	ABCC5	0.597025	1.51259
ENSG00000091262	ABCC6	-1.34629	0.393301
ENSG00000255277	ABCC6P2	-1.60337	0.329108
ENSG00000006071	ABCC8	-1.63318	0.322378
ENSG00000101986	ABCD1	1.77382	3.41958
ENSG00000119688	ABCD4	0.358547	1.28213
ENSG00000164163	ABCE1	-1.03746	0.487184
ENSG00000204574	ABCF1	0.349549	1.27416
ENSG00000144827	ABHD10	-0.354925	0.78191
ENSG00000225969	ABHD11-AS1	-2.57874	0.167387
ENSG00000100997	ABHD12	0.363546	1.28658
ENSG00000114779	ABHD14B	-0.294804	0.815183
ENSG00000136379	ABHD17C	-0.818482	0.567038
ENSG00000140526	ABHD2	-0.799779	0.574437
ENSG00000158201	ABHD3	0.798281	1.73903
ENSG00000100439	ABHD4	-0.215356	0.861333
ENSG00000011198	ABHD5	1.06381	2.09044
ENSG00000127220	ABHD8	0.864178	1.8203
ENSG00000136754	ABI1	-0.760541	0.590275
ENSG00000138443	ABI2	-0.478818	0.717565
ENSG00000097007	ABL1	0.58676	1.50187
ENSG00000143322	ABL2	0.828673	1.77605
ENSG00000099204	ABLIM1	-0.610125	0.65514
ENSG00000173210	ABLIM3	-1.78742	0.28969
ENSG00000159842	ABR	-0.651683	0.636537
ENSG00000163322	ABRAXAS1	-0.83095	0.562159
ENSG00000146109	ABT1	-0.588227	0.66516
ENSG00000114626	ABTB1	-0.558033	0.679227
ENSG00000276851	AC002401.4	2.49223	5.62645
ENSG00000262678	AC004771.5	-1.19906	0.435558
ENSG00000223829	AC004870.2	6.21456	74.2624
ENSG00000244701	AC004918.1	-2.01211	0.24791
ENSG00000270157	AC004918.3	-1.95984	0.257057
ENSG00000272183	AC005041.3	-1.6374	0.321435
ENSG00000230882	AC005077.4	-2.11426	0.230965
ENSG00000267073	AC005256.1	6.52786	92.2746
ENSG00000268205	AC005261.1	-0.619442	0.650923
ENSG00000226744	AC005326.1	-3.26842	0.103779
ENSG00000267372	AC005330.1	1.6138	3.06056
ENSG00000233423	AC005482.1	-5.6507	0.0199053
ENSG00000280202	AC005831.1	-3.72438	0.0756572
ENSG00000231916	AC006033.1	-3.56224	0.0846563
ENSG00000261786	AC006058.1	-1.65643	0.317224
ENSG00000280435	AC006058.4	-1.13541	0.455206
ENSG00000269729	AC006262.2	5.02511	32.5618
ENSG00000272686	AC006333.2	-0.880379	0.543225
ENSG00000229970	AC007128.1	-1.24754	0.421165
ENSG00000279407	AC007191.1	-1.09491	0.468165
ENSG00000277196	AC007325.2	-1.00822	0.497159
ENSG00000239467	AC007405.3	3.70967	13.0835
ENSG00000279059	AC007485.2	-0.531389	0.691888
ENSG00000279427	AC007490.1	-6.64776	0.00997297
ENSG00000244055	AC007566.1	-1.75032	0.297236
ENSG00000233251	AC007743.1	2.9457	7.70447
ENSG00000267922	AC007785.1	6.45846	87.9408
ENSG00000269069	AC007842.1	-2.41148	0.187963
ENSG00000267121	AC008105.3	1.32986	2.51378
ENSG00000273015	AC008124.1	-0.68466	0.622153
ENSG00000245317	AC008393.1	-1.07451	0.474832
ENSG00000232324	AC008440.3	-1.67671	0.312796
ENSG00000283413	AC008703.1	-4.89139	0.0336934
ENSG00000276980	AC008760.2	3.93269	15.2707
ENSG00000249042	AC008771.1	0.840808	1.79105
ENSG00000259744	AC009269.4	-2.97191	0.127458
ENSG00000279227	AC009303.4	-1.6429	0.320212
ENSG00000216895	AC009403.1	-0.766221	0.587955
ENSG00000236255	AC009404.1	-1.66188	0.316028
ENSG00000261829	AC009407.1	-6.68757	0.00970152
ENSG00000258056	AC009779.2	0.962905	1.94923
ENSG00000223960	AC009948.1	-0.983908	0.505608
ENSG00000251675	AC010260.1	4.34052	20.2594
ENSG00000275234	AC010503.4	-1.07747	0.473859
ENSG00000268041	AC010616.1	-1.93479	0.26156
ENSG00000253854	AC010834.3	-1.50704	0.351833
ENSG00000272479	AC010857.1	-5.73289	0.018803
ENSG00000226953	AC010890.1	1.74299	3.34727
ENSG00000269973	AC010969.2	-0.685378	0.621843
ENSG00000278484	AC010998.3	-7.4094	0.00588231
ENSG00000276256	AC011043.1	-0.412611	0.751262
ENSG00000233539	AC011294.1	4.48312	22.3642
ENSG00000261114	AC012181.1	-1.99756	0.250423
ENSG00000259772	AC012236.1	-1.21889	0.429613
ENSG00000272994	AC012360.3	-1.19312	0.437355
ENSG00000271916	AC012467.1	-6.56729	0.010545
ENSG00000280063	AC012676.5	0.877336	1.83698
ENSG00000258976	AC013451.2	5.95772	62.1518
ENSG00000279207	AC015813.6	0.437641	1.35439
ENSG00000278600	AC015871.3	-0.813923	0.568833
ENSG00000248475	AC016642.1	9.68026	820.444
ENSG00000279806	AC018629.1	1.19817	2.29449
ENSG00000230715	AC018638.2	0.657952	1.57784
ENSG00000271122	AC018647.2	-0.736465	0.600208
ENSG00000236039	AC019117.1	-2.95901	0.128603
ENSG00000205898	AC019155.1	5.09343	34.141
ENSG00000229056	AC020571.1	1.5074	2.84298
ENSG00000279329	AC020910.5	1.27923	2.42709
ENSG00000177406	AC021054.1	1.0485	2.06838
ENSG00000198277	AC021146.1	-7.3857	0.00597976
ENSG00000250286	AC021491.2	1.85121	3.60802
ENSG00000206567	AC022007.1	1.33192	2.51738
ENSG00000279088	AC022400.7	-0.648842	0.637792
ENSG00000256802	AC022613.1	-2.0809	0.236368
ENSG00000259172	AC023024.1	1.72166	3.29815
ENSG00000279970	AC023024.2	1.04994	2.07044
ENSG00000228950	AC023137.1	6.13927	70.486
ENSG00000276900	AC023157.3	-1.03687	0.487383
ENSG00000278626	AC023310.4	5.88126	58.9437
ENSG00000280123	AC023632.6	-0.737974	0.599581
ENSG00000279794	AC024580.1	-1.55302	0.340796
ENSG00000247903	AC024896.1	0.758696	1.69196
ENSG00000258125	AC025254.1	6.82355	113.265
ENSG00000259884	AC025259.3	-1.14937	0.450821
ENSG00000256325	AC025423.1	2.92134	7.57549
ENSG00000269899	AC025857.2	5.40481	42.3652
ENSG00000260618	AC025917.1	-1.34795	0.392849
ENSG00000277840	AC026368.1	-3.02067	0.123222
ENSG00000280206	AC026401.3	-0.875384	0.545109
ENSG00000260963	AC026462.3	-3.65444	0.0794152
ENSG00000285522	AC026740.2	-2.83754	0.1399
ENSG00000254615	AC027031.2	-1.10987	0.463337
ENSG00000253671	AC027117.1	-0.830035	0.562516
ENSG00000253944	AC027117.2	-2.19511	0.218376
ENSG00000261762	AC027228.2	-1.29063	0.408773
ENSG00000275542	AC027601.3	-3.54358	0.0857581
ENSG00000257354	AC048341.1	-1.52168	0.348281
ENSG00000275180	AC048341.2	-1.33807	0.39555
ENSG00000278864	AC055811.4	-0.837695	0.559537
ENSG00000267002	AC060780.1	-0.486976	0.713519
ENSG00000234028	AC062029.1	-1.03009	0.48968
ENSG00000255050	AC067930.5	-0.837621	0.559566
ENSG00000262879	AC068152.1	0.700752	1.62535
ENSG00000257337	AC068888.1	0.841972	1.7925
ENSG00000284691	AC073111.5	-1.34355	0.394049
ENSG00000152117	AC073869.1	-0.819907	0.566478
ENSG00000273151	AC073957.3	0.668211	1.5891
ENSG00000234072	AC074117.1	-0.374084	0.771595
ENSG00000280002	AC078925.4	-5.92671	0.0164393
ENSG00000263711	AC079062.1	0.297155	1.22872
ENSG00000227210	AC079145.1	-2.68584	0.155411
ENSG00000274943	AC079684.1	-1.47655	0.359347
ENSG00000258268	AC079793.1	5.34642	40.6848
ENSG00000256001	AC079949.1	-1.62511	0.324185
ENSG00000278266	AC079949.2	-1.99956	0.250077
ENSG00000285906	AC083855.2	0.794027	1.73391
ENSG00000253182	AC084026.1	4.53255	23.1438
ENSG00000249753	AC084357.2	-4.62792	0.0404444
ENSG00000251139	AC084871.1	5.67413	51.0602
ENSG00000270015	AC087481.3	-0.442795	0.735708
ENSG00000272092	AC087623.2	2.07321	4.20822
ENSG00000267737	AC087645.2	-2.31371	0.201143
ENSG00000253878	AC087752.3	1.2101	2.31354
ENSG00000257732	AC089983.1	3.41487	10.6654
ENSG00000278991	AC090181.3	-1.49865	0.353885
ENSG00000253106	AC090198.1	-0.922596	0.527559
ENSG00000247134	AC090204.1	0.901183	1.8676
ENSG00000274667	AC090517.2	-1.68253	0.311535
ENSG00000254343	AC091563.1	-2.85206	0.138498
ENSG00000247199	AC091948.1	10.5995	1551.55
ENSG00000187185	AC092118.1	0.262605	1.19964
ENSG00000274460	AC092119.2	-1.03976	0.486407
ENSG00000226965	AC092167.1	1.30979	2.47906
ENSG00000230733	AC092171.2	1.22799	2.34241
ENSG00000260306	AC092375.2	-1.67929	0.312235
ENSG00000251603	AC092611.2	3.79456	13.8763
ENSG00000278978	AC092611.3	5.58716	48.0732
ENSG00000261061	AC092718.4	1.15302	2.22379
ENSG00000259732	AC092757.2	-2.49014	0.177989
ENSG00000277144	AC092757.3	-2.79172	0.144414
ENSG00000259674	AC092868.1	-2.36561	0.194036
ENSG00000233184	AC093157.1	0.904341	1.87169
ENSG00000272335	AC093297.2	-0.981991	0.506281
ENSG00000228242	AC093495.1	1.53374	2.89536
ENSG00000233384	AC096537.1	-2.49697	0.177149
ENSG00000224536	AC096677.1	-1.13069	0.456696
ENSG00000270194	AC097359.2	1.16297	2.23917
ENSG00000251095	AC097478.1	5.53575	46.3903
ENSG00000274238	AC097478.2	8.40292	338.479
ENSG00000276542	AC097478.3	7.24432	151.62
ENSG00000277695	AC097478.4	5.92873	60.9154
ENSG00000177822	AC098864.1	4.69486	25.8997
ENSG00000251574	AC099520.1	1.98889	3.96931
ENSG00000272931	AC099568.2	-3.06835	0.119216
ENSG00000224127	AC099786.1	-5.59746	0.0206537
ENSG00000224149	AC099786.2	-4.70739	0.0382768
ENSG00000265415	AC099850.3	2.38653	5.229
ENSG00000253982	AC100810.1	0.357078	1.28083
ENSG00000279041	AC102945.2	1.58379	2.99756
ENSG00000251076	AC104126.1	5.36449	41.1976
ENSG00000253796	AC104248.1	-6.14395	0.0141412
ENSG00000250538	AC104407.1	-7.45595	0.00569555
ENSG00000245213	AC105285.1	-1.24551	0.421758
ENSG00000253616	AC107959.3	-1.05312	0.481925
ENSG00000233654	AC108047.1	-2.5773	0.167555
ENSG00000250256	AC108112.1	5.25393	38.1584
ENSG00000242282	AC108488.1	-1.07424	0.474922
ENSG00000249111	AC108517.1	-5.28359	0.0256732
ENSG00000262877	AC110285.2	-0.894694	0.537861
ENSG00000275966	AC110285.6	-1.69766	0.308285
ENSG00000271643	AC112220.2	0.867549	1.82456
ENSG00000253130	AC114550.1	7.69262	206.876
ENSG00000248705	AC114812.4	-7.31306	0.00628854
ENSG00000228343	AC115618.2	-0.955829	0.515545
ENSG00000279528	AC115618.3	-1.48775	0.356568
ENSG00000214708	AC116407.1	1.89623	3.72238
ENSG00000271009	AC116667.1	-1.25507	0.418973
ENSG00000244268	AC117394.2	5.22511	37.4037
ENSG00000248583	AC119751.3	5.64822	50.1513
ENSG00000267414	AC120049.1	-6.03607	0.0152392
ENSG00000279233	AC122688.3	-0.587835	0.665341
ENSG00000251365	AC122710.2	-1.65611	0.317294
ENSG00000272077	AC124045.1	1.77477	3.42184
ENSG00000254290	AC124067.4	2.0914	4.2616
ENSG00000271347	AC124312.5	1.17423	2.25673
ENSG00000227479	AC124861.1	4.41147	21.2806
ENSG00000280088	AC126474.2	-0.73761	0.599732
ENSG00000215302	AC127502.1	-0.84384	0.557158
ENSG00000262061	AC129507.1	-2.32152	0.200056
ENSG00000255836	AC131206.1	-0.990248	0.503391
ENSG00000262766	AC135050.5	-1.46484	0.362277
ENSG00000223509	AC135983.2	-1.04007	0.486302
ENSG00000254912	AC135983.3	2.66431	6.33924
ENSG00000254910	AC136475.2	-0.943363	0.520019
ENSG00000256092	AC137767.1	0.888701	1.85151
ENSG00000260279	AC137932.1	1.03604	2.05059
ENSG00000261253	AC137932.2	2.08764	4.25051
ENSG00000183458	AC138932.1	-0.30666	0.808511
ENSG00000274373	AC148476.1	-1.93905	0.260787
ENSG00000255916	AC148477.1	3.55572	11.7592
ENSG00000256546	AC156455.1	-1.56673	0.337572
ENSG00000280254	AC233723.2	-0.886125	0.541065
ENSG00000271254	AC240274.1	0.835533	1.78452
ENSG00000266903	AC243964.2	-0.755379	0.592391
ENSG00000279095	AC243964.3	-0.950327	0.517515
ENSG00000285184	AC244033.2	-1.29351	0.407956
ENSG00000276850	AC245041.2	0.521685	1.43563
ENSG00000228626	AC245100.3	-2.94218	0.130111
ENSG00000060971	ACAA1	0.699997	1.6245
ENSG00000278540	ACACA	0.885228	1.84706
ENSG00000151498	ACAD8	0.544627	1.45864
ENSG00000177646	ACAD9	1.06144	2.08701
ENSG00000117054	ACADM	0.314623	1.24369
ENSG00000072778	ACADVL	-0.317438	0.802494
ENSG00000114331	ACAP2	0.291444	1.22386
ENSG00000131584	ACAP3	0.399668	1.3192
ENSG00000075239	ACAT1	0.702536	1.62736
ENSG00000120437	ACAT2	1.73318	3.32459
ENSG00000182827	ACBD3	0.276252	1.21104
ENSG00000107897	ACBD5	-0.202624	0.868968
ENSG00000176244	ACBD7	3.53969	11.6293
ENSG00000177076	ACER2	2.87384	7.33011
ENSG00000078124	ACER3	-0.25502	0.837975
ENSG00000100813	ACIN1	0.163729	1.12018
ENSG00000131473	ACLY	-0.565377	0.675779
ENSG00000122729	ACO1	0.702675	1.62752
ENSG00000100412	ACO2	0.492379	1.40676
ENSG00000184227	ACOT1	0.65395	1.57347
ENSG00000097021	ACOT7	0.252266	1.19108
ENSG00000123130	ACOT9	0.205292	1.15292
ENSG00000161533	ACOX1	0.283989	1.21756
ENSG00000143727	ACP1	-0.520573	0.697095
ENSG00000134575	ACP2	0.788556	1.72734
ENSG00000111644	ACRBP	-2.3	0.203062
ENSG00000151726	ACSL1	1.22141	2.33174
ENSG00000123983	ACSL3	-0.381087	0.767859
ENSG00000068366	ACSL4	1.01915	2.02673
ENSG00000197142	ACSL5	-1.54667	0.3423
ENSG00000005187	ACSM3	-1.51642	0.349552
ENSG00000154930	ACSS1	-1.1387	0.454168
ENSG00000107796	ACTA2	1.91701	3.77639
ENSG00000075624	ACTB	-0.152675	0.899581
ENSG00000184009	ACTG1	-0.789539	0.578529
ENSG00000136518	ACTL6A	-0.507178	0.703598
ENSG00000072110	ACTN1	0.415732	1.33398
ENSG00000130402	ACTN4	-0.338764	0.790718
ENSG00000131966	ACTR10	-0.438196	0.738057
ENSG00000115073	ACTR1B	-0.960702	0.513807
ENSG00000138071	ACTR2	-0.268671	0.830084
ENSG00000115091	ACTR3	-0.863346	0.549676
ENSG00000075089	ACTR6	-0.308439	0.807515
ENSG00000113812	ACTR8	0.421027	1.33888
ENSG00000115170	ACVR1	-1.27451	0.413365
ENSG00000135503	ACVR1B	-1.001	0.499654
ENSG00000121989	ACVR2A	-0.861495	0.550382
ENSG00000114739	ACVR2B	0.360405	1.28379
ENSG00000132744	ACY3	-1.88909	0.269977
ENSG00000137845	ADAM10	-0.177908	0.883984
ENSG00000148848	ADAM12	3.67674	12.7882
ENSG00000143537	ADAM15	0.282177	1.21603
ENSG00000151694	ADAM17	0.227061	1.17045
ENSG00000135074	ADAM19	2.16739	4.4921
ENSG00000114948	ADAM23	0.773179	1.70903
ENSG00000168615	ADAM9	0.441849	1.35834
ENSG00000142303	ADAMTS10	-2.66902	0.157233
ENSG00000151388	ADAMTS12	2.85053	7.21267
ENSG00000160323	ADAMTS13	0.537868	1.45182
ENSG00000049192	ADAMTS6	-5.27799	0.0257731
ENSG00000136378	ADAMTS7	1.95645	3.88106
ENSG00000160710	ADAR	0.68714	1.61009
ENSG00000197381	ADARB1	1.35111	2.55108
ENSG00000065457	ADAT1	0.457743	1.37339
ENSG00000213638	ADAT3	1.07889	2.11241
ENSG00000173137	ADCK5	-0.653124	0.635902
ENSG00000138031	ADCY3	-0.331638	0.794634
ENSG00000173175	ADCY5	-2.71342	0.152468
ENSG00000174233	ADCY6	-0.174897	0.885831
ENSG00000121281	ADCY7	0.532287	1.44622
ENSG00000087274	ADD1	0.397281	1.31702
ENSG00000075340	ADD2	-0.953567	0.516354
ENSG00000148700	ADD3	-2.06386	0.239175
ENSG00000020181	ADGRA2	2.23411	4.70471
ENSG00000152990	ADGRA3	0.572179	1.48677
ENSG00000121753	ADGRB2	1.04151	2.05838
ENSG00000256151	ADGRD1-AS1	-7.33469	0.00619495
ENSG00000174837	ADGRE1	2.00819	4.02278
ENSG00000153292	ADGRF1	11.2708	2470.81
ENSG00000153294	ADGRF4	1.34354	2.53772
ENSG00000205336	ADGRG1	0.267227	1.20349
ENSG00000159618	ADGRG5	-3.69525	0.0772001
ENSG00000112414	ADGRG6	-0.347299	0.786054
ENSG00000072071	ADGRL1	0.855648	1.80957
ENSG00000117114	ADGRL2	-7.28284	0.00642167
ENSG00000248144	ADH1C	-8.69605	0.00241117
ENSG00000198099	ADH4	-8.26016	0.00326169
ENSG00000197894	ADH5	-0.561521	0.677587
ENSG00000172955	ADH6	-7.84292	0.00435558
ENSG00000182551	ADI1	-0.231564	0.851711
ENSG00000159346	ADIPOR1	0.155347	1.11369
ENSG00000128165	ADM2	-3.90472	0.066767
ENSG00000224420	ADM5	-1.68584	0.310822
ENSG00000101544	ADNP2	0.48958	1.40404
ENSG00000163485	ADORA1	2.89506	7.43877
ENSG00000170222	ADPRM	-0.843563	0.557266
ENSG00000170214	ADRA1B	-3.36416	0.0971153
ENSG00000150594	ADRA2A	-6.84527	0.00869696
ENSG00000184160	ADRA2C	-0.680274	0.624047
ENSG00000130706	ADRM1	0.632392	1.55013
ENSG00000035687	ADSS	-0.419954	0.747449
ENSG00000185100	ADSSL1	-2.0896	0.234946
ENSG00000181026	AEN	0.590816	1.5061
ENSG00000196526	AFAP1	0.477379	1.39221
ENSG00000169129	AFAP1L2	0.266583	1.20296
ENSG00000130396	AFDN	-0.475587	0.719174
ENSG00000172493	AFF1	0.784233	1.72218
ENSG00000072364	AFF4	0.687398	1.61038
ENSG00000223959	AFG3L1P	-0.32602	0.797734
ENSG00000141385	AFG3L2	0.528411	1.44234
ENSG00000183077	AFMID	-1.00989	0.496582
ENSG00000119844	AFTPH	-0.56352	0.676649
ENSG00000157985	AGAP1	0.650949	1.5702
ENSG00000133612	AGAP3	0.311869	1.24131
ENSG00000188234	AGAP4	-0.846906	0.555976
ENSG00000146856	AGBL3	-1.81879	0.283458
ENSG00000084693	AGBL5	0.337932	1.26394
ENSG00000173744	AGFG1	-0.447263	0.733433
ENSG00000106351	AGFG2	1.62577	3.08607
ENSG00000164252	AGGF1	0.371819	1.29398
ENSG00000006530	AGK	-0.707809	0.612249
ENSG00000162688	AGL	0.609048	1.52525
ENSG00000187546	AGMO	2.68515	6.43148
ENSG00000092847	AGO1	0.765491	1.69995
ENSG00000123908	AGO2	-0.583112	0.667522
ENSG00000204310	AGPAT1	0.371939	1.29409
ENSG00000169692	AGPAT2	-0.719745	0.607205
ENSG00000160216	AGPAT3	0.697167	1.62132
ENSG00000155189	AGPAT5	0.609376	1.5256
ENSG00000018510	AGPS	-0.67053	0.628276
ENSG00000106541	AGR2	-3.36573	0.0970096
ENSG00000173467	AGR3	-2.84426	0.139249
ENSG00000188157	AGRN	1.41003	2.65742
ENSG00000135744	AGT	-2.98084	0.126671
ENSG00000135049	AGTPBP1	0.701119	1.62577
ENSG00000144891	AGTR1	-3.4896	0.0890277
ENSG00000177674	AGTRAP	0.827226	1.77427
ENSG00000153207	AHCTF1	0.322272	1.2503
ENSG00000101444	AHCY	-0.156506	0.897195
ENSG00000185567	AHNAK2	0.859904	1.81492
ENSG00000145192	AHSG	-2.06391	0.239166
ENSG00000186063	AIDA	0.209166	1.15602
ENSG00000156709	AIFM1	0.559437	1.47369
ENSG00000042286	AIFM2	0.485077	1.39966
ENSG00000183773	AIFM3	0.811933	1.75556
ENSG00000164022	AIMP1	-0.250013	0.840889
ENSG00000110711	AIP	-0.603444	0.658181
ENSG00000129474	AJUBA	-0.338982	0.790599
ENSG00000106992	AK1	0.710379	1.63623
ENSG00000004455	AK2	-0.353201	0.782845
ENSG00000147853	AK3	0.648914	1.56799
ENSG00000162433	AK4	-0.947314	0.518597
ENSG00000154027	AK5	0.554396	1.46855
ENSG00000140057	AK7	-1.25924	0.417765
ENSG00000121057	AKAP1	-0.645347	0.639339
ENSG00000108599	AKAP10	-0.283526	0.821581
ENSG00000023516	AKAP11	0.39615	1.31599
ENSG00000131016	AKAP12	0.62936	1.54688
ENSG00000170776	AKAP13	-0.785505	0.580149
ENSG00000197976	AKAP17A	-0.423005	0.74587
ENSG00000011243	AKAP8L	0.557304	1.47152
ENSG00000127914	AKAP9	0.383912	1.30488
ENSG00000174574	AKIRIN1	0.246836	1.1866
ENSG00000135334	AKIRIN2	0.390086	1.31047
ENSG00000117448	AKR1A1	0.502436	1.4166
ENSG00000085662	AKR1B1	1.45868	2.74857
ENSG00000198074	AKR1B10	-1.40975	0.376376
ENSG00000187134	AKR1C1	-1.2452	0.421848
ENSG00000151632	AKR1C2	-1.40021	0.378874
ENSG00000196139	AKR1C3	-1.22214	0.428648
ENSG00000215267	AKR1C7P	-1.14889	0.450971
ENSG00000165568	AKR1E2	-1.29018	0.408899
ENSG00000142208	AKT1	0.31049	1.24013
ENSG00000204673	AKT1S1	-0.559295	0.678633
ENSG00000105221	AKT2	-0.408487	0.753413
ENSG00000117020	AKT3	-0.358834	0.779795
ENSG00000272316	AL021368.2	-0.993169	0.502373
ENSG00000285899	AL023574.1	6.36438	82.389
ENSG00000260051	AL031600.1	1.76067	3.38856
ENSG00000231683	AL033397.1	-1.57548	0.335532
ENSG00000284719	AL033527.5	2.08977	4.25679
ENSG00000277938	AL035252.3	-2.02791	0.24521
ENSG00000231113	AL035587.1	-0.846616	0.556088
ENSG00000225938	AL109741.1	6.74312	107.123
ENSG00000216775	AL109918.1	-2.66491	0.157682
ENSG00000276649	AL117335.1	-2.47811	0.179479
ENSG00000279253	AL121753.2	-1.23147	0.425882
ENSG00000276952	AL121772.3	-1.3786	0.384593
ENSG00000270001	AL121894.2	-1.34104	0.394736
ENSG00000258534	AL132712.1	-5.94228	0.0162628
ENSG00000276334	AL133243.2	-1.1859	0.439549
ENSG00000278041	AL133325.3	2.78064	6.87156
ENSG00000260285	AL133367.1	-1.69253	0.309383
ENSG00000266680	AL135905.1	3.16257	8.95423
ENSG00000278784	AL136295.7	-0.928556	0.525384
ENSG00000229931	AL137003.1	3.24725	9.49553
ENSG00000272341	AL137003.2	1.19629	2.2915
ENSG00000240731	AL139287.1	-1.04663	0.484098
ENSG00000234918	AL157387.1	-5.09208	0.0293177
ENSG00000261438	AL157394.1	2.40595	5.29984
ENSG00000260118	AL157700.1	-3.87399	0.0682045
ENSG00000236921	AL157937.1	-2.0884	0.235142
ENSG00000227076	AL158166.1	6.14448	70.7412
ENSG00000260912	AL158206.1	2.07461	4.21231
ENSG00000230109	AL158209.1	3.11719	8.67697
ENSG00000236924	AL162411.1	-1.79324	0.288523
ENSG00000225857	AL162431.1	2.06986	4.19845
ENSG00000258844	AL162511.1	3.17321	9.02051
ENSG00000246203	AL353807.3	-1.37376	0.385883
ENSG00000236345	AL354719.2	-2.80791	0.142802
ENSG00000234537	AL354751.1	2.9648	7.80715
ENSG00000278384	AL354822.1	4.51812	22.9135
ENSG00000226332	AL354836.1	1.02405	2.03362
ENSG00000230533	AL356234.2	3.3799	10.41
ENSG00000276527	AL356515.1	5.41651	42.7103
ENSG00000226334	AL359182.1	2.86789	7.29995
ENSG00000229245	AL359636.1	-2.66418	0.157762
ENSG00000272068	AL365181.2	-0.844065	0.557072
ENSG00000272405	AL365181.3	-0.561359	0.677663
ENSG00000273038	AL365203.2	-1.89302	0.269243
ENSG00000260948	AL390195.2	-1.2009	0.435004
ENSG00000217801	AL390719.1	1.86658	3.64667
ENSG00000227671	AL390728.4	0.375084	1.29692
ENSG00000227619	AL391056.1	-0.926634	0.526084
ENSG00000224635	AL391095.1	-1.5887	0.332472
ENSG00000270504	AL391422.4	0.805306	1.74752
ENSG00000224251	AL391427.1	-1.32769	0.398406
ENSG00000224934	AL391684.1	-1.28956	0.409077
ENSG00000272842	AL391834.1	-2.20017	0.217612
ENSG00000273226	AL391834.2	-1.74859	0.297593
ENSG00000223478	AL441992.1	0.833402	1.78188
ENSG00000285873	AL445253.1	-3.29065	0.102191
ENSG00000275649	AL445584.2	-1.05272	0.48206
ENSG00000237212	AL449403.1	-3.5415	0.085882
ENSG00000240291	AL450384.2	-2.00927	0.248399
ENSG00000234311	AL451069.3	-2.3222	0.199962
ENSG00000235010	AL512622.1	-2.54953	0.170811
ENSG00000229422	AL512625.2	1.72884	3.3146
ENSG00000277156	AL589743.5	-1.12567	0.458288
ENSG00000272668	AL590560.1	0.75467	1.68725
ENSG00000218426	AL590867.2	0.910527	1.87973
ENSG00000273748	AL592183.1	-0.805355	0.572221
ENSG00000224417	AL606970.1	-6.60478	0.0102746
ENSG00000273443	AL645608.8	2.68923	6.44968
ENSG00000223511	AL683807.1	4.80372	27.9295
ENSG00000249007	AL691482.3	-1.0533	0.481865
ENSG00000273891	AL731566.1	-2.44966	0.183054
ENSG00000231964	AL731567.1	5.62534	49.3625
ENSG00000148218	ALAD	-0.697387	0.616688
ENSG00000023330	ALAS1	0.804937	1.74707
ENSG00000163631	ALB	-6.60058	0.0103045
ENSG00000170017	ALCAM	0.357453	1.28116
ENSG00000161618	ALDH16A1	-1.00289	0.499001
ENSG00000059573	ALDH18A1	-0.278964	0.824182
ENSG00000165092	ALDH1A1	-0.180815	0.882204
ENSG00000184254	ALDH1A3	1.39256	2.62543
ENSG00000136010	ALDH1L2	-5.75197	0.018556
ENSG00000111275	ALDH2	-0.889697	0.539728
ENSG00000108602	ALDH3A1	-0.477778	0.718083
ENSG00000072210	ALDH3A2	-0.645935	0.639078
ENSG00000159423	ALDH4A1	0.506215	1.42032
ENSG00000112294	ALDH5A1	0.763611	1.69773
ENSG00000119711	ALDH6A1	0.470283	1.38538
ENSG00000164904	ALDH7A1	0.29213	1.22445
ENSG00000101901	ALG13	-0.430478	0.742016
ENSG00000119523	ALG2	-0.439656	0.737311
ENSG00000120697	ALG5	-0.356565	0.781022
ENSG00000159063	ALG8	-0.230101	0.852575
ENSG00000189046	ALKBH2	-1.18028	0.441267
ENSG00000125652	ALKBH7	-0.592852	0.663031
ENSG00000116127	ALMS1	-0.347219	0.786098
ENSG00000012779	ALOX5	6.30347	78.9827
ENSG00000163286	ALPG	7.88032	235.621
ENSG00000073331	ALPK1	0.538521	1.45248
ENSG00000198796	ALPK2	1.56936	2.96773
ENSG00000163283	ALPP	10.9087	1922.46
ENSG00000178038	ALS2CL	0.69382	1.61756
ENSG00000180318	ALX1	0.836648	1.7859
ENSG00000052850	ALX4	4.7264	26.472
ENSG00000183684	ALYREF	-0.282114	0.822385
ENSG00000106927	AMBP	-2.66239	0.157957
ENSG00000110497	AMBRA1	0.645226	1.56398
ENSG00000139344	AMDHD1	-1.35379	0.391264
ENSG00000162066	AMDHD2	1.46403	2.75879
ENSG00000159461	AMFR	0.180051	1.13292
ENSG00000104899	AMH	-0.355848	0.78141
ENSG00000139211	AMIGO2	0.381069	1.30231
ENSG00000144233	AMMECR1L	-0.535171	0.690077
ENSG00000166126	AMN	-3.53331	0.0863711
ENSG00000114019	AMOTL2	0.7804	1.71761
ENSG00000133805	AMPD3	1.28403	2.43518
ENSG00000153107	ANAPC1	-0.426248	0.744195
ENSG00000141552	ANAPC11	-0.640028	0.6417
ENSG00000166295	ANAPC16	-0.32336	0.799206
ENSG00000176248	ANAPC2	0.293507	1.22562
ENSG00000089053	ANAPC5	-0.348038	0.785652
ENSG00000214274	ANG	-3.58432	0.0833703
ENSG00000013523	ANGEL1	0.259977	1.19746
ENSG00000174606	ANGEL2	-0.405927	0.754751
ENSG00000154188	ANGPT1	-0.684944	0.62203
ENSG00000167772	ANGPTL4	-1.95066	0.258698
ENSG00000029534	ANK1	5.16885	35.9733
ENSG00000145362	ANK2	1.26382	2.40131
ENSG00000151687	ANKAR	-1.77512	0.29217
ENSG00000166839	ANKDD1A	-0.677678	0.625171
ENSG00000154122	ANKH	-0.37427	0.771496
ENSG00000001629	ANKIB1	0.410007	1.32869
ENSG00000106524	ANKMY2	0.521332	1.43528
ENSG00000164331	ANKRA2	0.413149	1.33159
ENSG00000148677	ANKRD1	1.16732	2.24594
ENSG00000088448	ANKRD10	-0.222386	0.857147
ENSG00000167522	ANKRD11	-0.203207	0.868617
ENSG00000076513	ANKRD13A	0.808626	1.75154
ENSG00000198720	ANKRD13B	0.285628	1.21894
ENSG00000134461	ANKRD16	-0.823472	0.56508
ENSG00000132466	ANKRD17	0.444773	1.3611
ENSG00000180071	ANKRD18A	-0.609602	0.655378
ENSG00000230453	ANKRD18B	-1.00705	0.497562
ENSG00000186481	ANKRD20A5P	-1.34308	0.394178
ENSG00000152766	ANKRD22	1.16035	2.23512
ENSG00000089847	ANKRD24	0.708011	1.63355
ENSG00000105186	ANKRD27	-1.00084	0.49971
ENSG00000206560	ANKRD28	0.371911	1.29407
ENSG00000154065	ANKRD29	1.3677	2.58059
ENSG00000148513	ANKRD30A	-5.55991	0.0211982
ENSG00000135976	ANKRD36	-0.844868	0.556762
ENSG00000137494	ANKRD42	0.504836	1.41896
ENSG00000186106	ANKRD46	-0.575498	0.671055
ENSG00000168876	ANKRD49	-0.634992	0.643944
ENSG00000151458	ANKRD50	-1.32347	0.399573
ENSG00000139645	ANKRD52	0.961137	1.94684
ENSG00000156381	ANKRD9	0.648547	1.56759
ENSG00000064999	ANKS1A	0.567375	1.48182
ENSG00000175311	ANKS4B	-9.80491	0.00111797
ENSG00000165138	ANKS6	0.24234	1.18291
ENSG00000163516	ANKZF1	-1.42077	0.373513
ENSG00000011426	ANLN	2.92908	7.61623
ENSG00000171714	ANO5	0.334773	1.26118
ENSG00000177119	ANO6	-0.664534	0.630893
ENSG00000185101	ANO9	0.430802	1.34798
ENSG00000140350	ANP32A	-0.832225	0.561662
ENSG00000136938	ANP32B	-0.71078	0.61099
ENSG00000143401	ANP32E	-0.634221	0.644289
ENSG00000166825	ANPEP	-1.95295	0.258287
ENSG00000169604	ANTXR1	1.02087	2.02914
ENSG00000163297	ANTXR2	1.63885	3.11418
ENSG00000135046	ANXA1	0.60615	1.52219
ENSG00000109511	ANXA10	4.22366	18.683
ENSG00000122359	ANXA11	-0.204273	0.867976
ENSG00000104537	ANXA13	-3.80966	0.0713143
ENSG00000182718	ANXA2	-0.163885	0.892618
ENSG00000196975	ANXA4	-1.08209	0.472344
ENSG00000164111	ANXA5	-0.446433	0.733855
ENSG00000138279	ANXA7	-0.378069	0.769467
ENSG00000265190	ANXA8	2.87231	7.32238
ENSG00000143412	ANXA9	-1.08602	0.471058
ENSG00000131480	AOC2	0.640567	1.55894
ENSG00000227755	AP000344.1	-3.0399	0.12159
ENSG00000248409	AP000344.2	-2.38217	0.191821
ENSG00000255774	AP000439.2	-6.25237	0.0131175
ENSG00000215270	AP000523.1	-1.44093	0.368329
ENSG00000280385	AP000648.3	0.517752	1.43172
ENSG00000173727	AP000769.1	1.16471	2.24188
ENSG00000255362	AP000785.2	2.17314	4.51005
ENSG00000279696	AP001273.1	-2.07345	0.23759
ENSG00000260966	AP001486.2	-1.11894	0.460433
ENSG00000253217	AP001574.1	-2.56402	0.169103
ENSG00000279117	AP001972.5	-1.37533	0.385464
ENSG00000266401	AP002478.1	1.90228	3.73804
ENSG00000255031	AP002807.1	-0.469467	0.722232
ENSG00000250303	AP002884.1	3.6057	12.1737
ENSG00000261578	AP003119.3	-0.691357	0.619271
ENSG00000254428	AP003392.1	0.961719	1.94763
ENSG00000255121	AP003392.4	2.36894	5.16561
ENSG00000261087	AP003469.4	-1.888	0.270181
ENSG00000283294	AP005212.4	-1.38296	0.383431
ENSG00000260877	AP005233.2	-2.15665	0.224276
ENSG00000100280	AP1B1	0.709103	1.63479
ENSG00000166747	AP1G1	0.315883	1.24477
ENSG00000129354	AP1M2	-2.08601	0.235531
ENSG00000106367	AP1S1	0.591745	1.50707
ENSG00000182287	AP1S2	-1.93739	0.261089
ENSG00000183020	AP2A2	-0.395822	0.760056
ENSG00000006125	AP2B1	0.53571	1.44966
ENSG00000161203	AP2M1	0.301816	1.23269
ENSG00000042753	AP2S1	-0.265283	0.832036
ENSG00000132842	AP3B1	0.264264	1.20102
ENSG00000065000	AP3D1	0.457205	1.37288
ENSG00000185009	AP3M1	0.190799	1.1414
ENSG00000070718	AP3M2	0.650149	1.56933
ENSG00000157823	AP3S2	-0.247638	0.842274
ENSG00000081014	AP4E1	0.390603	1.31094
ENSG00000100478	AP4S1	-0.381314	0.767738
ENSG00000254470	AP5B1	0.322277	1.2503
ENSG00000053770	AP5M1	0.641771	1.56024
ENSG00000242802	AP5Z1	0.29099	1.22348
ENSG00000120868	APAF1	0.413332	1.33176
ENSG00000163697	APBB2	0.273452	1.2087
ENSG00000113108	APBB3	0.315752	1.24466
ENSG00000134982	APC	0.495865	1.41017
ENSG00000100823	APEX1	-0.283197	0.821768
ENSG00000166181	API5	0.18349	1.13563
ENSG00000105290	APLP1	1.29195	2.44858
ENSG00000084234	APLP2	0.547236	1.46128
ENSG00000179750	APOBEC3B	1.49212	2.81302
ENSG00000244509	APOBEC3C	1.3632	2.57254
ENSG00000128394	APOBEC3F	1.68222	3.20921
ENSG00000100298	APOBEC3H	3.01782	8.09945
ENSG00000130208	APOC1	-1.71747	0.304081
ENSG00000189058	APOD	0.957637	1.94213
ENSG00000130203	APOE	0.690337	1.61366
ENSG00000091583	APOH	-7.00639	0.007778
ENSG00000100342	APOL1	2.69677	6.4835
ENSG00000128335	APOL2	0.762338	1.69624
ENSG00000184831	APOO	0.666071	1.58675
ENSG00000155008	APOOL	0.335743	1.26203
ENSG00000062725	APPBP2	0.633955	1.55181
ENSG00000136044	APPL2	-0.861905	0.550226
ENSG00000198931	APRT	-0.311973	0.805539
ENSG00000137074	APTX	0.469325	1.38446
ENSG00000165272	AQP3	-2.06819	0.238459
ENSG00000165269	AQP7	-3.70329	0.0767712
ENSG00000021776	AQR	-0.196479	0.872678
ENSG00000169083	AR	-0.651283	0.636714
ENSG00000078061	ARAF	-0.314642	0.80405
ENSG00000186635	ARAP1	0.779247	1.71624
ENSG00000120318	ARAP3	-1.16109	0.447175
ENSG00000109321	AREG	-1.37783	0.384797
ENSG00000119682	AREL1	0.583436	1.49841
ENSG00000143761	ARF1	-0.184432	0.879995
ENSG00000134287	ARF3	0.260821	1.19816
ENSG00000004059	ARF5	-0.389252	0.763525
ENSG00000165527	ARF6	-0.436977	0.738681
ENSG00000101199	ARFGAP1	0.417483	1.3356
ENSG00000242247	ARFGAP3	-0.260097	0.835032
ENSG00000124198	ARFGEF2	0.279384	1.21368
ENSG00000112379	ARFGEF3	-0.39567	0.760136
ENSG00000081181	ARG2	3.11058	8.63728
ENSG00000134884	ARGLU1	-0.479622	0.717166
ENSG00000175220	ARHGAP1	-0.189145	0.877125
ENSG00000198826	ARHGAP11A	1.21232	2.3171
ENSG00000165322	ARHGAP12	-0.177988	0.883935
ENSG00000107863	ARHGAP21	-0.386118	0.765186
ENSG00000128805	ARHGAP22	0.772026	1.70767
ENSG00000275832	ARHGAP23	1.21795	2.32616
ENSG00000145819	ARHGAP26	-1.89436	0.268993
ENSG00000137962	ARHGAP29	1.32238	2.50078
ENSG00000186517	ARHGAP30	2.92439	7.59152
ENSG00000004777	ARHGAP33	0.603715	1.51963
ENSG00000160007	ARHGAP35	0.166913	1.12265
ENSG00000165895	ARHGAP42	-1.09294	0.468806
ENSG00000006740	ARHGAP44	1.06558	2.09302
ENSG00000180448	ARHGAP45	0.985994	1.98068
ENSG00000141522	ARHGDIA	-0.590131	0.664283
ENSG00000076928	ARHGEF1	-1.16548	0.445816
ENSG00000074964	ARHGEF10L	-0.367611	0.775065
ENSG00000132694	ARHGEF11	-0.153453	0.899096
ENSG00000196914	ARHGEF12	0.246099	1.186
ENSG00000130762	ARHGEF16	0.402753	1.32203
ENSG00000110237	ARHGEF17	0.870231	1.82796
ENSG00000116584	ARHGEF2	-1.29933	0.406315
ENSG00000114790	ARHGEF26	-0.997885	0.500734
ENSG00000214944	ARHGEF28	-0.658532	0.633522
ENSG00000163947	ARHGEF3	0.475156	1.39007
ENSG00000213214	ARHGEF35	1.22408	2.33606
ENSG00000183111	ARHGEF37	1.07263	2.10326
ENSG00000136002	ARHGEF4	2.43731	5.41633
ENSG00000165801	ARHGEF40	0.381586	1.30277
ENSG00000050327	ARHGEF5	0.521577	1.43552
ENSG00000117713	ARID1A	0.493943	1.40829
ENSG00000049618	ARID1B	0.419242	1.33722
ENSG00000116017	ARID3A	1.31361	2.48563
ENSG00000032219	ARID4A	-0.323919	0.798896
ENSG00000150347	ARID5B	0.858422	1.81305
ENSG00000166233	ARIH1	-0.152821	0.89949
ENSG00000177479	ARIH2	0.595258	1.51074
ENSG00000185305	ARL15	-0.489607	0.712219
ENSG00000214087	ARL16	-0.351094	0.78399
ENSG00000213465	ARL2	-0.971807	0.509867
ENSG00000138175	ARL3	-0.451991	0.731034
ENSG00000122644	ARL4A	-0.746908	0.595879
ENSG00000188042	ARL4C	2.03406	4.09557
ENSG00000175906	ARL4D	-2.09545	0.233995
ENSG00000162980	ARL5A	-0.634571	0.644132
ENSG00000165997	ARL5B	-0.731486	0.602283
ENSG00000170540	ARL6IP1	0.826538	1.77343
ENSG00000177917	ARL6IP6	-1.2164	0.430354
ENSG00000143862	ARL8A	0.300747	1.23178
ENSG00000134108	ARL8B	0.720633	1.6479
ENSG00000104442	ARMC1	-0.46369	0.725129
ENSG00000125449	ARMC7	-0.36663	0.775592
ENSG00000135931	ARMC9	0.296127	1.22784
ENSG00000126947	ARMCX1	1.38844	2.61796
ENSG00000125962	ARMCX5	-0.75563	0.592288
ENSG00000198520	ARMH1	1.106	2.15248
ENSG00000146476	ARMT1	-0.665584	0.630434
ENSG00000143437	ARNT	0.388539	1.30907
ENSG00000029153	ARNTL2	1.23827	2.35916
ENSG00000163466	ARPC2	-0.298366	0.813173
ENSG00000111229	ARPC3	-0.290669	0.817523
ENSG00000241553	ARPC4	0.355088	1.27906
ENSG00000162704	ARPC5	0.197202	1.14647
ENSG00000136950	ARPC5L	0.579808	1.49465
ENSG00000242498	ARPIN	-0.482038	0.715966
ENSG00000137486	ARRB1	-0.636131	0.643436
ENSG00000141480	ARRB2	-1.44648	0.366914
ENSG00000105643	ARRDC2	-0.828579	0.563084
ENSG00000140450	ARRDC4	3.70344	13.0271
ENSG00000100299	ARSA	1.18446	2.27279
ENSG00000113273	ARSB	0.405636	1.32467
ENSG00000006756	ARSD	-0.779051	0.58275
ENSG00000157399	ARSE	-2.57746	0.167535
ENSG00000141337	ARSG	1.83004	3.55548
ENSG00000183876	ARSI	2.28143	4.8616
ENSG00000180801	ARSJ	-1.68512	0.310978
ENSG00000173409	ARV1	-0.514239	0.700162
ENSG00000099889	ARVCF	2.77493	6.84442
ENSG00000004848	ARX	0.379055	1.30049
ENSG00000104763	ASAH1	1.05491	2.07759
ENSG00000204147	ASAH2B	-0.861545	0.550363
ENSG00000153317	ASAP1	0.211229	1.15767
ENSG00000088280	ASAP3	0.535022	1.44896
ENSG00000065802	ASB1	0.889765	1.85287
ENSG00000196372	ASB13	-0.624287	0.64874
ENSG00000161664	ASB16	1.9398	3.83653
ENSG00000267080	ASB16-AS1	0.925844	1.8998
ENSG00000005981	ASB4	2.13258	4.38501
ENSG00000148331	ASB6	0.393796	1.31385
ENSG00000177981	ASB8	0.389863	1.31027
ENSG00000102048	ASB9	-1.00253	0.499126
ENSG00000138303	ASCC1	0.223966	1.16794
ENSG00000112249	ASCC3	1.15034	2.21966
ENSG00000105011	ASF1B	2.6965	6.48225
ENSG00000141505	ASGR1	-1.68307	0.311418
ENSG00000116539	ASH1L	0.215405	1.16103
ENSG00000110881	ASIC1	-1.61232	0.327071
ENSG00000213199	ASIC3	-0.511879	0.701308
ENSG00000126522	ASL	-1.08506	0.471372
ENSG00000169093	ASMTL	-0.843303	0.557366
ENSG00000236017	ASMTL-AS1	1.05121	2.07226
ENSG00000070669	ASNS	-3.7522	0.0742119
ENSG00000138381	ASNSD1	-0.308307	0.807589
ENSG00000204653	ASPDH	-0.864459	0.549253
ENSG00000198363	ASPH	-0.84252	0.557668
ENSG00000174939	ASPHD1	-2.32014	0.200248
ENSG00000066279	ASPM	1.00879	2.01223
ENSG00000162174	ASRGL1	-1.52296	0.347971
ENSG00000034533	ASTE1	-0.655345	0.634924
ENSG00000148219	ASTN2	1.50688	2.84195
ENSG00000171456	ASXL1	0.330562	1.2575
ENSG00000138138	ATAD1	0.224159	1.1681
ENSG00000156802	ATAD2	0.433475	1.35048
ENSG00000119778	ATAD2B	-0.946507	0.518887
ENSG00000137343	ATAT1	0.623473	1.54058
ENSG00000107669	ATE1	-1.11313	0.46229
ENSG00000123268	ATF1	-0.408801	0.753249
ENSG00000115966	ATF2	-0.609843	0.655268
ENSG00000162772	ATF3	-1.18788	0.438948
ENSG00000128272	ATF4	-1.10947	0.463464
ENSG00000170653	ATF7	-0.838759	0.559124
ENSG00000171681	ATF7IP	0.33483	1.26123
ENSG00000123395	ATG101	-0.390377	0.76293
ENSG00000145782	ATG12	-0.226916	0.854459
ENSG00000175224	ATG13	0.311573	1.24106
ENSG00000085978	ATG16L1	-1.06607	0.477618
ENSG00000168010	ATG16L2	1.27138	2.41392
ENSG00000066739	ATG2B	-0.602403	0.658656
ENSG00000101844	ATG4A	0.56773	1.48219
ENSG00000168397	ATG4B	-0.852158	0.553956
ENSG00000130734	ATG4D	0.660053	1.58014
ENSG00000057663	ATG5	-0.432465	0.740995
ENSG00000197548	ATG7	0.501034	1.41523
ENSG00000138363	ATIC	-0.792511	0.577338
ENSG00000198513	ATL1	1.15648	2.22913
ENSG00000119787	ATL2	-0.573949	0.671775
ENSG00000184743	ATL3	-0.878013	0.544116
ENSG00000149311	ATM	-0.48376	0.715111
ENSG00000166454	ATMIN	0.311378	1.24089
ENSG00000111676	ATN1	0.283494	1.21714
ENSG00000168874	ATOH8	0.94904	1.93059
ENSG00000177556	ATOX1	0.421262	1.3391
ENSG00000206190	ATP10A	-0.756903	0.591765
ENSG00000145246	ATP10D	1.5971	3.02536
ENSG00000058063	ATP11B	0.404494	1.32362
ENSG00000101974	ATP11C	0.63328	1.55109
ENSG00000105726	ATP13A1	0.546669	1.46071
ENSG00000159363	ATP13A2	0.322994	1.25092
ENSG00000143153	ATP1B1	-0.734583	0.600992
ENSG00000069849	ATP1B3	0.354987	1.27897
ENSG00000166896	ATP23	-0.831198	0.562062
ENSG00000174437	ATP2A2	0.0997546	1.07159
ENSG00000074370	ATP2A3	-0.904578	0.534189
ENSG00000070961	ATP2B1	-0.302257	0.810983
ENSG00000152234	ATP5F1A	0.297268	1.22882
ENSG00000110955	ATP5F1B	0.396268	1.3161
ENSG00000165629	ATP5F1C	-0.761289	0.589969
ENSG00000124172	ATP5F1E	0.472897	1.38789
ENSG00000130770	ATP5IF1	0.364822	1.28772
ENSG00000135390	ATP5MC2	-0.615083	0.652892
ENSG00000154518	ATP5MC3	-0.237407	0.848268
ENSG00000241468	ATP5MF	0.477478	1.39231
ENSG00000154723	ATP5PF	0.33422	1.2607
ENSG00000125375	ATP5S	-0.419116	0.747883
ENSG00000071553	ATP6AP1	0.639829	1.55814
ENSG00000182220	ATP6AP2	0.232615	1.17496
ENSG00000117410	ATP6V0B	0.480875	1.39559
ENSG00000159720	ATP6V0D1	0.88116	1.84186
ENSG00000113732	ATP6V0E1	0.393107	1.31322
ENSG00000171130	ATP6V0E2	0.575687	1.49039
ENSG00000204934	ATP6V0E2-AS1	1.19816	2.29448
ENSG00000114573	ATP6V1A	0.771269	1.70677
ENSG00000147416	ATP6V1B2	0.769308	1.70445
ENSG00000155097	ATP6V1C1	-0.196529	0.872648
ENSG00000100554	ATP6V1D	0.543435	1.45744
ENSG00000131100	ATP6V1E1	0.266053	1.20251
ENSG00000250565	ATP6V1E2	-0.416999	0.748981
ENSG00000047249	ATP6V1H	0.288077	1.22101
ENSG00000165240	ATP7A	-0.492847	0.710622
ENSG00000081923	ATP8B1	-0.293615	0.815855
ENSG00000104043	ATP8B4	1.18827	2.27879
ENSG00000054793	ATP9A	0.803085	1.74483
ENSG00000123472	ATPAF1	0.373072	1.29511
ENSG00000171953	ATPAF2	-0.434137	0.740136
ENSG00000138085	ATRAID	-0.324665	0.798484
ENSG00000107518	ATRNL1	3.68151	12.8305
ENSG00000085224	ATRX	0.150569	1.11001
ENSG00000124788	ATXN1	0.689807	1.61307
ENSG00000130638	ATXN10	0.622113	1.53913
ENSG00000224470	ATXN1L	0.370328	1.29265
ENSG00000204842	ATXN2	0.342646	1.26808
ENSG00000168488	ATXN2L	-0.336319	0.79206
ENSG00000253719	ATXN7L3B	-0.391873	0.762139
ENSG00000148090	AUH	0.255998	1.19416
ENSG00000127423	AUNIP	2.45532	5.48436
ENSG00000115307	AUP1	-0.794043	0.576726
ENSG00000087586	AURKA	1.78184	3.43865
ENSG00000175756	AURKAIP1	-0.240086	0.846695
ENSG00000178999	AURKB	1.62286	3.07984
ENSG00000169857	AVEN	-0.876634	0.544637
ENSG00000135407	AVIL	-1.47081	0.360779
ENSG00000119986	AVPI1	1.12125	2.17535
ENSG00000103126	AXIN1	-0.334626	0.79299
ENSG00000168646	AXIN2	1.11663	2.1684
ENSG00000167601	AXL	-0.760144	0.590437
ENSG00000160862	AZGP1	-5.22594	0.02672
ENSG00000163512	AZI2	0.625264	1.54249
ENSG00000155096	AZIN1	-0.298913	0.812865
ENSG00000172232	AZU1	2.37352	5.18206
ENSG00000166710	B2M	0.955627	1.93942
ENSG00000162885	B3GALNT2	0.447427	1.36361
ENSG00000235863	B3GALT4	-1.03079	0.489441
ENSG00000149541	B3GAT3	-0.663547	0.631324
ENSG00000187676	B3GLCT	0.492951	1.40732
ENSG00000170340	B3GNT2	-0.938186	0.521889
ENSG00000179913	B3GNT3	-2.05197	0.241154
ENSG00000176597	B3GNT5	1.02035	2.02841
ENSG00000237172	B3GNT9	0.77893	1.71586
ENSG00000139044	B4GALNT3	1.77517	3.42279
ENSG00000086062	B4GALT1	0.553103	1.46724
ENSG00000121578	B4GALT4	-1.57041	0.336712
ENSG00000158470	B4GALT5	1.47139	2.77289
ENSG00000118276	B4GALT6	0.928234	1.90295
ENSG00000027847	B4GALT7	0.370108	1.29245
ENSG00000174684	B4GAT1	0.738727	1.6687
ENSG00000108641	B9D1	-0.328729	0.796238
ENSG00000136881	BAAT	-7.51747	0.00545777
ENSG00000158019	BABAM2	0.678849	1.60086
ENSG00000182240	BACE2	0.58407	1.49907
ENSG00000107262	BAG1	0.171901	1.12654
ENSG00000112208	BAG2	-0.394083	0.760973
ENSG00000156735	BAG4	0.771904	1.70752
ENSG00000204463	BAG6	0.347137	1.27203
ENSG00000266074	BAHCC1	-1.58125	0.334193
ENSG00000175866	BAIAP2	0.953016	1.93592
ENSG00000226137	BAIAP2-DT	0.573127	1.48774
ENSG00000006453	BAIAP2L1	-0.397569	0.759136
ENSG00000128298	BAIAP2L2	-2.44098	0.184159
ENSG00000007516	BAIAP3	-0.657782	0.633852
ENSG00000030110	BAK1	0.907348	1.87559
ENSG00000095739	BAMBI	-3.23886	0.105927
ENSG00000175334	BANF1	-1.00366	0.498733
ENSG00000163930	BAP1	0.363027	1.28612
ENSG00000176788	BASP1	0.875314	1.83441
ENSG00000215196	BASP1-AS1	1.88804	3.70133
ENSG00000123685	BATF3	-1.73583	0.300236
ENSG00000087088	BAX	0.37421	1.29613
ENSG00000009954	BAZ1B	0.285487	1.21882
ENSG00000123636	BAZ2B	-0.431677	0.7414
ENSG00000105327	BBC3	0.912929	1.88286
ENSG00000214413	BBIP1	-0.409467	0.752901
ENSG00000179941	BBS10	-0.733904	0.601275
ENSG00000125124	BBS2	0.295352	1.22718
ENSG00000114439	BBX	0.49799	1.41224
ENSG00000187244	BCAM	-2.1114	0.231422
ENSG00000075790	BCAP29	-0.437923	0.738196
ENSG00000185825	BCAP31	0.145157	1.10585
ENSG00000137936	BCAR3	0.716801	1.64353
ENSG00000064787	BCAS1	-3.51728	0.0873359
ENSG00000116752	BCAS2	-0.278569	0.824408
ENSG00000141376	BCAS3	-0.618559	0.651321
ENSG00000060982	BCAT1	-4.40741	0.0471233
ENSG00000105552	BCAT2	-0.534618	0.690342
ENSG00000107949	BCCIP	-0.496933	0.708612
ENSG00000114200	BCHE	-1.44019	0.368519
ENSG00000103507	BCKDK	1.0314	2.04401
ENSG00000171791	BCL2	3.18008	9.06359
ENSG00000171552	BCL2L1	0.405841	1.32486
ENSG00000188761	BCL2L15	1.65163	3.14188
ENSG00000113916	BCL6	-0.619316	0.65098
ENSG00000186174	BCL9L	0.645711	1.56451
ENSG00000135697	BCO1	-1.97704	0.25401
ENSG00000197580	BCO2	2.46719	5.52966
ENSG00000183337	BCOR	-0.346081	0.786718
ENSG00000085185	BCORL1	-0.287568	0.819282
ENSG00000074582	BCS1L	-1.38562	0.382726
ENSG00000161267	BDH1	0.593556	1.50896
ENSG00000164039	BDH2	0.466907	1.38214
ENSG00000176697	BDNF	0.403601	1.32281
ENSG00000145734	BDP1	0.888887	1.85175
ENSG00000126581	BECN1	0.190098	1.14084
ENSG00000183092	BEGAIN	3.00531	8.0295
ENSG00000231345	BEND3P1	-1.04151	0.485819
ENSG00000165626	BEND7	-0.60152	0.659059
ENSG00000105829	BET1	0.419898	1.33783
ENSG00000177951	BET1L	0.249906	1.18913
ENSG00000166681	BEX3	0.38529	1.30612
ENSG00000103429	BFAR	-0.219873	0.858641
ENSG00000125864	BFSP1	0.995438	1.99369
ENSG00000134107	BHLHE40	-0.160084	0.894973
ENSG00000185963	BICD2	0.534292	1.44823
ENSG00000135127	BICDL1	1.51608	2.86013
ENSG00000112624	BICRAL	-0.424647	0.745021
ENSG00000136717	BIN1	-0.271395	0.828518
ENSG00000023445	BIRC3	0.66137	1.58158
ENSG00000089685	BIRC5	2.71315	6.55751
ENSG00000115760	BIRC6	-0.629721	0.646301
ENSG00000166619	BLCAP	0.783676	1.72151
ENSG00000196072	BLOC1S2	0.494958	1.40928
ENSG00000090013	BLVRB	-1.11789	0.460768
ENSG00000104081	BMF	-3.34482	0.098426
ENSG00000168487	BMP1	1.18985	2.28129
ENSG00000125845	BMP2	8.6127	391.454
ENSG00000125378	BMP4	0.738786	1.66877
ENSG00000153162	BMP6	-2.46797	0.180745
ENSG00000164619	BMPER	2.68068	6.41156
ENSG00000107779	BMPR1A	-0.343813	0.787956
ENSG00000138696	BMPR1B	-1.69524	0.308802
ENSG00000204177	BMS1P1	-0.847741	0.555654
ENSG00000164603	BMT2	0.569868	1.48439
ENSG00000173068	BNC2	2.31095	4.9621
ENSG00000140299	BNIP2	-0.618569	0.651317
ENSG00000176171	BNIP3	-0.219091	0.859107
ENSG00000104765	BNIP3L	0.548618	1.46268
ENSG00000144857	BOC	1.08167	2.11648
ENSG00000038219	BOD1L1	0.714508	1.64092
ENSG00000163170	BOLA3	-0.511614	0.701437
ENSG00000172331	BPGM	0.639286	1.55756
ENSG00000198183	BPIFA1	-5.03326	0.0305378
ENSG00000125999	BPIFB1	-4.96698	0.0319736
ENSG00000162813	BPNT1	0.329547	1.25662
ENSG00000012048	BRCA1	2.12194	4.3528
ENSG00000185515	BRCC3	0.35234	1.27663
ENSG00000100425	BRD1	-0.507892	0.703249
ENSG00000169925	BRD3	0.300216	1.23133
ENSG00000235106	BRD3OS	0.53458	1.44852
ENSG00000141867	BRD4	0.281231	1.21523
ENSG00000166164	BRD7	0.321629	1.24974
ENSG00000112983	BRD8	0.44187	1.35836
ENSG00000249908	BRD9P2	-3.76896	0.0733551
ENSG00000164713	BRI3	0.249829	1.18907
ENSG00000136492	BRIP1	1.63633	3.10874
ENSG00000113460	BRIX1	-0.605716	0.657145
ENSG00000100916	BRMS1L	0.541389	1.45537
ENSG00000162819	BROX	0.307803	1.23782
ENSG00000156983	BRPF1	0.349891	1.27446
ENSG00000174672	BRSK2	0.466437	1.38169
ENSG00000165288	BRWD3	-0.637111	0.642999
ENSG00000160058	BSDC1	0.18788	1.13909
ENSG00000172270	BSG	-0.257878	0.836317
ENSG00000109743	BST1	-0.589106	0.664755
ENSG00000130303	BST2	2.87047	7.31304
ENSG00000095564	BTAF1	-0.345328	0.787129
ENSG00000064726	BTBD1	0.67439	1.59592
ENSG00000148925	BTBD10	0.784838	1.7229
ENSG00000151136	BTBD11	0.669261	1.59026
ENSG00000132640	BTBD3	1.52235	2.87258
ENSG00000189195	BTBD8	0.658566	1.57851
ENSG00000183826	BTBD9	0.72066	1.64794
ENSG00000145741	BTF3	-0.564387	0.676243
ENSG00000134717	BTF3L4	-0.230827	0.852146
ENSG00000133639	BTG1	0.541586	1.45557
ENSG00000159388	BTG2	1.64814	3.1343
ENSG00000154640	BTG3	0.443618	1.36001
ENSG00000124508	BTN2A2	0.854541	1.80818
ENSG00000111801	BTN3A3	0.816568	1.76121
ENSG00000165810	BTNL9	-2.86008	0.137731
ENSG00000169679	BUB1	2.39153	5.24715
ENSG00000156970	BUB1B	1.58872	3.00783
ENSG00000154473	BUB3	-0.32256	0.799649
ENSG00000071462	BUD23	-0.595948	0.66161
ENSG00000106245	BUD31	-0.449225	0.732436
ENSG00000112276	BVES	0.623879	1.54101
ENSG00000278704	BX004987.1	2.77718	6.85509
ENSG00000284976	BX255925.3	0.551911	1.46603
ENSG00000235510	BX842568.4	5.30143	39.4357
ENSG00000285756	BX890604.2	-0.515092	0.699748
ENSG00000137720	C11orf1	-0.8849	0.541525
ENSG00000174370	C11orf45	0.680178	1.60234
ENSG00000149179	C11orf49	-0.70936	0.611591
ENSG00000182919	C11orf54	-0.265993	0.831626
ENSG00000110696	C11orf58	-0.118861	0.920914
ENSG00000175573	C11orf68	-0.576883	0.670411
ENSG00000166352	C11orf74	-0.560647	0.677998
ENSG00000173237	C11orf86	3.11173	8.64417
ENSG00000188070	C11orf95	-1.11899	0.460418
ENSG00000139637	C12orf10	-0.88156	0.54278
ENSG00000133641	C12orf29	-0.362485	0.777824
ENSG00000111412	C12orf49	0.455967	1.3717
ENSG00000111678	C12orf57	-0.801777	0.573642
ENSG00000235162	C12orf75	-2.2171	0.215073
ENSG00000227051	C14orf132	0.520684	1.43464
ENSG00000100802	C14orf93	-0.56406	0.676396
ENSG00000167173	C15orf39	0.43553	1.35241
ENSG00000169609	C15orf40	-0.547235	0.68433
ENSG00000189227	C15orf61	-0.921535	0.527947
ENSG00000261652	C15orf65	-0.651183	0.636758
ENSG00000166780	C16orf45	-0.290107	0.817841
ENSG00000182831	C16orf72	0.48562	1.40019
ENSG00000267221	C17orf113	-1.04974	0.483056
ENSG00000212719	C17orf51	0.720933	1.64825
ENSG00000125319	C17orf53	1.81887	3.52804
ENSG00000152242	C18orf25	0.522581	1.43652
ENSG00000177576	C18orf32	-0.700889	0.615193
ENSG00000131943	C19orf12	0.215858	1.16139
ENSG00000228300	C19orf24	0.283835	1.21743
ENSG00000119559	C19orf25	0.547972	1.46203
ENSG00000167747	C19orf48	-0.425533	0.744563
ENSG00000188493	C19orf54	-0.461674	0.726143
ENSG00000130813	C19orf66	0.667231	1.58802
ENSG00000183397	C19orf71	0.828312	1.77561
ENSG00000235034	C19orf81	-0.631389	0.645555
ENSG00000197223	C1D	-0.269531	0.829589
ENSG00000106392	C1GALT1	-0.260143	0.835005
ENSG00000116922	C1orf109	0.370528	1.29283
ENSG00000162817	C1orf115	-0.696022	0.617272
ENSG00000197982	C1orf122	0.324599	1.25232
ENSG00000162384	C1orf123	-0.717734	0.608052
ENSG00000239887	C1orf226	1.22577	2.33881
ENSG00000143612	C1orf43	-0.212278	0.863173
ENSG00000108561	C1QBP	-0.534453	0.690421
ENSG00000165985	C1QL3	-1.14653	0.45171
ENSG00000173918	C1QTNF1	0.620896	1.53783
ENSG00000265096	C1QTNF1-AS1	5.05824	33.3183
ENSG00000133466	C1QTNF6	1.59761	3.02641
ENSG00000159403	C1R	1.35359	2.55548
ENSG00000139178	C1RL	0.187355	1.13867
ENSG00000182326	C1S	1.5786	2.98679
ENSG00000088854	C20orf194	-1.16608	0.445629
ENSG00000196421	C20orf204	-0.737927	0.5996
ENSG00000101220	C20orf27	-0.479347	0.717302
ENSG00000160298	C21orf58	1.08142	2.11612
ENSG00000128346	C22orf23	1.3197	2.49614
ENSG00000184208	C22orf46	0.326063	1.25359
ENSG00000157617	C2CD2	0.96634	1.95388
ENSG00000172375	C2CD2L	0.470262	1.38536
ENSG00000168014	C2CD3	1.03375	2.04734
ENSG00000111731	C2CD5	-0.408615	0.753346
ENSG00000135974	C2orf49	-0.376163	0.770484
ENSG00000168887	C2orf68	-0.602845	0.658454
ENSG00000178074	C2orf69	-0.751334	0.594054
ENSG00000204128	C2orf72	-3.72386	0.0756842
ENSG00000125730	C3	3.34104	10.1334
ENSG00000114405	C3orf14	0.739889	1.67005
ENSG00000088543	C3orf18	0.732429	1.66143
ENSG00000179021	C3orf38	0.313083	1.24236
ENSG00000181744	C3orf58	0.500281	1.41449
ENSG00000180044	C3orf80	-2.82513	0.141108
ENSG00000154274	C4orf19	7.54559	186.831
ENSG00000243449	C4orf48	0.575007	1.48968
ENSG00000106804	C5	-3.34636	0.0983207
ENSG00000197405	C5AR1	0.834183	1.78285
ENSG00000248874	C5orf17	3.46317	11.0285
ENSG00000082213	C5orf22	0.402665	1.32195
ENSG00000181904	C5orf24	-0.239846	0.846836
ENSG00000172244	C5orf34	0.929269	1.90431
ENSG00000205765	C5orf51	0.466398	1.38166
ENSG00000164241	C5orf63	-1.1804	0.441229
ENSG00000196821	C6orf106	0.616768	1.53344
ENSG00000197261	C6orf141	0.988153	1.98364
ENSG00000112308	C6orf62	0.835777	1.78482
ENSG00000146826	C7orf43	0.948285	1.92958
ENSG00000182307	C8orf33	-0.185953	0.879068
ENSG00000156172	C8orf37	-0.699252	0.615891
ENSG00000176731	C8orf59	-0.71524	0.609104
ENSG00000160345	C9orf116	1.10653	2.15327
ENSG00000188959	C9orf152	-4.19306	0.0546719
ENSG00000171159	C9orf16	0.490862	1.40528
ENSG00000148120	C9orf3	-0.410517	0.752354
ENSG00000135045	C9orf40	1.08716	2.12456
ENSG00000165118	C9orf64	-0.29482	0.815174
ENSG00000136819	C9orf78	-0.2512	0.840197
ENSG00000063180	CA11	-0.464251	0.724847
ENSG00000074410	CA12	-1.61839	0.325698
ENSG00000104267	CA2	-2.98485	0.12632
ENSG00000169239	CA5B	-1.4839	0.357521
ENSG00000186312	CA5BP1	-0.865469	0.548868
ENSG00000178538	CA8	1.33879	2.52939
ENSG00000107159	CA9	-4.09174	0.0586495
ENSG00000135932	CAB39	0.41952	1.33748
ENSG00000102547	CAB39L	0.71074	1.63664
ENSG00000099991	CABIN1	0.541019	1.455
ENSG00000149679	CABLES2	1.05861	2.08292
ENSG00000154040	CABYR	1.52516	2.8782
ENSG00000160325	CACFD1	-0.36221	0.777972
ENSG00000157388	CACNA1D	-6.68891	0.00969256
ENSG00000006283	CACNA1G	-1.03357	0.4885
ENSG00000196557	CACNA1H	-3.95396	0.0645267
ENSG00000153956	CACNA2D1	-1.72118	0.3033
ENSG00000157445	CACNA2D3	8.011	257.959
ENSG00000167535	CACNB3	-0.342494	0.788677
ENSG00000130433	CACNG6	-3.17814	0.11048
ENSG00000105605	CACNG7	-3.12716	0.114454
ENSG00000142408	CACNG8	-1.90656	0.266728
ENSG00000151893	CACUL1	0.28587	1.21915
ENSG00000116161	CACYBP	-0.350477	0.784325
ENSG00000084774	CAD	-0.62365	0.649027
ENSG00000182985	CADM1	1.23313	2.35077
ENSG00000162706	CADM3	7.34197	162.238
ENSG00000172137	CALB2	-0.958266	0.514675
ENSG00000012822	CALCOCO1	0.448747	1.36485
ENSG00000136436	CALCOCO2	-1.32547	0.399019
ENSG00000122786	CALD1	0.584175	1.49918
ENSG00000198668	CALM1	-0.396203	0.759855
ENSG00000143933	CALM2	-0.941169	0.520811
ENSG00000160014	CALM3	0.15191	1.11104
ENSG00000179218	CALR	0.3846	1.3055
ENSG00000128595	CALU	0.244138	1.18438
ENSG00000183049	CAMK1D	0.614917	1.53147
ENSG00000145349	CAMK2D	-0.685284	0.621883
ENSG00000148660	CAMK2G	0.297868	1.22933
ENSG00000162545	CAMK2N1	-0.941881	0.520554
ENSG00000004660	CAMKK1	-1.07715	0.473963
ENSG00000143919	CAMKMT	-1.68479	0.311047
ENSG00000164615	CAMLG	-0.521271	0.696758
ENSG00000164047	CAMP	3.29359	9.8055
ENSG00000130559	CAMSAP1	0.578581	1.49338
ENSG00000118200	CAMSAP2	0.358232	1.28185
ENSG00000171735	CAMTA1	0.334405	1.26086
ENSG00000108509	CAMTA2	-0.571986	0.67269
ENSG00000111530	CAND1	0.248593	1.18805
ENSG00000127022	CANX	0.160824	1.11793
ENSG00000042493	CAPG	-1.49988	0.353583
ENSG00000014216	CAPN1	-0.137979	0.908791
ENSG00000142330	CAPN10	0.675357	1.59699
ENSG00000182472	CAPN12	-3.17884	0.110427
ENSG00000162909	CAPN2	-0.347429	0.785984
ENSG00000149260	CAPN5	-3.0198	0.123296
ENSG00000131375	CAPN7	0.615872	1.53248
ENSG00000126247	CAPNS1	-0.708004	0.612166
ENSG00000135387	CAPRIN1	0.25845	1.19619
ENSG00000110888	CAPRIN2	-0.404188	0.755662
ENSG00000116489	CAPZA1	0.249206	1.18855
ENSG00000100065	CARD10	-0.58596	0.666206
ENSG00000165233	CARD19	-0.367054	0.775364
ENSG00000132357	CARD6	0.718099	1.64501
ENSG00000105483	CARD8	-0.666548	0.630012
ENSG00000138380	CARF	-0.480683	0.716638
ENSG00000153048	CARHSP1	0.583883	1.49888
ENSG00000142453	CARM1	-0.28788	0.819105
ENSG00000079691	CARMIL1	0.659855	1.57992
ENSG00000186648	CARMIL3	-1.77695	0.2918
ENSG00000110619	CARS	-1.6129	0.326942
ENSG00000204682	CASC10	0.913738	1.88392
ENSG00000272168	CASC15	2.2243	4.67284
ENSG00000254166	CASC19	-0.481407	0.716278
ENSG00000108349	CASC3	-0.28201	0.822445
ENSG00000166734	CASC4	0.26592	1.2024
ENSG00000246228	CASC8	1.80137	3.48552
ENSG00000249395	CASC9	-1.09895	0.466857
ENSG00000147044	CASK	0.302705	1.23346
ENSG00000167971	CASKIN1	2.24733	4.74802
ENSG00000177303	CASKIN2	0.261643	1.19884
ENSG00000137752	CASP1	3.34626	10.1701
ENSG00000003400	CASP10	0.833172	1.7816
ENSG00000196954	CASP4	0.809632	1.75276
ENSG00000064012	CASP8	-0.222051	0.857346
ENSG00000132906	CASP9	0.385848	1.30663
ENSG00000153113	CAST	-0.404196	0.755657
ENSG00000274070	CASTOR2	0.823555	1.76976
ENSG00000239521	CASTOR3	0.540527	1.4545
ENSG00000121691	CAT	1.44285	2.71857
ENSG00000105971	CAV2	-0.228671	0.853421
ENSG00000177469	CAVIN1	0.416081	1.3343
ENSG00000099625	CBARP	1.43449	2.70287
ENSG00000078699	CBFA2T2	0.542024	1.45601
ENSG00000110395	CBL	0.32414	1.25192
ENSG00000114423	CBLB	0.355983	1.27986
ENSG00000159228	CBR1	-0.468817	0.722557
ENSG00000145439	CBR4	0.220544	1.16517
ENSG00000160200	CBS	-3.29956	0.101562
ENSG00000136682	CBWD2	-0.543139	0.686276
ENSG00000108468	CBX1	0.498262	1.41251
ENSG00000173894	CBX2	-0.873661	0.54576
ENSG00000122565	CBX3	0.267831	1.204
ENSG00000141582	CBX4	-0.545991	0.684921
ENSG00000094916	CBX5	0.318748	1.24725
ENSG00000183741	CBX6	0.211165	1.15762
ENSG00000141570	CBX8	-0.821601	0.565814
ENSG00000132024	CC2D1A	0.383865	1.30483
ENSG00000154222	CC2D1B	0.455889	1.37163
ENSG00000060339	CCAR1	0.169447	1.12463
ENSG00000158941	CCAR2	0.574679	1.48935
ENSG00000135736	CCDC102A	-1.09918	0.46678
ENSG00000164221	CCDC112	-0.857076	0.55207
ENSG00000103021	CCDC113	0.463219	1.37861
ENSG00000136710	CCDC115	-0.464608	0.724668
ENSG00000159873	CCDC117	0.89786	1.8633
ENSG00000176714	CCDC121	-1.17942	0.441529
ENSG00000169193	CCDC126	-0.491953	0.711062
ENSG00000104957	CCDC130	-0.296621	0.814157
ENSG00000128596	CCDC136	0.757721	1.69082
ENSG00000175455	CCDC14	-0.347694	0.785839
ENSG00000135205	CCDC146	0.613496	1.52996
ENSG00000181982	CCDC149	0.589038	1.50424
ENSG00000154781	CCDC174	0.392447	1.31262
ENSG00000122483	CCDC18	0.982589	1.97601
ENSG00000165813	CCDC186	0.401493	1.32087
ENSG00000223745	CCDC18-AS1	-0.477484	0.718229
ENSG00000100557	CCDC198	-3.72473	0.0756389
ENSG00000101997	CCDC22	-0.436567	0.738891
ENSG00000159214	CCDC24	0.688447	1.61155
ENSG00000147419	CCDC25	0.869395	1.8269
ENSG00000024862	CCDC28A	0.539525	1.45349
ENSG00000140481	CCDC33	1.18767	2.27784
ENSG00000109881	CCDC34	-1.61975	0.325391
ENSG00000141519	CCDC40	-0.628214	0.646977
ENSG00000152492	CCDC50	0.229044	1.17206
ENSG00000176155	CCDC57	-0.391577	0.762296
ENSG00000133773	CCDC59	-0.72597	0.60459
ENSG00000104983	CCDC61	-0.781388	0.581807
ENSG00000166510	CCDC68	-0.890368	0.539476
ENSG00000198624	CCDC69	0.94505	1.92525
ENSG00000253276	CCDC71L	1.16672	2.24501
ENSG00000120647	CCDC77	1.52672	2.88129
ENSG00000091986	CCDC80	-0.438157	0.738077
ENSG00000149231	CCDC82	0.312534	1.24189
ENSG00000186166	CCDC84	0.879044	1.83916
ENSG00000175602	CCDC85B	-1.21318	0.431317
ENSG00000205476	CCDC85C	0.575689	1.49039
ENSG00000110104	CCDC86	-0.560066	0.678271
ENSG00000115355	CCDC88A	-0.760648	0.590231
ENSG00000168071	CCDC88B	-0.412009	0.751576
ENSG00000015133	CCDC88C	0.409766	1.32847
ENSG00000105321	CCDC9	-0.607352	0.6564
ENSG00000137500	CCDC90B	0.781394	1.71879
ENSG00000142039	CCDC97	-0.555068	0.680625
ENSG00000188549	CCDC9B	0.27419	1.20932
ENSG00000262484	CCER2	-1.36624	0.387902
ENSG00000204536	CCHCR1	-0.414543	0.750257
ENSG00000108691	CCL2	1.20817	2.31045
ENSG00000006606	CCL26	8.56107	377.694
ENSG00000271503	CCL5	6.10529	68.8456
ENSG00000145386	CCNA2	3.21207	9.26682
ENSG00000134057	CCNB1	1.84977	3.60444
ENSG00000100814	CCNB1IP1	-0.650523	0.637049
ENSG00000112237	CCNC	0.214078	1.15996
ENSG00000110092	CCND1	0.308356	1.2383
ENSG00000112576	CCND3	0.540889	1.45487
ENSG00000105173	CCNE1	1.11072	2.15954
ENSG00000162063	CCNF	1.07665	2.10914
ENSG00000113328	CCNG1	0.850449	1.80306
ENSG00000138764	CCNG2	1.16406	2.24087
ENSG00000134480	CCNH	-0.426394	0.744119
ENSG00000135083	CCNJL	-0.69005	0.619832
ENSG00000221978	CCNL2	-0.696757	0.616958
ENSG00000152669	CCNO	0.550651	1.46475
ENSG00000082258	CCNT2	-0.595757	0.661697
ENSG00000108100	CCNY	-0.404315	0.755595
ENSG00000163249	CCNYL1	-0.430326	0.742094
ENSG00000103540	CCP110	0.505071	1.41919
ENSG00000260916	CCPG1	-0.745024	0.596658
ENSG00000126353	CCR7	-1.75231	0.296827
ENSG00000154429	CCSAP	1.418	2.67215
ENSG00000107771	CCSER2	0.254643	1.19304
ENSG00000163468	CCT3	-0.202098	0.869286
ENSG00000115484	CCT4	-0.253227	0.839018
ENSG00000150753	CCT5	-0.218564	0.85942
ENSG00000146731	CCT6A	-0.32769	0.796811
ENSG00000135624	CCT7	-0.452827	0.73061
ENSG00000226015	CCT8P1	-2.27841	0.206125
ENSG00000170458	CD14	-0.463563	0.725193
ENSG00000177697	CD151	-0.294333	0.815449
ENSG00000135535	CD164	-0.573741	0.671872
ENSG00000103855	CD276	1.41157	2.66027
ENSG00000169217	CD2BP2	0.374427	1.29632
ENSG00000241399	CD302	-2.99756	0.125211
ENSG00000135218	CD36	4.70115	26.0129
ENSG00000004468	CD38	-0.431161	0.741665
ENSG00000117335	CD46	1.19078	2.28277
ENSG00000196776	CD47	0.271024	1.20666
ENSG00000196352	CD55	0.292329	1.22462
ENSG00000085063	CD59	0.944904	1.92506
ENSG00000125726	CD70	3.15004	8.87682
ENSG00000085117	CD82	-0.94144	0.520713
ENSG00000112149	CD83	3.25687	9.55905
ENSG00000010278	CD9	-0.3811	0.767852
ENSG00000158825	CDA	0.874069	1.83283
ENSG00000151465	CDC123	-0.643728	0.640057
ENSG00000079335	CDC14A	-0.989651	0.5036
ENSG00000081377	CDC14B	0.266152	1.2026
ENSG00000130177	CDC16	0.183782	1.13586
ENSG00000117399	CDC20	3.15494	8.90698
ENSG00000164045	CDC25A	1.60082	3.03317
ENSG00000101224	CDC25B	0.341623	1.26718
ENSG00000158402	CDC25C	2.75855	6.76717
ENSG00000004897	CDC27	0.294103	1.22612
ENSG00000105401	CDC37	0.160707	1.11784
ENSG00000198752	CDC42BPB	0.36532	1.28817
ENSG00000171219	CDC42BPG	0.827838	1.77502
ENSG00000128283	CDC42EP1	-1.26728	0.415443
ENSG00000163171	CDC42EP3	0.766813	1.70151
ENSG00000179604	CDC42EP4	-0.343496	0.788129
ENSG00000158985	CDC42SE2	0.212013	1.1583
ENSG00000093009	CDC45	1.97461	3.93023
ENSG00000094804	CDC6	2.2201	4.65926
ENSG00000134371	CDC73	-0.282707	0.822047
ENSG00000184661	CDCA2	2.17763	4.52409
ENSG00000111665	CDCA3	1.53645	2.9008
ENSG00000170779	CDCA4	0.642384	1.56091
ENSG00000146670	CDCA5	1.62514	3.08471
ENSG00000144354	CDCA7	-1.95548	0.257835
ENSG00000134690	CDCA8	2.21851	4.65412
ENSG00000163814	CDCP1	4.11056	17.2743
ENSG00000039068	CDH1	1.55246	2.93316
ENSG00000040731	CDH10	1.87169	3.6596
ENSG00000140937	CDH11	13.7144	13441.8
ENSG00000166589	CDH16	-6.26261	0.0130247
ENSG00000079112	CDH17	-4.94857	0.0323842
ENSG00000170558	CDH2	1.1143	2.1649
ENSG00000179776	CDH5	7.95402	247.969
ENSG00000113361	CDH6	-1.2706	0.414486
ENSG00000081138	CDH7	6.98939	127.062
ENSG00000089486	CDIP1	1.40348	2.64539
ENSG00000170312	CDK1	1.17781	2.26234
ENSG00000185324	CDK10	-0.592369	0.663253
ENSG00000167258	CDK12	0.314112	1.24325
ENSG00000058091	CDK14	9.72121	844.064
ENSG00000102225	CDK16	0.245048	1.18513
ENSG00000059758	CDK17	0.298755	1.23008
ENSG00000123374	CDK2	0.989813	1.98593
ENSG00000167797	CDK2AP2	-0.585877	0.666244
ENSG00000164885	CDK5	0.609059	1.52526
ENSG00000101391	CDK5RAP1	-0.384272	0.766166
ENSG00000136861	CDK5RAP2	0.495828	1.41013
ENSG00000108465	CDK5RAP3	-0.616658	0.65218
ENSG00000105810	CDK6	0.730585	1.65931
ENSG00000136807	CDK9	0.366755	1.28945
ENSG00000145996	CDKAL1	-0.645613	0.639221
ENSG00000124762	CDKN1A	3.30645	9.89327
ENSG00000111276	CDKN1B	-0.649814	0.637363
ENSG00000237190	CDKN2AIPNL	-0.636036	0.643478
ENSG00000123080	CDKN2C	-0.954927	0.515868
ENSG00000100526	CDKN3	1.41396	2.66468
ENSG00000064309	CDON	-2.06306	0.239308
ENSG00000109089	CDR2L	-1.09242	0.468974
ENSG00000241322	CDRT1	-0.865465	0.548869
ENSG00000163624	CDS1	1.16769	2.24652
ENSG00000101290	CDS2	0.239503	1.18059
ENSG00000167513	CDT1	2.10878	4.31325
ENSG00000166446	CDYL2	4.00083	16.0092
ENSG00000079385	CEACAM1	-1.12417	0.458766
ENSG00000213892	CEACAM16	-2.13559	0.227575
ENSG00000186567	CEACAM19	-1.61813	0.325757
ENSG00000105388	CEACAM5	-3.20161	0.108697
ENSG00000086548	CEACAM6	0.235011	1.17692
ENSG00000245848	CEBPA	-1.08997	0.46977
ENSG00000153879	CEBPG	-1.90655	0.266729
ENSG00000115816	CEBPZ	-0.622073	0.649737
ENSG00000218739	CEBPZOS	-0.530587	0.692273
ENSG00000170835	CEL	1.21957	2.32877
ENSG00000149187	CELF1	0.209701	1.15645
ENSG00000048740	CELF2	11.724	3382.74
ENSG00000161082	CELF5	0.788193	1.72691
ENSG00000075275	CELSR1	0.298451	1.22982
ENSG00000143126	CELSR2	0.54499	1.45901
ENSG00000008300	CELSR3	1.04927	2.06949
ENSG00000103888	CEMIP	-1.1929	0.437424
ENSG00000135048	CEMIP2	1.15024	2.2195
ENSG00000184524	CEND1	5.32061	39.9635
ENSG00000115163	CENPA	1.51989	2.86769
ENSG00000138778	CENPE	1.72845	3.31372
ENSG00000117724	CENPF	2.98437	7.91381
ENSG00000153044	CENPH	0.994424	1.99228
ENSG00000102384	CENPI	2.08678	4.24797
ENSG00000123219	CENPK	1.58778	3.00587
ENSG00000120334	CENPL	0.773923	1.70991
ENSG00000100162	CENPM	2.29305	4.90091
ENSG00000166451	CENPN	2.1863	4.55137
ENSG00000151725	CENPU	1.93356	3.81997
ENSG00000166582	CENPV	-0.592718	0.663092
ENSG00000203760	CENPW	1.82761	3.54948
ENSG00000110318	CEP126	-0.547559	0.684177
ENSG00000110274	CEP164	0.299142	1.23041
ENSG00000143702	CEP170	0.265601	1.20214
ENSG00000099814	CEP170B	0.478945	1.39372
ENSG00000166004	CEP295	0.818441	1.7635
ENSG00000164118	CEP44	-0.395114	0.760429
ENSG00000138180	CEP55	2.65849	6.31371
ENSG00000112877	CEP72	1.02016	2.02815
ENSG00000101624	CEP76	0.567173	1.48162
ENSG00000148019	CEP78	0.560816	1.4751
ENSG00000130695	CEP85	-0.355734	0.781472
ENSG00000258890	CEP95	-0.573104	0.672169
ENSG00000182504	CEP97	0.591873	1.5072
ENSG00000167123	CERCAM	0.843141	1.79395
ENSG00000143418	CERS2	-0.318543	0.801879
ENSG00000172292	CERS6	-0.543897	0.685916
ENSG00000198848	CES1	-1.37266	0.386179
ENSG00000172831	CES2	0.941811	1.92094
ENSG00000172828	CES3	0.551759	1.46587
ENSG00000172824	CES4A	1.64024	3.11719
ENSG00000215478	CES5AP1	-5.01618	0.0309014
ENSG00000147400	CETN2	0.325042	1.2527
ENSG00000163001	CFAP36	-0.546888	0.684495
ENSG00000206530	CFAP44	-0.402059	0.756778
ENSG00000172361	CFAP53	1.50212	2.83259
ENSG00000105792	CFAP69	0.690643	1.614
ENSG00000164323	CFAP97	0.214154	1.16002
ENSG00000197766	CFD	-0.923611	0.527188
ENSG00000000971	CFH	-0.819873	0.566492
ENSG00000244414	CFHR1	-1.71226	0.305182
ENSG00000116785	CFHR3	-1.03965	0.486445
ENSG00000205403	CFI	2.53116	5.78037
ENSG00000172757	CFL1	-0.464063	0.724942
ENSG00000223820	CFL1P1	1.67231	3.18725
ENSG00000165410	CFL2	0.571969	1.48655
ENSG00000164430	CGAS	-0.860244	0.550859
ENSG00000163320	CGGBP1	-0.592547	0.663171
ENSG00000128849	CGNL1	-2.17413	0.221575
ENSG00000138028	CGREF1	-1.51629	0.349584
ENSG00000128965	CHAC1	-2.31826	0.200509
ENSG00000143942	CHAC2	-0.728958	0.603339
ENSG00000167670	CHAF1A	1.39655	2.6327
ENSG00000159259	CHAF1B	0.704026	1.62904
ENSG00000198824	CHAMP1	0.411531	1.3301
ENSG00000172586	CHCHD1	-0.442133	0.736046
ENSG00000250479	CHCHD10	0.470066	1.38517
ENSG00000106153	CHCHD2	-0.168402	0.889828
ENSG00000163528	CHCHD4	0.330408	1.25737
ENSG00000125611	CHCHD5	-0.866332	0.54854
ENSG00000170791	CHCHD7	-0.658434	0.633566
ENSG00000131778	CHD1L	-0.442702	0.735755
ENSG00000173575	CHD2	0.188997	1.13997
ENSG00000170004	CHD3	-0.886478	0.540933
ENSG00000124177	CHD6	0.462695	1.37811
ENSG00000171316	CHD7	-1.10616	0.464529
ENSG00000100888	CHD8	0.320219	1.24852
ENSG00000016391	CHDH	-0.566022	0.675477
ENSG00000183765	CHEK2	1.07445	2.10592
ENSG00000089199	CHGB	-3.49659	0.0885974
ENSG00000204116	CHIC1	0.362496	1.28565
ENSG00000188419	CHM	0.665455	1.58607
ENSG00000131165	CHMP1A	0.224106	1.16805
ENSG00000255112	CHMP1B	0.467006	1.38224
ENSG00000130724	CHMP2A	-0.368215	0.77474
ENSG00000115561	CHMP3	-0.68552	0.621782
ENSG00000086065	CHMP5	0.336035	1.26228
ENSG00000147457	CHMP7	0.400331	1.31981
ENSG00000128656	CHN1	-1.12489	0.458537
ENSG00000187446	CHP1	1.03077	2.04312
ENSG00000123989	CHPF	0.981904	1.97507
ENSG00000033100	CHPF2	0.326165	1.25368
ENSG00000111666	CHPT1	-0.87109	0.546734
ENSG00000104472	CHRAC1	-0.797978	0.575155
ENSG00000169684	CHRNA5	-0.7896	0.578505
ENSG00000115526	CHST10	-0.62826	0.646956
ENSG00000182022	CHST15	0.477318	1.39215
ENSG00000122863	CHST3	1.65858	3.15705
ENSG00000131873	CHSY1	-0.354418	0.782185
ENSG00000127586	CHTF18	1.39267	2.62563
ENSG00000168802	CHTF8	0.464099	1.37946
ENSG00000160679	CHTOP	-0.558671	0.678927
ENSG00000166797	CIAO2A	-0.264771	0.832331
ENSG00000185043	CIB1	-0.683235	0.622767
ENSG00000136425	CIB2	-1.04926	0.483217
ENSG00000079432	CIC	0.292992	1.22518
ENSG00000187288	CIDEC	-5.56913	0.0210632
ENSG00000186162	CIDECP	0.699574	1.62402
ENSG00000100865	CINP	-0.417674	0.748631
ENSG00000163507	CIP2A	1.28475	2.4364
ENSG00000138433	CIR1	-0.707184	0.612515
ENSG00000099622	CIRBP	-0.131876	0.912644
ENSG00000145354	CISD2	-0.761071	0.590058
ENSG00000277972	CISD3	-0.447344	0.733392
ENSG00000122966	CIT	2.20404	4.60767
ENSG00000164442	CITED2	1.13506	2.19627
ENSG00000136108	CKAP2	1.77421	3.42051
ENSG00000169607	CKAP2L	1.4273	2.68943
ENSG00000136026	CKAP4	-0.743707	0.597203
ENSG00000175216	CKAP5	0.90841	1.87698
ENSG00000166165	CKB	-1.68331	0.311367
ENSG00000123975	CKS2	0.432121	1.34922
ENSG00000074054	CLASP1	-1.06577	0.477716
ENSG00000163539	CLASP2	0.900209	1.86634
ENSG00000104859	CLASRP	-0.640447	0.641514
ENSG00000121940	CLCC1	0.279671	1.21392
ENSG00000109572	CLCN3	0.23691	1.17847
ENSG00000073464	CLCN4	-0.658811	0.6334
ENSG00000011021	CLCN6	0.669657	1.59069
ENSG00000103249	CLCN7	0.848637	1.8008
ENSG00000165376	CLDN2	-5.11773	0.0288012
ENSG00000253958	CLDN23	0.71427	1.64065
ENSG00000189143	CLDN4	1.48532	2.79979
ENSG00000080822	CLDND1	-0.471863	0.721033
ENSG00000038532	CLEC16A	0.556478	1.47067
ENSG00000110852	CLEC2B	1.09149	2.13094
ENSG00000153132	CLGN	-1.49884	0.353837
ENSG00000213719	CLIC1	-0.716908	0.6084
ENSG00000169504	CLIC4	-0.852268	0.553913
ENSG00000113282	CLINT1	0.48858	1.40306
ENSG00000106665	CLIP2	-0.429386	0.742578
ENSG00000105270	CLIP3	-0.68841	0.620538
ENSG00000115295	CLIP4	0.20017	1.14883
ENSG00000013441	CLK1	-0.773165	0.585132
ENSG00000176444	CLK2	-0.341805	0.789054
ENSG00000113240	CLK4	-0.395767	0.760085
ENSG00000165959	CLMN	-0.731761	0.602168
ENSG00000166250	CLMP	1.08568	2.12238
ENSG00000182372	CLN8	0.572353	1.48695
ENSG00000134852	CLOCK	0.618575	1.53536
ENSG00000172409	CLP1	-0.429199	0.742674
ENSG00000162129	CLPB	0.516893	1.43087
ENSG00000125656	CLPP	-0.277007	0.825301
ENSG00000104853	CLPTM1	-0.273551	0.827281
ENSG00000049656	CLPTM1L	0.18832	1.13944
ENSG00000166855	CLPX	-0.428947	0.742804
ENSG00000092853	CLSPN	2.79934	6.96123
ENSG00000171603	CLSTN1	0.274625	1.20968
ENSG00000141367	CLTC	0.577076	1.49182
ENSG00000070371	CLTCL1	2.12346	4.35736
ENSG00000120885	CLU	-0.270771	0.828877
ENSG00000132361	CLUH	0.161305	1.1183
ENSG00000131797	CLUHP3	0.505418	1.41954
ENSG00000103121	CMC2	0.539032	1.453
ENSG00000153815	CMIP	0.622767	1.53983
ENSG00000162368	CMPK1	0.135133	1.09819
ENSG00000184220	CMSS1	-0.76724	0.58754
ENSG00000091317	CMTM6	0.691771	1.61526
ENSG00000169714	CNBP	-0.375648	0.770759
ENSG00000133313	CNDP2	-0.236765	0.848646
ENSG00000100528	CNIH1	-0.33454	0.793037
ENSG00000143771	CNIH4	-0.231439	0.851785
ENSG00000064666	CNN2	0.780392	1.7176
ENSG00000119946	CNNM1	-0.235754	0.849241
ENSG00000148842	CNNM2	-0.306021	0.80887
ENSG00000168763	CNNM3	-0.571726	0.672812
ENSG00000125107	CNOT1	0.184528	1.13645
ENSG00000158435	CNOT11	-0.457686	0.728153
ENSG00000111596	CNOT2	-0.419378	0.747747
ENSG00000088038	CNOT3	-0.63763	0.642768
ENSG00000113300	CNOT6	0.596177	1.51171
ENSG00000138767	CNOT6L	0.523949	1.43789
ENSG00000230183	CNOT6LP1	2.09589	4.27491
ENSG00000198791	CNOT7	0.325001	1.25266
ENSG00000144580	CNOT9	-0.372619	0.772379
ENSG00000173786	CNP	0.236389	1.17804
ENSG00000115649	CNPPD1	-0.312771	0.805094
ENSG00000137161	CNPY3	-0.391386	0.762397
ENSG00000018236	CNTN1	-0.181299	0.881908
ENSG00000106714	CNTNAP3	-0.948216	0.518273
ENSG00000154529	CNTNAP3B	-1.35257	0.391594
ENSG00000283378	CNTNAP3C	-0.705322	0.613305
ENSG00000276386	CNTNAP3P2	-0.883768	0.54195
ENSG00000119397	CNTRL	-0.385633	0.765443
ENSG00000183978	COA3	-0.232749	0.851012
ENSG00000183513	COA5	-0.69078	0.619519
ENSG00000068120	COASY	0.185915	1.13754
ENSG00000106078	COBL	-0.307763	0.807894
ENSG00000100473	COCH	-0.325882	0.797811
ENSG00000136152	COG3	-0.38313	0.766772
ENSG00000103051	COG4	0.404191	1.32335
ENSG00000168434	COG7	-0.418063	0.748429
ENSG00000111799	COL12A1	3.57302	11.9011
ENSG00000084636	COL16A1	1.53237	2.8926
ENSG00000065618	COL17A1	5.75141	53.8701
ENSG00000108821	COL1A1	0.395802	1.31567
ENSG00000124749	COL21A1	1.43218	2.69855
ENSG00000160963	COL26A1	1.43146	2.6972
ENSG00000196739	COL27A1	-1.29839	0.406578
ENSG00000215018	COL28A1	-2.54445	0.171413
ENSG00000168542	COL3A1	7.59875	193.843
ENSG00000187498	COL4A1	1.7879	3.45313
ENSG00000134871	COL4A2	1.57668	2.98283
ENSG00000169031	COL4A3	-1.12432	0.458719
ENSG00000081052	COL4A4	-0.358782	0.779823
ENSG00000188153	COL4A5	0.879574	1.83983
ENSG00000197565	COL4A6	0.887615	1.85012
ENSG00000130635	COL5A1	3.72474	13.2208
ENSG00000204262	COL5A2	0.763568	1.69768
ENSG00000142156	COL6A1	1.23649	2.35625
ENSG00000142173	COL6A2	1.06836	2.09705
ENSG00000114270	COL7A1	0.828621	1.77599
ENSG00000196167	COLCA1	-2.70701	0.153147
ENSG00000214290	COLCA2	-1.40783	0.376879
ENSG00000130309	COLGALT1	0.539971	1.45394
ENSG00000145781	COMMD10	-0.304152	0.809918
ENSG00000188243	COMMD6	-0.288578	0.818709
ENSG00000149600	COMMD7	-0.304076	0.809961
ENSG00000169019	COMMD8	0.601964	1.51778
ENSG00000093010	COMT	-0.477814	0.718065
ENSG00000129083	COPB1	-0.479478	0.717237
ENSG00000184432	COPB2	0.398956	1.31855
ENSG00000141030	COPS3	-0.377324	0.769864
ENSG00000138663	COPS4	0.301087	1.23207
ENSG00000121022	COPS5	-0.650284	0.637155
ENSG00000168090	COPS6	-0.241892	0.845635
ENSG00000111652	COPS7A	0.2292	1.17218
ENSG00000198612	COPS8	0.548049	1.46211
ENSG00000172428	COPS9	0.511557	1.42559
ENSG00000111481	COPZ1	-0.410767	0.752224
ENSG00000135469	COQ10A	0.571768	1.48634
ENSG00000167113	COQ4	0.429804	1.34705
ENSG00000163050	COQ8A	0.421	1.33886
ENSG00000123815	COQ8B	-1.29774	0.406762
ENSG00000167549	CORO6	2.1877	4.55578
ENSG00000103187	COTL1	0.259358	1.19695
ENSG00000006695	COX10	-0.44185	0.73619
ENSG00000236088	COX10-AS1	-1.15005	0.45061
ENSG00000166260	COX11	-0.278599	0.824391
ENSG00000178449	COX14	0.29336	1.22549
ENSG00000163626	COX18	0.337414	1.26349
ENSG00000131143	COX4I1	-0.148146	0.902409
ENSG00000178741	COX5A	-0.555589	0.680379
ENSG00000135940	COX5B	-0.824928	0.56451
ENSG00000126267	COX6B1	-0.381102	0.767851
ENSG00000115944	COX7A2L	-0.876396	0.544727
ENSG00000127184	COX7C	0.38801	1.30859
ENSG00000047457	CP	-3.45014	0.0914966
ENSG00000128510	CPA4	9.37906	665.854
ENSG00000080618	CPB2	-6.41608	0.0117103
ENSG00000108582	CPD	0.348184	1.27296
ENSG00000109472	CPE	-1.63244	0.322543
ENSG00000137449	CPEB2	0.150213	1.10973
ENSG00000113742	CPEB4	0.509801	1.42385
ENSG00000145920	CPLX2	-2.26676	0.207797
ENSG00000214078	CPNE1	-0.247637	0.842275
ENSG00000085719	CPNE3	0.304705	1.23517
ENSG00000196353	CPNE4	-2.66271	0.157922
ENSG00000178773	CPNE7	0.273455	1.2087
ENSG00000103381	CPPED1	-0.621244	0.65011
ENSG00000021826	CPS1	-1.58979	0.332219
ENSG00000071894	CPSF1	-0.395086	0.760444
ENSG00000165934	CPSF2	0.355046	1.27903
ENSG00000119203	CPSF3	-0.455188	0.729415
ENSG00000160917	CPSF4	0.343226	1.26859
ENSG00000111605	CPSF6	-0.225761	0.855144
ENSG00000149532	CPSF7	-0.705207	0.613354
ENSG00000110090	CPT1A	-0.628821	0.646705
ENSG00000157184	CPT2	1.17062	2.25109
ENSG00000224051	CPTP	0.370509	1.29281
ENSG00000106066	CPVL	7.42248	171.55
ENSG00000279208	CR381653.2	2.85713	7.24571
ENSG00000279501	CR392039.3	3.21372	9.2774
ENSG00000177685	CRACR2B	0.493188	1.40755
ENSG00000095321	CRAT	0.407737	1.3266
ENSG00000118260	CREB1	-0.326308	0.797575
ENSG00000107175	CREB3	0.249373	1.18869
ENSG00000157613	CREB3L1	-3.42756	0.0929399
ENSG00000182158	CREB3L2	-0.38951	0.763389
ENSG00000143578	CREB3L4	-0.480419	0.716769
ENSG00000111269	CREBL2	0.4722	1.38722
ENSG00000164463	CREBRF	0.438817	1.35549
ENSG00000137504	CREBZF	-0.371067	0.77321
ENSG00000143162	CREG1	1.11274	2.16256
ENSG00000184164	CRELD2	-0.452871	0.730587
ENSG00000150938	CRIM1	-0.33503	0.792768
ENSG00000182809	CRIP2	-0.61243	0.654094
ENSG00000119878	CRIPT	-0.70771	0.612291
ENSG00000096006	CRISP3	3.80441	13.9714
ENSG00000121005	CRISPLD1	7.04692	132.231
ENSG00000167193	CRK	-0.349938	0.784618
ENSG00000176390	CRLF3	-0.383764	0.766435
ENSG00000088766	CRLS1	-0.574008	0.671748
ENSG00000245694	CRNDE	-1.44631	0.366958
ENSG00000058453	CROCC	-0.487879	0.713073
ENSG00000005469	CROT	0.338123	1.26411
ENSG00000170275	CRTAP	0.413784	1.33218
ENSG00000160741	CRTC2	0.296955	1.22855
ENSG00000121671	CRY2	-0.436088	0.739136
ENSG00000109846	CRYAB	0.791227	1.73055
ENSG00000112297	CRYBG1	4.83693	28.58
ENSG00000103316	CRYM	-5.8945	0.0168104
ENSG00000116791	CRYZ	-0.376889	0.770097
ENSG00000205758	CRYZL1	-0.356459	0.78108
ENSG00000242193	CRYZL2P	-1.50433	0.352493
ENSG00000009307	CSDE1	0.254336	1.19279
ENSG00000124207	CSE1L	0.532436	1.44637
ENSG00000184371	CSF1	1.31135	2.48174
ENSG00000198223	CSF2RA	0.800548	1.74176
ENSG00000119535	CSF3R	9.5123	730.279
ENSG00000169826	CSGALNACT2	-0.349962	0.784605
ENSG00000141551	CSNK1D	-0.284074	0.821268
ENSG00000213923	CSNK1E	-0.355291	0.781712
ENSG00000169118	CSNK1G1	0.465493	1.38079
ENSG00000133275	CSNK1G2	0.386688	1.30739
ENSG00000276710	CSPG4P10	-1.12241	0.459326
ENSG00000104218	CSPP1	-0.606097	0.656971
ENSG00000110925	CSRNP2	0.387059	1.30773
ENSG00000159176	CSRP1	-0.348222	0.785552
ENSG00000170373	CST1	-2.26246	0.208417
ENSG00000101441	CST4	-2.90634	0.133384
ENSG00000121552	CSTA	1.21995	2.32939
ENSG00000160213	CSTB	0.2548	1.19317
ENSG00000101811	CSTF2	-0.657786	0.63385
ENSG00000177613	CSTF2T	-0.257009	0.836821
ENSG00000196810	CTBP1-DT	0.627995	1.54542
ENSG00000175029	CTBP2	-0.200521	0.870236
ENSG00000178971	CTC1	-0.641451	0.641068
ENSG00000175826	CTDNEP1	-0.318985	0.801634
ENSG00000060069	CTDP1	0.301403	1.23234
ENSG00000144579	CTDSP1	-1.12373	0.458905
ENSG00000144677	CTDSPL	-0.579785	0.669064
ENSG00000118523	CTGF	-1.50091	0.353329
ENSG00000116761	CTH	0.897113	1.86234
ENSG00000044115	CTNNA1	0.237759	1.17916
ENSG00000119326	CTNNAL1	1.90428	3.74322
ENSG00000168036	CTNNB1	0.765556	1.70003
ENSG00000178585	CTNNBIP1	0.750537	1.68242
ENSG00000198561	CTNND1	-0.886299	0.541
ENSG00000047230	CTPS2	-1.19632	0.436388
ENSG00000198730	CTR9	0.518254	1.43222
ENSG00000064601	CTSA	0.888648	1.85144
ENSG00000164733	CTSB	3.84978	14.4179
ENSG00000109861	CTSC	1.23498	2.35379
ENSG00000117984	CTSD	0.891434	1.85502
ENSG00000174080	CTSF	0.472317	1.38734
ENSG00000103811	CTSH	1.21651	2.32383
ENSG00000135047	CTSL	0.880939	1.84157
ENSG00000256043	CTSO	1.06148	2.08706
ENSG00000163131	CTSS	0.253456	1.19206
ENSG00000101160	CTSZ	0.368881	1.29135
ENSG00000085733	CTTN	0.456967	1.37265
ENSG00000077063	CTTNBP2	1.2242	2.33626
ENSG00000143079	CTTNBP2NL	0.59534	1.51083
ENSG00000142544	CTU1	-0.940763	0.520957
ENSG00000178531	CTXN1	2.15477	4.45297
ENSG00000180891	CUEDC1	0.16693	1.12267
ENSG00000108094	CUL2	-0.684192	0.622354
ENSG00000158290	CUL4B	0.802133	1.74368
ENSG00000044090	CUL7	0.298858	1.23017
ENSG00000112659	CUL9	0.481679	1.39637
ENSG00000226752	CUTALP	-0.669554	0.628701
ENSG00000119929	CUTC	-0.666027	0.63024
ENSG00000257923	CUX1	0.378854	1.30031
ENSG00000138161	CUZD1	-1.22183	0.428738
ENSG00000163510	CWC22	-1.01751	0.493967
ENSG00000153015	CWC27	-0.387663	0.764367
ENSG00000095485	CWF19L1	-0.444168	0.735008
ENSG00000163739	CXCL1	2.64018	6.23409
ENSG00000081041	CXCL2	0.579665	1.4945
ENSG00000163734	CXCL3	-0.588484	0.665041
ENSG00000163735	CXCL5	1.00529	2.00735
ENSG00000169429	CXCL8	1.40257	2.64372
ENSG00000168772	CXXC4	-4.31598	0.0502064
ENSG00000171604	CXXC5	-3.65419	0.0794288
ENSG00000159348	CYB5R1	0.409693	1.3284
ENSG00000100243	CYB5R3	-0.402045	0.756785
ENSG00000051523	CYBA	-0.583499	0.667343
ENSG00000071967	CYBRD1	-0.159916	0.895077
ENSG00000179091	CYC1	-0.482681	0.715646
ENSG00000273749	CYFIP1	-0.372442	0.772474
ENSG00000055163	CYFIP2	1.53051	2.88889
ENSG00000161544	CYGB	3.84092	14.3296
ENSG00000187954	CYHR1	-0.206359	0.866722
ENSG00000083799	CYLD	0.938291	1.91626
ENSG00000119004	CYP20A1	-1.14513	0.452148
ENSG00000019186	CYP24A1	-0.141365	0.906661
ENSG00000003137	CYP26B1	-0.229625	0.852856
ENSG00000111012	CYP27B1	-1.3565	0.390528
ENSG00000186684	CYP27C1	0.868931	1.82631
ENSG00000226450	CYP2D8P	-1.3393	0.395213
ENSG00000186104	CYP2R1	-0.664501	0.630907
ENSG00000167600	CYP2S1	-1.97361	0.254615
ENSG00000155016	CYP2U1	1.13104	2.19017
ENSG00000146233	CYP39A1	3.34149	10.1365
ENSG00000106258	CYP3A5	-1.94432	0.259838
ENSG00000171903	CYP4F11	-0.456281	0.728863
ENSG00000186204	CYP4F12	-1.97557	0.25427
ENSG00000269516	CYP4F23P	3.64812	12.537
ENSG00000186529	CYP4F3	-0.93929	0.521489
ENSG00000145476	CYP4V2	-0.333507	0.793605
ENSG00000142871	CYR61	-0.620492	0.650449
ENSG00000197191	CYSRT1	1.57298	2.97519
ENSG00000120306	CYSTM1	-0.424114	0.745297
ENSG00000108669	CYTH1	0.234478	1.17648
ENSG00000105443	CYTH2	-0.896992	0.537005
ENSG00000008256	CYTH3	1.26615	2.40519
ENSG00000180902	D2HGDH	-0.832238	0.561657
ENSG00000153071	DAB2	0.966849	1.95457
ENSG00000136848	DAB2IP	0.249615	1.18889
ENSG00000164488	DACT2	-2.79261	0.144324
ENSG00000129562	DAD1	-0.43257	0.74094
ENSG00000173402	DAG1	-0.261175	0.834408
ENSG00000226950	DANCR	-0.600868	0.659357
ENSG00000167657	DAPK3	0.519395	1.43335
ENSG00000115866	DARS	-0.771193	0.585933
ENSG00000117593	DARS2	0.789025	1.72791
ENSG00000161692	DBF4B	0.78638	1.72474
ENSG00000155368	DBI	-0.302322	0.810946
ENSG00000113758	DBN1	0.451464	1.36743
ENSG00000003249	DBNDD1	0.329782	1.25682
ENSG00000136279	DBNL	0.408706	1.32749
ENSG00000105516	DBP	-0.91871	0.528982
ENSG00000138231	DBR1	-0.637553	0.642803
ENSG00000137992	DBT	0.648903	1.56798
ENSG00000198876	DCAF12	0.585709	1.50078
ENSG00000164934	DCAF13	-0.864289	0.549317
ENSG00000132017	DCAF15	0.445562	1.36184
ENSG00000115827	DCAF17	-0.670618	0.628237
ENSG00000119599	DCAF4	-0.35476	0.782
ENSG00000139990	DCAF5	0.379088	1.30052
ENSG00000136485	DCAF7	0.510669	1.42471
ENSG00000164465	DCBLD1	-0.568339	0.674393
ENSG00000057019	DCBLD2	0.314049	1.24319
ENSG00000170959	DCDC1	-7.38951	0.00596399
ENSG00000146038	DCDC2	-1.43922	0.368767
ENSG00000170390	DCLK2	1.1921	2.28486
ENSG00000272886	DCP1A	-0.496841	0.708657
ENSG00000151065	DCP1B	0.529652	1.44358
ENSG00000172795	DCP2	0.807596	1.75029
ENSG00000132912	DCTN4	0.3369	1.26304
ENSG00000166847	DCTN5	0.473293	1.38827
ENSG00000043093	DCUN1D1	0.400179	1.31967
ENSG00000188215	DCUN1D3	0.893632	1.85785
ENSG00000137692	DCUN1D5	0.370878	1.29314
ENSG00000213722	DDAH2	-0.498866	0.707663
ENSG00000134574	DDB2	0.88898	1.85187
ENSG00000132437	DDC	-4.10789	0.0579964
ENSG00000165490	DDIAS	3.77407	13.6807
ENSG00000168209	DDIT4	-1.35357	0.391323
ENSG00000204580	DDR1	0.185932	1.13755
ENSG00000079785	DDX1	-0.453575	0.730231
ENSG00000178105	DDX10	-0.68793	0.620744
ENSG00000013573	DDX11	-0.41629	0.749349
ENSG00000236397	DDX11L2	-0.809126	0.570727
ENSG00000214826	DDX12P	0.923634	1.89689
ENSG00000088205	DDX18	-0.905227	0.533949
ENSG00000157349	DDX19B	-0.593799	0.662596
ENSG00000165732	DDX21	-0.262183	0.833825
ENSG00000174243	DDX23	-0.173314	0.886803
ENSG00000089737	DDX24	0.563774	1.47813
ENSG00000124228	DDX27	-0.189338	0.877008
ENSG00000123136	DDX39A	-0.437416	0.738456
ENSG00000215301	DDX3X	0.156333	1.11445
ENSG00000067048	DDX3Y	0.999901	1.99986
ENSG00000183258	DDX41	-0.470453	0.721738
ENSG00000105671	DDX49	-0.278729	0.824317
ENSG00000185163	DDX51	-0.26643	0.831374
ENSG00000278053	DDX52	0.261491	1.19872
ENSG00000111364	DDX55	-0.266278	0.831462
ENSG00000107201	DDX58	1.09615	2.13784
ENSG00000110367	DDX6	0.214467	1.16028
ENSG00000137628	DDX60	1.90591	3.74745
ENSG00000181381	DDX60L	0.880582	1.84112
ENSG00000104325	DECR1	0.440662	1.35723
ENSG00000242612	DECR2	-0.579556	0.66917
ENSG00000158796	DEDD	-0.342376	0.788741
ENSG00000160570	DEDD2	-0.359069	0.779667
ENSG00000164825	DEFB1	6.11955	69.5294
ENSG00000143753	DEGS1	-0.230918	0.852093
ENSG00000168350	DEGS2	-1.33558	0.396233
ENSG00000213047	DENND1B	0.349967	1.27453
ENSG00000105339	DENND3	-0.527238	0.693882
ENSG00000174485	DENND4A	-0.255661	0.837603
ENSG00000198837	DENND4B	-0.44106	0.736593
ENSG00000137145	DENND4C	0.28304	1.21676
ENSG00000184014	DENND5A	0.297711	1.22919
ENSG00000170456	DENND5B	1.20489	2.30519
ENSG00000205593	DENND6B	-0.666964	0.629831
ENSG00000139726	DENR	0.227537	1.17083
ENSG00000024526	DEPDC1	2.31993	4.99308
ENSG00000035499	DEPDC1B	1.78523	3.44673
ENSG00000155792	DEPTOR	-2.16009	0.223742
ENSG00000023697	DERA	-0.679091	0.624559
ENSG00000136986	DERL1	-0.405834	0.7548
ENSG00000072849	DERL2	-0.741086	0.598289
ENSG00000100418	DESI1	-0.362694	0.777711
ENSG00000160049	DFFA	0.348034	1.27282
ENSG00000237517	DGCR5	-1.38529	0.382812
ENSG00000065357	DGKA	1.34045	2.5323
ENSG00000077044	DGKD	-0.920267	0.528411
ENSG00000058866	DGKG	0.439002	1.35567
ENSG00000102780	DGKH	-0.532894	0.691167
ENSG00000145214	DGKQ	0.631371	1.54904
ENSG00000133943	DGLUCY	0.886571	1.84878
ENSG00000114956	DGUOK	-0.343127	0.788331
ENSG00000172893	DHCR7	1.81877	3.5278
ENSG00000228716	DHFR	1.32993	2.5139
ENSG00000178700	DHFR2	-0.43136	0.741563
ENSG00000102967	DHODH	-0.668922	0.628976
ENSG00000157379	DHRS1	0.589575	1.5048
ENSG00000162496	DHRS3	-1.72021	0.303504
ENSG00000215256	DHRS4-AS1	-0.537312	0.689053
ENSG00000100612	DHRS7	0.196408	1.14584
ENSG00000109016	DHRS7B	-0.399383	0.758182
ENSG00000067248	DHX29	0.304484	1.23498
ENSG00000132153	DHX30	0.23972	1.18076
ENSG00000089876	DHX32	0.568988	1.48348
ENSG00000005100	DHX33	-0.391027	0.762587
ENSG00000134815	DHX34	-0.531719	0.69173
ENSG00000174953	DHX36	0.154836	1.1133
ENSG00000140829	DHX38	0.24515	1.18522
ENSG00000108406	DHX40	0.279937	1.21414
ENSG00000108771	DHX58	4.19525	18.3188
ENSG00000147202	DIAPH2	-1.25436	0.419181
ENSG00000211448	DIO2	3.16636	8.97779
ENSG00000160305	DIP2A	-0.387422	0.764494
ENSG00000066084	DIP2B	0.293678	1.22576
ENSG00000151240	DIP2C	-0.831895	0.561791
ENSG00000176490	DIRAS1	1.61718	3.06775
ENSG00000165023	DIRAS2	5.60673	48.7297
ENSG00000162595	DIRAS3	4.08466	16.967
ENSG00000138463	DIRC2	0.73608	1.66564
ENSG00000166938	DIS3L	-0.247411	0.842407
ENSG00000130826	DKC1	-0.194242	0.874032
ENSG00000124915	DKFZP434K028	-3.33407	0.0991622
ENSG00000107984	DKK1	-0.932201	0.524058
ENSG00000150768	DLAT	0.350858	1.27532
ENSG00000164741	DLC1	1.21337	2.31878
ENSG00000091140	DLD	0.599408	1.51509
ENSG00000075711	DLG1	1.49534	2.81931
ENSG00000082458	DLG3	-0.500323	0.706949
ENSG00000151208	DLG5	0.621819	1.53881
ENSG00000177337	DLGAP1-AS1	0.567725	1.48218
ENSG00000080845	DLGAP4	-0.475809	0.719063
ENSG00000126787	DLGAP5	3.03282	8.18406
[truncated: 6,012 more rows]

## Sheet: Sheet1
					Gene name	Log2FC	Folc change
					ABCC8	-1.63318	0.322378
					ABCC6P2	-1.60337	0.329108
					ABCB6	-1.40851	0.3767
					ABCC6	-1.34629	0.393301
					ABCE1	-1.03746	0.487184
					ABCA5	1.05594	2.07907
					ABCD1	1.77382	3.41958
					ABCA1	1.90034	3.73301			ABCB1	6.91077	120.323
					ABCA8	2.80951	7.01046			WNT5A	4.27766	19.3956
					ABCA12	4.36002	20.5352
					ABCA4	5.62212	49.2524
