# Supplementary material for: Advanced bioinformatic analysis and pathway prediction of NSCLC cells upon cisplatin resistance
Source: Sci Rep. 2021 Mar 22;11:6520. doi: 10.1038/s41598-021-85930-y (PMC7985311; doi:10.1038/s41598-021-85930-y)
Supplement: Supplementary file 4 — Supplementary Data 4. [file 41598_2021_85930_MOESM4_ESM.xls]

## Sheet: Significant pathways
Canonical pathways with |z score| > 2, as presented by IPA
Ingenuity Canonical Pathways	-log(p-value)	Ratio	z-score	Molecules
HMGB1 Signaling	5.87	0.212	3.273	CCL2,CD70,CXCL8,DIRAS3,FOS,ICAM1,IFNGR1,IL11,IL1B,IL1R1,IL33,IL6,MAPK11,MRAS,PIK3CD,PIK3R3,PLAT,RAP2B,RASD1,RHOBTB1,RHOBTB2,RHOD,RHOV,RND1,RND3,RRAS,TGFB2,TLR4,TNFRSF11B,TNFSF10,TNFSF13,TNFSF13B,TNFSF14,TNFSF15,TNFSF9
Cell Cycle Control of Chromosomal Replication	1.99	0.196	2.714	CDC45,CDC6,CDK1,CDK14,CDT1,CHEK2,MCM2,ORC1,ORC2,ORC6,TOP2A
Role of PKR in Interferon Induction and Antiviral Response	1.77	0.154	2.668	ATF3,CASP1,DDX58,E2F1,FAS,FOS,HSPA2,IFIH1,IFNGR1,IKBKE,IL1B,IRF1,MAPK11,PDGFC,PDGFD,SCARA5,TLR3,TLR4
Superpathway of Cholesterol Biosynthesis	1.9	0.241	2.646	ACAT2,DHCR7,FDFT1,HMGCS1,IDI1,LSS,MSMO1
SPINK1 General Cancer Pathway	1.36	0.159	2.53	IL6,MRAS,MT1A,MT1F,MT1X,PIK3CD,PIK3R3,PRSS3,RAP2B,RASD1,RRAS
Tec Kinase Signaling	2.49	0.159	2.524	ACTA2,DIRAS3,FAS,FOS,FYN,GNB3,GNG11,GNG4,MRAS,PIK3CD,PIK3R3,PRKCD,PRKCG,PRKCH,PTK2B,RHOBTB1,RHOBTB2,RHOD,RHOV,RND1,RND3,TLR4,TNFRSF10A,TNFRSF10B,TNFSF10,TXK
TREM1 Signaling	1.8	0.173	2.496	CASP1,CCL2,CD83,CXCL8,ICAM1,IL1B,IL6,ITGAX,LAT2,NLRC5,TLR1,TLR3,TLR4
Regulation Of The Epithelial Mesenchymal Transition By Growth Factors Pathway	3.15	0.165	2.335	CD70,CDH1,CDH2,FGFR3,FGFR4,FOS,HGF,HMGA2,IKBKE,IL6,MAPK11,MMP2,MRAS,PDGFC,PDGFD,PIK3CD,PIK3R3,RAP2B,RASD1,RRAS,SHC1,SMAD2,TGFB2,TNFRSF11B,TNFSF10,TNFSF13,TNFSF13B,TNFSF14,TNFSF15,TNFSF9,TWIST1
IL-8 Signaling	7.23	0.215	2.197	ARRB2,AZU1,BCL2,CDH1,CXCL1,CXCL8,DIRAS3,EIF4EBP1,FOS,GNB3,GNG11,GNG4,HMOX1,ICAM1,IKBKE,ITGAX,ITGB2,MMP2,MRAS,MYL9,NCF2,NOX1,PDGFC,PIK3CD,PIK3R3,PLD5,PRKCD,PRKCG,PRKCH,PTK2B,RAP2B,RASD1,RHOBTB1,RHOBTB2,RHOD,RHOV,RND1,RND3,RRAS,VASP,VEGFA,VEGFC,VEGFD
Kinetochore Metaphase Signaling Pathway	12.1	0.347	2.191	AURKB,BIRC5,BUB1,BUB1B,CCNB1,CDC20,CDCA8,CDK1,CENPA,CENPE,CENPK,CENPN,CENPU,CENPW,DSN1,ESPL1,KIF2C,KNL1,MAD2L1,MIS12,NDC80,NEK2,NUF2,PLK1,PPP1R14A,PPP1R14C,PPP1R14D,PPP1R3C,PTTG1,SKA1,SKA3,SPC24,SPC25,TTK,ZWINT
Wnt/β-catenin Signaling	4.17	0.185	2.041	ACVR1,ACVR1B,AXIN2,CDH1,CDH2,CDH5,FRAT1,FZD1,FZD5,FZD8,HDAC1,HNF1A,KREMEN2,LRP1,MDM2,PPP2R1B,SOX13,SOX15,SOX17,SOX21,SOX9,TCF4,TCF7,TGFB2,TLE3,TLE4,WNT11,WNT4,WNT5A,WNT6,WNT7B,WNT9A
Cholesterol Biosynthesis I	1.62	0.308	2	DHCR7,FDFT1,LSS,MSMO1
Cholesterol Biosynthesis II (via 24,25-dihydrolanosterol)	1.62	0.308	2	DHCR7,FDFT1,LSS,MSMO1
Cholesterol Biosynthesis III (via Desmosterol)	1.62	0.308	2	DHCR7,FDFT1,LSS,MSMO1
Sphingosine-1-phosphate Signaling	2.77	0.179	2	ACER2,ADCY5,ASAH1,CASP1,DIRAS3,PDGFC,PDGFD,PIK3CD,PIK3R3,PLCB1,PLCE1,PTK2B,RHOBTB1,RHOBTB2,RHOD,RHOV,RND1,RND3,S1PR1,S1PR4,S1PR5
Glutamate Receptor Signaling	1.93	0.193	2	GLS,GLUL,GNB3,GNG11,GRIK2,GRIN2C,GRIN3B,GRIP1,SLC17A1,SLC1A1,SLC1A4
Systemic Lupus Erythematosus In B Cell Signaling Pathway	4.2	0.164	3.429	BCL2,CD70,CHP1,CXCL8,FOS,FYN,IFIH1,IFIT2,IFIT3,IFNGR1,IL11,IL1B,IL33,IL6,INPP5D,IRF7,ISG15,ISG20,MALT1,MRAS,NFATC2,PIK3AP1,PIK3CD,PIK3R3,PIM2,PRKCD,PRKCG,PRKCH,RAP2B,RASD1,RASGRP1,RRAS,SHC1,STING1,SYK,TGFB2,TLR3,TNFSF10,TNFSF13,TNFSF13B,TNFSF14,TNFSF15,TNFSF9,TRAF4,TRAF5
Retinoic acid Mediated Apoptosis Signaling	1.06	0.15	3	IRF1,PARP10,PARP14,PARP8,PARP9,TNFRSF10A,TNFRSF10B,TNFRSF10C,TNFSF10
Neuroinflammation Signaling Pathway	3.92	0.157	2.897	ACVR1,ACVR1B,ATF4,BCL2,BIRC5,CASP1,CCL2,CCL5,CHP1,CXCL8,FAS,FOS,FZD1,GLS,GLUL,GRIN2C,GRIN3B,HLA-B,HLA-C,HLA-DMA,HLA-DMB,HLA-F,HMOX1,ICAM1,IFNGR1,IKBKE,IL1B,IL1R1,IL6,IRF7,MAPK11,MFGE8,NCF2,NFATC2,NOX1,PIK3CD,PIK3R3,PLA2G4A,PLA2G4C,PRKCG,SNCA,SOD2,SYK,TGFB2,TLR1,TLR3,TLR4
Death Receptor Signaling	0.936	0.132	2.887	ACTA2,BCL2,FAS,IKBKE,PARP10,PARP14,PARP8,PARP9,TNFRSF10A,TNFRSF10B,TNFSF10,TNFSF15
EIF2 Signaling	0	0.0714	2.53	ACTA2,ATF3,ATF4,BCL2,FAU,MRAS,PIK3CD,PIK3R3,RAP2B,RASD1,RPS11,RPS16,RRAS,SHC1,TRIB3,VEGFA
Systemic Lupus Erythematosus In T Cell Signaling Pathway	0	0.0868	2.414	ATF4,CASP1,CD70,CHP1,DIRAS3,FAS,FOS,HLA-B,HLA-C,HLA-DMA,HLA-DMB,HLA-F,IL6,MRAS,NFATC2,PIK3CD,PIK3R3,PPP2R1B,RAP2B,RASD1,RHOBTB1,RHOBTB2,RHOD,RHOV,RND1,RND3,RRAS,SELPLG,SYK
Inhibition of ARE-Mediated mRNA Degradation Pathway	0.873	0.123	2.324	CD70,EXOSC5,MAPK11,PPP2R1B,SFN,TNFRSF11B,TNFSF10,TNFSF13,TNFSF13B,TNFSF14,TNFSF15,TNFSF9,ZFP36,ZFP36L2,ZNF331
VDR/RXR Activation	3.81	0.231	2.309	CAMP,CCL5,CDKN1A,CEBPA,CYP27B1,HES1,HR,IGFBP1,NCOA2,PRKCD,PRKCG,PRKCH,RUNX2,SEMA3B,SPP1,TGFB2,VDR,WT1
IL-17A Signaling in Airway Cells	0.924	0.141	2.236	CXCL1,CXCL5,IKBKE,IL6,MAPK11,MUC5AC,MUC5B,PIK3CD,PIK3R3
Role of Pattern Recognition Receptors in Recognition of Bacteria and Viruses	4.38	0.195	2.183	C3,C5,CASP1,CCL5,CD70,CXCL8,DDX58,IFIH1,IL11,IL1B,IL33,IL6,IRF7,OAS3,PIK3CD,PIK3R3,PRKCD,PRKCG,PRKCH,SYK,TGFB2,TLR1,TLR3,TLR4,TNFSF10,TNFSF13,TNFSF13B,TNFSF14,TNFSF15,TNFSF9
VEGF Signaling	1.5	0.152	2.138	ACTA2,BCL2,MRAS,PDGFC,PIK3CD,PIK3R3,PTK2B,RAP2B,RASD1,RRAS,SFN,SHC1,VEGFA,VEGFC,VEGFD
Glioma Invasiveness Signaling	4.12	0.243	2.138	DIRAS3,F2R,HMMR,MMP2,MRAS,PIK3CD,PIK3R3,PLAU,RAP2B,RASD1,RHOBTB1,RHOBTB2,RHOD,RHOV,RND1,RND3,RRAS,TIMP2
Glioblastoma Multiforme Signaling	5.43	0.206	2.117	CCNE1,CDKN1A,DIRAS3,E2F1,E2F7,FZD1,FZD5,FZD8,ITPR2,MDM2,MRAS,PDGFC,PDGFD,PIK3CD,PIK3R3,PLCB1,PLCE1,PRKCD,RAP2B,RASD1,RHOBTB1,RHOBTB2,RHOD,RHOV,RND1,RND3,RRAS,SHC1,WNT11,WNT4,WNT5A,WNT6,WNT7B,WNT9A
Osteoarthritis Pathway	5.31	0.19	2.058	ALPG,ALPP,ATF4,BMP2,CASP1,CXCL8,DDIT4,FGFR3,FN1,FZD1,FZD5,FZD8,GLI2,HES1,HNF1A,IL1B,IL1R1,LRP1,MATN3,NKX3-2,NOTCH1,PDGFC,PPARGC1A,PRKAA1,PTHLH,RBP4,RUNX2,S100A9,SDC4,SLC39A8,SMAD2,SMAD6,SOX9,SPP1,TCF4,TCF7,TLR4,VEGFA,VEGFC,VEGFD
Inflammasome pathway	1	0.2	2	CASP1,CTSB,IL1B,TLR4
Role of p14/p19ARF in Tumor Suppression	0.943	0.172	-2	E2F1,MDM2,NPM3,PIK3CD,PIK3R3
Bile Acid Biosynthesis, Neutral Pathway	1.62	0.308	-2	AKR1C1/AKR1C2,AKR1C3,BAAT,HSD3B7
Nicotine Degradation II	0.642	0.123	-2.121	CYP2S1,CYP2U1,CYP3A5,FMO5,UGT1A8 (includes others),UGT2B10,UGT2B15,UGT2B7
Legend:
Not relevant or significant

## Sheet: Complete list
© 2000-2020 QIAGEN. All rights reserved.
Ingenuity Canonical Pathways	-log(p-value)	Ratio	z-score	Molecules
Hepatic Fibrosis / Hepatic Stellate Cell Activation	13.2	0.28	#NUM!	ACTA2,AGT,AGTR1,BAMBI,BCL2,CCL2,CCL5,CCN2,CCR7,COL12A1,COL16A1,COL17A1,COL21A1,COL26A1,COL27A1,COL28A1,COL3A1,COL4A1,COL4A2,COL4A3,COL5A1,COL6A1,COL6A2,CSF1,CXCL8,ECE1,EDN1,EDNRA,FAS,FN1,HGF,ICAM1,IFNGR1,IL1B,IL1R1,IL6,LAMA1,LY96,MMP2,MYH14,MYL9,PDGFC,PDGFD,SMAD2,TGFA,TGFB2,TIMP2,TLR4,TNFRSF11B,VEGFA,VEGFC,VEGFD
Kinetochore Metaphase Signaling Pathway	12.1	0.347	2.191	AURKB,BIRC5,BUB1,BUB1B,CCNB1,CDC20,CDCA8,CDK1,CENPA,CENPE,CENPK,CENPN,CENPU,CENPW,DSN1,ESPL1,KIF2C,KNL1,MAD2L1,MIS12,NDC80,NEK2,NUF2,PLK1,PPP1R14A,PPP1R14C,PPP1R14D,PPP1R3C,PTTG1,SKA1,SKA3,SPC24,SPC25,TTK,ZWINT
Hepatic Fibrosis Signaling Pathway	9.25	0.193	1.213	ACTA2,ACVR1,ACVR1B,AGT,AGTR1,ATF4,BAMBI,BCL2,CACNA1D,CCL2,CCL5,CCN2,COL3A1,CXCL8,DIRAS3,EDN1,EDNRA,FOS,FTH1,FZD1,FZD5,FZD8,GLI2,HNF1A,ICAM1,IKBKE,IL1B,IL1R1,IL33,IRS2,KLF9,MAPK11,MRAS,MYL9,NCF2,NOX1,PDGFC,PDGFD,PIK3CD,PIK3R3,PRKCD,PRKCG,PRKCH,RAP2B,RASD1,RHOBTB1,RHOBTB2,RHOD,RHOV,RND1,RND3,RRAS,SHH,SMAD2,SOD2,SPP1,TCF4,TCF7,TFRC,TGFB2,TLR4,TNFRSF11B,VEGFA,VEGFC,VEGFD,WNT11,WNT4,WNT5A,WNT6,WNT7B,W…
Axonal Guidance Signaling	7.79	0.169	#NUM!	ABLIM3,ADAM12,ADAM19,ADAMTS10,ADAMTS12,ADAMTS6,ADAMTS7,BMP1,BMP2,BMP6,CHP1,DPYSL5,ECEL1,EFNA4,EPHB2,EPHB3,ERAP2,FYN,FZD1,FZD5,FZD8,GLI2,GNB3,GNG11,GNG4,HHIP,KIF7,L1CAM,MME,MMP14,MMP2,MMP24,MRAS,MYL9,NCK2,NFATC2,NGEF,NRP1,NTN1,NTN4,NTN5,NTRK3,PAPPA,PDGFC,PDGFD,PIK3CD,PIK3R3,PLCB1,PLCE1,PLXNA2,PLXNB3,PRKCD,PRKCG,PRKCH,RAP2B,RASD1,RHOD,RND1,ROBO3,RRAS,SEMA3A,SEMA3B,SEMA3E,SEMA4G,SEMA6B,SHC1,SHH,SLIT…
LXR/RXR Activation	7.75	0.264	-1.89	ABCA1,AGT,AHSG,ALB,AMBP,APOC1,APOH,APOL1,ARG2,C3,CCL2,CD36,FASN,FDFT1,FGA,IL1B,IL1R1,IL33,IL6,LDLR,LY96,MLXIPL,NR1H3,NR1H4,RBP4,SAA1,SCD,SERPINA1,TLR3,TLR4,TNFRSF11B,TTR
GP6 Signaling Pathway	7.37	0.261	1.976	COL12A1,COL16A1,COL17A1,COL21A1,COL26A1,COL27A1,COL28A1,COL3A1,COL4A1,COL4A2,COL4A3,COL5A1,COL6A1,COL6A2,FGA,FGB,FGG,FYN,LAMA1,LAMA3,LAMA4,LAMB3,LAMC1,LAMC2,NOX1,PIK3CD,PIK3R3,PRKCD,PRKCG,PRKCH,SYK
Acute Phase Response Signaling	7.26	0.223	-0.186	AGT,AHSG,ALB,AMBP,APOH,C1R,C1S,C3,C5,CP,F2,FGA,FGB,FGG,FN1,FOS,HMOX1,HNF1A,IKBKE,IL1B,IL1R1,IL33,IL6,ITIH2,MAPK11,MRAS,PIK3CD,PIK3R3,RAP2B,RASD1,RBP4,RRAS,SAA1,SERPINA1,SHC1,SOCS2,SOD2,TCF4,TNFRSF11B,TTR
IL-8 Signaling	7.23	0.215	2.197	ARRB2,AZU1,BCL2,CDH1,CXCL1,CXCL8,DIRAS3,EIF4EBP1,FOS,GNB3,GNG11,GNG4,HMOX1,ICAM1,IKBKE,ITGAX,ITGB2,MMP2,MRAS,MYL9,NCF2,NOX1,PDGFC,PIK3CD,PIK3R3,PLD5,PRKCD,PRKCG,PRKCH,PTK2B,RAP2B,RASD1,RHOBTB1,RHOBTB2,RHOD,RHOV,RND1,RND3,RRAS,VASP,VEGFA,VEGFC,VEGFD
Role of Macrophages, Fibroblasts and Endothelial Cells in Rheumatoid Arthritis	7.09	0.186	#NUM!	ATF4,C5,CCL2,CCL5,CEBPA,CEBPG,CHP1,CSF1,CXCL8,F2RL1,FN1,FOS,FZD1,FZD5,FZD8,HNF1A,ICAM1,IKBKE,IL18R1,IL1B,IL1R1,IL32,IL33,IL6,LRP1,MRAS,NFATC2,PDGFC,PDGFD,PIK3CD,PIK3R3,PLCB1,PLCE1,PRKCD,PRKCG,PRKCH,PRSS3,RAP2B,RASD1,RRAS,TCF4,TCF7,TLR1,TLR3,TLR4,TNFRSF11B,TNFSF13B,TRAF4,TRAF5,VEGFA,VEGFC,VEGFD,WNT11,WNT4,WNT5A,WNT6,WNT7B,WNT9A
p53 Signaling	6.46	0.265	0.471	BCL2,BIRC5,BRCA1,CDKN1A,CHEK2,DRAM1,E2F1,FAS,GADD45B,HDAC1,MDM2,PIK3CD,PIK3R3,PLAGL1,PML,PPP1R13B,RRM2B,SFN,TIGAR,TNFRSF10A,TNFRSF10B,TP53I3,TP53INP1,TP63,TRIM29,WT1
FXR/RXR Activation	6.23	0.238	#NUM!	AGT,AHSG,ALB,AMBP,APOC1,APOH,APOL1,BAAT,C3,FASN,FGA,FGFR4,FOXA2,FOXA3,HNF1A,HNF4A,IL1B,IL33,MLXIPL,NR1H3,NR1H4,PCK2,PPARGC1A,RBP4,SAA1,SERPINA1,SLCO1B1,SLCO1B3,TTR,VLDLR
HMGB1 Signaling	5.87	0.212	3.273	CCL2,CD70,CXCL8,DIRAS3,FOS,ICAM1,IFNGR1,IL11,IL1B,IL1R1,IL33,IL6,MAPK11,MRAS,PIK3CD,PIK3R3,PLAT,RAP2B,RASD1,RHOBTB1,RHOBTB2,RHOD,RHOV,RND1,RND3,RRAS,TGFB2,TLR4,TNFRSF11B,TNFSF10,TNFSF13,TNFSF13B,TNFSF14,TNFSF15,TNFSF9
Colorectal Cancer Metastasis Signaling	5.87	0.186	1.947	ADCY5,BIRC5,CDH1,DIRAS3,FOS,FZD1,FZD5,FZD8,GNB3,GNG11,GNG4,HNF1A,IFNGR1,IL6,LRP1,MMP14,MMP2,MMP24,MRAS,PDGFC,PIK3CD,PIK3R3,RAP2B,RASD1,RHOBTB1,RHOBTB2,RHOD,RHOV,RND1,RND3,RRAS,SMAD2,TCF4,TCF7,TGFB2,TLR1,TLR3,TLR4,VEGFA,VEGFC,VEGFD,WNT11,WNT4,WNT5A,WNT6,WNT7B,WNT9A
Human Embryonic Stem Cell Pluripotency	5.56	0.222	#NUM!	ACVR1,BMP1,BMP2,BMP6,FGFR3,FGFR4,FZD1,FZD5,FZD8,HNF1A,MRAS,NTRK3,PDGFC,PDGFD,PIK3CD,PIK3R3,S1PR1,S1PR4,S1PR5,SMAD2,SMAD6,TCF4,TCF7,TGFB2,WNT11,WNT4,WNT5A,WNT6,WNT7B,WNT9A
Glioblastoma Multiforme Signaling	5.43	0.206	2.117	CCNE1,CDKN1A,DIRAS3,E2F1,E2F7,FZD1,FZD5,FZD8,ITPR2,MDM2,MRAS,PDGFC,PDGFD,PIK3CD,PIK3R3,PLCB1,PLCE1,PRKCD,RAP2B,RASD1,RHOBTB1,RHOBTB2,RHOD,RHOV,RND1,RND3,RRAS,SHC1,WNT11,WNT4,WNT5A,WNT6,WNT7B,WNT9A
Molecular Mechanisms of Cancer	5.39	0.161	#NUM!	ADCY5,ARHGEF1,ARHGEF2,ARHGEF4,AURKA,BCL2,BMP1,BMP2,BMP6,BMPR1B,BRCA1,CCNE1,CDC25A,CDC25C,CDH1,CDK1,CDK14,CDKN1A,CHEK2,DIRAS3,E2F1,E2F7,FANCD2,FAS,FOS,FYN,FZD1,FZD5,FZD8,HHAT,LRP1,MAPK11,MDM2,MRAS,NOTCH1,PIK3CD,PIK3R3,PLCB1,PRKCD,PRKCG,PRKCH,RAP2B,RASD1,RASGRP1,RHOBTB1,RHOBTB2,RHOD,RHOV,RND1,RND3,RRAS,SHC1,SHH,SMAD2,SMAD6,TCF4,TGFB2,WNT11,WNT4,WNT5A,WNT6,WNT7B,WNT9A
Osteoarthritis Pathway	5.31	0.19	2.058	ALPG,ALPP,ATF4,BMP2,CASP1,CXCL8,DDIT4,FGFR3,FN1,FZD1,FZD5,FZD8,GLI2,HES1,HNF1A,IL1B,IL1R1,LRP1,MATN3,NKX3-2,NOTCH1,PDGFC,PPARGC1A,PRKAA1,PTHLH,RBP4,RUNX2,S100A9,SDC4,SLC39A8,SMAD2,SMAD6,SOX9,SPP1,TCF4,TCF7,TLR4,VEGFA,VEGFC,VEGFD
Production of Nitric Oxide and Reactive Oxygen Species in Macrophages	4.95	0.191	0.18	ALB,APOC1,APOL1,ARG2,CAT,DIRAS3,FOS,IFNGR1,IKBKE,IRF1,MAP3K15,MAP3K8,MAPK11,NCF2,PIK3CD,PIK3R3,PPP1R14A,PPP1R14C,PPP1R14D,PPP1R3C,PPP2R1B,PRKCD,PRKCG,PRKCH,RBP4,RHOBTB1,RHOBTB2,RHOD,RHOV,RND1,RND3,SERPINA1,SIRPA,SPI1,TLR4,TNFRSF11B
Basal Cell Carcinoma Signaling	4.86	0.264	1.387	BMP1,BMP2,BMP6,FZD1,FZD5,FZD8,GLI2,HHIP,HNF1A,KIF7,SHH,TCF4,TCF7,WNT11,WNT4,WNT5A,WNT6,WNT7B,WNT9A
Cardiac Hypertrophy Signaling (Enhanced)	4.72	0.148	-0.508	ACVR1,ACVR1B,ADCY5,ADRA1B,ADRA2A,AGT,AGTR1,CACNA1D,CD70,CHP1,CXCL8,DIAPH2,DLG1,EDN1,EDNRA,EIF4EBP1,FGFR3,FGFR4,FZD1,FZD5,FZD8,GNB3,GNG11,HDAC1,IKBKE,IL11,IL18R1,IL1B,IL1R1,IL22RA1,IL33,IL3RA,IL6,IL7R,ITPR2,MAP3K15,MAP3K8,MAPK11,MAPKAPK3,MRAS,NFATC2,PDE1A,PDE1C,PDE3A,PDE5A,PDE6G,PDE7B,PDE9A,PIK3CD,PIK3R3,PLCB1,PLCE1,PRKCD,PRKCG,PRKCH,RAP2B,RASD1,RRAS,TGFB2,TNFRSF11B,TNFSF10,TNFSF13,TNFSF13B,TNFSF1…
Extrinsic Prothrombin Activation Pathway	4.55	0.5	#NUM!	F12,F13B,F2,F7,FGA,FGB,FGG,PROC
Coagulation System	4.49	0.343	-1.155	F12,F13B,F2,F2R,F7,FGA,FGB,FGG,PLAT,PLAU,PROC,SERPINA1
Ovarian Cancer Signaling	4.4	0.201	0.577	BCL2,BRCA1,E2F1,EDN1,EDNRA,FZD1,FZD5,FZD8,HNF1A,MMP2,MRAS,PDGFC,PIK3CD,PIK3R3,RAP2B,RASD1,RRAS,TCF4,TCF7,VEGFA,VEGFC,VEGFD,WNT11,WNT4,WNT5A,WNT6,WNT7B,WNT9A
Role of Pattern Recognition Receptors in Recognition of Bacteria and Viruses	4.38	0.195	2.183	C3,C5,CASP1,CCL5,CD70,CXCL8,DDX58,IFIH1,IL11,IL1B,IL33,IL6,IRF7,OAS3,PIK3CD,PIK3R3,PRKCD,PRKCG,PRKCH,SYK,TGFB2,TLR1,TLR3,TLR4,TNFSF10,TNFSF13,TNFSF13B,TNFSF14,TNFSF15,TNFSF9
Xenobiotic Metabolism PXR Signaling Pathway	4.36	0.182	-0.845	ABCB1,ALDH16A1,ALDH1A3,ALDH1L2,CAT,CES1,CES4A,CHST3,CITED2,CYP3A5,GRIP1,GSTA1,GSTA2,HS3ST1,HS3ST3B1,MAOA,MAOB,NDST1,PPARGC1A,PPP1R14A,PPP1R14C,PPP1R14D,PPP1R3C,PRKCD,PRKCG,PRKCH,SLCO1B1,SMOX,SULT1A1,SULT1A2,SULT2B1,UGT1A8 (includes others),UGT2B10,UGT2B15,UGT2B7
Systemic Lupus Erythematosus In B Cell Signaling Pathway	4.2	0.164	3.429	BCL2,CD70,CHP1,CXCL8,FOS,FYN,IFIH1,IFIT2,IFIT3,IFNGR1,IL11,IL1B,IL33,IL6,INPP5D,IRF7,ISG15,ISG20,MALT1,MRAS,NFATC2,PIK3AP1,PIK3CD,PIK3R3,PIM2,PRKCD,PRKCG,PRKCH,RAP2B,RASD1,RASGRP1,RRAS,SHC1,STING1,SYK,TGFB2,TLR3,TNFSF10,TNFSF13,TNFSF13B,TNFSF14,TNFSF15,TNFSF9,TRAF4,TRAF5
Wnt/β-catenin Signaling	4.17	0.185	2.041	ACVR1,ACVR1B,AXIN2,CDH1,CDH2,CDH5,FRAT1,FZD1,FZD5,FZD8,HDAC1,HNF1A,KREMEN2,LRP1,MDM2,PPP2R1B,SOX13,SOX15,SOX17,SOX21,SOX9,TCF4,TCF7,TGFB2,TLE3,TLE4,WNT11,WNT4,WNT5A,WNT6,WNT7B,WNT9A
Role of Osteoblasts, Osteoclasts and Chondrocytes in Rheumatoid Arthritis	4.15	0.173	#NUM!	BCL2,BMP1,BMP2,BMP6,CHP1,CSF1,FOS,FZD1,FZD5,FZD8,HNF1A,IKBKE,IL11,IL18R1,IL1B,IL1R1,IL33,IL6,LRP1,MMP14,NFATC2,PIK3CD,PIK3R3,PTK2B,RUNX2,SMAD6,SPP1,TCF4,TCF7,TNFRSF11A,TNFRSF11B,TRAF5,WNT11,WNT4,WNT5A,WNT6,WNT7B,WNT9A
Glioma Invasiveness Signaling	4.12	0.243	2.138	DIRAS3,F2R,HMMR,MMP2,MRAS,PIK3CD,PIK3R3,PLAU,RAP2B,RASD1,RHOBTB1,RHOBTB2,RHOD,RHOV,RND1,RND3,RRAS,TIMP2
FcγRIIB Signaling in B Lymphocytes	4.04	0.24	1.667	CACNA1D,CACNA1G,CACNA1H,CACNA2D1,CACNA2D3,CACNG6,CACNG7,CACNG8,DOK1,INPP5D,MRAS,PIK3CD,PIK3R3,RAP2B,RASD1,RRAS,SHC1,SYK
Role of Tissue Factor in Cancer	3.99	0.205	#NUM!	ARRB2,CCN2,CSF1,CXCL1,CXCL8,F2,F2RL1,F7,FGA,FGB,FGG,FYN,IL1B,MAPK11,MRAS,PIK3CD,PIK3R3,PLCB1,PTK2B,RAP2B,RASD1,RRAS,VEGFA,VEGFC
LPS/IL-1 Mediated Inhibition of RXR Function	3.98	0.17	-0.535	ABCA1,ABCB1,ACSL1,ACSL4,ACSL5,ALDH16A1,ALDH1A3,ALDH1L2,APOC1,CAT,CHST3,CPT2,CYP3A5,FMO5,GSTA1,GSTA2,HMGCS1,HS3ST1,HS3ST3B1,IL1B,IL1R1,IL33,LY96,MAOA,MAOB,NDST1,NR1H3,NR1H4,PPARGC1A,SLC27A2,SLC27A3,SLCO1B3,SMOX,SULT1A1,SULT1A2,SULT2B1,TLR4,TNFRSF11B
Neuroinflammation Signaling Pathway	3.92	0.157	2.897	ACVR1,ACVR1B,ATF4,BCL2,BIRC5,CASP1,CCL2,CCL5,CHP1,CXCL8,FAS,FOS,FZD1,GLS,GLUL,GRIN2C,GRIN3B,HLA-B,HLA-C,HLA-DMA,HLA-DMB,HLA-F,HMOX1,ICAM1,IFNGR1,IKBKE,IL1B,IL1R1,IL6,IRF7,MAPK11,MFGE8,NCF2,NFATC2,NOX1,PIK3CD,PIK3R3,PLA2G4A,PLA2G4C,PRKCG,SNCA,SOD2,SYK,TGFB2,TLR1,TLR3,TLR4
Regulation Of The Epithelial Mesenchymal Transition In Development Pathway	3.86	0.226	0.5	AXIN2,BRCA1,CDH1,FZD1,FZD5,FZD8,GLI2,HNF1A,NOTCH1,SHH,TCF4,TCF7,TWIST1,WNT11,WNT4,WNT5A,WNT6,WNT7B,WNT9A
VDR/RXR Activation	3.81	0.231	2.309	CAMP,CCL5,CDKN1A,CEBPA,CYP27B1,HES1,HR,IGFBP1,NCOA2,PRKCD,PRKCG,PRKCH,RUNX2,SEMA3B,SPP1,TGFB2,VDR,WT1
STAT3 Pathway	3.8	0.193	-1.147	BCL2,BMP6,BMPR1B,CDC25A,CDKN1A,FGFR3,FGFR4,HGF,IGF2R,IL18R1,IL1B,IL1R1,IL22RA1,IL3RA,IL7R,MAPK11,MRAS,NTRK3,RAP2B,RASD1,RRAS,SOCS2,TGFA,TGFB2,TNFRSF11A,VEGFA
HIF1α Signaling	3.77	0.171	0.845	ADRA1B,BMP6,CCNG2,CDKN1A,CHP1,EDN1,EGLN2,EIF4EBP1,HGF,HMOX1,HSPA2,IL6,MDM2,MMP14,MMP2,MMP24,MRAS,NCF2,NOX1,PDGFC,PIK3CD,PIK3R3,PRKCD,PRKCG,PRKCH,RAP2B,RASD1,RRAS,SLC2A3,SLC2A8,TGFA,TGFB2,VEGFA,VEGFC,VEGFD
Xenobiotic Metabolism Signaling	3.76	0.157	#NUM!	ABCB1,ALDH16A1,ALDH1A3,ALDH1L2,CAT,CES1,CES4A,CHST3,CITED2,CYP3A5,FMO5,GRIP1,GSTA1,GSTA2,HMOX1,HS3ST1,HS3ST3B1,IL1B,IL6,MAOA,MAOB,MAP3K15,MAP3K8,MAPK11,MRAS,NDST1,PIK3CD,PIK3R3,PPARGC1A,PPP2R1B,PRKCD,PRKCG,PRKCH,RAP2B,RASD1,RRAS,SLCO1B1,SMOX,SULT1A1,SULT1A2,SULT2B1,UGT1A8 (includes others),UGT2B10,UGT2B15,UGT2B7
CCR5 Signaling in Macrophages	3.65	0.213	0.378	CACNA1D,CACNA1G,CACNA1H,CACNA2D1,CACNA2D3,CACNG6,CACNG7,CACNG8,CCL5,FAS,FOS,GNB3,GNG11,GNG4,MAPK11,MRAS,PRKCD,PRKCG,PRKCH,PTK2B
Thrombin Signaling	3.65	0.168	1.177	ADCY5,ARHGEF1,ARHGEF2,ARHGEF4,DIRAS3,F2,F2R,GATA2,GATA3,GATA5,GATA6,GNB3,GNG11,GNG4,ITPR2,MAPK11,MRAS,MYL9,PIK3CD,PIK3R3,PLCB1,PLCE1,PRKCD,PRKCG,PRKCH,RAP2B,RASD1,RHOBTB1,RHOBTB2,RHOD,RHOV,RND1,RND3,RRAS,SHC1
Hepatic Cholestasis	3.61	0.173	#NUM!	ABCB1,ADCY5,CD70,CXCL8,CYP3A5,FGFR4,HNF1A,HNF4A,HSD3B7,IKBKE,IL11,IL1B,IL1R1,IL33,IL6,LY96,NR1H3,NR1H4,PRKCD,PRKCG,PRKCH,SLCO1B1,SLCO1B3,TGFB2,TLR4,TNFRSF11B,TNFSF10,TNFSF13,TNFSF13B,TNFSF14,TNFSF15,TNFSF9
Cell Cycle: G2/M DNA Damage Checkpoint Regulation	3.53	0.265	-0.832	AURKA,BRCA1,CCNB1,CDC25C,CDK1,CDKN1A,CHEK2,MDM2,PKMYT1,PLK1,PPM1D,SFN,TOP2A
TGF-β Signaling	3.52	0.208	-0.775	ACVR1,ACVR1B,BCL2,BMP2,BMPR1B,FOS,HDAC1,HNF4A,INHBB,IRF7,MAPK11,MRAS,RAP2B,RASD1,RRAS,RUNX2,SMAD2,SMAD6,TGFB2,VDR
Type II Diabetes Mellitus Signaling	3.43	0.183	1.265	ABCC8,ACSL1,ACSL4,ACSL5,CACNA1D,CACNA1G,CACNA1H,CACNA2D1,CACNA2D3,CACNG6,CACNG7,CACNG8,CD36,IKBKE,IRS2,KCNJ11,PIK3CD,PIK3R3,PRKAA1,PRKCD,PRKCG,PRKCH,SLC27A2,SLC27A3,SOCS2,TNFRSF11B
Factors Promoting Cardiogenesis in Vertebrates	3.42	0.18	0	ACVR1,ACVR1B,ATF4,BMP1,BMP2,BMP6,BMPR1B,FZD1,FZD5,FZD8,HNF1A,LRP1,PLCB1,PLCE1,PRKCD,PRKCG,PRKCH,SMAD2,TCF4,TCF7,TGFB2,WNT11,WNT4,WNT5A,WNT6,WNT7B,WNT9A
Breast Cancer Regulation by Stathmin1	3.4	0.132	#NUM!	ADGRA2,ADGRB2,ADGRE1,ADGRF1,ADGRF4,ADGRG5,ADORA1,ADRA1B,ADRA2A,AGTR1,ARHGEF1,ARHGEF2,ARHGEF4,ATF4,AURKA,AURKB,BMP6,CCR7,CDK1,CELSR3,DRD4,E2F1,E2F7,EDNRA,F2R,F2RL1,FOXM1,FPR1,FZD1,FZD5,FZD8,GIPR,GNB3,GNG11,GNG4,GPR153,GPR160,GPR162,GPR27,GPR87,HGF,LGR4,MMP2,MRAS,NPBWR1,NPY1R,OPRL1,PDGFC,PIK3CD,PIK3R3,PLCB1,PPP1R14A,PPP1R14C,PPP1R14D,PPP1R3C,PPP2R1B,PRKCD,PRKCG,PRKCH,PTAFR,RAP2B,RASD1,RRAS,S1PR1,S1…
γ-linolenate Biosynthesis II (Animals)	3.39	0.412	1.89	ACSL1,ACSL4,ACSL5,FADS1,FADS2,SLC27A2,SLC27A3
HER-2 Signaling in Breast Cancer	3.38	0.214	#NUM!	AREG,CCNE1,CDKN1A,ERBB3,ITGB2,ITGB4,MDM2,MMP2,MRAS,NRG1,PIK3CD,PIK3R3,PRKCD,PRKCG,PRKCH,RAP2B,RASD1,RRAS
Senescence Pathway	3.31	0.153	0	ACVR1,ACVR1B,ATF3,CACNA1D,CAPN5,CAT,CCNB1,CDC25A,CDC25C,CDK1,CDKN1A,CHEK2,CHP1,CXCL8,E2F1,E2F7,EIF4EBP1,ETS2,GADD45B,IKBKE,IL6,ITPR2,MAPKAPK3,MCU,MDM2,MRAS,NFATC2,PDK4,PIK3CD,PIK3R3,PML,PPP2R1B,RAP2B,RASD1,RRAS,SAA1,SMAD2,SMAD6,SOD2,STING1,TGFB2,YPEL3
Protein Kinase A Signaling	3.24	0.14	-0.729	ADCY5,ADD3,ATF4,CDC25A,CDC25C,CDKN3,CHP1,DUSP8,EBI3,GNB3,GNG11,GNG4,H1-2,H1-4,HHAT,HNF1A,ITPR2,KDELR3,MYL9,NFATC2,NTN1,PDE1A,PDE1C,PDE3A,PDE5A,PDE6G,PDE7B,PDE9A,PHKA2,PLCB1,PLCE1,PPP1R14A,PPP1R14C,PPP1R14D,PPP1R3C,PRKCD,PRKCG,PRKCH,PTK2B,PTPN14,PTPN18,PTPRC,PTPRD,PTPRE,PTPRG,PTPRH,PTPRS,PYGB,SFN,SHH,SIRPA,TCF4,TCF7,TGFB2,TNS2,VASP
Regulation Of The Epithelial Mesenchymal Transition By Growth Factors Pathway	3.15	0.165	2.335	CD70,CDH1,CDH2,FGFR3,FGFR4,FOS,HGF,HMGA2,IKBKE,IL6,MAPK11,MMP2,MRAS,PDGFC,PDGFD,PIK3CD,PIK3R3,RAP2B,RASD1,RRAS,SHC1,SMAD2,TGFB2,TNFRSF11B,TNFSF10,TNFSF13,TNFSF13B,TNFSF14,TNFSF15,TNFSF9,TWIST1
Gαq Signaling	3.06	0.171	1.279	ADRA1B,AGTR1,CHP1,DIRAS3,GNB3,GNG11,GNG4,HMOX1,IKBKE,ITPR2,MRAS,NFATC2,PIK3CD,PIK3R3,PLCB1,PLD5,PRKCD,PRKCG,PRKCH,PTK2B,RGS2,RHOBTB1,RHOBTB2,RHOD,RHOV,RND1,RND3
Role of NANOG in Mammalian Embryonic Stem Cell Pluripotency	3.06	0.185	1.89	BMP1,BMP2,BMP6,BMPR1B,FZD1,FZD5,FZD8,GATA6,LIFR,MRAS,PIK3CD,PIK3R3,RAP2B,RASD1,RRAS,SHC1,WNT11,WNT4,WNT5A,WNT6,WNT7B,WNT9A
Atherosclerosis Signaling	3.04	0.181	#NUM!	ALB,ALOX5,APOC1,APOL1,CCL2,CD36,COL3A1,CSF1,CXCL8,ICAM1,IL1B,IL33,IL6,ITGB2,PDGFC,PDGFD,PLA2G4A,PLA2G4C,PLAAT3,RBP4,SELPLG,SERPINA1,TNFSF14
Interferon Signaling	3.01	0.278	1.897	BCL2,IFI6,IFIT1,IFIT3,IFITM2,IFNGR1,IRF1,ISG15,MX1,TAP1
GDNF Family Ligand-Receptor Interactions	2.98	0.211	0.277	DOK1,DOK4,DOK7,FOS,GFRA1,IRS2,ITPR2,MRAS,NRTN,PDLIM7,PIK3CD,PIK3R3,RAP2B,RASD1,RRAS,SHC1
VEGF Family Ligand-Receptor Interactions	2.93	0.202	0.258	FOS,MRAS,NRP1,PIK3CD,PIK3R3,PLA2G4A,PLA2G4C,PRKCD,PRKCG,PRKCH,RAP2B,RASD1,RRAS,SHC1,VEGFA,VEGFC,VEGFD
Signaling by Rho Family GTPases	2.93	0.152	1.616	ACTA2,ARHGEF1,ARHGEF2,ARHGEF4,CDC42EP1,CDH1,CDH10,CDH11,CDH16,CDH17,CDH2,CDH5,CDH6,CDH7,CIT,DIRAS3,FOS,GNB3,GNG11,GNG4,MRAS,MYL9,NCF2,NEDD4,NOX1,PIK3CD,PIK3R3,PTK2B,RHOBTB1,RHOBTB2,RHOD,RHOV,RND1,RND3,SEPTIN6,STMN1,WIPF1
Virus Entry via Endocytic Pathways	2.89	0.187	#NUM!	ACTA2,AP1M2,AP1S2,CLTCL1,FYN,HLA-B,HLA-C,HLA-F,ITGB2,ITGB4,MRAS,PIK3CD,PIK3R3,PRKCD,PRKCG,PRKCH,RAP2B,RASD1,RRAS,TFRC
PI3K Signaling in B Lymphocytes	2.89	0.174	0.655	ATF3,ATF4,C3,CHP1,FOS,FYN,IKBKE,INPP5D,IRS2,ITPR2,MALT1,MRAS,NFATC2,PIK3AP1,PIK3CD,PLCB1,PLCE1,PLEKHA2,PTPRC,RAP2B,RASD1,RRAS,SYK,TLR4
Superpathway of Citrulline Metabolism	2.89	0.4	-0.816	ARG2,ASL,CPS1,GLS,LOC102724788/PRODH,PRODH2
Netrin Signaling	2.78	0.215	-1.604	ABLIM3,CACNA1D,CACNA1G,CACNA1H,CACNA2D1,CACNA2D3,CACNG6,CACNG7,CACNG8,CHP1,NCK2,NFATC2,NTN1,UNC5D
Sphingosine-1-phosphate Signaling	2.77	0.179	2	ACER2,ADCY5,ASAH1,CASP1,DIRAS3,PDGFC,PDGFD,PIK3CD,PIK3R3,PLCB1,PLCE1,PTK2B,RHOBTB1,RHOBTB2,RHOD,RHOV,RND1,RND3,S1PR1,S1PR4,S1PR5
Regulation of the Epithelial-Mesenchymal Transition Pathway	2.69	0.156	#NUM!	CDH1,CDH2,FGFR3,FGFR4,FZD1,FZD5,FZD8,HGF,HMGA2,HNF1A,MMP2,MRAS,NOTCH1,PDGFD,PIK3CD,PIK3R3,RAP2B,RASD1,RRAS,SMAD2,TCF4,TCF7,TGFB2,TWIST1,WNT11,WNT4,WNT5A,WNT6,WNT7B,WNT9A
Cholecystokinin/Gastrin-mediated Signaling	2.68	0.176	1.213	DIRAS3,FOS,IL1B,IL33,ITPR2,MRAS,PLCB1,PRKCD,PRKCG,PRKCH,PTK2B,RAP2B,RASD1,RHOBTB1,RHOBTB2,RHOD,RHOV,RND1,RND3,RRAS,SHC1
HOTAIR Regulatory Pathway	2.64	0.163	1.569	CDH1,CDKN1A,DNMT3B,FOXM1,HDAC1,HNF1A,ICAM1,IRF1,MDM2,MMP14,MMP2,MMP24,PIK3CD,PIK3R3,RBM38,SPP1,TCF4,TCF7,TLR4,TWIST1,WNT11,WNT4,WNT5A,WNT6,WNT7B,WNT9A
Retinoate Biosynthesis I	2.6	0.265	-1.414	ADH1C,ADH4,AKR1B1,AKR1B10,AKR1C3,ALDH1A3,BMP2,DHRS3,RDH10
Melatonin Degradation II	2.57	0.75	#NUM!	MAOA,MAOB,SMOX
Mitochondrial L-carnitine Shuttle Pathway	2.56	0.353	1.633	ACSL1,ACSL4,ACSL5,CPT2,SLC27A2,SLC27A3
NF-κB Signaling	2.55	0.156	-0.192	BMP2,BMPR1B,FGFR3,FGFR4,HDAC1,IGF2R,IL1B,IL1R1,IL33,MALT1,MAP3K8,MRAS,NTRK3,PELI1,PIK3CD,PIK3R3,RAP2B,RASD1,RRAS,TGFA,TLR1,TLR3,TLR4,TNFAIP3,TNFRSF11A,TNFRSF11B,TNFSF13B,TRAF5
Gα12/13 Signaling	2.55	0.169	-0.655	ARHGEF1,CDH1,CDH10,CDH11,CDH16,CDH17,CDH2,CDH5,CDH6,CDH7,F2,F2R,F2RL1,IKBKE,MRAS,MYL9,PIK3CD,PIK3R3,PTK2B,RAP2B,RASD1,RRAS
nNOS Signaling in Skeletal Muscle Cells	2.55	0.244	#NUM!	CACNA1D,CACNA1G,CACNA1H,CACNA2D1,CACNA2D3,CACNG6,CACNG7,CACNG8,SNTA1,SNTB1
Macropinocytosis Signaling	2.54	0.197	0.632	CSF1,HGF,ITGB2,ITGB4,MRAS,PDGFC,PDGFD,PIK3CD,PIK3R3,PRKCD,PRKCG,PRKCH,RAP2B,RASD1,RRAS
Phospholipase C Signaling	2.53	0.144	-0.378	ADCY5,ARHGEF1,ARHGEF2,ARHGEF4,ATF4,CHP1,DIRAS3,FYN,GNB3,GNG11,GNG4,HDAC1,HMOX1,ITPR2,MRAS,MYL9,NFATC2,PLA2G4A,PLA2G4C,PLCB1,PLCE1,PLD5,PPP1R14A,PRKCD,PRKCG,PRKCH,RAP2B,RASD1,RHOBTB1,RHOBTB2,RHOD,RHOV,RND1,RND3,RRAS,SHC1,SYK
Nitric Oxide Signaling in the Cardiovascular System	2.52	0.182	0	ARG2,CACNA1D,GUCY1A2,ITPR2,PDE1A,PDE1C,PDE5A,PDGFC,PIK3CD,PIK3R3,PRKAA1,PRKCD,PRKCG,PRKCH,SLC7A1,VEGFA,VEGFC,VEGFD
PKCθ Signaling in T Lymphocytes	2.52	0.161	0.5	CACNA1D,CACNA1G,CACNA1H,CACNA2D1,CACNA2D3,CACNG6,CACNG7,CACNG8,CHP1,FOS,FYN,HLA-B,HLA-DMA,HLA-DMB,IKBKE,MALT1,MAP3K15,MAP3K8,MRAS,NFATC2,PIK3CD,PIK3R3,RAP2B,RASD1,RRAS
Stearate Biosynthesis I (Animals)	2.52	0.229	0.302	ACSL1,ACSL4,ACSL5,ELOVL2,FASN,HNF4A,LPCAT4,MBOAT7,SLC27A2,SLC27A3,TBXAS1
TR/RXR Activation	2.51	0.19	#NUM!	AKR1C1/AKR1C2,AKR1C3,DIO2,FASN,FGA,KLF9,LDLR,MDM2,NCOA2,NRGN,PIK3CD,PIK3R3,PPARGC1A,SLC16A2,SYT12,UCP2
Tec Kinase Signaling	2.49	0.159	2.524	ACTA2,DIRAS3,FAS,FOS,FYN,GNB3,GNG11,GNG4,MRAS,PIK3CD,PIK3R3,PRKCD,PRKCG,PRKCH,PTK2B,RHOBTB1,RHOBTB2,RHOD,RHOV,RND1,RND3,TLR4,TNFRSF10A,TNFRSF10B,TNFSF10,TXK
Synaptogenesis Signaling Pathway	2.48	0.138	0.781	ADCY5,ATF4,CACNA2D1,CADM1,CDH1,CDH10,CDH11,CDH16,CDH17,CDH2,CDH5,CDH6,CDH7,CHN1,CPLX2,EFNA4,EIF4EBP1,EPHB2,EPHB3,FYN,GRIN2C,GRIN3B,LRP1,MAP1B,MRAS,NLGN4Y,PIK3CD,PIK3R3,PRKCD,RAP2B,RASD1,RASGRP1,RRAS,SHC1,SNAP25,SNCA,SNCG,STX1A,SYT11,SYT12,SYT13,UNC13A,VLDLR
GNRH Signaling	2.47	0.156	-0.243	ADCY5,ATF4,CACNA1D,CACNA1G,CACNA1H,CACNA2D1,CACNA2D3,CACNG6,CACNG7,CACNG8,FOS,GNB3,GNG11,ITPR2,MAP3K15,MAP3K8,MAPK11,MMP2,MRAS,PLCB1,PRKCD,PRKCG,PRKCH,PTK2B,RAP2B,RASD1,RRAS
Retinol Biosynthesis	2.46	0.238	-1	AKR1B10,AKR1C3,BCO1,CEL,CES1,CES4A,DHRS3,LIPG,PNPLA4,RDH10
Pancreatic Adenocarcinoma Signaling	2.42	0.174	1.387	BCL2,BIRC5,CCNE1,CDKN1A,E2F1,E2F7,HMOX1,MDM2,NOTCH1,PDGFC,PIK3CD,PIK3R3,PLD5,SMAD2,TGFA,TGFB2,VEGFA,VEGFC,VEGFD
Phagosome Formation	2.42	0.168	#NUM!	DIRAS3,FN1,ITGAX,ITGB2,PIK3CD,PIK3R3,PLCB1,PLCE1,PRKCD,PRKCG,PRKCH,RHOBTB1,RHOBTB2,RHOD,RHOV,RND1,RND3,SYK,TLR1,TLR3,TLR4
ErbB Signaling	2.39	0.181	-0.258	AREG,ERBB3,FOS,MAPK11,MRAS,NCK2,NRG1,PIK3CD,PIK3R3,PRKCD,PRKCG,PRKCH,RAP2B,RASD1,RRAS,SHC1,TGFA
Fatty Acid Activation	2.39	0.385	1.342	ACSL1,ACSL4,ACSL5,SLC27A2,SLC27A3
CXCR4 Signaling	2.39	0.156	1.414	ADCY5,DIRAS3,ELMO1,ELMO3,FOS,GNB3,GNG11,GNG4,ITPR2,MRAS,MYL9,PIK3CD,PIK3R3,PLCB1,PRKCD,PRKCG,PRKCH,RAP2B,RASD1,RHOBTB1,RHOBTB2,RHOD,RHOV,RND1,RND3,RRAS
Thyroid Cancer Signaling	2.37	0.19	0.258	CDH1,CXCL8,FOS,HNF1A,IRS2,MRAS,NTRK3,PIK3CD,PIK3R3,RAP2B,RASD1,RRAS,SHC1,TCF4,TCF7
Renin-Angiotensin Signaling	2.37	0.169	0.728	ADCY5,AGT,AGTR1,CCL2,CCL5,FOS,ITPR2,MAPK11,MRAS,NOX1,PIK3CD,PIK3R3,PRKCD,PRKCG,PRKCH,PTK2B,RAP2B,RASD1,RRAS,SHC1
Actin Nucleation by ARP-WASP Complex	2.35	0.194	1.414	DIRAS3,MRAS,NCK2,RAP2B,RASD1,RHOBTB1,RHOBTB2,RHOD,RHOV,RND1,RND3,RRAS,VASP,WIPF1
GADD45 Signaling	2.29	0.316	#NUM!	BRCA1,CCNB1,CCNE1,CDK1,CDKN1A,GADD45B
Corticotropin Releasing Hormone Signaling	2.27	0.159	0	ADCY5,ATF4,CACNA1D,CACNA1G,CACNA1H,CACNA2D1,CACNA2D3,CACNG6,CACNG7,CACNG8,FOS,GLI2,GUCY1A2,ITPR2,MAPK11,NR4A1,NT5C,PRKCD,PRKCG,PRKCH,SHH,SOX15,VEGFA
Prolactin Signaling	2.27	0.185	0.535	FOS,FYN,IRF1,MRAS,PIK3CD,PIK3R3,PRKCD,PRKCG,PRKCH,RAP2B,RASD1,RRAS,SHC1,SOCS2,TCF7
Mitotic Roles of Polo-Like Kinase	2.27	0.197	1.897	CCNB1,CDC20,CDC25A,CDC25C,CDK1,CHEK2,ESPL1,PKMYT1,PLK1,PLK3,PLK4,PPP2R1B,PTTG1
Acute Myeloid Leukemia Signaling	2.25	0.18	0.905	CEBPA,CSF3R,EIF4EBP1,HNF1A,KITLG,MRAS,PIK3CD,PIK3R3,PIM2,PML,RAP2B,RASD1,RRAS,SPI1,TCF4,TCF7
Role of NFAT in Cardiac Hypertrophy	2.25	0.145	-0.192	ADCY5,CACNA1D,CACNA1G,CACNA1H,CACNA2D1,CACNA2D3,CACNG6,CACNG7,CACNG8,CHP1,GNB3,GNG11,GNG4,HDAC1,IL11,IL6,ITPR2,MAPK11,MRAS,PIK3CD,PIK3R3,PLCB1,PLCE1,PRKCD,PRKCG,PRKCH,RAP2B,RASD1,RRAS,SHC1,TGFB2
Amyotrophic Lateral Sclerosis Signaling	2.25	0.175	0.535	BCL2,CACNA1D,CAPN5,CASP1,CAT,GLUL,GRIK2,GRIN2C,GRIN3B,NEFL,PDGFC,PIK3CD,PIK3R3,RNF19A,VEGFA,VEGFC,VEGFD
Bladder Cancer Signaling	2.25	0.175	0	CDH1,CDKN1A,CXCL8,E2F1,FGFR3,MDM2,MMP14,MMP2,MMP24,MRAS,PDGFC,RAP2B,RASD1,RRAS,VEGFA,VEGFC,VEGFD
Citrulline Biosynthesis	2.24	0.444	0	ARG2,GLS,LOC102724788/PRODH,PRODH2
Leukocyte Extravasation Signaling	2.24	0.147	1.46	ACTA2,CDH5,CLDN2,CLDN4,DLC1,EDIL3,F11R,ICAM1,ITGB2,JAM3,MAPK11,MMP14,MMP2,MMP24,NCF2,NOX1,PIK3CD,PIK3R3,PRKCD,PRKCG,PRKCH,PTK2B,RAP1GAP,RASGRP1,SELPLG,TIMP2,TXK,VASP,WIPF1
RhoGDI Signaling	2.23	0.15	-1.789	ACTA2,ARHGEF1,ARHGEF2,ARHGEF4,CDH1,CDH10,CDH11,CDH16,CDH17,CDH2,CDH5,CDH6,CDH7,DIRAS3,DLC1,GNB3,GNG11,GNG4,GRIP1,MRAS,MYL9,RHOBTB1,RHOBTB2,RHOD,RHOV,RND1,RND3
Phenylalanine Degradation IV (Mammalian, via Side Chain)	2.23	0.357	0.447	MAOA,MAOB,SLC27A2,SLC27A3,SMOX
PEDF Signaling	2.22	0.183	1.387	BCL2,DOCK3,FAS,HNF1A,IKBKE,MAPK11,MRAS,PIK3CD,PIK3R3,RAP2B,RASD1,RRAS,SOD2,TCF4,TCF7
Serotonin Degradation	2.21	0.194	-1.387	ADH1C,ADH4,ADH6,ALDH1A3,MAOA,MAOB,SMOX,SULT1A1,SULT1A2,UGT1A8 (includes others),UGT2B10,UGT2B15,UGT2B7
CREB Signaling in Neurons	2.2	0.145	0.5	ADCY5,ATF4,CACNA1D,CACNA1G,CACNA1H,CACNA2D1,CACNA2D3,CACNG6,CACNG7,CACNG8,GNB3,GNG11,GNG4,GRIK2,GRIN2C,ITPR2,MRAS,PIK3CD,PIK3R3,PLCB1,PLCE1,POLR2C,POLR2J2/POLR2J3,PRKCD,PRKCG,PRKCH,RAP2B,RASD1,RRAS,SHC1
ILK Signaling	2.19	0.147	0	ACTA2,ATF4,BMP2,CDH1,DIRAS3,FN1,FOS,IRS2,ITGB2,ITGB4,MYH14,MYL9,NCK2,PDGFC,PIK3CD,PIK3R3,PPP2R1B,RHOBTB1,RHOBTB2,RHOD,RHOV,RND1,RND3,TGFB1I1,TMSB10/TMSB4X,VEGFA,VEGFC,VEGFD
Semaphorin Signaling in Neurons	2.19	0.2	#NUM!	DIRAS3,DPYSL4,DPYSL5,FYN,NRP1,RHOBTB1,RHOBTB2,RHOD,RHOV,RND1,RND3,SEMA3A
Estrogen-mediated S-phase Entry	2.17	0.269	1.89	CCNA2,CCNE1,CDC25A,CDK1,CDKN1A,E2F1,E2F7
Antigen Presentation Pathway	2.17	0.231	#NUM!	HLA-B,HLA-C,HLA-DMA,HLA-DMB,HLA-F,MR1,NLRC5,PSMB9,TAP1
CDP-diacylglycerol Biosynthesis I	2.17	0.3	0	ABHD5,CDS1,GPAT3,LCLAT1,LPCAT4,MBOAT7
FAT10 Cancer Signaling Pathway	2.16	0.217	0	ACVR1,ACVR1B,HOXB9,IKBKE,IL6,MAD2L1,SMAD2,TCF4,TGFB2,TNFRSF11B
fMLP Signaling in Neutrophils	2.12	0.164	0.5	CHP1,FPR1,GNB3,GNG11,GNG4,ITPR2,MRAS,NCF2,NFATC2,NOX1,PIK3CD,PIK3R3,PLCB1,PRKCD,PRKCG,PRKCH,RAP2B,RASD1,RRAS
mTOR Signaling	2.11	0.143	1.5	DDIT4,DIRAS3,EIF4EBP1,FAU,HMOX1,MRAS,PDGFC,PIK3CD,PIK3R3,PLD5,PPP2R1B,PRKAA1,PRKCD,PRKCG,PRKCH,PRR5L,RAP2B,RASD1,RHOBTB1,RHOBTB2,RHOD,RHOV,RND1,RND3,RPS11,RPS16,RRAS,VEGFA,VEGFC,VEGFD
Clathrin-mediated Endocytosis Signaling	2.1	0.145	#NUM!	ACTA2,ALB,AP1M2,AP1S2,APOC1,APOL1,ARRB2,CHP1,CLTCL1,DNM3,EPHB2,F2,F2R,ITGB2,ITGB4,LDLR,MDM2,PDGFC,PDGFD,PIK3CD,PIK3R3,RAB4B,RBP4,SERPINA1,TFRC,VEGFA,VEGFC,VEGFD
Estrogen Receptor Signaling	2.09	0.131	-0.457	ADCY5,AGT,ARG2,ATF4,BCL2,CACNA1D,CDKN1A,EIF4EBP1,FOS,GNB3,GNG11,HES1,IGF2R,MCU,MDK,MED30,MMP14,MMP2,MMP24,MRAS,MYL9,NCOA2,NOTCH1,NR0B1,PDGFC,PIK3CD,PIK3R3,PLCB1,PLCE1,PPARGC1A,PRKAA1,PRKCD,PRKCG,PRKCH,RAP2B,RASD1,RRAS,RUNX2,SHC1,SOD2,VEGFA,VEGFC,VEGFD
Glycine Degradation (Creatine Biosynthesis)	2.09	1	#NUM!	GAMT,GATM
Opioid Signaling Pathway	2.07	0.138	-0.898	ADCY5,ARRB2,ATF4,CACNA1D,CACNA1G,CACNA1H,CACNA2D1,CACNA2D3,CACNG6,CACNG7,CACNG8,CLTCL1,FOS,FOSB,FYN,GNB3,GNG11,GRIN2C,GRIN3B,ITPR2,MRAS,NPBWR1,OPRL1,PDE1A,PDE1C,PLCB1,PRKCD,PRKCG,PRKCH,RAP2B,RASD1,RGS10,RGS17,RRAS
RAR Activation	2.07	0.144	#NUM!	ADCY5,ADH1C,ADH4,AKR1B1,AKR1B10,AKR1C3,ALDH1A3,BMP2,CITED2,DHRS3,FOS,IL3RA,MAPK11,NR2F1,PIK3CD,PIK3R3,PML,PNPLA4,PPARGC1A,PRKCD,PRKCG,PRKCH,RBP4,RDH10,SMAD2,SMAD6,TGFB2,VEGFA
Xenobiotic Metabolism General Signaling Pathway	2.04	0.154	-0.655	ABCA4,GSTA1,GSTA2,HMOX1,MAP3K15,MAP3K8,MAPK11,MRAS,NR1H3,NR1H4,PIK3CD,PIK3R3,PRKCD,PRKCG,PRKCH,RAP2B,RASD1,RRAS,UGT1A8 (includes others),UGT2B10,UGT2B15,UGT2B7
Airway Pathology in Chronic Obstructive Pulmonary Disease	2.04	0.161	#NUM!	AMBP,CCL2,CD70,CXCL1,CXCL8,IL11,IL1B,IL33,IL6,LCN2,MMP2,RBP4,TGFB2,TNFSF10,TNFSF13,TNFSF13B,TNFSF14,TNFSF15,TNFSF9
Glioma Signaling	2.03	0.164	1.387	CDKN1A,E2F1,E2F7,IGF2R,MDM2,MRAS,PDGFC,PDGFD,PIK3CD,PIK3R3,PRKCD,PRKCG,PRKCH,RAP2B,RASD1,RRAS,SHC1,TGFA
Integrin Signaling	2.03	0.141	1.043	ACTA2,ARHGAP26,CAPN5,DIRAS3,FYN,ITGA10,ITGA11,ITGAX,ITGB2,ITGB4,MRAS,MYL9,NCK2,PIK3CD,PIK3R3,RAP2B,RASD1,RHOBTB1,RHOBTB2,RHOD,RHOV,RND1,RND3,RRAS,SHC1,TSPAN1,TSPAN3,TSPAN7,VASP,WIPF1
Thrombopoietin Signaling	2.01	0.19	0.302	FOS,IRS2,MRAS,PIK3CD,PIK3R3,PRKCD,PRKCG,PRKCH,RAP2B,RASD1,RRAS,SHC1
Cell Cycle Control of Chromosomal Replication	1.99	0.196	2.714	CDC45,CDC6,CDK1,CDK14,CDT1,CHEK2,MCM2,ORC1,ORC2,ORC6,TOP2A
IL-3 Signaling	1.98	0.177	0.277	CHP1,FOS,IL3RA,INPP5D,MRAS,PIK3CD,PIK3R3,PRKCD,PRKCG,PRKCH,RAP2B,RASD1,RRAS,SHC1
Gustation Pathway	1.96	0.149	#NUM!	ADCY5,ASIC1,CACNA1D,CACNA1G,CACNA1H,CACNA2D1,CACNA2D3,CACNG6,CACNG7,CACNG8,GNB3,GNG11,ITPR2,P2RX6,PDE1A,PDE1C,PDE3A,PDE5A,PDE6G,PDE7B,PDE9A,SCNN1A,SCNN1B
NRF2-mediated Oxidative Stress Response	1.95	0.143	0.535	ACTA2,ATF4,CAT,DNAJB5,DNAJC1,DNAJC10,DNAJC18,FKBP5,FOS,FTH1,GPX2,GSTA1,GSTA2,HMOX1,JUNB,MAFK,MRAS,PIK3CD,PIK3R3,PRKCD,PRKCG,PRKCH,RAP2B,RASD1,RRAS,SOD2,UBE2E3
Intrinsic Prothrombin Activation Pathway	1.95	0.214	-1.414	COL3A1,F12,F13B,F2,FGA,FGB,FGG,KLK10,PROC
GPCR-Mediated Nutrient Sensing in Enteroendocrine Cells	1.95	0.161	-1.886	ADCY5,CACNA1D,CACNA1G,CACNA1H,CACNA2D1,CACNA2D3,CACNG6,CACNG7,CACNG8,GIP,GNG11,GNG4,ITPR2,PLCB1,PLCE1,PRKCD,PRKCG,PRKCH
Xenobiotic Metabolism CAR Signaling Pathway	1.95	0.143	-0.962	ABCB1,ALDH16A1,ALDH1A3,ALDH1L2,CHST3,CITED2,CYP3A5,FMO5,GRIP1,GSTA1,GSTA2,HS3ST1,HS3ST3B1,NDST1,PPARGC1A,PPP2R1B,PRKCD,PRKCG,PRKCH,SLCO1B1,SULT1A1,SULT1A2,SULT2B1,UGT1A8 (includes others),UGT2B10,UGT2B15,UGT2B7
Dopamine-DARPP32 Feedback in cAMP Signaling	1.95	0.147	-0.229	ADCY5,ATF4,CACNA1D,CAMKK1,CHP1,DRD4,GRIN2C,GRIN3B,GUCY1A2,ITPR2,KCNJ11,KCNJ14,KCNJ16,KCNJ2,PLCB1,PLCE1,PPP1R14A,PPP1R14C,PPP1R14D,PPP1R3C,PPP2R1B,PRKCD,PRKCG,PRKCH
Phosphatidylglycerol Biosynthesis II (Non-plastidic)	1.95	0.273	0	ABHD5,CDS1,GPAT3,LCLAT1,LPCAT4,MBOAT7
p70S6K Signaling	1.94	0.155	-0.943	AGT,AGTR1,F2,F2R,F2RL1,MRAS,PIK3CD,PIK3R3,PLCB1,PLCE1,PPP2R1B,PRKCD,PRKCG,PRKCH,RAP2B,RASD1,RRAS,SFN,SHC1,SYK
PPAR Signaling	1.94	0.163	0.258	CITED2,FOS,IKBKE,IL1B,IL1R1,IL33,MRAS,NR1H3,NR2F1,PDGFC,PDGFD,PPARGC1A,RAP2B,RASD1,RRAS,SHC1,TNFRSF11B
IGF-1 Signaling	1.94	0.163	0	CCN2,FOS,GRB10,IGFBP1,IGFBP2,IGFBP7,IRS2,MRAS,NEDD4,PIK3CD,PIK3R3,RAP2B,RASD1,RRAS,SFN,SHC1,SOCS2
Role of CHK Proteins in Cell Cycle Checkpoint Control	1.93	0.193	-0.333	BRCA1,CDC25A,CDC25C,CDK1,CDKN1A,CHEK2,CLSPN,E2F1,E2F7,PLK1,PPP2R1B
Urea Cycle	1.93	0.5	#NUM!	ARG2,ASL,CPS1
Glutamate Receptor Signaling	1.93	0.193	2	GLS,GLUL,GNB3,GNG11,GRIK2,GRIN2C,GRIN3B,GRIP1,SLC17A1,SLC1A1,SLC1A4
PXR/RXR Activation	1.91	0.185	#NUM!	ABCB1,CYP3A5,GSTA1,GSTA2,HNF4A,IGFBP1,IL6,PCK2,PPARGC1A,SCD,SLCO1B3,UGT1A8 (includes others)
Superpathway of Melatonin Degradation	1.91	0.185	-1.155	CYP2S1,CYP2U1,CYP3A5,MAOA,MAOB,SMOX,SULT1A1,SULT1A2,UGT1A8 (includes others),UGT2B10,UGT2B15,UGT2B7
Melanoma Signaling	1.9	0.2	1.414	CDH1,CDKN1A,E2F1,MDM2,MRAS,PIK3CD,PIK3R3,RAP2B,RASD1,RRAS
Superpathway of Cholesterol Biosynthesis	1.9	0.241	2.646	ACAT2,DHCR7,FDFT1,HMGCS1,IDI1,LSS,MSMO1
G Beta Gamma Signaling	1.89	0.156	-0.943	CACNA1D,CACNA1G,CACNA1H,CACNA2D1,CACNA2D3,CACNG6,CACNG7,CACNG8,GNB3,GNG11,GNG4,MRAS,PRKCD,PRKCG,PRKCH,RAP2B,RASD1,RRAS,SHC1
Crosstalk between Dendritic Cells and Natural Killer Cells	1.89	0.169	1.667	ACTA2,CCR7,CD83,FAS,FSCN1,HLA-B,HLA-C,HLA-F,IL3RA,IL6,MICA,MICB,TLR3,TLR4,TNFSF10
Hereditary Breast Cancer Signaling	1.86	0.15	#NUM!	BRCA1,CCNB1,CDC25C,CDK1,CDKN1A,CHEK2,E2F1,FANCA,FANCD2,GADD45B,HDAC1,MRAS,PIK3CD,PIK3R3,POLR2C,POLR2J2/POLR2J3,RAP2B,RASD1,RRAS,SFN,XPC
Differential Regulation of Cytokine Production in Intestinal Epithelial Cells by IL-17A and IL-17F	1.85	0.261	#NUM!	CCL2,CCL5,CXCL1,DEFB1,IL1B,LCN2
Agranulocyte Adhesion and Diapedesis	1.84	0.14	#NUM!	ACTA2,C5,CCL2,CCL26,CCL5,CDH5,CLDN2,CLDN4,CXCL1,CXCL5,CXCL8,FN1,ICAM1,IL1B,IL1R1,IL33,ITGB2,JAM3,MMP14,MMP2,MMP24,MYH14,MYL9,PODXL,PPBP,SDC4,SELPLG
Aldosterone Signaling in Epithelial Cells	1.84	0.146	0	ASIC1,DNAJB5,DNAJC1,DNAJC10,DNAJC12,DNAJC18,DNAJC22,HSCB,HSPA2,HSPA4L,ITPR2,NEDD4,PIK3CD,PIK3R3,PLCB1,PLCE1,PRKCD,PRKCG,PRKCH,SCNN1A,SCNN1B,SGK1,SLC12A2
Maturity Onset Diabetes of Young (MODY) Signaling	1.82	0.186	#NUM!	ABCC8,APOC1,APOH,APOL1,CACNA1D,CEL,FOXA2,HNF1A,HNF4A,KCNJ11,UCP2
Complement System	1.81	0.216	0	C1R,C1S,C3,C5,CD46,CFI,ITGAX,ITGB2
TREM1 Signaling	1.8	0.173	2.496	CASP1,CCL2,CD83,CXCL8,ICAM1,IL1B,IL6,ITGAX,LAT2,NLRC5,TLR1,TLR3,TLR4
Gαi Signaling	1.79	0.152	1.213	ADCY5,ADORA1,ADRA2A,AGTR1,DRD4,FPR1,GNB3,GNG11,GNG4,MRAS,NPY1R,OPRL1,RAP1GAP,RAP2B,RASD1,RGS10,RRAS,S1PR1,SHC1
Role of PKR in Interferon Induction and Antiviral Response	1.77	0.154	2.668	ATF3,CASP1,DDX58,E2F1,FAS,FOS,HSPA2,IFIH1,IFNGR1,IKBKE,IL1B,IRF1,MAPK11,PDGFC,PDGFD,SCARA5,TLR3,TLR4
PCP pathway	1.77	0.183	0.302	FZD1,FZD5,FZD8,JUNB,LGR4,WNT11,WNT4,WNT5A,WNT6,WNT7B,WNT9A
Sperm Motility	1.76	0.135	-0.258	CACNA1G,CACNA1H,EPHB2,EPHB3,ERBB3,FGFR3,FGFR4,FYN,GUCY1A2,ITPR2,MRAS,NTRK3,PDE1A,PDE1C,PLA2G4A,PLA2G4C,PLAAT3,PLCB1,PLCE1,PRKCD,PRKCG,PRKCH,PTK2B,ROR1,SLC12A2,STYK1,SYK,TNK1,TXK,TYRO3
Aryl Hydrocarbon Receptor Signaling	1.76	0.147	0.5	ALDH16A1,ALDH1A3,ALDH1L2,CCNA2,CCNE1,CDKN1A,CHEK2,DHFR,E2F1,FAS,FOS,GSTA1,GSTA2,IL1B,IL6,MDM2,NCOA2,NFIX,NR2F1,TFF1,TGFB2
Endocannabinoid Cancer Inhibition Pathway	1.76	0.147	-1.342	ADCY5,ATF3,ATF4,CASP1,CCNE1,CDH1,CDKN1A,HNF1A,MMP2,NUPR1,PDGFC,PIK3CD,PIK3R3,PRKAA1,TCF4,TCF7,TRIB3,TWIST1,VEGFA,VEGFC,VEGFD
NAD biosynthesis II (from tryptophan)	1.74	0.333	0	AFMID,NMNAT2,QPRT,TDO2
Guanosine Nucleotides Degradation III	1.74	0.333	-1	GDA,NT5C,NT5E,XDH
Endothelin-1 Signaling	1.74	0.138	0	ADCY5,CASP1,ECE1,EDN1,EDNRA,FOS,GUCY1A2,HMOX1,ITPR2,MAPK11,MRAS,PIK3CD,PIK3R3,PLA2G4A,PLA2G4C,PLAAT3,PLCB1,PLCE1,PLD5,PRKCD,PRKCG,PRKCH,RAP2B,RASD1,RRAS,SHC1
Differential Regulation of Cytokine Production in Macrophages and T Helper Cells by IL-17A and IL-17F	1.73	0.278	#NUM!	CCL2,CCL5,CXCL1,IL1B,IL6
Purine Nucleotides Degradation II (Aerobic)	1.73	0.278	-0.447	ADAT3,GDA,NT5C,NT5E,XDH
Superpathway of Serine and Glycine Biosynthesis I	1.71	0.429	#NUM!	PHGDH,PSAT1,SHMT2
Antiproliferative Role of Somatostatin Receptor 2	1.71	0.169	0.707	CDKN1A,GNB3,GNG11,GNG4,GUCY1A2,MRAS,NT5C,PIK3CD,PIK3R3,RAP2B,RASD1,RRAS,SOX15
Granulocyte Adhesion and Diapedesis	1.71	0.139	#NUM!	C5,CCL2,CCL26,CCL5,CDH5,CLDN2,CLDN4,CSF3R,CXCL1,CXCL5,CXCL8,FPR1,ICAM1,IL1B,IL1R1,IL33,ITGB2,JAM3,MMP14,MMP2,MMP24,PPBP,SDC4,SELPLG,TNFRSF11B
Androgen Signaling	1.71	0.147	-1.069	CACNA1D,CACNA1G,CACNA1H,CACNA2D1,CACNA2D3,CACNG6,CACNG7,CACNG8,GNB3,GNG11,GNG4,MRAS,NCOA2,POLR2C,POLR2J2/POLR2J3,PRKCD,PRKCG,PRKCH,SHC1,TGFB1I1
G-Protein Coupled Receptor Signaling	1.69	0.129	#NUM!	ADCY5,ADORA1,ADRA1B,ADRA2A,AGTR1,ATF4,DRD4,FPR1,FYN,IKBKE,MAP3K8,MRAS,NPY1R,OPRL1,PDE1A,PDE1C,PDE3A,PDE5A,PDE6G,PDE7B,PDE9A,PIK3CD,PIK3R3,PLCB1,PRKCG,PTK2B,RAP1GAP,RAP2B,RASD1,RASGRP1,RGS10,RGS2,RRAS,S1PR1,SHC1
Inhibition of Matrix Metalloproteases	1.68	0.205	0	ADAM12,HSPG2,LRP1,MMP14,MMP2,MMP24,TFPI2,TIMP2
Tryptophan Degradation X (Mammalian, via Tryptamine)	1.68	0.24	-0.447	AKR1B10,ALDH1A3,DDC,MAOA,MAOB,SMOX
Role of Wnt/GSK-3β Signaling in the Pathogenesis of Influenza	1.67	0.167	1	FZD1,FZD5,FZD8,HNF1A,NCOA2,TCF4,TCF7,WNT11,WNT4,WNT5A,WNT6,WNT7B,WNT9A
Sumoylation Pathway	1.66	0.155	-0.905	CDH1,CEBPA,DIRAS3,FAS,FOS,HDAC1,ISG20,MDM2,PML,RHOBTB1,RHOBTB2,RHOD,RHOV,RND1,RND3,SNCA
White Adipose Tissue Browning Pathway	1.65	0.147	-1.886	ADCY5,ATF4,CACNA1D,CACNA1G,CACNA1H,CACNA2D1,CACNA2D3,CACNG6,CACNG7,CACNG8,CAMP,DIO2,FGFR3,FGFR4,GUCY1A2,MAPK11,PPARGC1A,PRKAA1,VEGFA
Proline Degradation	1.64	0.667	#NUM!	LOC102724788/PRODH,PRODH2
N-acetylglucosamine Degradation I	1.64	0.667	#NUM!	AMDHD2,GNPDA1
Methylglyoxal Degradation III	1.63	0.263	-1.342	ADH4,AKR1B1,AKR1B10,AKR1C1/AKR1C2,AKR1C3
DNA damage-induced 14-3-3σ Signaling	1.63	0.263	#NUM!	BRCA1,CCNB1,CCNE1,CDK1,SFN
BEX2 Signaling Pathway	1.63	0.165	0.277	BCL2,CDH2,CDKN1A,HNF1A,MMP2,PDGFC,PPP2R1B,SPP1,TCF4,TCF7,VEGFA,VEGFC,VEGFD
Role of IL-17A in Psoriasis	1.62	0.308	#NUM!	CXCL1,CXCL5,CXCL8,S100A9
Cholesterol Biosynthesis I	1.62	0.308	2	DHCR7,FDFT1,LSS,MSMO1
Bile Acid Biosynthesis, Neutral Pathway	1.62	0.308	-2	AKR1C1/AKR1C2,AKR1C3,BAAT,HSD3B7
Cholesterol Biosynthesis II (via 24,25-dihydrolanosterol)	1.62	0.308	2	DHCR7,FDFT1,LSS,MSMO1
Cholesterol Biosynthesis III (via Desmosterol)	1.62	0.308	2	DHCR7,FDFT1,LSS,MSMO1
α-Adrenergic Signaling	1.61	0.156	-0.632	ADCY5,ADRA2A,GNB3,GNG11,GNG4,ITPR2,MRAS,PHKA2,PRKCD,PRKCG,PRKCH,PYGB,RAP2B,RASD1,RRAS
Communication between Innate and Adaptive Immune Cells	1.61	0.156	#NUM!	CCL5,CCR7,CD83,CXCL8,HLA-B,HLA-C,HLA-F,IL1B,IL33,IL6,TLR1,TLR3,TLR4,TNFSF13,TNFSF13B
Graft-versus-Host Disease Signaling	1.59	0.188	#NUM!	FAS,HLA-B,HLA-C,HLA-DMA,HLA-DMB,HLA-F,IL1B,IL33,IL6
IL-17 Signaling	1.59	0.163	#NUM!	CCL2,CXCL1,CXCL5,CXCL8,IL6,MAPK11,MRAS,MUC5B,PIK3CD,PIK3R3,RAP2B,RASD1,RRAS
Insulin Receptor Signaling	1.59	0.143	0	ASIC1,EIF4EBP1,FYN,GRB10,INPP5D,IRS2,MRAS,PIK3CD,PIK3R3,PPP1R14A,PPP1R14C,PPP1R14D,PPP1R3C,RAP2B,RASD1,RRAS,SCNN1A,SCNN1B,SGK1,SHC1
IL-12 Signaling and Production in Macrophages	1.56	0.144	#NUM!	ALB,APOC1,APOL1,FOS,IFNGR1,IKBKE,IRF1,MAP3K8,MAPK11,PIK3CD,PIK3R3,PRKCD,PRKCG,PRKCH,RBP4,SERPINA1,SPI1,TGFB2,TLR4
Sphingosine and Sphingosine-1-phosphate Metabolism	1.54	0.375	#NUM!	ACER2,ASAH1,SGPP2
Superoxide Radicals Degradation	1.54	0.375	#NUM!	CAT,CYGB,SOD2
CCR3 Signaling in Eosinophils	1.54	0.145	0.577	CCL26,GNB3,GNG11,GNG4,ITPR2,MAPK11,MRAS,PIK3CD,PIK3R3,PLA2G4A,PLA2G4C,PLCB1,PRKCD,PRKCG,PRKCH,RAP2B,RASD1,RRAS
Altered T Cell and B Cell Signaling in Rheumatoid Arthritis	1.52	0.156	#NUM!	CSF1,FAS,HLA-B,HLA-DMA,HLA-DMB,IL1B,IL33,IL6,SPP1,TLR1,TLR3,TLR4,TNFSF13,TNFSF13B
Natural Killer Cell Signaling	1.51	0.132	0.2	COL3A1,FYN,HLA-B,HLA-C,HLA-F,HSPA2,IL18R1,KLRC2,MAP3K15,MAP3K8,MAPK11,MICA,MICB,MRAS,NFATC2,PIK3CD,PIK3R3,PTK2B,RAP2B,RASD1,RRAS,SYK,TNFSF10,ULBP1,ULBP2,WIPF1
LPS-stimulated MAPK Signaling	1.51	0.159	0.905	FOS,IKBKE,MAPK11,MRAS,PIK3CD,PIK3R3,PRKCD,PRKCG,PRKCH,RAP2B,RASD1,RRAS,TLR4
IL-6 Signaling	1.51	0.144	1	ABCB1,CXCL8,FOS,IKBKE,IL1B,IL1R1,IL33,IL6,MAPK11,MRAS,PIK3CD,PIK3R3,RAP2B,RASD1,RRAS,SHC1,TNFRSF11B,VEGFA
VEGF Signaling	1.5	0.152	2.138	ACTA2,BCL2,MRAS,PDGFC,PIK3CD,PIK3R3,PTK2B,RAP2B,RASD1,RRAS,SFN,SHC1,VEGFA,VEGFC,VEGFD
Role of IL-17F in Allergic Inflammatory Airway Diseases	1.5	0.19	1.89	ATF4,CCL2,CXCL1,CXCL5,CXCL8,IL11,IL1B,IL6
Calcium-induced T Lymphocyte Apoptosis	1.49	0.167	-0.632	CHP1,HDAC1,HLA-B,HLA-DMA,HLA-DMB,ITPR2,NFATC2,NR4A1,PRKCD,PRKCG,PRKCH
MSP-RON Signaling Pathway	1.48	0.172	#NUM!	ACTA2,CCL2,CSF1,F12,IL3RA,ITGB2,KLK10,PIK3CD,PIK3R3,TLR4
Synaptic Long Term Depression	1.48	0.132	-1.706	CACNA1D,CACNA1G,CACNA1H,CACNA2D1,CACNA2D3,CACNG6,CACNG7,CACNG8,GUCY1A2,ITPR2,MRAS,NT5C,PLA2G4A,PLA2G4C,PLAAT3,PLCB1,PLCE1,PPP2R1B,PRKCD,PRKCG,PRKCH,RAP2B,RASD1,RRAS,SOX15
Ephrin Receptor Signaling	1.47	0.133	0.258	ATF4,DOK1,EFNA4,EPHB2,EPHB3,FYN,GNB3,GNG11,GNG4,GRIN2C,GRIN3B,MRAS,NCK2,NGEF,PDGFC,PDGFD,RAP2B,RASD1,RRAS,SHC1,VEGFA,VEGFC,VEGFD,WIPF1
IL-17A Signaling in Fibroblasts	1.47	0.2	#NUM!	CCL2,CXCL5,FOS,IKBKE,IL6,LCN2,MAPK11
Noradrenaline and Adrenaline Degradation	1.47	0.2	-1.134	ADH1C,ADH4,ADH6,ALDH1A3,MAOA,MAOB,SMOX
tRNA Splicing	1.44	0.186	-0.707	PDE1A,PDE1C,PDE3A,PDE5A,PDE6G,PDE7B,PDE9A,TSEN15
ErbB4 Signaling	1.44	0.164	1.265	MRAS,NRG1,PIK3CD,PIK3R3,PRKCD,PRKCG,PRKCH,RAP2B,RASD1,RRAS,SHC1
UVC-Induced MAPK Signaling	1.44	0.176	-0.378	FOS,MAPK11,MRAS,PRKCD,PRKCG,PRKCH,RAP2B,RASD1,RRAS
Endocannabinoid Neuronal Synapse Pathway	1.42	0.141	-1	ADCY5,CACNA1D,CACNA1G,CACNA1H,CACNA2D1,CACNA2D3,CACNG6,CACNG7,CACNG8,CHP1,GNB3,GNG11,GRIN2C,GRIN3B,MAPK11,MGLL,PLCB1,PLCE1
Dendritic Cell Maturation	1.4	0.131	1.279	ATF4,CCR7,CD83,COL3A1,FSCN1,HLA-B,HLA-C,HLA-DMA,HLA-DMB,HLA-F,ICAM1,IKBKE,IL1B,IL32,IL33,IL6,MAPK11,PIK3CD,PIK3R3,PLCB1,PLCE1,TLR3,TLR4,TNFRSF11B
Adenosine Nucleotides Degradation II	1.4	0.267	0	ADAT3,NT5C,NT5E,XDH
HGF Signaling	1.4	0.144	0	CDKN1A,ETS2,FOS,HGF,IL6,MAP3K15,MAP3K8,MRAS,PIK3CD,PIK3R3,PRKCD,PRKCG,PRKCH,RAP2B,RASD1,RRAS
Type I Diabetes Mellitus Signaling	1.4	0.144	0.333	BCL2,CPE,FAS,HLA-B,HLA-C,HLA-DMA,HLA-DMB,HLA-F,IFNGR1,IKBKE,IL1B,IL1R1,IRF1,MAPK11,SOCS2,TNFRSF11B
IL-4 Signaling	1.4	0.153	#NUM!	HLA-B,HLA-DMA,HLA-DMB,HMGA1,INPP5D,MRAS,NFATC2,PIK3CD,PIK3R3,RAP2B,RASD1,RRAS,SHC1
Synaptic Long Term Potentiation	1.39	0.14	0.243	ATF4,CHP1,GRIN2C,GRIN3B,ITPR2,MRAS,PLCB1,PLCE1,PPP1R14A,PPP1R14C,PPP1R14D,PPP1R3C,PRKCD,PRKCG,PRKCH,RAP2B,RASD1,RRAS
Cardiac Hypertrophy Signaling	1.38	0.125	0.816	ADCY5,ADRA1B,ADRA2A,CACNA1D,CHP1,DIRAS3,GNB3,GNG11,GNG4,IL6,MAP3K15,MAP3K8,MAPK11,MAPKAPK3,MRAS,MYL9,PIK3CD,PIK3R3,PLCB1,PLCE1,RAP2B,RASD1,RHOBTB1,RHOBTB2,RHOD,RHOV,RND1,RND3,RRAS,TGFB2
Sonic Hedgehog Signaling	1.38	0.207	#NUM!	ARRB2,CCNB1,CDK1,GLI2,HHIP,SHH
Mouse Embryonic Stem Cell Pluripotency	1.37	0.146	1.155	FZD1,FZD5,FZD8,HNF1A,ID3,LIFR,MAPK11,MRAS,PIK3CD,PIK3R3,RAP2B,RASD1,RRAS,TCF4,TCF7
Heme Degradation	1.37	0.5	#NUM!	BLVRB,HMOX1
N-acetylglucosamine Degradation II	1.37	0.5	#NUM!	AMDHD2,GNPDA1
Acetate Conversion to Acetyl-CoA	1.37	0.5	#NUM!	ACSL1,ACSS1
Role of JAK1 and JAK3 in γc Cytokine Signaling	1.36	0.159	#NUM!	IL7R,IRS2,MRAS,PIK3CD,PIK3R3,PTK2B,RAP2B,RASD1,RRAS,SHC1,SYK
SPINK1 General Cancer Pathway	1.36	0.159	2.53	IL6,MRAS,MT1A,MT1F,MT1X,PIK3CD,PIK3R3,PRSS3,RAP2B,RASD1,RRAS
IL-2 Signaling	1.35	0.164	1.667	FOS,MRAS,PIK3CD,PIK3R3,PTK2B,RAP2B,RASD1,RRAS,SHC1,SYK
iNOS Signaling	1.34	0.178	1.342	FOS,HMGA1,IFNGR1,IKBKE,IRF1,LY96,MAPK11,TLR4
Insulin Secretion Signaling Pathway	1.32	0.123	-0.928	ABCC8,ADCY5,ATF4,CACNA1D,CACNA1G,CACNA1H,CPE,EIF4EBP1,FYN,GIP,GIPR,HNF1A,ITPR2,KCNJ11,MAPK11,NALCN,PC,PCSK1,PIK3CD,PIK3R3,PLCB1,PLCE1,PRKCD,PRKCG,PRKCH,SCNN1A,SCNN1B,SLC2A3,SLC2A8,SNAP25
Dopamine Degradation	1.32	0.2	0.816	ALDH1A3,MAOA,MAOB,SMOX,SULT1A1,SULT1A2
Neuregulin Signaling	1.32	0.146	0.277	AREG,ERBB3,ERRFI1,MRAS,NRG1,PIK3R3,PRKCD,PRKCG,PRKCH,RAP2B,RASD1,RRAS,SHC1,TGFA
Coronavirus Pathogenesis Pathway	1.31	0.133	0	AGT,AGTR1,ATF4,BCL2,CASP1,CCL2,CCL5,CXCL8,DDX58,E2F1,E2F7,FAU,FOS,IL1B,IL6,IRF7,MAPK11,RPS11,RPS16,STING1
T Cell Receptor Signaling	1.31	0.143	#NUM!	FOS,FYN,IKBKE,MALT1,MRAS,NFATC2,PIK3CD,PIK3R3,PTPRC,PTPRH,RAP2B,RASD1,RASGRP1,RRAS,TXK
Wnt/Ca+ pathway	1.31	0.161	-1.265	ATF4,FZD1,FZD5,FZD8,NFATC2,PDE6G,PLCB1,PLCE1,ROR1,WNT5A
Cardiac β-adrenergic Signaling	1.31	0.135	-1	ADCY5,CACNA1D,GNB3,GNG11,GNG4,MRAS,PDE1A,PDE1C,PDE3A,PDE5A,PDE6G,PDE7B,PDE9A,PKIA,PPP1R14A,PPP1R14C,PPP1R14D,PPP1R3C,PPP2R1B
Thyroid Hormone Metabolism II (via Conjugation and/or Degradation)	1.3	0.184	-0.378	DIO2,SULT1A1,SULT1A2,UGT1A8 (includes others),UGT2B10,UGT2B15,UGT2B7
Ethanol Degradation IV	1.3	0.217	1.342	ACSL1,ACSS1,ALDH1A3,CAT,CYGB
Apelin Cardiac Fibroblast Signaling Pathway	1.3	0.217	-0.447	AGTR1,CCN2,IL6,PRKAA1,TGFB2
Dermatan Sulfate Biosynthesis (Late Stages)	1.29	0.174	0.707	CHST3,DSE,HS3ST1,HS3ST3B1,NDST1,SULT1A1,SULT1A2,SULT2B1
Ceramide Signaling	1.29	0.148	-0.577	BCL2,FOS,MRAS,PIK3CD,PIK3R3,PPP2R1B,RAP2B,RASD1,RRAS,S1PR1,S1PR4,S1PR5,TNFRSF11B
Heparan Sulfate Biosynthesis (Late Stages)	1.28	0.155	0.302	AARS1,CHST3,EXTL3,GLCE,HS3ST1,HS3ST3B1,NDST1,PLA1A,SULT1A1,SULT1A2,SULT2B1
ATM Signaling	1.28	0.144	-0.577	ATF4,BRCA1,CCNB1,CDC25A,CDC25C,CDK1,CDKN1A,CHEK2,FANCD2,GADD45B,MAPK11,MDM2,PPM1D,PPP2R1B
Prostanoid Biosynthesis	1.27	0.3	#NUM!	CYP2S1,PTGES,TBXAS1
UVA-Induced MAPK Signaling	1.25	0.143	0.378	FOS,MAPK11,MRAS,PARP10,PARP14,PARP8,PARP9,PIK3CD,PIK3R3,PLCB1,PLCE1,RAP2B,RASD1,RRAS
nNOS Signaling in Neurons	1.25	0.17	1	CAPN5,CHP1,GRIN2C,GRIN3B,PRKCD,PRKCG,PRKCH,RASD1
Triacylglycerol Degradation	1.25	0.17	0	AARS1,CEL,CES1,LIPG,MGLL,NDST1,PLA1A,PNPLA4
tRNA Charging	1.24	0.179	-1.89	AARS1,CARS1,GARS1,LARS2,MARS1,SARS2,YARS1
Vitamin-C Transport	1.23	0.208	#NUM!	LRRC8B,LRRC8D,NXN,SLC23A1,SLC2A3
PTEN Signaling	1.22	0.135	0.258	BCL2,BMPR1B,CDKN1A,FGFR3,FGFR4,IGF2R,IKBKE,INPP5D,MRAS,NTRK3,PIK3CD,PIK3R3,RAP2B,RASD1,RRAS,SHC1,TNFRSF11A
Paxillin Signaling	1.22	0.139	1.414	ACTA2,ITGA10,ITGA11,ITGAX,ITGB2,ITGB4,MAPK11,MRAS,NCK2,PIK3CD,PIK3R3,PTK2B,RAP2B,RASD1,RRAS
Caveolar-mediated Endocytosis Signaling	1.21	0.151	#NUM!	ACTA2,ALB,FYN,HLA-B,HLA-C,HLA-F,ITGA10,ITGA11,ITGAX,ITGB2,ITGB4
Ethanol Degradation II	1.2	0.188	-0.816	ACSL1,ACSS1,ADH1C,ADH4,ADH6,ALDH1A3
P2Y Purigenic Receptor Signaling Pathway	1.2	0.134	-0.775	ADCY5,ATF4,FOS,GNB3,GNG11,GNG4,MRAS,PIK3CD,PIK3R3,PLCB1,PLCE1,PRKCD,PRKCG,PRKCH,RAP2B,RASD1,RRAS
Prostate Cancer Signaling	1.2	0.143	#NUM!	ATF4,BCL2,CCNE1,CDKN1A,E2F1,MDM2,MRAS,NKX3-1,PIK3CD,PIK3R3,RAP2B,RASD1,RRAS
ErbB2-ErbB3 Signaling	1.19	0.154	1	ERBB3,ETV4,MRAS,NRG1,PIK3CD,PIK3R3,RAP2B,RASD1,RRAS,SHC1
Serine Biosynthesis	1.17	0.4	#NUM!	PHGDH,PSAT1
dTMP De Novo Biosynthesis	1.17	0.4	#NUM!	DHFR,SHMT2
IL-17A Signaling in Gastric Cells	1.16	0.2	#NUM!	CCL5,CXCL1,CXCL8,FOS,MAPK11
Cancer Drug Resistance By Drug Efflux	1.13	0.155	#NUM!	ABCB1,MDM2,mir-27,MRAS,PIK3CD,PIK3R3,RAP2B,RASD1,RRAS
IL-15 Production	1.12	0.132	-0.5	EPHB2,EPHB3,ERBB3,FGFR3,FGFR4,FYN,IL6,IRF1,NTRK3,PTK2B,ROR1,STYK1,SYK,TNK1,TXK,TYRO3
Calcium Signaling	1.11	0.121	-1.5	ACTA2,ATF4,CACNA1D,CACNA1G,CACNA1H,CACNA2D1,CACNA2D3,CACNG6,CACNG7,CACNG8,CAMKK1,CHP1,GRIN2C,GRIN3B,HDAC1,ITPR2,MCU,MYH14,MYL9,NFATC2,RAP2B,TNNT1,TP63,TPM1,TRPC6
Erythropoietin Signaling	1.11	0.145	#NUM!	FOS,MRAS,PIK3CD,PIK3R3,PRKCD,PRKCG,PRKCH,RAP2B,RASD1,RRAS,SHC1
BMP signaling pathway	1.11	0.141	1.265	BMP1,BMP2,BMP6,BMPR1B,FST,MAPK11,MRAS,RAP2B,RASD1,RRAS,RUNX2,SMAD6
Fcγ Receptor-mediated Phagocytosis in Macrophages and Monocytes	1.11	0.138	0.577	ACTA2,FYN,HMOX1,INPP5D,NCK2,PIK3R3,PLD5,PRKCD,PRKCG,PRKCH,PTK2B,SYK,VASP
Triacylglycerol Biosynthesis	1.1	0.167	-0.378	ABHD5,ELOVL2,GPAT3,LCLAT1,LPCAT4,MBOAT7,PLPPR3
Cellular Effects of Sildenafil (Viagra)	1.1	0.13	#NUM!	ACTA2,ADCY5,CACNA1D,CACNG6,CACNG7,CACNG8,GUCY1A2,ITPR2,KCNH2,MYH14,MYL9,PDE1A,PDE1C,PDE3A,PDE5A,PLCB1,PLCE1
Inhibition of Angiogenesis by TSP1	1.1	0.176	#NUM!	CD36,FYN,GUCY1A2,HSPG2,MAPK11,VEGFA
Relaxin Signaling	1.09	0.127	0.333	ADCY5,FOS,GNB3,GNG11,GNG4,GUCY1A2,MRAS,NT5C,PDE1A,PDE1C,PDE3A,PDE5A,PDE6G,PDE7B,PDE9A,PIK3CD,PIK3R3,SOX15,VEGFA
Dopamine Receptor Signaling	1.08	0.143	#NUM!	ADCY5,DDC,DRD4,MAOA,MAOB,PPP1R14A,PPP1R14C,PPP1R14D,PPP1R3C,PPP2R1B,SMOX
Glucocorticoid Receptor Signaling	1.07	0.113	#NUM!	AGT,BCL2,CCL2,CCL5,CDKN1A,CEBPA,CHP1,CXCL8,FGG,FKBP5,FOS,HSPA2,ICAM1,IKBKE,IL1B,IL6,KRT12,KRT15,KRT4,MAPK11,MRAS,NCOA2,NFATC2,PBX1,PCK2,PIK3CD,PIK3R3,PLAU,POLR2C,POLR2J2/POLR2J3,PRKAA1,RAP2B,RASD1,RRAS,SGK1,SHC1,SMAD2,TGFB2
Retinoic acid Mediated Apoptosis Signaling	1.06	0.15	3	IRF1,PARP10,PARP14,PARP8,PARP9,TNFRSF10A,TNFRSF10B,TNFRSF10C,TNFSF10
Melatonin Degradation I	1.06	0.15	-1	CYP2S1,CYP2U1,CYP3A5,SULT1A1,SULT1A2,UGT1A8 (includes others),UGT2B10,UGT2B15,UGT2B7
PPARα/RXRα Activation	1.05	0.121	0	ABCA1,ACVR1,ACVR1B,ADCY5,CD36,FASN,GPD2,IKBKE,IL1B,IL1R1,IL6,MRAS,NR2F1,PLCB1,PLCE1,PPARGC1A,PRKAA1,RAP2B,RASD1,RRAS,SHC1,SMAD2,TGFB2
IL-10 Signaling	1.05	0.145	#NUM!	ARG2,BLVRB,FOS,HMOX1,IKBKE,IL1B,IL1R1,IL33,IL6,MAPK11
Germ Cell-Sertoli Cell Junction Signaling	1.05	0.123	#NUM!	ACTA2,CDH1,CDH2,DIRAS3,EPN3,MAP3K15,MAP3K8,MRAS,PIK3CD,PIK3R3,RAP2B,RASD1,RHOBTB1,RHOBTB2,RHOD,RHOV,RND1,RND3,RRAS,TGFB2,TUBA4A
Heparan Sulfate Biosynthesis	1.05	0.141	0.302	AARS1,CHST3,EXTL3,GLCE,HS3ST1,HS3ST3B1,NDST1,PLA1A,SULT1A1,SULT1A2,SULT2B1
Epithelial Adherens Junction Signaling	1.05	0.125	#NUM!	ACTA2,ACVR1,ACVR1B,CDH1,CDH2,EPN3,HGF,HNF1A,MRAS,MYH14,MYL9,NOTCH1,RAP2B,RASD1,RRAS,TCF4,TCF7,TGFB2,TUBA4A
Glutamine Biosynthesis I	1.05	1	#NUM!	GLUL
Glutamate Removal from Folates	1.05	1	#NUM!	GGH
Asparagine Biosynthesis I	1.05	1	#NUM!	ASNS
Lanosterol Biosynthesis	1.05	1	#NUM!	LSS
UVB-Induced MAPK Signaling	1.04	0.154	-0.378	EIF4EBP1,FOS,MAPK11,PIK3CD,PIK3R3,PRKCD,PRKCG,PRKCH
Apelin Endothelial Signaling Pathway	1.03	0.13	0.535	ADCY5,CCL2,FOS,ICAM1,MRAS,PIK3CD,PIK3R3,PLCB1,PRKAA1,PRKCD,PRKCG,PRKCH,RAP2B,RASD1,RRAS
PAK Signaling	1.02	0.134	1.155	EPHB3,MRAS,MYL9,NCK2,PDGFC,PDGFD,PIK3CD,PIK3R3,PTK2B,RAP2B,RASD1,RRAS,SHC1
NAD Biosynthesis from 2-amino-3-carboxymuconate Semialdehyde	1.02	0.333	#NUM!	NMNAT2,QPRT
Arginine Biosynthesis IV	1.02	0.333	#NUM!	ASL,GLUD1
Ceramide Biosynthesis	1.02	0.333	#NUM!	DEGS2,SPTSSA
Arginine Degradation VI (Arginase 2 Pathway)	1.02	0.333	#NUM!	ARG2,PYCR1
Tryptophan Degradation to 2-amino-3-carboxymuconate Semialdehyde	1.02	0.333	#NUM!	AFMID,TDO2
Ceramide Degradation	1.02	0.333	#NUM!	ACER2,ASAH1
RANK Signaling in Osteoclasts	1.02	0.136	0.632	CHP1,FOS,IKBKE,MAP3K15,MAP3K8,MAPK11,NFATC2,PIK3CD,PIK3R3,PTK2B,TNFRSF11A,TRAF5
Neuroprotective Role of THOP1 in Alzheimer's Disease	1.01	0.129	0	AGT,C1R,DPP4,ECE1,F7,HLA-B,HLA-C,HLA-F,KLK10,MME,NTS,PRSS22,PRSS23,PRSS3,TPSG1
The Visual Cycle	1	0.2	#NUM!	AKR1B10,AKR1C3,DHRS3,RDH10
Inflammasome pathway	1	0.2	2	CASP1,CTSB,IL1B,TLR4
Salvage Pathways of Pyrimidine Ribonucleotides	0.996	0.133	1.941	AK7,APOBEC3B,APOBEC3F,APOBEC3H,CDK1,MAP3K8,NEK2,PLK1,PRKAA1,PRKCD,PRKCH,SGK1,TTK
Regulation of IL-2 Expression in Activated and Anergic T Lymphocytes	0.991	0.135	#NUM!	CHP1,FOS,FYN,IKBKE,MALT1,MRAS,NFATC2,RAP2B,RASD1,RRAS,SMAD2,TGFB2
Fc Epsilon RI Signaling	0.987	0.128	0.277	FYN,INPP5D,MAPK11,MRAS,PIK3CD,PIK3R3,PLA2G4A,PLA2G4C,PRKCD,PRKCG,PRKCH,RAP2B,RASD1,RRAS,SYK
FLT3 Signaling in Hematopoietic Progenitor Cells	0.987	0.138	1	ATF4,EIF4EBP1,INPP5D,MAPK11,MRAS,PIK3CD,PIK3R3,RAP2B,RASD1,RRAS,SHC1
Role of MAPK Signaling in the Pathogenesis of Influenza	0.987	0.138	#NUM!	BCL2,CCL2,CCL5,MAPK11,MRAS,PLA2G4A,PLA2G4C,PLAAT3,RAP2B,RASD1,RRAS
JAK/Stat Signaling	0.987	0.138	0.632	CDKN1A,FOS,IL6,MRAS,PIK3CD,PIK3R3,RAP2B,RASD1,RRAS,SHC1,SOCS2
Chemokine Signaling	0.987	0.138	0.333	CCL2,CCL5,FOS,MAPK11,MRAS,NOX1,PLCB1,PTK2B,RAP2B,RASD1,RRAS
CDK5 Signaling	0.979	0.13	0.577	ADCY5,FOSB,LAMA1,LAMC1,MAPK11,MRAS,PPP1R14A,PPP1R14C,PPP1R14D,PPP1R3C,PPP2R1B,RAP2B,RASD1,RRAS
Oleate Biosynthesis II (Animals)	0.979	0.231	#NUM!	FADS1,FADS2,SCD
Urate Biosynthesis/Inosine 5'-phosphate Degradation	0.979	0.231	#NUM!	NT5C,NT5E,XDH
AMPK Signaling	0.971	0.117	-0.229	ADRA1B,ADRA2A,AK7,ATF4,CCNA2,CDKN1A,CPT2,EIF4EBP1,FASN,HNF4A,IRS2,MAPK11,MRAS,PCK2,PFKFB2,PHLPP2,PIK3CD,PIK3R3,PPARGC1A,PPM1D,PPM1H,PPM1K,PPP2R1B,PRKAA1,RAB27A
PI3K/AKT Signaling	0.971	0.12	0.535	BCL2,CDKN1A,EIF4EBP1,IKBKE,IL18R1,IL1R1,IL22RA1,IL3RA,IL7R,INPP5D,MAP3K8,MDM2,MRAS,PIK3CD,PIK3R3,PPP2R1B,RAP2B,RASD1,RRAS,SFN,SHC1
T Cell Exhaustion Signaling Pathway	0.971	0.12	-1.508	ACVR1,ACVR1B,FOS,HLA-B,HLA-C,HLA-DMA,HLA-DMB,HLA-F,IL6,LAG3,MRAS,NFATC2,PIK3CD,PIK3R3,PPP2R1B,RAP2B,RASD1,RRAS,SMAD2,TCF7,VEGFA
Role of IL-17A in Arthritis	0.963	0.148	#NUM!	CCL2,CCL5,CXCL1,CXCL5,CXCL8,MAPK11,PIK3CD,PIK3R3
Cyclins and Cell Cycle Regulation	0.959	0.136	1.265	CCNA2,CCNB1,CCNE1,CDC25A,CDK1,CDKN1A,E2F1,E2F7,HDAC1,PPP2R1B,TGFB2
Cell Cycle Regulation by BTG Family Proteins	0.955	0.162	1.342	BTG2,CCNE1,E2F1,E2F7,HOXB9,PPP2R1B
Notch Signaling	0.955	0.162	#NUM!	DTX2,DTX4,HES1,MFNG,NOTCH1,NUMBL
Putrescine Degradation III	0.943	0.19	0	ALDH1A3,MAOA,MAOB,SMOX
Role of p14/p19ARF in Tumor Suppression	0.943	0.172	-2	E2F1,MDM2,NPM3,PIK3CD,PIK3R3
Necroptosis Signaling Pathway	0.943	0.121	0.688	CAPN5,CASP1,CHP1,FAS,GLUD1,GLUL,MDM2,MLKL,PELI1,PLA2G4A,PLA2G4C,PPIF,TLR3,TLR4,TNFRSF10A,TNFRSF10B,TNFRSF11B,TNFSF10,TYRO3
Role of Oct4 in Mammalian Embryonic Stem Cell Pluripotency	0.936	0.152	#NUM!	BRCA1,CCNF,ETS2,FOXA2,NR2F1,NR6A1,SPP1
Death Receptor Signaling	0.936	0.132	2.887	ACTA2,BCL2,FAS,IKBKE,PARP10,PARP14,PARP8,PARP9,TNFRSF10A,TNFRSF10B,TNFSF10,TNFSF15
NF-κB Activation by Viruses	0.932	0.134	1.265	IKBKE,ITGB2,MRAS,PIK3CD,PIK3R3,PRKCD,PRKCG,PRKCH,RAP2B,RASD1,RRAS
IL-17A Signaling in Airway Cells	0.924	0.141	2.236	CXCL1,CXCL5,IKBKE,IL6,MAPK11,MUC5AC,MUC5B,PIK3CD,PIK3R3
Phospholipases	0.924	0.141	0	HMOX1,LIPG,PLA1A,PLA2G4A,PLA2G4C,PLAAT3,PLCB1,PLCE1,PLD5
Adrenomedullin signaling pathway	0.924	0.117	0.229	ADCY5,BCL2,C3,FOS,GUCY1A2,IL1B,IL33,ITPR2,KCNH2,MAPK11,MMP2,MRAS,NT5C,PIK3CD,PIK3R3,PLCB1,PLCE1,PTK2B,RAP2B,RASD1,RRAS,SHC1,SOX15
Huntington's Disease Signaling	0.917	0.114	0.775	ATF4,CAPN5,CASP1,CLTCL1,CPLX2,DNM3,GLS,GNB3,GNG11,GNG4,HAP1,HDAC1,HSPA2,PACSIN1,PIK3CD,PIK3R3,PLCB1,POLR2C,POLR2J2/POLR2J3,PRKCD,PRKCG,PRKCH,SGK1,SHC1,SNAP25,SNCA,STX1A
eNOS Signaling	0.907	0.119	0	ADCY5,AQP3,AQP7,CCNA2,GUCY1A2,HSPA2,ITPR2,NOSTRIN,PDGFC,PIK3CD,PIK3R3,PRKAA1,PRKCD,PRKCG,PRKCH,SLC7A1,VEGFA,VEGFC,VEGFD
Mevalonate Pathway I	0.9	0.214	#NUM!	ACAT2,HMGCS1,IDI1
Unfolded protein response	0.896	0.143	-1.89	ATF4,BCL2,CEBPA,CEBPG,ERO1B,HSPA2,INSIG1,XBP1
Chronic Myeloid Leukemia Signaling	0.873	0.126	#NUM!	CDKN1A,E2F1,E2F7,HDAC1,IKBKE,MDM2,MRAS,PIK3CD,PIK3R3,RAP2B,RASD1,RRAS,TGFB2
April Mediated Signaling	0.873	0.154	-0.447	FOS,IKBKE,MAPK11,NFATC2,TNFSF13,TRAF5
Inhibition of ARE-Mediated mRNA Degradation Pathway	0.873	0.123	2.324	CD70,EXOSC5,MAPK11,PPP2R1B,SFN,TNFRSF11B,TNFSF10,TNFSF13,TNFSF13B,TNFSF14,TNFSF15,TNFSF9,ZFP36,ZFP36L2,ZNF331
IL-15 Signaling	0.87	0.133	1.897	CXCL8,MAPK11,MRAS,PIK3CD,PIK3R3,RAP2B,RASD1,RRAS,SHC1,SYK
Pyridoxal 5'-phosphate Salvage Pathway	0.866	0.136	1.667	CDK1,MAP3K8,NEK2,PLK1,PRKAA1,PRKCD,PRKCH,SGK1,TTK
Nicotine Degradation III	0.863	0.14	-1.89	CYP2S1,CYP2U1,CYP3A5,FMO5,UGT1A8 (includes others),UGT2B10,UGT2B15,UGT2B7
Chondroitin Sulfate Biosynthesis (Late Stages)	0.863	0.146	0.378	CHST3,HS3ST1,HS3ST3B1,NDST1,SULT1A1,SULT1A2,SULT2B1
G Protein Signaling Mediated by Tubby	0.848	0.161	#NUM!	GNB3,GNG11,GNG4,MRAS,PLCB1
Toll-like Receptor Signaling	0.845	0.132	0.378	FOS,IL1B,IL33,LY96,MAPK11,TLR1,TLR3,TLR4,TNFAIP3,TRAF4
Neurotrophin/TRK Signaling	0.845	0.132	0.707	ATF4,FOS,MRAS,NTRK3,PIK3CD,PIK3R3,RAP2B,RASD1,RRAS,SHC1
FAK Signaling	0.839	0.126	#NUM!	ACTA2,ARHGAP26,CAPN5,FYN,HMMR,MRAS,PIK3CD,PIK3R3,RAP2B,RASD1,RRAS,TNS1
Cell Cycle: G1/S Checkpoint Regulation	0.836	0.134	-1.414	CCNE1,CDC25A,CDKN1A,E2F1,E2F7,HDAC1,MDM2,NRG1,TGFB2
Tryptophan Degradation III (Eukaryotic)	0.833	0.174	#NUM!	ACAT2,AFMID,CYP2S1,TDO2
ERK/MAPK Signaling	0.827	0.114	-0.218	ATF4,EIF4EBP1,ETS2,FOS,FYN,MRAS,PIK3CD,PIK3R3,PLA2G4A,PLA2G4C,PPP1R14A,PPP1R14C,PPP1R14D,PPP1R3C,PPP2R1B,PRKCD,PRKCG,PTK2B,RAP2B,RASD1,RRAS,SHC1
PDGF Signaling	0.827	0.128	1.897	FOS,INPP5D,MRAS,PDGFC,PDGFD,PIK3CD,PIK3R3,RAP2B,RASD1,RRAS,SHC1
Endocannabinoid Developing Neuron Pathway	0.818	0.122	1.732	ADCY5,ATF4,BRCA1,GNB3,GNG11,MAPK11,MGLL,MRAS,PIK3CD,PIK3R3,RAP1GAP,RAP2B,RASD1,RRAS
Fatty Acid β-oxidation I	0.807	0.156	1.342	ACSL1,ACSL4,ACSL5,SLC27A2,SLC27A3
PD-1, PD-L1 cancer immunotherapy pathway	0.804	0.123	-1.155	CIP2A,HLA-B,HLA-C,HLA-DMA,HLA-DMB,HLA-F,IFNGR1,MR1,PIK3CD,PIK3R3,RASGRP1,TGFB2,TNFRSF11B
Histidine Degradation III	0.801	0.25	#NUM!	AMDHD1,MTHFD2
Dermatan Sulfate Biosynthesis	0.801	0.136	0.707	CHST3,DSE,HS3ST1,HS3ST3B1,NDST1,SULT1A1,SULT1A2,SULT2B1
Salvage Pathways of Pyrimidine Deoxyribonucleotides	0.801	0.25	#NUM!	APOBEC3B,TK1
B Cell Activating Factor Signaling	0.799	0.146	0	FOS,IKBKE,MAPK11,NFATC2,TNFSF13B,TRAF5
Agrin Interactions at Neuromuscular Junction	0.79	0.128	1.414	ACTA2,AGRN,ERBB3,ITGB2,LAMC1,MRAS,NRG1,RAP2B,RASD1,RRAS
IL-7 Signaling Pathway	0.79	0.128	0.707	BCL2,CDC25A,EBF1,FYN,HGF,IL7R,MAPK11,PIK3CD,PIK3R3,SHC1
14-3-3-mediated Signaling	0.772	0.118	-0.277	FOS,MRAS,PIK3CD,PIK3R3,PLCB1,PLCE1,PRKCD,PRKCG,PRKCH,RAP2B,RASD1,RRAS,SFN,SNCA,TUBA4A
Androgen Biosynthesis	0.772	0.188	#NUM!	AKR1C3,GSTA1,HSD3B7
SPINK1 Pancreatic Cancer Pathway	0.772	0.133	0	CPA4,CPB2,CPE,CTSB,F2RL1,KLK10,PRSS3,SMAD2
Asparagine Degradation I	0.764	0.5	#NUM!	ASRGL1
Epoxysqualene Biosynthesis	0.764	0.5	#NUM!	FDFT1
Alanine Degradation III	0.764	0.5	#NUM!	GPT2
Alanine Biosynthesis II	0.764	0.5	#NUM!	GPT2
Palmitate Biosynthesis I (Animals)	0.764	0.5	#NUM!	FASN
Fatty Acid Biosynthesis Initiation II	0.764	0.5	#NUM!	FASN
Cysteine Biosynthesis/Homocysteine Degradation	0.764	0.5	#NUM!	CBS/CBSL
GDP-L-fucose Biosynthesis I (from GDP-D-mannose)	0.764	0.5	#NUM!	GMDS
Glycine Biosynthesis I	0.764	0.5	#NUM!	SHMT2
Glutamine Degradation I	0.764	0.5	#NUM!	GLS
Glutamate Biosynthesis II	0.764	0.5	#NUM!	GLUD1
Glutamate Degradation X	0.764	0.5	#NUM!	GLUD1
Pyrimidine Ribonucleotides Interconversion	0.762	0.143	0	AK7,CTPS2,ENTPD2,ENTPD8,RAD54L,RECQL4
CTLA4 Signaling in Cytotoxic T Lymphocytes	0.757	0.124	#NUM!	AP1M2,AP1S2,CLTCL1,FYN,HLA-B,HLA-C,HLA-F,PIK3CD,PIK3R3,PPP2R1B,SYK
Apelin Cardiomyocyte Signaling Pathway	0.747	0.121	-0.302	CAT,MAPK11,MYL9,PIK3CD,PIK3R3,PLCB1,PLCE1,PRKCD,PRKCG,PRKCH,SLC9A2,SLC9A3
Renal Cell Carcinoma Signaling	0.742	0.125	0.378	FOS,HGF,MRAS,PIK3CD,PIK3R3,RAP2B,RASD1,RRAS,TGFA,VEGFA
Antioxidant Action of Vitamin C	0.742	0.119	0.378	HMOX1,IKBKE,MAPK11,NXN,PLA2G4A,PLA2G4C,PLAAT3,PLCB1,PLCE1,PLD5,SLC23A1,SLC2A3,SLC2A8
Cytotoxic T Lymphocyte-mediated Apoptosis of Target Cells	0.728	0.147	#NUM!	BCL2,FAS,HLA-B,HLA-C,HLA-F
Oncostatin M Signaling	0.728	0.14	1.342	MRAS,PLAU,RAP2B,RASD1,RRAS,SHC1
Role of Hypercytokinemia/hyperchemokinemia in the Pathogenesis of Influenza	0.728	0.14	#NUM!	CCL2,CCL5,CXCL8,IL1B,IL33,IL6
CD28 Signaling in T Helper Cells	0.719	0.117	1.508	CHP1,FOS,FYN,HLA-B,HLA-DMA,HLA-DMB,IKBKE,ITPR2,MALT1,NFATC2,PIK3CD,PIK3R3,PTPRC,SYK
Folate Transformations I	0.719	0.222	#NUM!	MTHFD2,SHMT2
Semaphorin Neuronal Repulsive Signaling Pathway	0.717	0.115	-1.807	DPYSL4,DPYSL5,FYN,GUCY1A2,MYL9,NRP1,PIK3CD,PIK3R3,PLXNA2,RND1,RRAS,SEMA3A,SEMA3E,SEMA6B,VCAN
Lymphotoxin β Receptor Signaling	0.706	0.132	1.89	CXCL1,IKBKE,PIK3CD,PIK3R3,TNFSF14,TRAF4,TRAF5
Neuropathic Pain Signaling In Dorsal Horn Neurons	0.706	0.119	0.577	FOS,GRIN2C,GRIN3B,ITPR2,KCNH2,PIK3CD,PIK3R3,PLCB1,PLCE1,PRKCD,PRKCG,PRKCH
ERK5 Signaling	0.706	0.125	0.707	ATF4,FOS,MAP3K8,MRAS,RAP2B,RASD1,RRAS,SFN,SGK1
iCOS-iCOSL Signaling in T Helper Cells	0.703	0.117	0.632	CHP1,HLA-B,HLA-DMA,HLA-DMB,IKBKE,INPP5D,ITPR2,NFATC2,PIK3CD,PIK3R3,PLEKHA2,PTPRC,SHC1
Role of NFAT in Regulation of the Immune Response	0.701	0.11	0.258	CHP1,FOS,FYN,GNB3,GNG11,GNG4,HLA-B,HLA-DMA,HLA-DMB,IKBKE,ITPR2,MRAS,NFATC2,PIK3CD,PIK3R3,PLCB1,RAP2B,RASD1,RRAS,SYK
Th1 and Th2 Activation Pathway	0.701	0.111	#NUM!	ACVR1,ACVR1B,GATA3,HLA-B,HLA-DMA,HLA-DMB,ICAM1,IFNGR1,IL18R1,IL33,IL6,IRF1,ITGB2,NFATC2,NOTCH1,PIK3CD,PIK3R3,S1PR1,SPI1
Th1 Pathway	0.701	0.116	0.302	GATA3,HLA-B,HLA-DMA,HLA-DMB,ICAM1,IFNGR1,IL18R1,IL6,IRF1,ITGB2,NFATC2,NOTCH1,PIK3CD,PIK3R3
Pyrimidine Ribonucleotides De Novo Biosynthesis	0.697	0.136	0	AK7,CTPS2,ENTPD2,ENTPD8,RAD54L,RECQL4
Apelin Liver Signaling Pathway	0.695	0.154	0	AGT,COL3A1,EDN1,FAS
Activation of IRF by Cytosolic Pattern Recognition Receptors	0.69	0.127	1.414	DDX58,DHX58,IFIH1,IFIT2,IKBKE,IL6,IRF7,ISG15
Rac Signaling	0.684	0.116	1.508	ANK1,CYFIP2,IQGAP2,IQGAP3,MRAS,NCF2,NOX1,PIK3CD,PIK3R3,PTK2B,RAP2B,RASD1,RRAS
Non-Small Cell Lung Cancer Signaling	0.682	0.123	1.414	E2F1,ITPR2,MRAS,PIK3CD,PIK3R3,RAP2B,RASD1,RRAS,TGFA
Superpathway of Geranylgeranyldiphosphate Biosynthesis I (via Mevalonate)	0.664	0.167	#NUM!	ACAT2,HMGCS1,IDI1
Estrogen-Dependent Breast Cancer Signaling	0.658	0.122	0.378	ATF4,FOS,HSD17B11,MRAS,PIK3CD,PIK3R3,RAP2B,RASD1,RRAS
B Cell Development	0.658	0.139	#NUM!	HLA-B,HLA-DMA,HLA-DMB,IL7R,PTPRC
Melanocyte Development and Pigmentation Signaling	0.65	0.117	1.265	ADCY5,ATF4,BCL2,KITLG,MRAS,PIK3CD,PIK3R3,RAP2B,RASD1,RRAS,SHC1
NGF Signaling	0.648	0.114	0.905	ATF4,IKBKE,MAP3K15,MAP3K8,MRAS,PIK3CD,PIK3R3,PRKCD,RAP2B,RASD1,RRAS,SHC1,TRAF4
Adipogenesis pathway	0.648	0.112	#NUM!	BMP2,CEBPA,EBF1,FGFR3,FGFR4,FZD1,FZD5,FZD8,HDAC1,KLF5,SOX9,TCF7,TXNIP,WNT5A,XBP1
Ketolysis	0.646	0.2	#NUM!	ACAT2,OXCT1
B Cell Receptor Signaling	0.644	0.108	1.5	ATF4,EBF1,IKBKE,INPP5D,MALT1,MAP3K15,MAP3K8,MAPK11,MRAS,NFATC2,PIK3AP1,PIK3CD,PIK3R3,PTK2B,PTPRC,RAP2B,RASD1,RRAS,SHC1,SYK
CD40 Signaling	0.642	0.123	0.378	FOS,ICAM1,IKBKE,MAPK11,PIK3CD,PIK3R3,TNFAIP3,TRAF5
Nicotine Degradation II	0.642	0.123	-2.121	CYP2S1,CYP2U1,CYP3A5,FMO5,UGT1A8 (includes others),UGT2B10,UGT2B15,UGT2B7
Regulation of Cellular Mechanics by Calpain Protease	0.642	0.123	-0.816	CAPN5,CCNA2,CCNE1,CDK1,MRAS,RAP2B,RASD1,RRAS
Angiopoietin Signaling	0.636	0.12	0.447	BIRC5,GRB14,IKBKE,MRAS,PIK3CD,PIK3R3,RAP2B,RASD1,RRAS
GABA Receptor Signaling	0.631	0.116	#NUM!	ADCY5,CACNA1D,CACNA1G,CACNA1H,CACNA2D1,CACNA2D3,CACNG6,CACNG7,CACNG8,KCNH2,MRAS
Chondroitin Sulfate Biosynthesis	0.625	0.125	0.378	CHST3,HS3ST1,HS3ST3B1,NDST1,SULT1A1,SULT1A2,SULT2B1
Oxidative Ethanol Degradation III	0.616	0.158	#NUM!	ACSL1,ACSS1,ALDH1A3
Th2 Pathway	0.616	0.11	1.414	ACVR1,ACVR1B,GATA3,HLA-B,HLA-DMA,HLA-DMB,ICAM1,IL33,ITGB2,NFATC2,NOTCH1,PIK3CD,PIK3R3,S1PR1,SPI1
Apelin Muscle Signaling Pathway	0.616	0.158	#NUM!	MRAS,PPARGC1A,PRKAA1
Thyronamine and Iodothyronamine Metabolism	0.607	0.333	#NUM!	DIO2
1,25-dihydroxyvitamin D3 Biosynthesis	0.607	0.333	#NUM!	CYP27B1
Anandamide Degradation	0.607	0.333	#NUM!	FAAH2
Glycerol-3-phosphate Shuttle	0.607	0.333	#NUM!	GPD2
Thyroid Hormone Metabolism I (via Deiodination)	0.607	0.333	#NUM!	DIO2
S-adenosyl-L-methionine Biosynthesis	0.607	0.333	#NUM!	MAT2A
CNTF Signaling	0.6	0.123	1.633	LIFR,MRAS,PIK3CD,PIK3R3,RAP2B,RASD1,RRAS
Telomerase Signaling	0.593	0.112	0.707	CDKN1A,E2F1,ETS2,HDAC1,MRAS,PIK3CD,PIK3R3,PPP2R1B,RAP2B,RASD1,RRAS,SHC1
Ketogenesis	0.585	0.182	#NUM!	ACAT2,HMGCS1
γ-glutamyl Cycle	0.585	0.182	#NUM!	ANPEP,GGT5
Cardiomyocyte Differentiation via BMP Receptors	0.573	0.15	#NUM!	BMP2,BMPR1B,SMAD6
Nur77 Signaling in T Lymphocytes	0.573	0.118	0	BCL2,CHP1,HDAC1,NR4A1,PRKCD,PRKCG,PRKCH,TNFSF10
Reelin Signaling in Neurons	0.567	0.109	1.069	ARHGEF1,ARHGEF2,ARHGEF4,CDH2,FYN,GRIN2C,GRIN3B,ITGB2,MAP1B,MAPK8IP2,PDK4,PIK3CD,PIK3R3,VLDLR
Autoimmune Thyroid Disease Signaling	0.558	0.122	#NUM!	FAS,HLA-B,HLA-C,HLA-DMA,HLA-DMB,HLA-F
Role of BRCA1 in DNA Damage Response	0.535	0.113	1.667	BRCA1,BRIP1,CDKN1A,CHEK2,E2F1,E2F7,FANCA,FANCD2,PLK1
Endometrial Cancer Signaling	0.532	0.117	0.816	CDH1,MRAS,PIK3CD,PIK3R3,RAP2B,RASD1,RRAS
Hematopoiesis from Multipotent Stem Cells	0.53	0.167	#NUM!	CSF1,KITLG
Glycogen Degradation II	0.53	0.167	#NUM!	PGM5,PYGB
Mineralocorticoid Biosynthesis	0.53	0.167	#NUM!	GSTA1,HSD3B7
Growth Hormone Signaling	0.513	0.113	-0.707	CEBPA,FOS,PIK3CD,PIK3R3,PRKCD,PRKCG,PRKCH,SOCS2
Small Cell Lung Cancer Signaling	0.513	0.113	1.633	BCL2,CCNE1,E2F1,IKBKE,PIK3CD,PIK3R3,TRAF4,TRAF5
Mechanisms of Viral Exit from Host Cells	0.511	0.122	#NUM!	ACTA2,NEDD4,PRKCD,PRKCG,PRKCH
Estrogen Biosynthesis	0.511	0.122	-1.342	AKR1C3,CYP2S1,CYP2U1,CYP3A5,HSD17B11
Autophagy	0.51	0.115	#NUM!	ATG16L1,BCL2,CTSB,CTSC,CTSH,CTSO,VPS18
SAPK/JNK Signaling	0.507	0.108	1	DUSP8,GNB3,GNG11,MAPK8IP2,MRAS,PIK3CD,PIK3R3,RAP2B,RASD1,RRAS,SHC1
PRPP Biosynthesis I	0.503	0.25	#NUM!	PRPS2
Spermine and Spermidine Degradation I	0.503	0.25	#NUM!	SMOX
Catecholamine Biosynthesis	0.503	0.25	#NUM!	DDC
Methylmalonyl Pathway	0.503	0.25	#NUM!	MCEE
Proline Biosynthesis I	0.503	0.25	#NUM!	PYCR1
Arginine Degradation I (Arginase Pathway)	0.503	0.25	#NUM!	ARG2
Pyrimidine Deoxyribonucleotides De Novo Biosynthesis I	0.498	0.136	#NUM!	AK7,RRM2,RRM2B
Apelin Adipocyte Signaling Pathway	0.498	0.11	0	ADCY5,CAT,GPX2,GSTA1,MAPK11,NCF2,NOX1,PPARGC1A,PRKAA1
Actin Cytoskeleton Signaling	0.496	0.101	0	ACTA2,ARHGEF1,ARHGEF4,CYFIP2,DIAPH2,F2,F2R,FN1,IQGAP2,IQGAP3,MRAS,MYH14,MYL9,PDGFC,PDGFD,PIK3CD,PIK3R3,RAP2B,RASD1,RRAS,SHC1,TMSB10/TMSB4X
Glutathione-mediated Detoxification	0.488	0.125	-1	ANPEP,GGH,GSTA1,GSTA2
MIF Regulation of Innate Immunity	0.487	0.119	0.447	FOS,LY96,PLA2G4A,PLA2G4C,TLR4
Gap Junction Signaling	0.484	0.101	#NUM!	ACTA2,ADCY5,GJB3,GRIK2,GUCY1A2,ITPR2,MRAS,NT5C,PIK3CD,PIK3R3,PLCB1,PLCE1,PRKCD,PRKCG,PRKCH,RAP2B,RASD1,RRAS,SOX15,TUBA4A
Glucocorticoid Biosynthesis	0.483	0.154	#NUM!	GSTA1,HSD3B7
T Helper Cell Differentiation	0.475	0.11	#NUM!	GATA3,HLA-B,HLA-DMA,HLA-DMB,IFNGR1,IL18R1,IL6,TNFRSF11B
GPCR-Mediated Integration of Enteroendocrine Signaling Exemplified by an L Cell	0.475	0.11	0.707	ADCY5,GAL,GIP,GIPR,ITPR2,PLCB1,PLCE1,SSTR5
Regulation of Actin-based Motility by Rho	0.47	0.106	1.134	ACTA2,DIRAS3,MYL9,RHOBTB1,RHOBTB2,RHOD,RHOV,RND1,RND3,WIPF1
CD27 Signaling in Lymphocytes	0.466	0.113	0	CD70,FOS,IKBKE,MAP3K15,MAP3K8,TRAF5
Serotonin Receptor Signaling	0.462	0.116	#NUM!	ADCY5,DDC,MAOA,MAOB,SMOX
BAG2 Signaling Pathway	0.462	0.116	1.342	CDKN1A,CTSB,HSPA2,MDM2,PINK1
IL-9 Signaling	0.461	0.121	#NUM!	IRS2,PIK3CD,PIK3R3,SOCS2
Iron homeostasis signaling pathway	0.456	0.102	#NUM!	BMP1,BMP2,BMP6,BMPR1B,CP,FTH1,HMOX1,HSCB,IL6,ISCU,LRP1,SLC40A1,SMAD2,TFRC
HIPPO signaling	0.447	0.106	#NUM!	DLG1,PPP1R14A,PPP1R14C,PPP1R14D,PPP1R3C,PPP2R1B,SFN,SMAD2,TEAD1
Xenobiotic Metabolism AHR Signaling Pathway	0.447	0.106	-1	ALDH16A1,ALDH1A3,ALDH1L2,GSTA1,GSTA2,IL1B,IL6,NCOA2,UGT1A8 (includes others)
Role of RIG1-like Receptors in Antiviral Innate Immunity	0.44	0.114	1.342	DDX58,DHX58,IFIH1,IKBKE,IRF7
Leukotriene Biosynthesis	0.44	0.143	#NUM!	ALOX5,GGT5
Glycogen Degradation III	0.44	0.143	#NUM!	PGM5,PYGB
MIF-mediated Glucocorticoid Regulation	0.435	0.118	1	LY96,PLA2G4A,PLA2G4C,TLR4
Role of JAK2 in Hormone-like Cytokine Signaling	0.435	0.118	#NUM!	IRS2,SHC1,SIRPA,SOCS2
Tumoricidal Function of Hepatic Natural Killer Cells	0.433	0.125	#NUM!	FAS,ICAM1,SRGN
EGF Signaling	0.426	0.109	1.342	FOS,ITPR2,MAPK11,PIK3CD,PIK3R3,SHC1
Proline Biosynthesis II (from Arginine)	0.425	0.2	#NUM!	PYCR1
Protein Citrullination	0.425	0.2	#NUM!	PADI3
Creatine-phosphate Biosynthesis	0.425	0.2	#NUM!	CKB
Tetrahydrofolate Salvage from 5,10-methenyltetrahydrofolate	0.425	0.2	#NUM!	MTHFD2
Lysine Degradation II	0.425	0.2	#NUM!	AASS
α-tocopherol Degradation	0.425	0.2	#NUM!	CYP4F12
2-oxobutanoate Degradation I	0.425	0.2	#NUM!	MCEE
Trans, trans-farnesyl Diphosphate Biosynthesis	0.425	0.2	#NUM!	IDI1
Citrulline-Nitric Oxide Cycle	0.425	0.2	#NUM!	ASL
Tyrosine Degradation I	0.425	0.2	#NUM!	HGD
Folate Polyglutamylation	0.425	0.2	#NUM!	SHMT2
Phagosome Maturation	0.416	0.0993	#NUM!	CTSB,CTSC,CTSH,CTSO,HLA-B,HLA-C,HLA-F,NCF2,NOX1,RILP,SNAP25,TAP1,TUBA4A,TUBE1,VPS18
Eicosanoid Signaling	0.416	0.106	0	AKR1C3,ALOX5,PLA2G4A,PLA2G4C,PLAAT3,PTGES,TBXAS1
Nucleotide Excision Repair Pathway	0.411	0.114	#NUM!	ERCC6,POLR2C,POLR2J2/POLR2J3,XPC
Bupropion Degradation	0.405	0.12	#NUM!	CYP2S1,CYP2U1,CYP3A5
D-myo-inositol (1,4,5)-Trisphosphate Biosynthesis	0.405	0.12	#NUM!	PI4K2A,PLCB1,PLCE1
Choline Biosynthesis III	0.401	0.133	#NUM!	HMOX1,PLD5
Sertoli Cell-Sertoli Cell Junction Signaling	0.397	0.0973	#NUM!	ACTA2,CDH1,CLDN2,CLDN4,DLG1,EPN3,F11R,GUCY1A2,JAM3,MAP3K15,MAP3K8,MAPK11,MPP6,MRAS,RAP2B,RASD1,RRAS,TUBA4A
Ephrin A Signaling	0.379	0.106	#NUM!	EFNA4,FYN,NGEF,PIK3CD,PIK3R3
NAD Salvage Pathway II	0.378	0.115	#NUM!	NMNAT2,NT5C,NT5E
3-phosphoinositide Biosynthesis	0.371	0.0964	1	CDC25A,CDC25C,DUSP8,NT5C,NUDT11,PI4K2A,PIK3CD,PIK3R3,PPM1H,PPM1K,PPP1R13B,PPP1R14A,PTPRC,PTPRH,SIRPA,TNS3
Chondroitin Sulfate Degradation (Metazoa)	0.368	0.125	#NUM!	CEMIP,CEMIP2
Glutaryl-CoA Degradation	0.368	0.125	#NUM!	ACAT2,CYP2S1
Isoleucine Degradation I	0.368	0.125	#NUM!	ACAT2,BCAT1
Superpathway of Inositol Phosphate Compounds	0.368	0.0955	0.688	CDC25A,CDC25C,DUSP8,INPP5D,NT5C,NUDT11,PI4K2A,PIK3CD,PIK3R3,PLCB1,PLCE1,PPM1H,PPM1K,PPP1R13B,PPP1R14A,PTPRC,PTPRH,SIRPA,TNS3
Parkinson's Signaling	0.368	0.125	#NUM!	MAPK11,SNCA
RhoA Signaling	0.367	0.0976	-0.905	ACTA2,ANLN,ARHGEF1,CDC42EP1,CIT,DLC1,MYL9,NEDD4,NGEF,PTK2B,RND3,SEPTIN6
Serotonin and Melatonin Biosynthesis	0.365	0.167	#NUM!	DDC
Glycerol Degradation I	0.365	0.167	#NUM!	GPD2
Glycine Cleavage Complex	0.365	0.167	#NUM!	GLDC
Selenocysteine Biosynthesis II (Archaea and Eukaryotes)	0.365	0.167	#NUM!	SARS2
UDP-N-acetyl-D-glucosamine Biosynthesis II	0.365	0.167	#NUM!	GFPT2
Adenine and Adenosine Salvage III	0.365	0.167	#NUM!	ADAT3
Zymosterol Biosynthesis	0.365	0.167	#NUM!	MSMO1
Rapoport-Luebering Glycolytic Shunt	0.365	0.167	#NUM!	TIGAR
NAD Biosynthesis III	0.365	0.167	#NUM!	NMNAT2
Lactose Degradation III	0.365	0.167	#NUM!	PSAP
IL-1 Signaling	0.361	0.0989	0	ADCY5,FOS,GNB3,GNG11,GNG4,IKBKE,IL1R1,MAPK11,MRAS
D-myo-inositol-5-phosphate Metabolism	0.353	0.0955	-0.258	CDC25A,CDC25C,DUSP8,NT5C,NUDT11,PLCB1,PLCE1,PPM1H,PPM1K,PPP1R13B,PPP1R14A,PTPRC,PTPRH,SIRPA,TNS3
GM-CSF Signaling	0.353	0.1	1.633	MRAS,PIK3CD,PIK3R3,RAP2B,RASD1,RRAS,SHC1
Docosahexaenoic Acid (DHA) Signaling	0.346	0.105	#NUM!	BCL2,IL1B,PIK3CD,PIK3R3
Hematopoiesis from Pluripotent Stem Cells	0.342	0.102	#NUM!	CSF1,CXCL8,IL11,IL6,KITLG
Dermatan Sulfate Degradation (Metazoa)	0.336	0.118	#NUM!	CEMIP,CEMIP2
Histamine Degradation	0.336	0.118	#NUM!	ALDH1A3,HNMT
Antiproliferative Role of TOB in T Cell Signaling	0.327	0.103	0	CCNA2,CCNE1,SMAD2,TGFB2
Myc Mediated Apoptosis Signaling	0.325	0.1	-1.342	BCL2,FAS,IKBKE,MDM2,TNFRSF11B
Ephrin B Signaling	0.324	0.0972	0	EPHB2,EPHB3,GNB3,GNG11,GNG4,MRAS,NCK2
Thioredoxin Pathway	0.316	0.143	#NUM!	NXN
NAD Salvage Pathway III	0.316	0.143	#NUM!	NMNAT2
Purine Ribonucleosides Degradation to Ribose-1-phosphate	0.316	0.143	#NUM!	ADAT3
Aspartate Degradation II	0.316	0.143	#NUM!	MDH1B
cAMP-mediated signaling	0.31	0.0921	-0.655	ADCY5,ADORA1,ADRA2A,AGTR1,ATF4,DRD4,FPR1,NPY1R,OPRL1,PDE1A,PDE1C,PDE3A,PDE5A,PDE6G,PDE7B,PDE9A,PKIA,RAP1GAP,RGS10,RGS2,S1PR1
Hypoxia Signaling in the Cardiovascular System	0.298	0.0946	#NUM!	ATF4,EDN1,MDM2,UBE2C,UBE2E3,UBE2T,VEGFA
TNFR2 Signaling	0.288	0.1	#NUM!	FOS,IKBKE,TNFAIP3
D-myo-inositol (1,4,5,6)-Tetrakisphosphate Biosynthesis	0.287	0.0915	0.277	CDC25A,CDC25C,DUSP8,NT5C,NUDT11,PPM1H,PPM1K,PPP1R13B,PPP1R14A,PTPRC,PTPRH,SIRPA,TNS3
D-myo-inositol (3,4,5,6)-tetrakisphosphate Biosynthesis	0.287	0.0915	0.277	CDC25A,CDC25C,DUSP8,NT5C,NUDT11,PPM1H,PPM1K,PPP1R13B,PPP1R14A,PTPRC,PTPRH,SIRPA,TNS3
Granzyme A Signaling	0.284	0.105	#NUM!	H1-2,H1-4
Acetone Degradation I (to Methylglyoxal)	0.27	0.0968	#NUM!	CYP2S1,CYP2U1,CYP3A5
Apoptosis Signaling	0.268	0.0909	-0.707	BCL2,CAPN5,CDK1,FAS,IKBKE,MRAS,RAP2B,RASD1,RRAS
Role of Cytokines in Mediating Communication between Immune Cells	0.266	0.0926	#NUM!	CXCL8,IL1B,IL32,IL33,IL6
Fatty Acid α-oxidation	0.26	0.1	#NUM!	ALDH1A3,BCO2
4-1BB Signaling in T Lymphocytes	0.253	0.0938	#NUM!	IKBKE,MAPK11,TNFSF9
Pathogenesis of Multiple Sclerosis	0.243	0.111	#NUM!	CCL5
Sucrose Degradation V (Mammalian)	0.243	0.111	#NUM!	KHK
Phosphatidylethanolamine Biosynthesis II	0.243	0.111	#NUM!	ETNK2
Leucine Degradation I	0.243	0.111	#NUM!	BCAT1
Endoplasmic Reticulum Stress Pathway	0.24	0.0952	#NUM!	ATF4,XBP1
Circadian Rhythm Signaling	0.236	0.0909	#NUM!	ATF4,GRIN2C,GRIN3B
Glycine Betaine Degradation	0.214	0.1	#NUM!	SHMT2
Purine Nucleotides De Novo Biosynthesis II	0.19	0.0909	#NUM!	ADSS1
GDP-glucose Biosynthesis	0.19	0.0909	#NUM!	PGM5
Mitochondrial Dysfunction	0	0.0643	#NUM!	BCL2,CAT,GPD2,MAOA,MAOB,NDUFA4L2,PINK1,SNCA,SOD2,UCP2,XDH
Tight Junction Signaling	0	0.0893	#NUM!	ACTA2,ARHGEF2,CEBPA,CLDN2,CLDN4,F11R,FOS,JAM3,MYH14,MYL9,PPP2R1B,SNAP25,TGFB2,TNFRSF11B,VASP
IL-22 Signaling	0	0.0833	#NUM!	IL22RA1,MAPK11
Induction of Apoptosis by HIV1	0	0.0656	0	BCL2,FAS,IKBKE,TNFRSF11B
Melatonin Signaling	0	0.0694	-1.342	PLCB1,PLCE1,PRKCD,PRKCG,PRKCH
Lipid Antigen Presentation by CD1	0	0.0385	#NUM!	PSAP
Polyamine Regulation in Colon Cancer	0	0.0455	#NUM!	TCF4
DNA Methylation and Transcriptional Repression Signaling	0	0.0857	#NUM!	DNMT3B,H4C14,HDAC1
Primary Immunodeficiency Signaling	0	0.06	#NUM!	IL7R,PTPRC,TAP1
Allograft Rejection Signaling	0	0.0698	#NUM!	FAS,HLA-B,HLA-C,HLA-DMA,HLA-DMB,HLA-F
Systemic Lupus Erythematosus Signaling	0	0.083	#NUM!	C5,FOS,HLA-B,HLA-C,HLA-F,IL1B,IL33,IL6,INPP5D,MRAS,NFATC2,PIK3CD,PIK3R3,PIM2,PTPRC,RAP2B,RASD1,RRAS,TNFSF13B
Cdc42 Signaling	0	0.0659	-0.447	FOS,HLA-B,HLA-C,HLA-DMA,HLA-DMB,HLA-F,IQGAP2,IQGAP3,MAPK11,MYL9,WIPF1
EIF2 Signaling	0	0.0714	2.53	ACTA2,ATF3,ATF4,BCL2,FAU,MRAS,PIK3CD,PIK3R3,RAP2B,RASD1,RPS11,RPS16,RRAS,SHC1,TRIB3,VEGFA
Regulation of eIF4 and p70S6K Signaling	0	0.0828	1.134	EIF4EBP1,FAU,MAPK11,MRAS,PIK3CD,PIK3R3,PPP2R1B,RAP2B,RASD1,RPS11,RPS16,RRAS,SHC1
Leptin Signaling in Obesity	0	0.0811	#NUM!	ADCY5,PDE3A,PIK3CD,PIK3R3,PLCB1,PLCE1
TWEAK Signaling	0	0.0286	#NUM!	IKBKE
TNFR1 Signaling	0	0.06	#NUM!	FOS,IKBKE,TNFAIP3
Role of PI3K/AKT Signaling in the Pathogenesis of Influenza	0	0.0625	#NUM!	CCL5,PIK3CD,PIK3R3,PLAC8
OX40 Signaling Pathway	0	0.0778	#NUM!	BCL2,HLA-B,HLA-C,HLA-DMA,HLA-DMB,HLA-F,TRAF5
Assembly of RNA Polymerase II Complex	0	0.04	#NUM!	POLR2C,POLR2J2/POLR2J3
Mismatch Repair in Eukaryotes	0	0.0625	#NUM!	EXO1
DNA Double-Strand Break Repair by Homologous Recombination	0	0.0714	#NUM!	BRCA1
Role of JAK1, JAK2 and TYK2 in Interferon Signaling	0	0.0417	#NUM!	IFNGR1
Role of JAK family kinases in IL-6-type Cytokine Signaling	0	0.08	#NUM!	IL6,MAPK11
Transcriptional Regulatory Network in Embryonic Stem Cells	0	0.0741	#NUM!	GATA6,H4C14,HNF4A,L1CAM
Glucose and Glucose-1-phosphate Degradation	0	0.0833	#NUM!	PGM5
Glutathione Redox Reactions I	0	0.0833	#NUM!	GPX2,GSTA1
Acyl-CoA Hydrolysis	0	0.0769	#NUM!	HNF4A
1D-myo-inositol Hexakisphosphate Biosynthesis II (Mammalian)	0	0.0556	#NUM!	INPP5D
Valine Degradation I	0	0.0526	#NUM!	BCAT1
Superpathway of D-myo-inositol (1,4,5)-trisphosphate Metabolism	0	0.0435	#NUM!	INPP5D
D-myo-inositol (1,3,4)-trisphosphate Biosynthesis	0	0.0556	#NUM!	INPP5D
TCA Cycle II (Eukaryotic)	0	0.0833	#NUM!	MDH1B,OGDHL
3-phosphoinositide Degradation	0	0.0897	0.535	CDC25A,CDC25C,DUSP8,INPP5D,NT5C,NUDT11,PPM1H,PPM1K,PPP1R13B,PPP1R14A,PTPRC,PTPRH,SIRPA,TNS3
D-myo-inositol (1,4,5)-trisphosphate Degradation	0	0.0588	#NUM!	INPP5D
Colanic Acid Building Blocks Biosynthesis	0	0.0714	#NUM!	GMDS
Gluconeogenesis I	0	0.0769	#NUM!	MDH1B,ME3
Histidine Degradation VI	0	0.0667	#NUM!	AMDHD1
UDP-N-acetyl-D-galactosamine Biosynthesis II	0	0.0769	#NUM!	GNPDA1
Methionine Degradation I (to Homocysteine)	0	0.0455	#NUM!	MAT2A
Superpathway of Methionine Degradation	0	0.0811	#NUM!	CBS/CBSL,MAT2A,MCEE
Gαs Signaling	0	0.0748	-0.378	ADCY5,ADD3,ATF4,GNB3,GNG11,GNG4,MRAS,RGS2
Remodeling of Epithelial Adherens Junctions	0	0.0735	#NUM!	ACTA2,CDH1,DNM3,HGF,TUBA4A
Cysteine Biosynthesis III (mammalia)	0	0.0833	#NUM!	CBS/CBSL,MAT2A
Protein Ubiquitination Pathway	0	0.0806	#NUM!	BRCA1,CDC20,DNAJB5,DNAJC1,DNAJC10,DNAJC12,DNAJC18,DNAJC22,HLA-B,HLA-C,HLA-F,HSCB,HSPA2,HSPA4L,MDM2,NEDD4,PSMB9,PSMC4,TAP1,UBE2C,UBE2E3,UBE2T
Amyloid Processing	0	0.04	#NUM!	CAPN5,MAPK11
FGF Signaling	0	0.0833	-0.816	ATF4,FGFR3,FGFR4,HGF,MAPK11,PIK3CD,PIK3R3
Phototransduction Pathway	0	0.0755	#NUM!	GNB3,GUCY1A2,OPN3,PDE6G
p38 MAPK Signaling	0	0.0847	0.333	ATF4,FAS,IL1B,IL1R1,IL33,MAPK11,MAPKAPK3,PLA2G4A,PLA2G4C,TGFB2
Sirtuin Signaling Pathway	0	0.0893	-0.626	ABCA1,ARG2,ATG16L1,ATG16L2,CDH1,CPS1,CXCL8,E2F1,GADD45B,GLS,GLUD1,H1-2,H1-4,NDUFA4L2,NEDD4,NR1H3,NR1H4,PCK2,PPARGC1A,PPIF,PRKAA1,SCNN1A,SOD2,TUBA4A,UCP2,XPC
Th17 Activation Pathway	0	0.0549	0.447	DEFB1,IL1B,IL1R1,IL6,NFATC2
NER Pathway	0	0.0777	0.378	CHAF1A,ERCC6,H4C14,POLR2C,POLR2J2/POLR2J3,TCEA1,TOP2A,XPC
Apelin Pancreas Signaling Pathway	0	0.0682	#NUM!	PIK3CD,PIK3R3,PRKAA1
PFKFB4 Signaling Pathway	0	0.0652	#NUM!	ATF4,TGFB2,XDH
IL-23 Signaling Pathway	0	0.0682	#NUM!	IL1B,PIK3CD,PIK3R3
Systemic Lupus Erythematosus In T Cell Signaling Pathway	0	0.0868	2.414	ATF4,CASP1,CD70,CHP1,DIRAS3,FAS,FOS,HLA-B,HLA-C,HLA-DMA,HLA-DMB,HLA-F,IL6,MRAS,NFATC2,PIK3CD,PIK3R3,PPP2R1B,RAP2B,RASD1,RHOBTB1,RHOBTB2,RHOD,RHOV,RND1,RND3,RRAS,SELPLG,SYK
