# Supplementary material for: Advanced bioinformatic analysis and pathway prediction of NSCLC cells upon cisplatin resistance
Source: Sci Rep. 2021 Mar 22;11:6520. doi: 10.1038/s41598-021-85930-y (PMC7985311; doi:10.1038/s41598-021-85930-y)
Supplement: Supplementary file 5 — Supplementary Data 5. [file 41598_2021_85930_MOESM5_ESM.xls]

## Sheet: Sheet0
Functions wth |z score|>2, as presented by IPA
Categories	Diseases or Functions Annotation	p-value	Predicted Activation State	Activation z-score	Molecules	# Molecules
Cell Cycle	Cell cycle progression	8.72e-23	Increased	2.176	ACRBP,ADAM12,ADARB1,ADGRL2,ADRA1B,AGT,AHSG,ANLN,AREG,ARNTL2,ARRB2,ASNS,ATE1,ATF3,AURKA,AURKB,BANF1,BCL2,BIRC5,BMP2,BMP6,BMPR1B,BRCA1,BTG2,BUB1,BUB1B,C5,CCNA2,CCNB1,CCNE1,CCNF,CCNG2,CD70,CDC20,CDC25A,CDC25C,CDC6,CDCA5,CDCA8,CDH1,CDH5,CDK1,CDK14,CDKN1A,CDKN3,CDT1,CEACAM1,CEBPA,CENPA,CENPE,CENPF,CENPI,CENPW,CEP72,CHAF1A,CHD7,CHEK2,CIT,CITED2,CKAP2,CLASP1,CLSPN,CLTCL1,CREG1,CSF1,CXCL8,DDIT4,DDX58,DEN…	268
Cell Death and Survival	Cell survival	1.72e-24	Increased	3.897	ABCA1,ABCB1,ABCB6,ABCC6,ACER2,ACSL5,ADORA1,AGR2,AGRN,ALB,ALPK2,ANG,ANKRD1,ANLN,ANTXR1,ANTXR2,AQP3,ARAP3,AREG,ASAH1,ASCC3,ASNS,ATF3,ATF4,AURKA,AURKB,B4GALT5,BAMBI,BANF1,BCKDK,BCL2,BIRC5,BMP2,BMP6,BRCA1,BRIP1,BTG2,BUB1B,C3,C5,CA2,CA9,CADM1,CAMP,CARS1,CASP1,CAT,CCL2,CCL5,CCN2,CCNA2,CCNB1,CCNG2,CCR7,CDCA8,CDH1,CDH2,CDH5,CDK1,CDKN1A,CEACAM1,CEACAM5,CEL,CENPA,CES1,CHEK2,CLDN4,COL17A1,COL4A3,CPS1,CRNDE,…	361
Cell Death and Survival	Cell viability	4.19e-22	Increased	4.089	ABCA1,ABCB1,ABCB6,ACER2,ACSL5,ADORA1,AGR2,AGRN,ALB,ALPK2,ANKRD1,ANLN,ANTXR1,ANTXR2,AQP3,AREG,ASAH1,ASCC3,ASNS,ATF3,AURKA,AURKB,B4GALT5,BCKDK,BCL2,BIRC5,BMP2,BMP6,BRCA1,BRIP1,BTG2,BUB1B,C3,C5,CA2,CA9,CADM1,CAMP,CARS1,CASP1,CAT,CCL2,CCL5,CCN2,CCNA2,CCNB1,CCR7,CDCA8,CDH1,CDH2,CDH5,CDK1,CDKN1A,CEACAM1,CEACAM5,CEL,CENPA,CES1,CHEK2,CLDN4,COL17A1,COL4A3,CPS1,CRNDE,CSF1,CTSB,CXCL1,CXCL8,CYP3A5,DCDC2,DEPT…	338
Cell Death and Survival	Cell viability of tumor cell lines	2.12e-13	Increased	3.756	ABCA1,ABCB1,ABCB6,ACER2,ACSL5,AGR2,ALB,ALPK2,ANKRD1,ANLN,ANTXR1,ANTXR2,AQP3,AREG,ASAH1,ASCC3,ASNS,ATF3,AURKA,AURKB,BCKDK,BCL2,BIRC5,BMP2,BRCA1,BRIP1,BTG2,BUB1B,CA2,CA9,CADM1,CAMP,CARS1,CASP1,CAT,CCL2,CCN2,CCNA2,CCNB1,CDCA8,CDH1,CDH2,CDKN1A,CEL,CENPA,CES1,CHEK2,CLDN4,CPS1,CRNDE,CXCL1,CXCL8,CYP3A5,DCDC2,DEPTOR,DGKA,DPP4,E2F1,ERBB3,ERCC6,ERRFI1,FA2H,FANCA,FAS,FASN,FBL,FDXR,FGFR3,FKBP5,FN1,FOS,FOXM1,…	218
Cell Cycle	Interphase	9.22e-13	Increased	2.052	ABCB1,ACVR1,ACVR1B,AGT,ARHGAP11A,ATF3,AURKA,BCAT1,BCL2,BIRC5,BMP2,BRCA1,BTG2,BUB1,BUB1B,CAMKK1,CAT,CCNA2,CCNB1,CCNE1,CCNG2,CDC20,CDC25A,CDC25C,CDC45,CDC6,CDCA2,CDH1,CDK1,CDK14,CDKN1A,CDKN3,CDS1,CDT1,CEBPA,CEL,CELF2,CEP72,CES1,CHAF1A,CHEK2,CIT,CLASP1,CLSPN,CREG1,CRNDE,CSF1,DDIAS,DPP4,DTL,E2F1,E2F7,EIF4EBP1,EME1,ERBB3,F2,FANCD2,FAS,FASN,FN1,FOS,FOXM1,FOXN3,GADD45B,GATA3,GATA6,GLI2,GPC1,GRB10,HAS2,H…	176
Organismal Survival	Morbidity or mortality	1.27e-30	Decreased	-3.689	ABCA1,ABCA12,ABCA5,ABCB1,ABCB6,ABCC8,ABHD5,ACRBP,ACSS1,ACTA2,ACVR1,ACVR1B,ADAM12,ADAM19,ADARB1,ADGRA2,ADH1C,ADH4,ADORA1,ADRA1B,ADRA2A,AFMID,AGR2,AGRN,AGT,AGTR1,AKR1C3,ALDH1A3,ALOX5,ALPG,ALX4,AMBP,ANG,ANGPTL4,ANK2,ANTXR1,ANTXR2,AP1M2,APLP1,APOBEC3F,APOH,ARAP3,AREG,ARID3A,ARRB2,ASAH1,ASGR1,ASL,ASPHD1,ATE1,ATF3,ATF4,ATG16L1,AURKA,AURKB,B3GNT5,BAHCC1,BCAT1,BCHE,BCL2,BCS1L,BIRC5,BMF,BMP1,BMP2,BMP6,BMP…	558
Organismal Survival	Organismal death	2.1e-29	Decreased	-3.746	ABCA1,ABCA12,ABCA5,ABCB1,ABCB6,ABHD5,ACRBP,ACSS1,ACTA2,ACVR1,ACVR1B,ADAM12,ADAM19,ADARB1,ADGRA2,ADH1C,ADH4,ADORA1,ADRA1B,ADRA2A,AFMID,AGR2,AGRN,AGT,AGTR1,AKR1C3,ALDH1A3,ALOX5,ALPG,ALX4,AMBP,ANG,ANGPTL4,ANK2,ANTXR2,AP1M2,APLP1,APOBEC3F,APOH,ARAP3,AREG,ARID3A,ARRB2,ASAH1,ASGR1,ASL,ASPHD1,ATE1,ATF3,ATF4,ATG16L1,AURKA,AURKB,B3GNT5,BAHCC1,BCAT1,BCHE,BCL2,BCS1L,BIRC5,BMF,BMP1,BMP2,BMP6,BMPER,BPIFA1,BRC…	548
Tissue Morphology	Quantity of cells	4.23e-24	Increased	2.219	ABCA1,ABCA4,ABCB1,ADAM12,ADAMTS12,ADD3,ADM2,ADRA1B,AGR2,AGRN,AGT,AGTR1,ALOX5,AMBP,ANG,ANPEP,ANTXR2,APLP1,ARHGEF1,ARID3A,ARNTL2,ARRB2,ARSG,ASB4,ATE1,ATF3,ATF4,AURKA,B3GNT5,BATF3,BCL2,BIRC5,BMF,BMP2,BMP6,BMPR1B,BOC,BRCA1,BUB1,C1QTNF6,C3,C5,CA9,CACNA1D,CACNA1G,CACNA2D1,CADM1,CAMP,CASP1,CAT,CBS/CBSL,CCL2,CCL5,CCN2,CCNB1,CCNE1,CCR7,CD276,CD302,CD36,CD70,CD83,CDC20,CDC25A,CDH1,CDH11,CDH17,CDK1,CDKN1A,C…	428
Cell-To-Cell Signaling and Interaction,Hematological System Development and Function,Immune Cell Trafficking	Adhesion of immune cells	2.47e-10	Increased	2.748	ADORA1,AGT,APOH,ARAP3,ARHGEF1,ARRB2,BMPER,C3,C5,CADM1,CAMP,CCL2,CCL5,CCR7,CD36,CD46,CD83,CDH1,CFHR1,CSF1,CSF3R,CXCL1,CXCL8,DEPTOR,DNAJC1,F11R,F2,F2R,FAS,FGA,FGG,FN1,FPR1,FYN,HGF,ICAM1,IL11,IL1B,IL1R1,IL33,IL6,IL7R,INPP5D,ITGAX,ITGB2,JAM3,KCNK5,KITLG,KLRG1,L1CAM,LIPG,LRP1,MCAM,MRAS,MYADM,NEU1,NRP1,NT5E,NTN1,OLR1,PIK3CD,PLAU,PLCB1,PLEKHA2,PODXL,PPBP,PROC,PTK2B,PTPRC,RAP1GAP,RASGRP1,RHOD,RIPOR2,S100…	88
Cellular Movement,Hematological System Development and Function,Immune Cell Trafficking	Cell movement of leukocytes	1.45e-15	Increased	2.836	ABCA1,ADORA1,AGT,ALB,ALOX5,AQP3,ARAP3,ARHGEF1,ARRB2,AZU1,BCL2,BPIFA1,C1QTNF6,C3,C5,CAMP,CAPG,CASP1,CCL2,CCL26,CCL5,CCN2,CCR7,CD276,CD302,CD36,CDCP1,CDH1,CDH5,CDKN1A,CEACAM1,CEBPA,CES1,CFHR1,COL4A1,COL4A3,CPB2,CSF1,CSF3R,CTSB,CTSC,CXCL1,CXCL5,CXCL8,DDX58,DEFB1,DEPTOR,DIAPH2,DOCK8,DPP4,EDIL3,EDN1,EDNRA,ELMO1,F11R,F2,F2R,F2RL1,F7,FAS,FASN,FGB,FN1,FOS,FOXA2,FOXM1,FPR1,FYN,GAL3ST1,GATA2,GATA3,GBA,GCNT…	199
Cellular Movement,Hematological System Development and Function,Immune Cell Trafficking,Inflammatory Response	Cell movement of neutrophils	1.31e-12	Increased	3.426	ADORA1,AGT,ALB,ALOX5,ARAP3,AZU1,BPIFA1,C3,C5,CAMP,CAPG,CASP1,CCL2,CCL5,CCN2,CCR7,CD36,CFHR1,CSF1,CSF3R,CTSB,CTSC,CXCL1,CXCL5,CXCL8,DEFB1,DPP4,EDIL3,EDN1,EDNRA,F2,F2RL1,F7,FAS,FN1,FOXA2,FPR1,GCNT1,HGF,HMOX1,ICAM1,IFNGR1,IL1B,IL1R1,IL33,IL6,INPP5D,ITGB2,JAM3,LCN2,MAP3K8,MCU,MDK,MPP1,NDST1,NMU,NR1H4,NT5E,NTN1,PDK4,PIK3CD,PLAT,PLAU,PPBP,PPM1D,PROC,RAB27A,RIPOR2,S100A9,SAA1,SELPLG,SEMA3E,SERPINA1,SGK1…	89
Cellular Movement,Hematological System Development and Function,Immune Cell Trafficking,Inflammatory Response	Cell movement of phagocytes	2.39e-11	Increased	2.731	ABCA1,ADORA1,AGT,ALB,ALOX5,ARAP3,ARRB2,AZU1,BPIFA1,C1QTNF6,C3,C5,CAMP,CAPG,CASP1,CCL2,CCL26,CCL5,CCN2,CCR7,CD302,CD36,CDH1,CDKN1A,CEACAM1,CES1,CFHR1,COL4A1,COL4A3,CSF1,CSF3R,CTSB,CTSC,CXCL1,CXCL5,CXCL8,DEFB1,DOCK8,DPP4,EDIL3,EDN1,EDNRA,F11R,F2,F2R,F2RL1,F7,FAS,FN1,FOXA2,FPR1,FYN,GAL3ST1,GATA2,GBA,GCNT1,GIP,GLRB,HGF,HMOX1,ICAM1,IFNGR1,IKBKE,IL1B,IL1R1,IL33,IL6,INPP5D,ITGAX,ITGB2,JAM3,KITLG,LCN2,LD…	141
Cellular Movement	Cellular infiltration by blood cells	5.08e-14	Increased	2.93	AGT,AKR1B1,ARRB2,BPIFA1,C1QTNF6,C3,C5,CASP1,CCL2,CCL5,CCN2,CCR7,CD276,CD36,CDKN1A,CEBPA,CES1,COL4A3,CPB2,CSF1,CTSB,CTSC,CXCL5,CXCL8,EDIL3,EDN1,F2,F2R,F2RL1,F7,FAS,FASN,FGB,FN1,FOS,FOXA2,FOXM1,FPR1,GAL3ST1,GATA2,GBA,GIP,HGF,HMOX1,ICAM1,IFNGR1,IKBKE,IL1B,IL1R1,IL33,IL6,INPP5D,ITGB2,JAM3,KCNE3,KITLG,LAG3,LAMA4,LCN2,LDLR,LRRC32,MALT1,MAP3K8,MCAM,MDK,MMP14,MMP2,MYRF,NDST1,NFATC2,NMU,NOTCH1,NPC1,NR1H3,…	116
Cellular Movement,Hematological System Development and Function,Immune Cell Trafficking	Cellular infiltration by leukocytes	1.3e-13	Increased	3.003	AGT,ARRB2,BPIFA1,C1QTNF6,C3,C5,CASP1,CCL2,CCL5,CCN2,CCR7,CD276,CD36,CDKN1A,CEBPA,CES1,COL4A3,CPB2,CSF1,CTSB,CTSC,CXCL5,CXCL8,EDIL3,EDN1,F2,F2R,F2RL1,F7,FAS,FASN,FGB,FN1,FOS,FOXA2,FOXM1,FPR1,GAL3ST1,GATA2,GBA,GIP,HGF,HMOX1,ICAM1,IFNGR1,IKBKE,IL1B,IL1R1,IL33,IL6,ITGB2,JAM3,KCNE3,KITLG,LAG3,LAMA4,LCN2,LDLR,LRRC32,MALT1,MAP3K8,MCAM,MDK,MMP14,MMP2,MYRF,NDST1,NFATC2,NMU,NOTCH1,NPC1,NR1H3,NR1H4,NR4A1,NT…	114
Cellular Movement	Cellular infiltration by myeloid cells	2.49e-11	Increased	2.36	AGT,ARRB2,BPIFA1,C1QTNF6,C3,C5,CASP1,CCL2,CCL5,CCN2,CCR7,CD36,CDKN1A,CES1,COL4A3,CSF1,CTSB,CTSC,CXCL5,CXCL8,EDIL3,EDN1,F2,F2R,F2RL1,F7,FAS,FOS,FOXA2,FPR1,GAL3ST1,GATA2,GBA,GIP,HGF,HMOX1,ICAM1,IFNGR1,IKBKE,IL1B,IL1R1,IL33,IL6,INPP5D,ITGB2,JAM3,KITLG,LCN2,LDLR,MAP3K8,MDK,MYRF,NDST1,NMU,NPC1,NR1H4,NR4A1,NT5E,NTN1,PDK4,PIK3CD,PLA2G4A,PLAT,PLAU,PPBP,PPM1D,PRKCD,PROC,PRSS3,PTGES,PTK2B,RAB27A,SAA1,SEMA3…	87
Inflammatory Response	Inflammation of absolute anatomical region	3.78e-19	Increased	2.188	ABCA1,ABCA4,ABCB1,ACTA2,ADAMTS12,ADAMTS6,ADGRE1,ADORA1,ADRA1B,ADRA2A,AGR2,AGT,AGTR1,ALB,ALOX5,ALPP,AMBP,AMPD3,ANXA4,APOH,ARAP3,AREG,ARRB2,ARSA,ASNS,ATF3,ATF4,ATG16L1,BCAS1,BCL2,BCL2L15,BIRC5,BMF,BPIFA1,C1QTNF6,C3,C5,CA12,CA2,CA5B,CA9,CACNA1D,CAMP,CAPG,CASP1,CBS/CBSL,CCL2,CCL5,CCR7,CD276,CD36,CD70,CDCP1,CDH1,CDH11,CDKN1A,CEACAM1,CEACAM5,CEBPA,CEMIP,CIDEC,CKB,COL17A1,COL3A1,COL4A1,COL4A3,CPB2,CSF1,…	289
Cell-To-Cell Signaling and Interaction,Hematological System Development and Function	Interaction of leukocytes	4.88e-13	Increased	2.417	ADORA1,AGT,APOH,ARAP3,ARHGEF1,ARRB2,BMPER,C3,C5,CADM1,CAMP,CCL2,CCL5,CCR7,CD36,CD46,CD83,CDH1,CFHR1,CSF1,CSF3R,CXCL1,CXCL8,DEPTOR,DNAJC1,DOCK8,F11R,F2,F2R,FAS,FGA,FGG,FN1,FPR1,FYN,GCNT1,HGF,HLA-DMA,ICAM1,IFNGR1,IL11,IL18R1,IL1B,IL1R1,IL33,IL6,IL7R,INPP5D,ITGAX,ITGB2,JAM3,KCNK5,KITLG,KLRG1,L1CAM,LIPG,LRP1,MCAM,MFNG,MRAS,MYADM,NEU1,NFATC2,NRP1,NT5E,NTN1,OLR1,PIK3CD,PLAU,PLCB1,PLEKHA2,PODXL,PPBP,PRO…	102
Cellular Movement,Immune Cell Trafficking	Leukocyte migration	6.4e-15	Increased	3.084	ABCA1,ADORA1,AGT,ALB,ALOX5,AQP3,ARAP3,ARHGEF1,ARRB2,ATG16L1,AZU1,BCL2,BMP2,BPIFA1,C1QTNF6,C3,C5,CAMP,CAPG,CASP1,CAT,CCL2,CCL26,CCL5,CCN2,CCR7,CD276,CD302,CD36,CDCP1,CDH1,CDH5,CDKN1A,CEACAM1,CEACAM5,CEBPA,CES1,CFHR1,COL4A1,COL4A3,CPB2,CSF1,CSF3R,CTSB,CTSC,CXCL1,CXCL5,CXCL8,DDX58,DEFB1,DEPTOR,DIAPH2,DOCK8,DPP4,EDIL3,EDN1,EDNRA,ELMO1,F11R,F2,F2R,F2RL1,F7,FAS,FASN,FGB,FN1,FOS,FOSL2,FOXA2,FOXM1,FPR1,F…	228
Cellular Movement,Hematological System Development and Function,Immune Cell Trafficking	Migration of mononuclear leukocytes	9.34e-11	Increased	2.278	ABCA1,AGT,ALOX5,AQP3,ARHGEF1,ARRB2,AZU1,BCL2,C3,C5,CAMP,CCL2,CCL5,CCN2,CCR7,CDCP1,CEACAM1,COL4A1,COL4A3,CXCL1,CXCL8,DDX58,DEFB1,DEPTOR,DIAPH2,DOCK8,DPP4,ELMO1,F11R,F2,F2RL1,FAS,FN1,FOS,FYN,GATA3,GCNT1,HGF,ICAM1,IFNGR1,IL1B,IL33,IL6,IL7R,INPP5D,ITGAX,ITGB2,JAM3,KCNK5,KITLG,LAG3,LAMA4,LDLR,LRP1,MAOA,MCAM,MMP14,MR1,MYADM,NOTCH1,NR1H3,NR4A1,NT5E,NTN1,PELI1,PIK3CD,PLAU,PLCE1,PRKAA1,PROC,PTK2B,QPCT,RAP…	97
Cellular Development,Cellular Growth and Proliferation,Hematological System Development and Function,Lymphoid Tissue Structure and Development	Proliferation of immune cells	1.21e-12	Increased	2.274	ALB,ANPEP,APOH,ARHGEF1,AURKA,AURKB,B3GNT5,BCL2,BIRC5,BRCA1,BTNL9,C3,CAMP,CAT,CBS/CBSL,CCL2,CCL5,CCN2,CCR7,CD276,CD36,CD46,CD70,CD83,CDC25A,CDH1,CDKN1A,CEACAM1,CEBPA,CHST3,CSF1,DGKA,DLG1,DOCK8,DOK1,DPP4,E2F1,EBF1,EBI3,EPHB2,ETS2,F2,F2RL1,FAS,FN1,FOS,FOXD2,FYN,GADD45B,GAL,GATA2,GATA3,GCNT1,GPNMB,HAO1,HES1,HGF,HLA-DMA,HLA-DMB,HMGA1,HMOX1,HNF1A,HR,HSH2D,ICAM1,ID3,IFI16,IFNGR1,IGFBP2,IL1B,IL1R1,IL33,I…	182
Cellular Development,Cellular Growth and Proliferation,Hematological System Development and Function,Lymphoid Tissue Structure and Development	Proliferation of mononuclear leukocytes	9.79e-11	Increased	2.521	ANPEP,APOH,ARHGEF1,AURKA,AURKB,B3GNT5,BCL2,BIRC5,BRCA1,BTNL9,C3,CAMP,CBS/CBSL,CCL2,CCL5,CCN2,CCR7,CD276,CD36,CD46,CD70,CD83,CDC25A,CDH1,CDKN1A,CEACAM1,CEBPA,CHST3,CSF1,DGKA,DLG1,DOCK8,DOK1,DPP4,E2F1,EBF1,EBI3,EPHB2,ETS2,F2RL1,FAS,FN1,FOS,FOXD2,FYN,GADD45B,GAL,GATA2,GATA3,GCNT1,GPNMB,HES1,HLA-DMA,HLA-DMB,HMGA1,HMOX1,HNF1A,HR,HSH2D,ICAM1,ID3,IFI16,IFNGR1,IGFBP2,IL1B,IL1R1,IL33,IL6,IL7R,INPP5D,IRF1,…	168
Cellular Movement	Cell movement of carcinoma cell lines	7.86e-11	Increased	2.75	ACTA2,ALDH1A3,ANGPTL4,ANPEP,AREG,ARL4C,ASNS,AURKA,BCAM,CAMP,CCL2,CCL5,CCN2,CDCP1,CDH1,CDK14,CTSB,CTSH,CXCL8,DDX58,DGCR5,DLC1,DSE,EPHB3,ERBB3,ETV4,FASN,FGD4,FN1,FOXM1,FSCN1,GATA3,GREB1,HAS2,HGF,HMGA2,HMMR,HMOX1,HNF1A,HNF1A-AS1,IFIT2,IGFBP7,IL1B,IL6,JAM3,KDM4B,KIFC1,KITLG,L1CAM,LAMC2,LRP1,MALT1,NANOS1,NCAM1,NOTCH1,NR1H4,NRG1,NRP1,NUMBL,PLK1,PODXL,PRKCD,PTTG1,RAP1GAP,RUNX2,S100P,SPINT1,SPP1,SRGN,STM…	80
Cellular Movement	Cellular infiltration	1.01e-13	Increased	3.148	AGT,AKR1B1,ALB,ALOX5,ARRB2,BPIFA1,C1QTNF6,C3,C5,CASP1,CCL2,CCL5,CCN2,CCR7,CD276,CD36,CDKN1A,CEBPA,CES1,COL4A3,CPB2,CSF1,CTSB,CTSC,CXCL5,CXCL8,EDIL3,EDN1,F2,F2R,F2RL1,F7,FAS,FASN,FGB,FN1,FOS,FOXA2,FOXM1,FPR1,FST,GAL3ST1,GATA2,GBA,GIP,HGF,HMOX1,ICAM1,IFNGR1,IKBKE,IL1B,IL1R1,IL32,IL33,IL6,INPP5D,ITGB2,JAM3,JUNB,KCNE3,KITLG,LAG3,LAMA4,LCN2,LDLR,LRRC32,MALT1,MAP3K8,MCAM,MDK,MMP14,MMP2,MYRF,NDST1,NFATC…	125
Cell-To-Cell Signaling and Interaction	Interaction of tumor cell lines	2.47e-15	Increased	2.021	ADAM12,ADD3,AGT,ANGPTL4,APOH,ARHGEF1,ATE1,CAMP,CCL2,CD36,CDCP1,CDH1,CDH11,CDH17,CDH2,CEACAM5,CLDN2,CPB2,CSF1,CTSB,CXCL8,DNMT3B,DOCK8,DPP4,DSE,E2F1,EFEMP1,ERBB3,F11R,F2,F2R,F7,FAS,FASN,FGA,FN1,FOS,FUT1,FYN,FZD5,GAL3ST1,GALNT6,GATA3,GPNMB,HAS2,HES1,HGF,HMMR,HS3ST3B1,ICAM1,IL1B,IL6,INHBB,ITGAX,ITGB2,ITGB4,JAM3,JUNB,KCNK5,KITLG,L1CAM,LAMA3,LAMC2,LGALS4,LRP1,LY6E,MAD2L1,MAP3K8,MCAM,MMP14,MMP2,NCAM1,NE…	115
Cellular Movement	Invasion of cells	2.22e-28	Increased	2.432	ABCA4,ACSL4,ACTA2,ACVR1,ADAM12,ADAMTS7,ADRA2A,AGR2,AGT,AHSG,ALOX5,ALPG,ANG,ANGPTL4,ANPEP,ANTXR2,ANXA8/ANXA8L1,ARAP3,AREG,ASGR1,ATF3,AURKA,AZGP1,B4GALT5,BATF3,BCAT1,BCL2,BIRC5,BMP2,BMP6,BRCA1,BTG2,CA9,CAMP,CAPN12,CAT,CCL2,CCN2,CCN5,CCNA2,CCR7,CDCP1,CDH1,CDH11,CDH2,CDH5,CDK1,CDK14,CDKN1A,CDKN3,CEACAM1,CEBPA,CELF2,CEMIP2,CES1,CLDN4,CPB2,CRNDE,CSF1,CST1,CST4,CTDSP1,CTNNAL1,CTSB,CTSH,CXCL1,CXCL5,CXCL8…	287
Cellular Movement	Invasion of tumor cell lines	2.21e-20	Increased	2.185	ACSL4,ACTA2,ACVR1,ADAM12,ADRA2A,AGR2,AGT,ALPG,ANGPTL4,ANTXR2,ANXA8/ANXA8L1,ARAP3,AREG,ASGR1,ATF3,AURKA,AZGP1,BATF3,BCL2,BIRC5,BMP2,BMP6,BRCA1,BTG2,CAPN12,CAT,CCL2,CCN2,CCNA2,CCR7,CDCP1,CDH1,CDH11,CDH2,CDK1,CDK14,CDKN1A,CDKN3,CEACAM1,CEBPA,CEMIP2,CES1,CLDN4,CRNDE,CST1,CST4,CTDSP1,CTNNAL1,CTSB,CTSH,CXCL5,CXCL8,DDX58,DEPTOR,DGCR5,DGKA,DIAPH2,DIRAS3,DLC1,DNMT3B,DPP4,DPYSL4,DRAM1,DSE,ECE1,EDN1,EFEMP1,…	224
Cellular Movement	Cell movement of blood cells	1.01e-14	Increased	3.091	ABCA1,ADORA1,AGT,AKR1B1,ALB,ALOX5,AQP3,ARAP3,ARHGEF1,ARRB2,ATG16L1,AZU1,BCL2,BMP2,BPIFA1,C1QTNF6,C3,C5,CAMP,CAPG,CASP1,CAT,CCL2,CCL26,CCL5,CCN2,CCR7,CD276,CD302,CD36,CDCP1,CDH1,CDH5,CDKN1A,CEACAM1,CEACAM5,CEBPA,CES1,CFHR1,COL4A1,COL4A3,CPB2,CSF1,CSF3R,CTSB,CTSC,CXCL1,CXCL5,CXCL8,DDX58,DEFB1,DEPTOR,DIAPH2,DOCK8,DPP4,EDIL3,EDN1,EDNRA,ELMO1,F11R,F2,F2R,F2RL1,F7,FAS,FASN,FGB,FN1,FOS,FOSL2,FOXA2,FOXM1…	229
Inflammatory Response,Organismal Injury and Abnormalities	Inflammation of organ	2.1e-21	Increased	2.267	ABCA1,ABCA4,ABCB1,ACTA2,ADAMTS12,ADAMTS6,ADGRE1,ADORA1,ADRA1B,ADRA2A,AGR2,AGT,AGTR1,ALB,ALOX5,ALPP,AMBP,AMPD3,ANXA4,APOH,AREG,ARRB2,ARSA,ASNS,ATF3,ATF4,ATG16L1,BCAS1,BCL2,BCL2L15,BIRC5,BMF,BPIFA1,C1QTNF6,C3,C5,CA12,CA2,CA5B,CA9,CACNA1D,CAMP,CAPG,CASP1,CAT,CBS/CBSL,CCL2,CCL26,CCL5,CCNA2,CCR7,CD276,CD36,CD70,CDC25A,CDCP1,CDH1,CDH11,CDKN1A,CEACAM1,CEACAM5,CEBPA,CEMIP,CES1,CFI,CIDEC,CKB,COL17A1,COL3A…	331
Cellular Growth and Proliferation,Lymphoid Tissue Structure and Development	Proliferation of lymphatic system cells	2.39e-13	Increased	2.266	APOH,ARHGEF1,AURKA,AURKB,B3GNT5,BCL2,BIRC5,BMP2,BMPR1B,BRCA1,BTNL9,C3,CAMP,CBS/CBSL,CCL2,CCL5,CCN2,CCNB1,CCR7,CD276,CD36,CD46,CD70,CD83,CDC25A,CDH1,CDKN1A,CEACAM1,CEBPA,CHST3,CSF1,CXCL8,DGKA,DHFR,DLG1,DOCK8,DOK1,DPP4,E2F1,EBF1,EBI3,EDN1,EPHB2,ETS2,F2,F2R,F2RL1,FANCA,FAS,FGFR3,FN1,FOS,FOXD2,FOXM1,FYN,GADD45B,GAL,GATA2,GATA3,GCNT1,GPNMB,HES1,HGF,HLA-DMA,HLA-DMB,HMGA1,HMOX1,HNF1A,HOXB4,HR,HSH2D,ICAM…	188
Cellular Development,Cellular Growth and Proliferation,Hematological System Development and Function,Lymphoid Tissue Structure and Development	Proliferation of lymphocytes	1.97e-10	Increased	2.658	APOH,ARHGEF1,AURKA,AURKB,B3GNT5,BCL2,BIRC5,BRCA1,BTNL9,C3,CAMP,CBS/CBSL,CCL2,CCL5,CCN2,CCR7,CD276,CD36,CD46,CD70,CD83,CDC25A,CDH1,CDKN1A,CEACAM1,CEBPA,CHST3,DGKA,DLG1,DOCK8,DOK1,DPP4,E2F1,EBF1,EBI3,EPHB2,ETS2,F2RL1,FAS,FN1,FOS,FOXD2,FYN,GADD45B,GAL,GATA2,GATA3,GCNT1,GPNMB,HES1,HLA-DMA,HLA-DMB,HMGA1,HMOX1,HNF1A,HR,HSH2D,ICAM1,ID3,IFI16,IFNGR1,IGFBP2,IL1B,IL1R1,IL33,IL6,IL7R,INPP5D,IRF1,IRS2,ISG15,…	165
Cell-To-Cell Signaling and Interaction,Hematological System Development and Function	Activation of blood cells	1.12e-10	Increased	2.161	ADORA1,AGRN,AGT,ALOX5,APOH,ARRB2,ATF3,AZU1,BCL2,C3,C5,CADM1,CAMP,CASP1,CCL2,CCL26,CCL5,CCR7,CD276,CD36,CD46,CD83,CDKN1A,CEACAM1,CEACAM5,CEBPA,CPB2,CPE,CSF1,CTSH,CXCL1,CXCL5,CXCL8,DDX58,DGKA,DLG1,DPP4,EBF1,EDN1,ENTPD2,EPHB2,F2,F2R,F2RL1,F7,FAS,FGG,FGL1,FN1,FOS,FOXA2,FPR1,FYN,GATA3,GPNMB,GRIK2,HGF,HLA-DMA,HLA-DMB,HMOX1,HNF4A,HOXB4,HSH2D,HSPG2,ICAM1,IGF2R,IL18R1,IL1B,IL1R1,IL33,IL6,INPP5D,IRF1,ITGB2…	168
Developmental Disorder	Aplasia or hypoplasia	4.54e-14	Decreased	-2.331	ABCA5,ALDH1A3,ARID3A,ARRB2,ATF4,BCL2,BMF,BMPER,CCN2,CCNE1,CCNF,CDC45,CDC6,CDH11,CDT1,CELSR3,CFAP53,CHST3,CITED2,COL4A1,COL4A2,CYP27B1,DHRS3,DHX58,DLG1,E2F1,ECE1,EDN1,EDNRA,ERBB3,ERCC6,ESCO2,ETV4,FADS2,FBLN1,FGFR3,FMN1,FOXM1,GATA5,GATA6,GFRA1,GLCE,GLI2,GREB1L,GRIP1,HAS2,HES1,HGF,HHEX,HOXB4,HOXB9,ID3,IFNGR1,IGF2R,IL7R,KIF14,KITLG,KLF7,L1CAM,LAMA1,LAMB3,LAMC1,LBH,LDLR,LGR4,LRP4,MAFK,MAP1B,MARCKSL1,M…	142
Cell-To-Cell Signaling and Interaction	Binding of blood cells	3.88e-13	Increased	2.687	ADORA1,ADRA2A,AGT,APOH,ARAP3,ARHGEF1,ARRB2,BCAM,BMPER,C3,C5,CADM1,CAMP,CCL2,CCL5,CCR7,CD36,CD46,CD83,CDH1,CEACAM1,CFHR1,CSF1,CSF3R,CXCL1,CXCL8,DEPTOR,DNAJC1,DOCK8,F11R,F12,F2,F2R,FAS,FGA,FGG,FN1,FPR1,FYN,GCNT1,HGF,HLA-DMA,HSPG2,ICAM1,IFNGR1,IL11,IL18R1,IL1B,IL1R1,IL33,IL6,IL7R,INPP5D,ITGAX,ITGB2,JAM3,KCNK5,KITLG,KLRG1,L1CAM,LIPG,LRP1,MCAM,MFNG,MRAS,MYADM,NEU1,NFATC2,NFE2,NRP1,NT5E,NTN1,OLR1,PIK3C…	110
Cell-To-Cell Signaling and Interaction,Hematological System Development and Function	Binding of leukocytes	5.87e-13	Increased	2.307	ADORA1,AGT,APOH,ARAP3,ARHGEF1,ARRB2,BMPER,C3,C5,CADM1,CAMP,CCL2,CCL5,CCR7,CD36,CD46,CD83,CDH1,CFHR1,CSF1,CSF3R,CXCL1,CXCL8,DEPTOR,DNAJC1,DOCK8,F11R,F2,F2R,FAS,FGA,FGG,FN1,FPR1,FYN,GCNT1,HGF,HLA-DMA,ICAM1,IFNGR1,IL11,IL18R1,IL1B,IL1R1,IL33,IL6,IL7R,INPP5D,ITGAX,ITGB2,JAM3,KCNK5,KITLG,KLRG1,L1CAM,LIPG,LRP1,MCAM,MFNG,MRAS,MYADM,NEU1,NFATC2,NRP1,NT5E,NTN1,OLR1,PIK3CD,PLAU,PLCB1,PLEKHA2,PODXL,PPBP,PRO…	101
Cellular Movement,Hematological System Development and Function,Immune Cell Trafficking	Cell movement of granulocytes	9.17e-13	Increased	2.289	ADORA1,AGT,ALB,ALOX5,ARAP3,ARRB2,AZU1,BPIFA1,C3,C5,CAMP,CAPG,CASP1,CCL2,CCL26,CCL5,CCN2,CCR7,CD36,CEACAM1,CFHR1,CSF1,CSF3R,CTSB,CTSC,CXCL1,CXCL5,CXCL8,DEFB1,DPP4,EDIL3,EDN1,EDNRA,F2,F2R,F2RL1,F7,FAS,FN1,FOS,FOXA2,FPR1,GATA2,GCNT1,HGF,HMOX1,ICAM1,IFNGR1,IL1B,IL1R1,IL33,IL6,INPP5D,ITGB2,JAM3,LCN2,MAP3K8,MCU,MDK,MPP1,NDST1,NEO1,NMU,NR1H4,NR4A1,NT5E,NTN1,PDK4,PIK3CD,PLAT,PLAU,PPBP,PPM1D,PROC,PRSS3,RA…	103
Developmental Disorder	Dysgenesis	1.54e-14	Decreased	-2.246	ABCA5,AGT,AGTR1,AKR1C1/AKR1C2,ALDH1A3,ARID3A,ARRB2,ATF4,BCL2,BMF,BMPER,CCN2,CCNE1,CCNF,CDC45,CDC6,CDH11,CDT1,CELSR3,CFAP53,CHST3,CITED2,COL4A1,COL4A2,CYP27B1,DHRS3,DHX58,DLG1,E2F1,ECE1,EDN1,EDNRA,ERBB3,ERCC6,ESCO2,ETV4,FADS2,FBLN1,FGFR3,FMN1,FOXM1,GATA5,GATA6,GFRA1,GLCE,GLI2,GREB1L,GRIP1,HAS2,HES1,HGF,HHEX,HMOX1,HOXB4,HOXB9,ID3,IFNGR1,IGF2R,IL7R,KIF14,KITLG,KLF7,L1CAM,LAMA1,LAMB3,LAMC1,LARS2,LBH,…	148
Developmental Disorder	Hypoplasia	7.72e-13	Decreased	-2.17	ABCA5,ALDH1A3,ARID3A,ARRB2,ATF4,BCL2,BMPER,CCN2,CCNE1,CCNF,CDC45,CDC6,CDH11,CDT1,CFAP53,CHST3,COL4A1,COL4A2,CYP27B1,DHRS3,DLG1,E2F1,ECE1,EDN1,EDNRA,ERBB3,ERCC6,ETV4,FADS2,FBLN1,FGFR3,FMN1,FOXM1,GATA5,GATA6,GFRA1,GLCE,GLI2,GREB1L,GRIP1,HAS2,HES1,HGF,HHEX,HOXB4,HOXB9,ID3,IFNGR1,IL7R,KIF14,KITLG,L1CAM,LAMA1,LAMB3,LAMC1,LBH,LDLR,LGR4,LRP4,MAFK,MAP1B,MARCKSL1,MBOAT7,MDM2,MMP14,MSX2,MYBL1,NCOA2,NDST1,N…	131
Developmental Disorder	Hypoplasia of organ	2.8e-11	Decreased	-2.279	ABCA5,ALDH1A3,ARID3A,ARRB2,ATF4,BCL2,BMPER,CCN2,CCNE1,CCNF,CFAP53,CHST3,COL4A1,COL4A2,CYP27B1,DLG1,E2F1,ECE1,EDN1,EDNRA,ERBB3,ERCC6,ETV4,FBLN1,FMN1,FOXM1,GATA5,GATA6,GFRA1,GLCE,GLI2,GREB1L,GRIP1,HAS2,HES1,HGF,HHEX,HOXB4,HOXB9,ID3,IFNGR1,IL7R,KIF14,L1CAM,LAMA1,LAMC1,LBH,LDLR,LGR4,LRP4,MAFK,MAP1B,MARCKSL1,MBOAT7,MDM2,MMP14,MSX2,MYBL1,NCOA2,NDST1,NFIX,NKX3-1,NKX3-2,NOTCH1,NPNT,NR0B1,NTN1,PBX1,PCLAF,…	115
Inflammatory Response	Inflammation of body cavity	7.6e-16	Increased	2.229	ABCA1,ABCB1,ACTA2,ADAMTS12,ADAMTS6,ADGRE1,ADORA1,ADRA1B,ADRA2A,AGR2,AGT,AGTR1,ALB,ALOX5,ALPP,AMBP,AMPD3,ANXA4,APOH,AREG,ARRB2,ARSA,ASNS,ATF3,ATF4,ATG16L1,BCL2,BCL2L15,BIRC5,BMF,BPIFA1,C3,C5,CACNA1D,CAMP,CAPG,CASP1,CBS/CBSL,CCL2,CCL5,CCR7,CD36,CD70,CDH1,CDH11,CDKN1A,CEACAM1,CEACAM5,CEBPA,CEMIP,CIDEC,CKB,COL3A1,COL4A1,COL4A3,CPB2,CSF1,CSF3R,CTSB,CUZD1,CXCL1,CXCL5,CXCL8,CYP3A5,DDIT4,DDX58,DHFR,E2F1,…	241
Connective Tissue Disorders,Inflammatory Disease,Inflammatory Response,Organismal Injury and Abnormalities,Skeletal and Muscular Disorders	Inflammation of joint	3.86e-12	Increased	2.162	ABCB1,ACSL1,ACTA2,ADAM12,ADAMTS10,ADAMTS12,ADAMTS6,ADAMTS7,ADRA1B,ADRA2A,AHSG,ALB,ALOX5,ALPK2,ANG,ARAP3,AREG,ASIC1,AZGP1,B3GALT4,BIRC5,BMP1,BMP2,C1QTNF6,C1R,C3,C5,C9orf152,CA2,CACNA1D,CACNA2D1,CACNA2D3,CASP1,CCL2,CCL5,CCNB1,CCR7,CD276,CD36,CD70,CD83,CDH1,CDH11,CDKN1A,CEBPG,CELF2,CEMIP,CHEK2,CLEC2B,COL3A1,COL4A2,CPE,CSF1,CSF3R,CTSB,CTSC,CXCL1,CXCL5,CXCL8,DHFR,DPP4,ERCC6,ERRFI1,F11R,F2RL1,FAS,FASN,…	216
Neurological Disease,Skeletal and Muscular Disorders	Neuromuscular disease	8.49e-12	Increased	3.196	ABCB1,ADCY5,ADH1C,ADORA1,ADRA1B,ADRA2A,AGRN,AGT,AGTR1,ALB,ALOX5,AP1S2,APLP1,AREG,ARHGEF1,ASIC1,ATF4,B3GALT4,B4GALT5,BCAS1,BCHE,BCL2,BST2,C3,C5,CA12,CA2,CACNA1D,CACNA2D3,CASP1,CCL2,CCL5,CCN2,CDH2,CDS1,CHGB,CHN1,CHP1,CKB,COL4A3,CP,CPLX2,CPT2,CREB3L1,CRYM,CSF3R,CTSB,CXCL1,CYFIP2,DDC,DHCR7,DHFR,DIO2,DIRAS2,DNAJC1,DOCK8,DOK7,DRD4,E2F1,ELMO1,EPHB2,ETFB,ETV4,F11R,F2RL1,F8A1 (includes others),FAM117A,FAM…	200
Cancer,Organismal Injury and Abnormalities	Pelvic cancer	2.02e-34	Increased	2.01	A1CF,AASS,ABCA1,ABCA12,ABCA4,ABCA5,ABCA8,ABCB1,ABCC6,ABCC8,ABCD1,ABCE1,ABLIM3,ACBD7,ACRBP,ACSL1,ACSL4,ACSM3,ACTA2,ACVR1,ACVR1B,ACY3,ADAM19,ADAMTS10,ADAMTS12,ADAMTS6,ADAMTS7,ADD3,ADGRA2,ADGRB2,ADGRE1,ADGRF1,ADGRF4,ADM2,ADORA1,ADRA1B,ADRA2A,AGFG2,AGMO,AGR2,AGR3,AGT,AGTR1,AK7,AKR1B1,AKR1C1/AKR1C2,AKR1C3,AKR1E2,ALB,ALDH16A1,ALDH1L2,ALOX5,ALPK2,ALPP,AMPD3,ANG,ANK1,ANK2,ANKAR,ANKRD1,ANKRD27,ANKRD30A,AN…	1142
Cellular Development,Cellular Growth and Proliferation	Proliferation of blood cells	6.16e-14	Increased	2.438	ABCB1,AGRN,ALB,ANPEP,APOH,ARHGEF1,AURKA,AURKB,B3GNT5,BCL2,BIRC5,BMP2,BMPR1B,BRCA1,BTNL9,C3,CAMP,CAT,CBS/CBSL,CCL2,CCL5,CCN2,CCNA2,CCR7,CD276,CD36,CD46,CD70,CD83,CDC25A,CDH1,CDKN1A,CEACAM1,CEBPA,CHST3,CSF1,CSF3R,CXCL8,DGKA,DHFR,DLG1,DOCK8,DOK1,DPP4,E2F1,EBF1,EBI3,EPHB2,ETS2,F2,F2RL1,FANCA,FAS,FN1,FOS,FOXD2,FYN,GADD45B,GAL,GATA2,GATA3,GCNT1,GPNMB,HAO1,HES1,HGF,HLA-DMA,HLA-DMB,HMGA1,HMOX1,HNF1A,HOXB…	203
Hematological System Development and Function,Tissue Morphology	Quantity of blood cells	7.22e-14	Increased	2.538	ABCA1,ABCB1,ADAM12,ADAMTS12,ADD3,ADM2,AGR2,AGT,ALOX5,AMBP,ANG,ANPEP,ARHGEF1,ARID3A,ARRB2,ATF3,ATF4,AURKA,B3GNT5,BATF3,BCL2,BIRC5,BMF,BUB1,C1QTNF6,C3,C5,CA9,CAMP,CASP1,CBS/CBSL,CCL2,CCL5,CCR7,CD302,CD36,CD70,CD83,CDH17,CDKN1A,CEBPA,CHD7,CHST3,CPB2,CSF1,CSF3R,CTSB,CXCL8,CYP27B1,DDX58,DGKA,DHFR,DOCK8,DOK1,E2F1,EBF1,EBI3,ELMO1,ETS2,ETV2,F2,F2RL1,FANCA,FANCD2,FAS,FOS,FOSB,FOSL2,FPR1,FYN,GADD45B,GATA2,…	237
Hematological System Development and Function,Tissue Morphology	Quantity of leukocytes	8.76e-13	Increased	2.829	ABCA1,ABCB1,ADAM12,ADAMTS12,ADM2,AGR2,AGT,ALOX5,AMBP,ANG,ANPEP,ARHGEF1,ARID3A,ARRB2,ATF3,B3GNT5,BATF3,BCL2,BIRC5,BMF,BUB1,C1QTNF6,C3,C5,CA9,CAMP,CASP1,CBS/CBSL,CCL2,CCL5,CCR7,CD302,CD36,CD70,CD83,CDH17,CDKN1A,CEBPA,CHD7,CHST3,CSF1,CSF3R,CTSB,CXCL8,CYP27B1,DDX58,DGKA,DOCK8,DOK1,E2F1,EBF1,EBI3,ELMO1,ETS2,F2RL1,FANCD2,FAS,FOS,FOSB,FOSL2,FPR1,FYN,GADD45B,GATA2,GATA3,GBA,GCNT1,GLS,HGF,HLA-DMA,HMOX1,HN…	212
Connective Tissue Disorders,Inflammatory Disease,Organismal Injury and Abnormalities,Skeletal and Muscular Disorders	Rheumatic Disease	3.86e-17	Increased	2.096	ABCB1,ACSL1,ACSL4,ACSL5,ACTA2,ADAM12,ADAMTS10,ADAMTS12,ADAMTS6,ADAMTS7,ADARB1,ADRA1B,ADRA2A,AHSG,ALB,ALOX5,ALPK2,ANG,APOH,ARAP3,AREG,ARSA,ASIC1,ASNS,AZGP1,AZU1,B3GALT4,BCL2,BCL2L15,BIRC5,BMP1,BMP2,BST2,C1QTNF6,C1R,C1S,C3,C5,C9orf152,CA2,CACNA1D,CACNA2D1,CACNA2D3,CAMP,CASP1,CCL2,CCL5,CCNB1,CCR7,CD276,CD36,CD70,CD83,CDH1,CDH11,CDKN1A,CEACAM1,CEBPG,CELF2,CEMIP,CFHR1,CHEK2,CLEC2B,COL3A1,COL4A2,CPE,CR…	286
Legend:
Modulation of the immune system
Cellular movement/Migration
Proliferation/Survival
Not Revelant
