# Supplementary material for: Advanced bioinformatic analysis and pathway prediction of NSCLC cells upon cisplatin resistance
Source: Sci Rep. 2021 Mar 22;11:6520. doi: 10.1038/s41598-021-85930-y (PMC7985311; doi:10.1038/s41598-021-85930-y)
Supplement: Supplementary file 6 — Supplementary Data 6. [file 41598_2021_85930_MOESM6_ESM.xls]

## Sheet: All miR up gene down or oposite
miRNA-mRNA targets with opposite dysregulation (i.e., miRNA upregulation vs. mRNA downregulation and miRNA downregulation vs. mRNA upregulation), as presented by IPA
ID	Symbol	Expr p-value	Expr Log Ratio	Source	Confidence	ID	Symbol	Expr Log Ratio	Pathway
hsa-let-7c-5p	let-7a-5p (and other miRNAs w/seed GAGGUAG)	3.51e-06	1.655	TargetScan Human	Moderate (predicted)	ENSG00000114779	ABHD14B	-0.295
hsa-let-7c-5p	let-7a-5p (and other miRNAs w/seed GAGGUAG)	3.51e-06	1.655	TargetScan Human	Moderate (predicted)	ENSG00000136379	ABHD17C	-0.818
hsa-let-7c-5p	let-7a-5p (and other miRNAs w/seed GAGGUAG)	3.51e-06	1.655	TargetScan Human	High (predicted)	ENSG00000146109	ABT1	-0.588
hsa-let-7c-5p	let-7a-5p (and other miRNAs w/seed GAGGUAG)	3.51e-06	1.655	miRecords	Experimentally Observed	ENSG00000143727	ACP1	-0.521	3-phosphoinositide Biosynthesis,3-phosphoinositide Degradation,D-myo-inositol (1,4,5,6)-Tetrakisphosphate Biosynthesis,D-myo-inositol (3,4,5,6)-tetrakisphosphate Biosynthesis,D-myo-inositol-5-phosphate Metabolism,Ephrin B Signaling,Ephrin Receptor Signaling,NAD Phosphorylation and Dephosphorylation,NAD Salvage Pathway II,PDGF Signaling,Protein Kinase A Signaling,Superpathway of Inositol Phosphate…
hsa-let-7c-5p	let-7a-5p (and other miRNAs w/seed GAGGUAG)	3.51e-06	1.655	TargetScan Human	Moderate (predicted)	ENSG00000135503	ACVR1B	-1.001	Cardiac Hypertrophy Signaling (Enhanced),Epithelial Adherens Junction Signaling,Factors Promoting Cardiogenesis in Vertebrates,FAT10 Cancer Signaling Pathway,Hepatic Fibrosis Signaling Pathway,Neuroinflammation Signaling Pathway,PPARα/RXRα Activation,Senescence Pathway,T Cell Exhaustion Signaling Pathway,TGF-β Signaling,Th1 and Th2 Activation Pathway,Th2 Pathway,Wnt/β-catenin Signaling
hsa-let-7c-5p	let-7a-5p (and other miRNAs w/seed GAGGUAG)	3.51e-06	1.655	TargetScan Human	Moderate (predicted)	ENSG00000198074	AKR1B10	-1.41	Methylglyoxal Degradation III,RAR Activation,Retinoate Biosynthesis I,Retinol Biosynthesis,The Visual Cycle,Tryptophan Degradation X (Mammalian, via Tryptamine)
hsa-let-7c-5p	let-7a-5p (and other miRNAs w/seed GAGGUAG)	3.51e-06	1.655	TarBase	Experimentally Observed	ENSG00000153107	ANAPC1	-0.426	Kinetochore Metaphase Signaling Pathway,Mitotic Roles of Polo-Like Kinase,Protein Kinase A Signaling,Protein Ubiquitination Pathway,Senescence Pathway
hsa-let-7c-5p	let-7a-5p (and other miRNAs w/seed GAGGUAG)	3.51e-06	1.655	TargetScan Human	Moderate (predicted)	ENSG00000186106	ANKRD46	-0.575
hsa-let-7c-5p	let-7a-5p (and other miRNAs w/seed GAGGUAG)	3.51e-06	1.655	TargetScan Human	High (predicted)	ENSG00000168876	ANKRD49	-0.635
hsa-let-7c-5p	let-7a-5p (and other miRNAs w/seed GAGGUAG)	3.51e-06	1.655	TargetScan Human	Moderate (predicted)	ENSG00000143401	ANP32E	-0.634
hsa-let-7c-5p	let-7a-5p (and other miRNAs w/seed GAGGUAG)	3.51e-06	1.655	TargetScan Human	High (predicted)	ENSG00000175906	ARL4D	-2.095
hsa-let-7c-5p	let-7a-5p (and other miRNAs w/seed GAGGUAG)	3.51e-06	1.655	TargetScan Human	Moderate (predicted)	ENSG00000162980	ARL5A	-0.635
hsa-let-7c-5p	let-7a-5p (and other miRNAs w/seed GAGGUAG)	3.51e-06	1.655	TargetScan Human	Moderate (predicted)	ENSG00000177917	ARL6IP6	-1.216
hsa-let-7c-5p	let-7a-5p (and other miRNAs w/seed GAGGUAG)	3.51e-06	1.655	TargetScan Human	Moderate (predicted)	ENSG00000146476	ARMT1	-0.666
hsa-let-7c-5p	let-7a-5p (and other miRNAs w/seed GAGGUAG)	3.51e-06	1.655	TargetScan Human	Moderate (predicted)	ENSG00000204147	ASAH2B	-0.862	Ceramide Degradation,Sphingosine and Sphingosine-1-phosphate Metabolism,Sphingosine-1-phosphate Signaling
hsa-let-7c-5p	let-7a-5p (and other miRNAs w/seed GAGGUAG)	3.51e-06	1.655	TargetScan Human	Moderate (predicted)	ENSG00000145782	ATG12	-0.227	Autophagy,Sirtuin Signaling Pathway
hsa-let-7c-5p	let-7a-5p (and other miRNAs w/seed GAGGUAG)	3.51e-06	1.655	TargetScan Human	Moderate (predicted)	ENSG00000085978	ATG16L1	-1.066	Autophagy,Sirtuin Signaling Pathway
hsa-let-7c-5p	let-7a-5p (and other miRNAs w/seed GAGGUAG)	3.51e-06	1.655	TargetScan Human	Moderate (predicted)	ENSG00000119787	ATL2	-0.574
hsa-let-7c-5p	let-7a-5p (and other miRNAs w/seed GAGGUAG)	3.51e-06	1.655	TargetScan Human	Moderate (predicted)	ENSG00000253719	ATXN7L3B	-0.392
hsa-let-7c-5p	let-7a-5p (and other miRNAs w/seed GAGGUAG)	3.51e-06	1.655	TargetScan Human	High (predicted)	ENSG00000169857	AVEN	-0.877
hsa-let-7c-5p	let-7a-5p (and other miRNAs w/seed GAGGUAG)	3.51e-06	1.655	TargetScan Human	Moderate (predicted)	ENSG00000075790	BCAP29	-0.438
hsa-let-7c-5p	let-7a-5p (and other miRNAs w/seed GAGGUAG)	3.51e-06	1.655	TargetScan Human	Moderate (predicted)	ENSG00000060982	BCAT1	-4.407	Isoleucine Degradation I,Leucine Degradation I,Valine Degradation I
hsa-let-7c-5p	let-7a-5p (and other miRNAs w/seed GAGGUAG)	3.51e-06	1.655	TargetScan Human	Moderate (predicted)	ENSG00000165288	BRWD3	-0.637
hsa-let-7c-5p	let-7a-5p (and other miRNAs w/seed GAGGUAG)	3.51e-06	1.655	Ingenuity Expert Findings	Experimentally Observed	ENSG00000172270	BSG	-0.258
hsa-let-7c-5p	let-7a-5p (and other miRNAs w/seed GAGGUAG)	3.51e-06	1.655	TargetScan Human	Moderate (predicted)	ENSG00000134717	BTF3L4	-0.231
hsa-let-7c-5p	let-7a-5p (and other miRNAs w/seed GAGGUAG)	3.51e-06	1.655	TargetScan Human	High (predicted)	ENSG00000188493	C19orf54	-0.462
hsa-let-7c-5p	let-7a-5p (and other miRNAs w/seed GAGGUAG)	3.51e-06	1.655	TargetScan Human	High (predicted)	ENSG00000088854	C20orf194	-1.166
hsa-let-7c-5p	let-7a-5p (and other miRNAs w/seed GAGGUAG)	3.51e-06	1.655	TargetScan Human	Moderate (predicted)	ENSG00000160325	CACFD1	-0.362
hsa-let-7c-5p	let-7a-5p (and other miRNAs w/seed GAGGUAG)	3.51e-06	1.655	TarBase	Experimentally Observed	ENSG00000136436	CALCOCO2	-1.325
hsa-let-7c-5p	let-7a-5p (and other miRNAs w/seed GAGGUAG)	3.51e-06	1.655	TargetScan Human	Moderate (predicted)	ENSG00000143933	CALM1 (includes others)	-0.941	Adrenomedullin signaling pathway,Androgen Signaling,Apelin Endothelial Signaling Pathway,B Cell Receptor Signaling,Calcium Signaling,Calcium-induced T Lymphocyte Apoptosis,cAMP-mediated signaling,Cardiac Hypertrophy Signaling,Cardiac Hypertrophy Signaling (Enhanced),CCR3 Signaling in Eosinophils,CCR5 Signaling in Macrophages,CD28 Signaling in T Helper Cells,Cellular Effects of Sildenafil (Viagra)…
hsa-let-7c-5p	let-7a-5p (and other miRNAs w/seed GAGGUAG)	3.51e-06	1.655	TarBase	Experimentally Observed	ENSG00000042493	CAPG	-1.5
hsa-let-7c-5p	let-7a-5p (and other miRNAs w/seed GAGGUAG)	3.51e-06	1.655	TargetScan Human	Moderate (predicted)	ENSG00000173894	CBX2	-0.874	Senescence Pathway
hsa-let-7c-5p	let-7a-5p (and other miRNAs w/seed GAGGUAG)	3.51e-06	1.655	TargetScan Human	Moderate (predicted)	ENSG00000135083	CCNJL	-0.69
hsa-let-7c-5p	let-7a-5p (and other miRNAs w/seed GAGGUAG)	3.51e-06	1.655	TargetScan Human	Moderate (predicted)	ENSG00000108100	CCNY	-0.404
hsa-let-7c-5p	let-7a-5p (and other miRNAs w/seed GAGGUAG)	3.51e-06	1.655	TargetScan Human	High (predicted)	ENSG00000126353	CCR7	-1.752	Breast Cancer Regulation by Stathmin1,Communication between Innate and Adaptive Immune Cells,Crosstalk between Dendritic Cells and Natural Killer Cells,Dendritic Cell Maturation,Hepatic Fibrosis / Hepatic Stellate Cell Activation
hsa-let-7c-5p	let-7a-5p (and other miRNAs w/seed GAGGUAG)	3.51e-06	1.655	TarBase,TargetScan Human	Experimentally Observed,Moderate (predicted)	ENSG00000145996	CDKAL1	-0.646
hsa-let-7c-5p	let-7a-5p (and other miRNAs w/seed GAGGUAG)	3.51e-06	1.655	TargetScan Human	Moderate (predicted)	ENSG00000128849	CGNL1	-2.174
hsa-let-7c-5p	let-7a-5p (and other miRNAs w/seed GAGGUAG)	3.51e-06	1.655	TargetScan Human	Moderate (predicted)	ENSG00000172586	CHCHD1	-0.442
hsa-let-7c-5p	let-7a-5p (and other miRNAs w/seed GAGGUAG)	3.51e-06	1.655	TargetScan Human	Moderate (predicted)	ENSG00000171316	CHD7	-1.106
hsa-let-7c-5p	let-7a-5p (and other miRNAs w/seed GAGGUAG)	3.51e-06	1.655	TarBase	Experimentally Observed	ENSG00000130724	CHMP2A	-0.368	Mechanisms of Viral Exit from Host Cells
hsa-let-7c-5p	let-7a-5p (and other miRNAs w/seed GAGGUAG)	3.51e-06	1.655	TarBase	Experimentally Observed	ENSG00000166797	CIAO2A	-0.265	Iron homeostasis signaling pathway
hsa-let-7c-5p	let-7a-5p (and other miRNAs w/seed GAGGUAG)	3.51e-06	1.655	TargetScan Human	Moderate (predicted)	ENSG00000153132	CLGN	-1.499
hsa-let-7c-5p	let-7a-5p (and other miRNAs w/seed GAGGUAG)	3.51e-06	1.655	TargetScan Human	Moderate (predicted)	ENSG00000172409	CLP1	-0.429
hsa-let-7c-5p	let-7a-5p (and other miRNAs w/seed GAGGUAG)	3.51e-06	1.655	TargetScan Human	High (predicted)	ENSG00000119397	CNTRL	-0.386
hsa-let-7c-5p	let-7a-5p (and other miRNAs w/seed GAGGUAG)	3.51e-06	1.655	TargetScan Human	High (predicted)	ENSG00000196739	COL27A1	-1.298	GP6 Signaling Pathway,Hepatic Fibrosis / Hepatic Stellate Cell Activation
hsa-let-7c-5p	let-7a-5p (and other miRNAs w/seed GAGGUAG)	3.51e-06	1.655	TargetScan Human	Moderate (predicted)	ENSG00000071894	CPSF1	-0.395	Cleavage and Polyadenylation of Pre-mRNA,Tight Junction Signaling
hsa-let-7c-5p	let-7a-5p (and other miRNAs w/seed GAGGUAG)	3.51e-06	1.655	TargetScan Human	Moderate (predicted)	ENSG00000143578	CREB3L4	-0.48	AMPK Signaling,ATM Signaling,B Cell Receptor Signaling,Breast Cancer Regulation by Stathmin1,Calcium Signaling,cAMP-mediated signaling,Circadian Rhythm Signaling,Corticotropin Releasing Hormone Signaling,CREB Signaling in Neurons,Dendritic Cell Maturation,Dopamine-DARPP32 Feedback in cAMP Signaling,Endocannabinoid Cancer Inhibition Pathway,Endocannabinoid Developing Neuron Pathway,Ephrin Receptor…
hsa-let-7c-5p	let-7a-5p (and other miRNAs w/seed GAGGUAG)	3.51e-06	1.655	TargetScan Human	Moderate (predicted)	ENSG00000167193	CRK	-0.35	Actin Cytoskeleton Signaling,Angiopoietin Signaling,Axonal Guidance Signaling,Chronic Myeloid Leukemia Signaling,CXCR4 Signaling,Ephrin Receptor Signaling,Epithelial Adherens Junction Signaling,ERK/MAPK Signaling,FAK Signaling,Fcγ Receptor-mediated Phagocytosis in Macrophages and Monocytes,FGF Signaling,Insulin Receptor Signaling,Integrin Signaling,Leukocyte Extravasation Signaling,Melanocyte Dev…
hsa-let-7c-5p	let-7a-5p (and other miRNAs w/seed GAGGUAG)	3.51e-06	1.655	TargetScan Human	Moderate (predicted)	ENSG00000121671	CRY2	-0.436	Circadian Rhythm Signaling
hsa-let-7c-5p	let-7a-5p (and other miRNAs w/seed GAGGUAG)	3.51e-06	1.655	TarBase	Experimentally Observed	ENSG00000141551	CSNK1D	-0.284	Amyloid Processing,Circadian Rhythm Signaling,Dopamine-DARPP32 Feedback in cAMP Signaling,Gap Junction Signaling,HIPPO signaling,Hypoxia Signaling in the Cardiovascular System,p53 Signaling,Pyridoxal 5'-phosphate Salvage Pathway,Role of NFAT in Regulation of the Immune Response,Role of Wnt/GSK-3β Signaling in the Pathogenesis of Influenza,Salvage Pathways of Pyrimidine Ribonucleotides,Wnt/β-caten…
hsa-let-7c-5p	let-7a-5p (and other miRNAs w/seed GAGGUAG)	3.51e-06	1.655	TargetScan Human	Moderate (predicted)	ENSG00000138161	CUZD1	-1.222
hsa-let-7c-5p	let-7a-5p (and other miRNAs w/seed GAGGUAG)	3.51e-06	1.655	miRecords	Experimentally Observed	ENSG00000129562	DAD1	-0.433
hsa-let-7c-5p	let-7a-5p (and other miRNAs w/seed GAGGUAG)	3.51e-06	1.655	TargetScan Human	Moderate (predicted)	ENSG00000164465	DCBLD1	-0.568
hsa-let-7c-5p	let-7a-5p (and other miRNAs w/seed GAGGUAG)	3.51e-06	1.655	TargetScan Human	High (predicted)	ENSG00000157349	DDX19B	-0.594
hsa-let-7c-5p	let-7a-5p (and other miRNAs w/seed GAGGUAG)	3.51e-06	1.655	TargetScan Human	High (predicted)	ENSG00000147202	DIAPH2	-1.254	Actin Cytoskeleton Signaling,Cardiac Hypertrophy Signaling (Enhanced)
hsa-let-7c-5p	let-7a-5p (and other miRNAs w/seed GAGGUAG)	3.51e-06	1.655	TargetScan Human	Moderate (predicted)	ENSG00000080845	DLGAP4	-0.476
hsa-let-7c-5p	let-7a-5p (and other miRNAs w/seed GAGGUAG)	3.51e-06	1.655	TargetScan Human	Moderate (predicted)	ENSG00000128590	DNAJB9	-0.602	Aldosterone Signaling in Epithelial Cells,NRF2-mediated Oxidative Stress Response,Protein Ubiquitination Pathway,Unfolded protein response
hsa-let-7c-5p	let-7a-5p (and other miRNAs w/seed GAGGUAG)	3.51e-06	1.655	TargetScan Human	High (predicted)	ENSG00000136770	DNAJC1	-1.152	Aldosterone Signaling in Epithelial Cells,NRF2-mediated Oxidative Stress Response,Protein Ubiquitination Pathway
hsa-let-7c-5p	let-7a-5p (and other miRNAs w/seed GAGGUAG)	3.51e-06	1.655	TargetScan Human	High (predicted)	ENSG00000133884	DPF2	-0.373
hsa-let-7c-5p	let-7a-5p (and other miRNAs w/seed GAGGUAG)	3.51e-06	1.655	TargetScan Human	Moderate (predicted)	ENSG00000108963	DPH1	-0.588
hsa-let-7c-5p	let-7a-5p (and other miRNAs w/seed GAGGUAG)	3.51e-06	1.655	TargetScan Human	Moderate (predicted)	ENSG00000134146	DPH6	-0.904	Diphthamide Biosynthesis
hsa-let-7c-5p	let-7a-5p (and other miRNAs w/seed GAGGUAG)	3.51e-06	1.655	TargetScan Human	Moderate (predicted)	ENSG00000113657	DPYSL3	-0.735	Semaphorin Neuronal Repulsive Signaling Pathway,Semaphorin Signaling in Neurons
hsa-let-7c-5p	let-7a-5p (and other miRNAs w/seed GAGGUAG)	3.51e-06	1.655	TargetScan Human	High (predicted)	ENSG00000138036	DYNC2LI1	-0.629
hsa-let-7c-5p	let-7a-5p (and other miRNAs w/seed GAGGUAG)	3.51e-06	1.655	TargetScan Human	Moderate (predicted)	ENSG00000158163	DZIP1L	-0.743
hsa-let-7c-5p	let-7a-5p (and other miRNAs w/seed GAGGUAG)	3.51e-06	1.655	TargetScan Human	High (predicted)	ENSG00000133740	E2F5	-0.606	Breast Cancer Regulation by Stathmin1,Cell Cycle Regulation by BTG Family Proteins,Cell Cycle: G1/S Checkpoint Regulation,Chronic Myeloid Leukemia Signaling,Coronavirus Pathogenesis Pathway,Cyclins and Cell Cycle Regulation,Estrogen-mediated S-phase Entry,Glioblastoma Multiforme Signaling,Glioma Signaling,Molecular Mechanisms of Cancer,Pancreatic Adenocarcinoma Signaling,Role of BRCA1 in DNA Dama…
hsa-let-7c-5p	let-7a-5p (and other miRNAs w/seed GAGGUAG)	3.51e-06	1.655	TargetScan Human	High (predicted)	ENSG00000169016	E2F6	-0.618	Breast Cancer Regulation by Stathmin1,Cell Cycle Regulation by BTG Family Proteins,Cell Cycle: G1/S Checkpoint Regulation,Chronic Myeloid Leukemia Signaling,Coronavirus Pathogenesis Pathway,Cyclins and Cell Cycle Regulation,Estrogen-mediated S-phase Entry,Glioblastoma Multiforme Signaling,Glioma Signaling,Molecular Mechanisms of Cancer,Pancreatic Adenocarcinoma Signaling,Role of BRCA1 in DNA Dama…
hsa-let-7c-5p	let-7a-5p (and other miRNAs w/seed GAGGUAG)	3.51e-06	1.655	TargetScan Human	Moderate (predicted)	ENSG00000116406	EDEM3	-0.213
hsa-let-7c-5p	let-7a-5p (and other miRNAs w/seed GAGGUAG)	3.51e-06	1.655	TargetScan Human	High (predicted)	ENSG00000078401	EDN1	-1.077	Apelin Liver Signaling Pathway,Cardiac Hypertrophy Signaling (Enhanced),Endothelin-1 Signaling,Hepatic Fibrosis / Hepatic Stellate Cell Activation,Hepatic Fibrosis Signaling Pathway,HIF1α Signaling,Hypoxia Signaling in the Cardiovascular System,Ovarian Cancer Signaling
hsa-let-7c-5p	let-7a-5p (and other miRNAs w/seed GAGGUAG)	3.51e-06	1.655	TargetScan Human	Moderate (predicted)	ENSG00000103319	EEF2K	-0.776	AMPK Signaling,p38 MAPK Signaling,p70S6K Signaling
hsa-let-7c-5p	let-7a-5p (and other miRNAs w/seed GAGGUAG)	3.51e-06	1.655	TargetScan Human	Moderate (predicted)	ENSG00000269858	EGLN2	-1.342	HIF1α Signaling
hsa-let-7c-5p	let-7a-5p (and other miRNAs w/seed GAGGUAG)	3.51e-06	1.655	miRecords	Experimentally Observed	ENSG00000104131	EIF3J	-0.217	EIF2 Signaling,mTOR Signaling,Regulation of eIF4 and p70S6K Signaling
hsa-let-7c-5p	let-7a-5p (and other miRNAs w/seed GAGGUAG)	3.51e-06	1.655	TargetScan Human	Moderate (predicted)	ENSG00000115459	ELMOD3	-0.347
hsa-let-7c-5p	let-7a-5p (and other miRNAs w/seed GAGGUAG)	3.51e-06	1.655	TargetScan Human	High (predicted)	ENSG00000163378	EOGT	-0.573
hsa-let-7c-5p	let-7a-5p (and other miRNAs w/seed GAGGUAG)	3.51e-06	1.655	TargetScan Human	Moderate (predicted)	ENSG00000089248	ERP29	-0.612	NRF2-mediated Oxidative Stress Response
hsa-let-7c-5p	let-7a-5p (and other miRNAs w/seed GAGGUAG)	3.51e-06	1.655	TarBase	Experimentally Observed	ENSG00000180210	F2	-5.152	Actin Cytoskeleton Signaling,Acute Phase Response Signaling,Clathrin-mediated Endocytosis Signaling,Coagulation System,Extrinsic Prothrombin Activation Pathway,Gα12/13 Signaling,Intrinsic Prothrombin Activation Pathway,p70S6K Signaling,Role of Tissue Factor in Cancer,Thrombin Signaling
hsa-let-7c-5p	let-7a-5p (and other miRNAs w/seed GAGGUAG)	3.51e-06	1.655	TargetScan Human	High (predicted)	ENSG00000182263	FIGN	-1.758
hsa-let-7c-5p	let-7a-5p (and other miRNAs w/seed GAGGUAG)	3.51e-06	1.655	TargetScan Human	Moderate (predicted)	ENSG00000181027	FKRP	-0.239
hsa-let-7c-5p	let-7a-5p (and other miRNAs w/seed GAGGUAG)	3.51e-06	1.655	TarBase,TargetScan Human	Experimentally Observed,Moderate (predicted)	ENSG00000102531	FNDC3A	-0.384
hsa-let-7c-5p	let-7a-5p (and other miRNAs w/seed GAGGUAG)	3.51e-06	1.655	TargetScan Human	Moderate (predicted)	ENSG00000052795	FNIP2	-1.16
hsa-let-7c-5p	let-7a-5p (and other miRNAs w/seed GAGGUAG)	3.51e-06	1.655	TargetScan Human	High (predicted)	ENSG00000114541	FRMD4B	-1.107
hsa-let-7c-5p	let-7a-5p (and other miRNAs w/seed GAGGUAG)	3.51e-06	1.655	TargetScan Human	Moderate (predicted)	ENSG00000089327	FXYD5	-0.966
hsa-let-7c-5p	let-7a-5p (and other miRNAs w/seed GAGGUAG)	3.51e-06	1.655	TargetScan Human	High (predicted)	ENSG00000171766	GATM	-1.842	Glycine Degradation (Creatine Biosynthesis)
hsa-let-7c-5p	let-7a-5p (and other miRNAs w/seed GAGGUAG)	3.51e-06	1.655	TargetScan Human	Moderate (predicted)	ENSG00000153982	GDPD1	-0.653	cAMP-mediated signaling,Cardiac Hypertrophy Signaling (Enhanced),Cardiac β-adrenergic Signaling,G-Protein Coupled Receptor Signaling,Gustation Pathway,Protein Kinase A Signaling,Relaxin Signaling,tRNA Splicing
hsa-let-7c-5p	let-7a-5p (and other miRNAs w/seed GAGGUAG)	3.51e-06	1.655	TarBase,TargetScan Human	Experimentally Observed,High (predicted)	ENSG00000142252	GEMIN7	-0.559
hsa-let-7c-5p	let-7a-5p (and other miRNAs w/seed GAGGUAG)	3.51e-06	1.655	TargetScan Human	High (predicted),Moderate (predicted)	ENSG00000197978	GOLGA6L9 (includes others)	-1.161
hsa-let-7c-5p	let-7a-5p (and other miRNAs w/seed GAGGUAG)	3.51e-06	1.655	TargetScan Human	Moderate (predicted)	ENSG00000138678	GPAT3	-1.224	CDP-diacylglycerol Biosynthesis I,Phosphatidylglycerol Biosynthesis II (Non-plastidic),Triacylglycerol Biosynthesis
hsa-let-7c-5p	let-7a-5p (and other miRNAs w/seed GAGGUAG)	3.51e-06	1.655	TargetScan Human	Moderate (predicted)	ENSG00000092978	GPATCH2	-0.333
hsa-let-7c-5p	let-7a-5p (and other miRNAs w/seed GAGGUAG)	3.51e-06	1.655	TargetScan Human	Moderate (predicted)	ENSG00000125772	GPCPD1	-1.985
hsa-let-7c-5p	let-7a-5p (and other miRNAs w/seed GAGGUAG)	3.51e-06	1.655	TargetScan Human	Moderate (predicted)	ENSG00000180758	GPR157	-0.452	Breast Cancer Regulation by Stathmin1
hsa-let-7c-5p	let-7a-5p (and other miRNAs w/seed GAGGUAG)	3.51e-06	1.655	TargetScan Human	Moderate (predicted)	ENSG00000164294	GPX8	-0.578	Apelin Adipocyte Signaling Pathway,Glutathione Redox Reactions I
hsa-let-7c-5p	let-7a-5p (and other miRNAs w/seed GAGGUAG)	3.51e-06	1.655	TarBase,TargetScan Human	Experimentally Observed,Moderate (predicted)	ENSG00000164284	GRPEL2	-0.471
hsa-let-7c-5p	let-7a-5p (and other miRNAs w/seed GAGGUAG)	3.51e-06	1.655	TargetScan Human	Moderate (predicted)	ENSG00000197903	H2BC12	-0.324
hsa-let-7c-5p	let-7a-5p (and other miRNAs w/seed GAGGUAG)	3.51e-06	1.655	TargetScan Human	Moderate (predicted)	ENSG00000165338	HECTD2	-0.381
hsa-let-7c-5p	let-7a-5p (and other miRNAs w/seed GAGGUAG)	3.51e-06	1.655	TargetScan Human	Moderate (predicted)	ENSG00000064393	HIPK2	-0.919	Cell Cycle: G2/M DNA Damage Checkpoint Regulation,Molecular Mechanisms of Cancer,p53 Signaling,Senescence Pathway
hsa-let-7c-5p	let-7a-5p (and other miRNAs w/seed GAGGUAG)	3.51e-06	1.655	TarBase,TargetScan Human	Experimentally Observed,High (predicted)	ENSG00000137309	HMGA1	-1.151	IL-4 Signaling,iNOS Signaling
hsa-let-7c-5p	let-7a-5p (and other miRNAs w/seed GAGGUAG)	3.51e-06	1.655	Ingenuity Expert Findings,TarBase,TargetScan Human,miRecords	Experimentally Observed,High (predicted)	ENSG00000149948	HMGA2	-6.395	Regulation Of The Epithelial Mesenchymal Transition By Growth Factors Pathway,Regulation of the Epithelial-Mesenchymal Transition Pathway
hsa-let-7c-5p	let-7a-5p (and other miRNAs w/seed GAGGUAG)	3.51e-06	1.655	TargetScan Human	Moderate (predicted)	ENSG00000134709	HOOK1	-0.449
hsa-let-7c-5p	let-7a-5p (and other miRNAs w/seed GAGGUAG)	3.51e-06	1.655	TargetScan Human	Moderate (predicted)	ENSG00000182742	HOXB4	-1.602
hsa-let-7c-5p	let-7a-5p (and other miRNAs w/seed GAGGUAG)	3.51e-06	1.655	TargetScan Human	Moderate (predicted)	ENSG00000182054	IDH2	-0.627	Acute Myeloid Leukemia Signaling,Glioma Signaling,Sirtuin Signaling Pathway
hsa-let-7c-5p	let-7a-5p (and other miRNAs w/seed GAGGUAG)	3.51e-06	1.655	Ingenuity Expert Findings,TarBase,TargetScan Human,miRecords	Experimentally Observed,High (predicted)	ENSG00000159217	IGF2BP1	-0.249	Role of Oct4 in Mammalian Embryonic Stem Cell Pluripotency
hsa-let-7c-5p	let-7a-5p (and other miRNAs w/seed GAGGUAG)	3.51e-06	1.655	Ingenuity Expert Findings,TargetScan Human	Experimentally Observed,High (predicted)	ENSG00000073792	IGF2BP2	-3.094
hsa-let-7c-5p	let-7a-5p (and other miRNAs w/seed GAGGUAG)	3.51e-06	1.655	Ingenuity Expert Findings,TargetScan Human	Experimentally Observed,High (predicted)	ENSG00000136231	IGF2BP3	-0.357
hsa-let-7c-5p	let-7a-5p (and other miRNAs w/seed GAGGUAG)	3.51e-06	1.655	TargetScan Human	Moderate (predicted)	ENSG00000142677	IL22RA1	-1.695	Cardiac Hypertrophy Signaling (Enhanced),IL-22 Signaling,PI3K/AKT Signaling,STAT3 Pathway
hsa-let-7c-5p	let-7a-5p (and other miRNAs w/seed GAGGUAG)	3.51e-06	1.655	TargetScan Human	Moderate (predicted)	ENSG00000068383	INPP5A	-0.549	1D-myo-inositol Hexakisphosphate Biosynthesis II (Mammalian),D-myo-inositol (1,3,4)-trisphosphate Biosynthesis,D-myo-inositol (1,4,5)-trisphosphate Degradation,Superpathway of D-myo-inositol (1,4,5)-trisphosphate Metabolism,Superpathway of Inositol Phosphate Compounds
hsa-let-7c-5p	let-7a-5p (and other miRNAs w/seed GAGGUAG)	3.51e-06	1.655	TargetScan Human	Moderate (predicted)	ENSG00000185950	IRS2	-2.035	AMPK Signaling,GDNF Family Ligand-Receptor Interactions,Hepatic Fibrosis Signaling Pathway,IGF-1 Signaling,IL-9 Signaling,ILK Signaling,Insulin Receptor Signaling,PI3K Signaling in B Lymphocytes,Role of JAK1 and JAK3 in γc Cytokine Signaling,Role of JAK2 in Hormone-like Cytokine Signaling,Thrombopoietin Signaling,Thyroid Cancer Signaling,Type II Diabetes Mellitus Signaling
hsa-let-7c-5p	let-7a-5p (and other miRNAs w/seed GAGGUAG)	3.51e-06	1.655	TargetScan Human	High (predicted)	ENSG00000187486	KCNJ11	-3.052	Dopamine-DARPP32 Feedback in cAMP Signaling,Insulin Secretion Signaling Pathway,Maturity Onset Diabetes of Young (MODY) Signaling,Type II Diabetes Mellitus Signaling
hsa-let-7c-5p	let-7a-5p (and other miRNAs w/seed GAGGUAG)	3.51e-06	1.655	miRecords	Experimentally Observed	ENSG00000153822	KCNJ16	-3.138	Dopamine-DARPP32 Feedback in cAMP Signaling
hsa-let-7c-5p	let-7a-5p (and other miRNAs w/seed GAGGUAG)	3.51e-06	1.655	TargetScan Human	Moderate (predicted)	ENSG00000099337	KCNK6	-1.178
hsa-let-7c-5p	let-7a-5p (and other miRNAs w/seed GAGGUAG)	3.51e-06	1.655	TargetScan Human	Moderate (predicted)	ENSG00000115548	KDM3A	-0.267
hsa-let-7c-5p	let-7a-5p (and other miRNAs w/seed GAGGUAG)	3.51e-06	1.655	TargetScan Human	Moderate (predicted)	ENSG00000119138	KLF9	-1.098	Hepatic Fibrosis Signaling Pathway,TR/RXR Activation
hsa-let-7c-5p	let-7a-5p (and other miRNAs w/seed GAGGUAG)	3.51e-06	1.655	TargetScan Human	High (predicted)	ENSG00000213160	KLHL23/PHOSPHO2-KLHL23	-0.945
hsa-let-7c-5p	let-7a-5p (and other miRNAs w/seed GAGGUAG)	3.51e-06	1.655	TarBase,miRecords	Experimentally Observed	ENSG00000133703	KRAS	-0.575	14-3-3-mediated Signaling,Actin Cytoskeleton Signaling,Actin Nucleation by ARP-WASP Complex,Acute Myeloid Leukemia Signaling,Acute Phase Response Signaling,Adrenomedullin signaling pathway,Agrin Interactions at Neuromuscular Junction,Aldosterone Signaling in Epithelial Cells,Angiopoietin Signaling,Antiproliferative Role of Somatostatin Receptor 2,Apelin Endothelial Signaling Pathway,Apoptosis Sig…
hsa-let-7c-5p	let-7a-5p (and other miRNAs w/seed GAGGUAG)	3.51e-06	1.655	miRecords	Experimentally Observed	ENSG00000171345	KRT19	-0.416	Glucocorticoid Receptor Signaling
hsa-let-7c-5p	let-7a-5p (and other miRNAs w/seed GAGGUAG)	3.51e-06	1.655	TargetScan Human	Moderate (predicted)	ENSG00000213626	LBH	-1.036
hsa-let-7c-5p	let-7a-5p (and other miRNAs w/seed GAGGUAG)	3.51e-06	1.655	TargetScan Human	Moderate (predicted)	ENSG00000143815	LBR	-0.599	Cholesterol Biosynthesis I,Cholesterol Biosynthesis II (via 24,25-dihydrolanosterol),Cholesterol Biosynthesis III (via Desmosterol),Superpathway of Cholesterol Biosynthesis,Zymosterol Biosynthesis
hsa-let-7c-5p	let-7a-5p (and other miRNAs w/seed GAGGUAG)	3.51e-06	1.655	TargetScan Human	High (predicted)	ENSG00000196233	LCOR	-0.229
hsa-let-7c-5p	let-7a-5p (and other miRNAs w/seed GAGGUAG)	3.51e-06	1.655	TargetScan Human	Moderate (predicted)	ENSG00000205213	LGR4	-1.775	Breast Cancer Regulation by Stathmin1,PCP pathway
hsa-let-7c-5p	let-7a-5p (and other miRNAs w/seed GAGGUAG)	3.51e-06	1.655	TargetScan Human	High (predicted)	ENSG00000187772	LIN28B	-0.765
hsa-let-7c-5p	let-7a-5p (and other miRNAs w/seed GAGGUAG)	3.51e-06	1.655	TargetScan Human	High (predicted)	ENSG00000123684	LPGAT1	-1.167
hsa-let-7c-5p	let-7a-5p (and other miRNAs w/seed GAGGUAG)	3.51e-06	1.655	TargetScan Human	High (predicted)	ENSG00000139263	LRIG3	-1.449
hsa-let-7c-5p	let-7a-5p (and other miRNAs w/seed GAGGUAG)	3.51e-06	1.655	TargetScan Human	Moderate (predicted)	ENSG00000197147	LRRC8B	-1.326	Vitamin-C Transport
hsa-let-7c-5p	let-7a-5p (and other miRNAs w/seed GAGGUAG)	3.51e-06	1.655	TargetScan Human	Moderate (predicted)	ENSG00000108848	LUC7L3	-0.4
hsa-let-7c-5p	let-7a-5p (and other miRNAs w/seed GAGGUAG)	3.51e-06	1.655	TargetScan Human	Moderate (predicted)	ENSG00000254087	LYN	-0.86	B Cell Receptor Signaling,CXCR4 Signaling,Fc Epsilon RI Signaling,Fcγ Receptor-mediated Phagocytosis in Macrophages and Monocytes,FcγRIIB Signaling in B Lymphocytes,GM-CSF Signaling,GP6 Signaling Pathway,IL-15 Production,IL-7 Signaling Pathway,Insulin Secretion Signaling Pathway,Opioid Signaling Pathway,p70S6K Signaling,Phospholipase C Signaling,PI3K Signaling in B Lymphocytes,Reelin Signaling in…
hsa-let-7c-5p	let-7a-5p (and other miRNAs w/seed GAGGUAG)	3.51e-06	1.655	TargetScan Human	Moderate (predicted)	ENSG00000197172	MAGEA3/MAGEA6	-6.79
hsa-let-7c-5p	let-7a-5p (and other miRNAs w/seed GAGGUAG)	3.51e-06	1.655	TargetScan Human	High (predicted)	ENSG00000073803	MAP3K13	-0.394	B Cell Receptor Signaling,Cardiac Hypertrophy Signaling,Cardiac Hypertrophy Signaling (Enhanced),CD27 Signaling in Lymphocytes,Germ Cell-Sertoli Cell Junction Signaling,GNRH Signaling,HGF Signaling,Natural Killer Cell Signaling,NGF Signaling,PKCθ Signaling in T Lymphocytes,Production of Nitric Oxide and Reactive Oxygen Species in Macrophages,RANK Signaling in Osteoclasts,SAPK/JNK Signaling,Sertol…
hsa-let-7c-5p	let-7a-5p (and other miRNAs w/seed GAGGUAG)	3.51e-06	1.655	TargetScan Human	Moderate (predicted)	ENSG00000169967	MAP3K2	-0.218	B Cell Receptor Signaling,Cardiac Hypertrophy Signaling,Cardiac Hypertrophy Signaling (Enhanced),Caveolar-mediated Endocytosis Signaling,CD27 Signaling in Lymphocytes,ERK5 Signaling,Gap Junction Signaling,Germ Cell-Sertoli Cell Junction Signaling,GNRH Signaling,HGF Signaling,Natural Killer Cell Signaling,NGF Signaling,Nur77 Signaling in T Lymphocytes,PKCθ Signaling in T Lymphocytes,Production of …
hsa-let-7c-5p	let-7a-5p (and other miRNAs w/seed GAGGUAG)	3.51e-06	1.655	TargetScan Human	High (predicted)	ENSG00000069956	MAPK6	-0.146	Adrenomedullin signaling pathway,Apelin Adipocyte Signaling Pathway,Apelin Cardiomyocyte Signaling Pathway,CDK5 Signaling,Endocannabinoid Developing Neuron Pathway,Endocannabinoid Neuronal Synapse Pathway,Endothelin-1 Signaling,Inhibition of ARE-Mediated mRNA Degradation Pathway,Neuroinflammation Signaling Pathway,Opioid Signaling Pathway,Pyridoxal 5'-phosphate Salvage Pathway,Salvage Pathways of…
hsa-let-7c-5p	let-7a-5p (and other miRNAs w/seed GAGGUAG)	3.51e-06	1.655	TarBase,TargetScan Human	Experimentally Observed,High (predicted)	ENSG00000247626	MARS2	-0.36	tRNA Charging
hsa-let-7c-5p	let-7a-5p (and other miRNAs w/seed GAGGUAG)	3.51e-06	1.655	TargetScan Human	High (predicted)	ENSG00000198625	MDM4	-0.378	ATM Signaling,Cell Cycle: G2/M DNA Damage Checkpoint Regulation,p53 Signaling
hsa-let-7c-5p	let-7a-5p (and other miRNAs w/seed GAGGUAG)	3.51e-06	1.655	TargetScan Human	Moderate (predicted)	ENSG00000133997	MED6	-0.564	Estrogen Receptor Signaling
hsa-let-7c-5p	let-7a-5p (and other miRNAs w/seed GAGGUAG)	3.51e-06	1.655	TargetScan Human	Moderate (predicted)	ENSG00000164654	MIOS	-0.302
hsa-let-7c-5p	let-7a-5p (and other miRNAs w/seed GAGGUAG)	3.51e-06	1.655	TargetScan Human	Moderate (predicted)	ENSG00000078403	MLLT10	-0.523
hsa-let-7c-5p	let-7a-5p (and other miRNAs w/seed GAGGUAG)	3.51e-06	1.655	TargetScan Human	Moderate (predicted)	ENSG00000115540	MOB4	-0.605
hsa-let-7c-5p	let-7a-5p (and other miRNAs w/seed GAGGUAG)	3.51e-06	1.655	TargetScan Human	Moderate (predicted)	ENSG00000185716	MOSMO	-0.632
hsa-let-7c-5p	let-7a-5p (and other miRNAs w/seed GAGGUAG)	3.51e-06	1.655	TarBase,TargetScan Human	Experimentally Observed,Moderate (predicted)	ENSG00000278619	MRM1	-0.341
hsa-let-7c-5p	let-7a-5p (and other miRNAs w/seed GAGGUAG)	3.51e-06	1.655	TarBase	Experimentally Observed	ENSG00000090263	MRPS33	-0.379
hsa-let-7c-5p	let-7a-5p (and other miRNAs w/seed GAGGUAG)	3.51e-06	1.655	TargetScan Human	Moderate (predicted)	ENSG00000147065	MSN	-0.145	Actin Cytoskeleton Signaling,Agranulocyte Adhesion and Diapedesis,Granulocyte Adhesion and Diapedesis,Leukocyte Extravasation Signaling,RhoA Signaling,RhoGDI Signaling,Signaling by Rho Family GTPases,Systemic Lupus Erythematosus In T Cell Signaling Pathway
hsa-let-7c-5p	let-7a-5p (and other miRNAs w/seed GAGGUAG)	3.51e-06	1.655	TargetScan Human	Moderate (predicted)	ENSG00000129422	MTUS1	-0.756
hsa-let-7c-5p	let-7a-5p (and other miRNAs w/seed GAGGUAG)	3.51e-06	1.655	Ingenuity Expert Findings,TarBase,miRecords	Experimentally Observed	ENSG00000136997	MYC	-0.557	Acute Myeloid Leukemia Signaling,Aryl Hydrocarbon Receptor Signaling,BAG2 Signaling Pathway,Bladder Cancer Signaling,Cardiac Hypertrophy Signaling (Enhanced),Cell Cycle: G1/S Checkpoint Regulation,Chronic Myeloid Leukemia Signaling,Colorectal Cancer Metastasis Signaling,EIF2 Signaling,Endocannabinoid Cancer Inhibition Pathway,Endometrial Cancer Signaling,Endothelin-1 Signaling,ErbB2-ErbB3 Signali…
hsa-let-7c-5p	let-7a-5p (and other miRNAs w/seed GAGGUAG)	3.51e-06	1.655	TargetScan Human	Moderate (predicted)	ENSG00000164976	MYORG	-1.904
hsa-let-7c-5p	let-7a-5p (and other miRNAs w/seed GAGGUAG)	3.51e-06	1.655	TargetScan Human	Moderate (predicted)	ENSG00000173418	NAA20	-0.336
hsa-let-7c-5p	let-7a-5p (and other miRNAs w/seed GAGGUAG)	3.51e-06	1.655	TargetScan Human	High (predicted)	ENSG00000090971	NAT14	-0.783
hsa-let-7c-5p	let-7a-5p (and other miRNAs w/seed GAGGUAG)	3.51e-06	1.655	TargetScan Human	Moderate (predicted)	ENSG00000071051	NCK2	-1.302	Actin Nucleation by ARP-WASP Complex,Axonal Guidance Signaling,Ephrin B Signaling,Ephrin Receptor Signaling,ErbB Signaling,Fcγ Receptor-mediated Phagocytosis in Macrophages and Monocytes,ILK Signaling,Integrin Signaling,Netrin Signaling,PAK Signaling,Paxillin Signaling
hsa-let-7c-5p	let-7a-5p (and other miRNAs w/seed GAGGUAG)	3.51e-06	1.655	TarBase	Experimentally Observed	ENSG00000069869	NEDD4	-1.015	Aldosterone Signaling in Epithelial Cells,IGF-1 Signaling,Mechanisms of Viral Exit from Host Cells,Protein Ubiquitination Pathway,RhoA Signaling,Signaling by Rho Family GTPases,Sirtuin Signaling Pathway
hsa-let-7c-5p	let-7a-5p (and other miRNAs w/seed GAGGUAG)	3.51e-06	1.655	TargetScan Human	High (predicted)	ENSG00000136098	NEK3	-1.133
hsa-let-7c-5p	let-7a-5p (and other miRNAs w/seed GAGGUAG)	3.51e-06	1.655	TargetScan Human	Moderate (predicted)	ENSG00000196865	NHLRC2	-0.374
hsa-let-7c-5p	let-7a-5p (and other miRNAs w/seed GAGGUAG)	3.51e-06	1.655	TargetScan Human	High (predicted)	ENSG00000103202	NME4	-0.203	Pyrimidine Deoxyribonucleotides De Novo Biosynthesis I,Pyrimidine Ribonucleotides De Novo Biosynthesis,Pyrimidine Ribonucleotides Interconversion,Salvage Pathways of Pyrimidine Ribonucleotides
hsa-let-7c-5p	let-7a-5p (and other miRNAs w/seed GAGGUAG)	3.51e-06	1.655	TargetScan Human	High (predicted)	ENSG00000172113	NME6	-0.362	Pyrimidine Deoxyribonucleotides De Novo Biosynthesis I,Pyrimidine Ribonucleotides De Novo Biosynthesis,Pyrimidine Ribonucleotides Interconversion,Salvage Pathways of Pyrimidine Ribonucleotides
hsa-let-7c-5p	let-7a-5p (and other miRNAs w/seed GAGGUAG)	3.51e-06	1.655	TargetScan Human	High (predicted)	ENSG00000156831	NSMCE2	-0.626
hsa-let-7c-5p	let-7a-5p (and other miRNAs w/seed GAGGUAG)	3.51e-06	1.655	TargetScan Human	Moderate (predicted)	ENSG00000142233	NTN5	-1.042	Axonal Guidance Signaling
hsa-let-7c-5p	let-7a-5p (and other miRNAs w/seed GAGGUAG)	3.51e-06	1.655	TargetScan Human	Moderate (predicted)	ENSG00000105245	NUMBL	-1.524	Notch Signaling
hsa-let-7c-5p	let-7a-5p (and other miRNAs w/seed GAGGUAG)	3.51e-06	1.655	TargetScan Human	High (predicted)	ENSG00000205978	NYNRIN	-0.554
hsa-let-7c-5p	let-7a-5p (and other miRNAs w/seed GAGGUAG)	3.51e-06	1.655	TargetScan Human	High (predicted)	ENSG00000119547	ONECUT2	-0.978
hsa-let-7c-5p	let-7a-5p (and other miRNAs w/seed GAGGUAG)	3.51e-06	1.655	TargetScan Human	Moderate (predicted)	ENSG00000070882	OSBPL3	-0.314
hsa-let-7c-5p	let-7a-5p (and other miRNAs w/seed GAGGUAG)	3.51e-06	1.655	TarBase	Experimentally Observed	ENSG00000145569	OTULINL	-1.715
hsa-let-7c-5p	let-7a-5p (and other miRNAs w/seed GAGGUAG)	3.51e-06	1.655	TargetScan Human	Moderate (predicted)	ENSG00000169116	PARM1	-5.539
hsa-let-7c-5p	let-7a-5p (and other miRNAs w/seed GAGGUAG)	3.51e-06	1.655	TargetScan Human	High (predicted)	ENSG00000138617	PARP16	-0.467	Death Receptor Signaling,Retinoic acid Mediated Apoptosis Signaling,UVA-Induced MAPK Signaling
hsa-let-7c-5p	let-7a-5p (and other miRNAs w/seed GAGGUAG)	3.51e-06	1.655	TargetScan Human	High (predicted)	ENSG00000141179	PCTP	-0.542
hsa-let-7c-5p	let-7a-5p (and other miRNAs w/seed GAGGUAG)	3.51e-06	1.655	TargetScan Human	Moderate (predicted)	ENSG00000138735	PDE5A	-1.569	cAMP-mediated signaling,Cardiac Hypertrophy Signaling (Enhanced),Cardiac β-adrenergic Signaling,Cellular Effects of Sildenafil (Viagra),G-Protein Coupled Receptor Signaling,Gustation Pathway,Nitric Oxide Signaling in the Cardiovascular System,Protein Kinase A Signaling,Relaxin Signaling,tRNA Splicing
hsa-let-7c-5p	let-7a-5p (and other miRNAs w/seed GAGGUAG)	3.51e-06	1.655	TargetScan Human	Moderate (predicted)	ENSG00000168291	PDHB	-0.27	Acetyl-CoA Biosynthesis I (Pyruvate Dehydrogenase Complex),Insulin Secretion Signaling Pathway,Senescence Pathway
hsa-let-7c-5p	let-7a-5p (and other miRNAs w/seed GAGGUAG)	3.51e-06	1.655	TarBase,TargetScan Human	Experimentally Observed,High (predicted)	ENSG00000101856	PGRMC1	-0.489
hsa-let-7c-5p	let-7a-5p (and other miRNAs w/seed GAGGUAG)	3.51e-06	1.655	TargetScan Human	High (predicted)	ENSG00000165195	PIGA	-1.114
hsa-let-7c-5p	let-7a-5p (and other miRNAs w/seed GAGGUAG)	3.51e-06	1.655	TargetScan Human	High (predicted)	ENSG00000101464	PIGU	-0.349
hsa-let-7c-5p	let-7a-5p (and other miRNAs w/seed GAGGUAG)	3.51e-06	1.655	TargetScan Human	Moderate (predicted)	ENSG00000091622	PITPNM3	-1.328
hsa-let-7c-5p	let-7a-5p (and other miRNAs w/seed GAGGUAG)	3.51e-06	1.655	TargetScan Human	Moderate (predicted)	ENSG00000065243	PKN2	-0.741
hsa-let-7c-5p	let-7a-5p (and other miRNAs w/seed GAGGUAG)	3.51e-06	1.655	TargetScan Human	Moderate (predicted)	ENSG00000115556	PLCD4	-0.419	14-3-3-mediated Signaling,Adrenomedullin signaling pathway,Aldosterone Signaling in Epithelial Cells,Antioxidant Action of Vitamin C,Apelin Cardiomyocyte Signaling Pathway,Axonal Guidance Signaling,Cardiac Hypertrophy Signaling,Cardiac Hypertrophy Signaling (Enhanced),Cellular Effects of Sildenafil (Viagra),CREB Signaling in Neurons,D-myo-inositol (1,4,5)-Trisphosphate Biosynthesis,D-myo-inositol…
hsa-let-7c-5p	let-7a-5p (and other miRNAs w/seed GAGGUAG)	3.51e-06	1.655	TargetScan Human	Moderate (predicted)	ENSG00000182378	PLCXD1	-0.994
hsa-let-7c-5p	let-7a-5p (and other miRNAs w/seed GAGGUAG)	3.51e-06	1.655	TargetScan Human	Moderate (predicted)	ENSG00000105223	PLD3	-0.568	Antioxidant Action of Vitamin C,Choline Biosynthesis III,Endothelin-1 Signaling,Fcγ Receptor-mediated Phagocytosis in Macrophages and Monocytes,Gαq Signaling,IL-8 Signaling,mTOR Signaling,Pancreatic Adenocarcinoma Signaling,Phospholipase C Signaling,Phospholipases
hsa-let-7c-5p	let-7a-5p (and other miRNAs w/seed GAGGUAG)	3.51e-06	1.655	TargetScan Human	Moderate (predicted)	ENSG00000205808	PLPP6	-0.558	3-phosphoinositide Biosynthesis,3-phosphoinositide Degradation,D-myo-inositol (1,4,5,6)-Tetrakisphosphate Biosynthesis,D-myo-inositol (3,4,5,6)-tetrakisphosphate Biosynthesis,D-myo-inositol-5-phosphate Metabolism,Superpathway of Inositol Phosphate Compounds
hsa-let-7c-5p	let-7a-5p (and other miRNAs w/seed GAGGUAG)	3.51e-06	1.655	TargetScan Human	Moderate (predicted)	ENSG00000004399	PLXND1	-0.781	Axonal Guidance Signaling,Semaphorin Neuronal Repulsive Signaling Pathway
hsa-let-7c-5p	let-7a-5p (and other miRNAs w/seed GAGGUAG)	3.51e-06	1.655	TargetScan Human	Moderate (predicted)	ENSG00000146281	PM20D2	-0.394
hsa-let-7c-5p	let-7a-5p (and other miRNAs w/seed GAGGUAG)	3.51e-06	1.655	TargetScan Human	Moderate (predicted)	ENSG00000143442	POGZ	-0.316
hsa-let-7c-5p	let-7a-5p (and other miRNAs w/seed GAGGUAG)	3.51e-06	1.655	TarBase	Experimentally Observed	ENSG00000106628	POLD2	-0.336	NER Pathway
hsa-let-7c-5p	let-7a-5p (and other miRNAs w/seed GAGGUAG)	3.51e-06	1.655	TarBase	Experimentally Observed	ENSG00000102978	POLR2C	-1.33	Androgen Signaling,Assembly of RNA Polymerase II Complex,CREB Signaling in Neurons,Glucocorticoid Receptor Signaling,Hereditary Breast Cancer Signaling,Huntington's Disease Signaling,NER Pathway,Nucleotide Excision Repair Pathway
hsa-let-7c-5p	let-7a-5p (and other miRNAs w/seed GAGGUAG)	3.51e-06	1.655	TargetScan Human	High (predicted)	ENSG00000144231	POLR2D	-0.297	Androgen Signaling,Assembly of RNA Polymerase II Complex,CREB Signaling in Neurons,Glucocorticoid Receptor Signaling,Hereditary Breast Cancer Signaling,Huntington's Disease Signaling,NER Pathway,Nucleotide Excision Repair Pathway
hsa-let-7c-5p	let-7a-5p (and other miRNAs w/seed GAGGUAG)	3.51e-06	1.655	TargetScan Human	High (predicted)	ENSG00000158615	PPP1R15B	-0.284
hsa-let-7c-5p	let-7a-5p (and other miRNAs w/seed GAGGUAG)	3.51e-06	1.655	TarBase	Experimentally Observed	ENSG00000115685	PPP1R7	-0.892	3-phosphoinositide Biosynthesis,3-phosphoinositide Degradation,Breast Cancer Regulation by Stathmin1,Cardiac β-adrenergic Signaling,CDK5 Signaling,D-myo-inositol (1,4,5,6)-Tetrakisphosphate Biosynthesis,D-myo-inositol (3,4,5,6)-tetrakisphosphate Biosynthesis,D-myo-inositol-5-phosphate Metabolism,Dopamine Receptor Signaling,Dopamine-DARPP32 Feedback in cAMP Signaling,ERK/MAPK Signaling,HIPPO signa…
hsa-let-7c-5p	let-7a-5p (and other miRNAs w/seed GAGGUAG)	3.51e-06	1.655	TargetScan Human	Moderate (predicted)	ENSG00000138814	PPP3CA	-0.279	3-phosphoinositide Biosynthesis,3-phosphoinositide Degradation,Amyotrophic Lateral Sclerosis Signaling,Axonal Guidance Signaling,B Cell Receptor Signaling,Calcium Signaling,Calcium-induced T Lymphocyte Apoptosis,cAMP-mediated signaling,Cardiac Hypertrophy Signaling,Cardiac Hypertrophy Signaling (Enhanced),CD28 Signaling in T Helper Cells,Clathrin-mediated Endocytosis Signaling,D-myo-inositol (1,4…
hsa-let-7c-5p	let-7a-5p (and other miRNAs w/seed GAGGUAG)	3.51e-06	1.655	TargetScan Human	Moderate (predicted)	ENSG00000131791	PRKAB2	-0.278	AMPK Signaling,Apelin Adipocyte Signaling Pathway,Apelin Cardiac Fibroblast Signaling Pathway,Apelin Endothelial Signaling Pathway,Apelin Muscle Signaling Pathway,Apelin Pancreas Signaling Pathway,Endocannabinoid Cancer Inhibition Pathway,eNOS Signaling,Estrogen Receptor Signaling,Glucocorticoid Receptor Signaling,mTOR Signaling,Osteoarthritis Pathway,PPARα/RXRα Activation,Type II Diabetes Mellit…
hsa-let-7c-5p	let-7a-5p (and other miRNAs w/seed GAGGUAG)	3.51e-06	1.655	TargetScan Human	High (predicted)	ENSG00000134186	PRPF38B	-0.342	Systemic Lupus Erythematosus Signaling
hsa-let-7c-5p	let-7a-5p (and other miRNAs w/seed GAGGUAG)	3.51e-06	1.655	TargetScan Human	Moderate (predicted)	ENSG00000205155	PSENEN	-0.823	Amyloid Processing,ErbB4 Signaling,Mitochondrial Dysfunction,Molecular Mechanisms of Cancer,Neuroinflammation Signaling Pathway,Notch Signaling,Regulation Of The Epithelial Mesenchymal Transition In Development Pathway,Regulation of the Epithelial-Mesenchymal Transition Pathway,Th1 and Th2 Activation Pathway,Th1 Pathway,Th2 Pathway
hsa-let-7c-5p	let-7a-5p (and other miRNAs w/seed GAGGUAG)	3.51e-06	1.655	TargetScan Human	High (predicted)	ENSG00000188647	PTAR1	-0.421
hsa-let-7c-5p	let-7a-5p (and other miRNAs w/seed GAGGUAG)	3.51e-06	1.655	TargetScan Human	High (predicted)	ENSG00000139998	RAB15	-1.787
hsa-let-7c-5p	let-7a-5p (and other miRNAs w/seed GAGGUAG)	3.51e-06	1.655	TargetScan Human	Moderate (predicted)	ENSG00000144134	RABL2A	-0.661
hsa-let-7c-5p	let-7a-5p (and other miRNAs w/seed GAGGUAG)	3.51e-06	1.655	TargetScan Human	Moderate (predicted)	ENSG00000144118	RALB	-0.58	14-3-3-mediated Signaling,Actin Cytoskeleton Signaling,Actin Nucleation by ARP-WASP Complex,Acute Myeloid Leukemia Signaling,Acute Phase Response Signaling,Adrenomedullin signaling pathway,Agrin Interactions at Neuromuscular Junction,Angiopoietin Signaling,Antiproliferative Role of Somatostatin Receptor 2,Apelin Endothelial Signaling Pathway,Apoptosis Signaling,Axonal Guidance Signaling,B Cell Re…
hsa-let-7c-5p	let-7a-5p (and other miRNAs w/seed GAGGUAG)	3.51e-06	1.655	TargetScan Human	Moderate (predicted)	ENSG00000125970	RALY	-0.435
hsa-let-7c-5p	let-7a-5p (and other miRNAs w/seed GAGGUAG)	3.51e-06	1.655	TarBase	Experimentally Observed	ENSG00000122965	RBM19	-0.32
hsa-let-7c-5p	let-7a-5p (and other miRNAs w/seed GAGGUAG)	3.51e-06	1.655	TargetScan Human	Moderate (predicted)	ENSG00000102317	RBM3	-1.129
hsa-let-7c-5p	let-7a-5p (and other miRNAs w/seed GAGGUAG)	3.51e-06	1.655	TargetScan Human	High (predicted)	ENSG00000153250	RBMS1	-0.781
hsa-let-7c-5p	let-7a-5p (and other miRNAs w/seed GAGGUAG)	3.51e-06	1.655	TargetScan Human	Moderate (predicted)	ENSG00000049449	RCN1	-0.207
hsa-let-7c-5p	let-7a-5p (and other miRNAs w/seed GAGGUAG)	3.51e-06	1.655	TarBase,TargetScan Human	Experimentally Observed,High (predicted)	ENSG00000121039	RDH10	-2.617	RAR Activation,Retinoate Biosynthesis I,Retinol Biosynthesis,The Visual Cycle
hsa-let-7c-5p	let-7a-5p (and other miRNAs w/seed GAGGUAG)	3.51e-06	1.655	TargetScan Human	Moderate (predicted)	ENSG00000092871	RFFL	-0.373
hsa-let-7c-5p	let-7a-5p (and other miRNAs w/seed GAGGUAG)	3.51e-06	1.655	TargetScan Human	Moderate (predicted)	ENSG00000091844	RGS17	-1.113	Opioid Signaling Pathway
hsa-let-7c-5p	let-7a-5p (and other miRNAs w/seed GAGGUAG)	3.51e-06	1.655	TargetScan Human	Moderate (predicted)	ENSG00000131941	RHPN2	-0.819	RhoA Signaling
hsa-let-7c-5p	let-7a-5p (and other miRNAs w/seed GAGGUAG)	3.51e-06	1.655	TargetScan Human	Moderate (predicted)	ENSG00000164327	RICTOR	-0.787	ILK Signaling,mTOR Signaling
hsa-let-7c-5p	let-7a-5p (and other miRNAs w/seed GAGGUAG)	3.51e-06	1.655	TargetScan Human	Moderate (predicted)	ENSG00000114125	RNF7	-0.352
hsa-let-7c-5p	let-7a-5p (and other miRNAs w/seed GAGGUAG)	3.51e-06	1.655	TargetScan Human	High (predicted)	ENSG00000109475	RPL34	-0.255	EIF2 Signaling
hsa-let-7c-5p	let-7a-5p (and other miRNAs w/seed GAGGUAG)	3.51e-06	1.655	TarBase	Experimentally Observed	ENSG00000152464	RPP38	-0.587
hsa-let-7c-5p	let-7a-5p (and other miRNAs w/seed GAGGUAG)	3.51e-06	1.655	TargetScan Human	High (predicted)	ENSG00000101115	SALL4	-0.451	Human Embryonic Stem Cell Pluripotency,Role of NANOG in Mammalian Embryonic Stem Cell Pluripotency,Role of Oct4 in Mammalian Embryonic Stem Cell Pluripotency
hsa-let-7c-5p	let-7a-5p (and other miRNAs w/seed GAGGUAG)	3.51e-06	1.655	TarBase	Experimentally Observed	ENSG00000142186	SCYL1	-0.24
hsa-let-7c-5p	let-7a-5p (and other miRNAs w/seed GAGGUAG)	3.51e-06	1.655	TargetScan Human	High (predicted)	ENSG00000000457	SCYL3	-0.611
hsa-let-7c-5p	let-7a-5p (and other miRNAs w/seed GAGGUAG)	3.51e-06	1.655	TargetScan Human	Moderate (predicted)	ENSG00000168758	SEMA4C	-0.797	Axonal Guidance Signaling
hsa-let-7c-5p	let-7a-5p (and other miRNAs w/seed GAGGUAG)	3.51e-06	1.655	TargetScan Human	Moderate (predicted)	ENSG00000095539	SEMA4G	-2.361	Axonal Guidance Signaling
hsa-let-7c-5p	let-7a-5p (and other miRNAs w/seed GAGGUAG)	3.51e-06	1.655	TarBase	Experimentally Observed	ENSG00000147955	SIGMAR1	-0.279	Opioid Signaling Pathway
hsa-let-7c-5p	let-7a-5p (and other miRNAs w/seed GAGGUAG)	3.51e-06	1.655	TargetScan Human	High (predicted)	ENSG00000136603	SKIL	-0.736	Transcriptional Regulatory Network in Embryonic Stem Cells
hsa-let-7c-5p	let-7a-5p (and other miRNAs w/seed GAGGUAG)	3.51e-06	1.655	TarBase,TargetScan Human	Experimentally Observed,Moderate (predicted)	ENSG00000115902	SLC1A4	-2.913	Glutamate Receptor Signaling
hsa-let-7c-5p	let-7a-5p (and other miRNAs w/seed GAGGUAG)	3.51e-06	1.655	TargetScan Human	Moderate (predicted)	ENSG00000144136	SLC20A1	-0.924
hsa-let-7c-5p	let-7a-5p (and other miRNAs w/seed GAGGUAG)	3.51e-06	1.655	TargetScan Human	Moderate (predicted)	ENSG00000152683	SLC30A6	-0.231
hsa-let-7c-5p	let-7a-5p (and other miRNAs w/seed GAGGUAG)	3.51e-06	1.655	TargetScan Human	High (predicted)	ENSG00000130958	SLC35D2	-0.939
hsa-let-7c-5p	let-7a-5p (and other miRNAs w/seed GAGGUAG)	3.51e-06	1.655	TarBase	Experimentally Observed	ENSG00000111371	SLC38A1	-0.718	Glutamate Receptor Signaling
hsa-let-7c-5p	let-7a-5p (and other miRNAs w/seed GAGGUAG)	3.51e-06	1.655	TargetScan Human	Moderate (predicted)	ENSG00000080493	SLC4A4	-5.063
hsa-let-7c-5p	let-7a-5p (and other miRNAs w/seed GAGGUAG)	3.51e-06	1.655	TargetScan Human	Moderate (predicted)	ENSG00000138074	SLC5A6	-0.698
hsa-let-7c-5p	let-7a-5p (and other miRNAs w/seed GAGGUAG)	3.51e-06	1.655	TargetScan Human	Moderate (predicted)	ENSG00000108055	SMC3	-0.411	ATM Signaling,Kinetochore Metaphase Signaling Pathway,Mitotic Roles of Polo-Like Kinase,Semaphorin Neuronal Repulsive Signaling Pathway
hsa-let-7c-5p	let-7a-5p (and other miRNAs w/seed GAGGUAG)	3.51e-06	1.655	TargetScan Human	Moderate (predicted)	ENSG00000143842	SOX13	-1.348	Wnt/β-catenin Signaling
hsa-let-7c-5p	let-7a-5p (and other miRNAs w/seed GAGGUAG)	3.51e-06	1.655	TarBase	Experimentally Observed	ENSG00000129128	SPCS3	-0.678	Insulin Secretion Signaling Pathway
hsa-let-7c-5p	let-7a-5p (and other miRNAs w/seed GAGGUAG)	3.51e-06	1.655	TargetScan Human	Moderate (predicted)	ENSG00000152582	SPEF2	-0.699
hsa-let-7c-5p	let-7a-5p (and other miRNAs w/seed GAGGUAG)	3.51e-06	1.655	TargetScan Human	Moderate (predicted)	ENSG00000168005	SPINDOC	-0.263
hsa-let-7c-5p	let-7a-5p (and other miRNAs w/seed GAGGUAG)	3.51e-06	1.655	TargetScan Human	Moderate (predicted)	ENSG00000008513	ST3GAL1	-1.597
hsa-let-7c-5p	let-7a-5p (and other miRNAs w/seed GAGGUAG)	3.51e-06	1.655	TargetScan Human	Moderate (predicted)	ENSG00000007341	ST7L	-0.517
hsa-let-7c-5p	let-7a-5p (and other miRNAs w/seed GAGGUAG)	3.51e-06	1.655	TargetScan Human	Moderate (predicted)	ENSG00000010270	STARD3NL	-0.46
hsa-let-7c-5p	let-7a-5p (and other miRNAs w/seed GAGGUAG)	3.51e-06	1.655	TargetScan Human	Moderate (predicted)	ENSG00000115107	STEAP3	-0.487	Iron homeostasis signaling pathway
hsa-let-7c-5p	let-7a-5p (and other miRNAs w/seed GAGGUAG)	3.51e-06	1.655	TargetScan Human	Moderate (predicted)	ENSG00000172340	SUCLG2	-0.822	4-aminobutyrate Degradation I,Glutamate Degradation III (via 4-aminobutyrate)
hsa-let-7c-5p	let-7a-5p (and other miRNAs w/seed GAGGUAG)	3.51e-06	1.655	TargetScan Human	Moderate (predicted)	ENSG00000067715	SYT1	-0.618	Synaptogenesis Signaling Pathway
hsa-let-7c-5p	let-7a-5p (and other miRNAs w/seed GAGGUAG)	3.51e-06	1.655	TargetScan Human	Moderate (predicted)	ENSG00000276234	TADA2A	-0.451
hsa-let-7c-5p	let-7a-5p (and other miRNAs w/seed GAGGUAG)	3.51e-06	1.655	TargetScan Human	Moderate (predicted)	ENSG00000148835	TAF5	-0.82	Assembly of RNA Polymerase II Complex,Glucocorticoid Receptor Signaling
hsa-let-7c-5p	let-7a-5p (and other miRNAs w/seed GAGGUAG)	3.51e-06	1.655	miRecords	Experimentally Observed	ENSG00000149591	TAGLN	-0.665
hsa-let-7c-5p	let-7a-5p (and other miRNAs w/seed GAGGUAG)	3.51e-06	1.655	TargetScan Human	Moderate (predicted)	ENSG00000102125	TAZ	-0.565	CDP-diacylglycerol Biosynthesis I,Phosphatidylglycerol Biosynthesis II (Non-plastidic),Triacylglycerol Biosynthesis
hsa-let-7c-5p	let-7a-5p (and other miRNAs w/seed GAGGUAG)	3.51e-06	1.655	TargetScan Human	High (predicted)	ENSG00000187605	TET3	-0.768
hsa-let-7c-5p	let-7a-5p (and other miRNAs w/seed GAGGUAG)	3.51e-06	1.655	TargetScan Human	Moderate (predicted)	ENSG00000144043	TEX261	-0.204
hsa-let-7c-5p	let-7a-5p (and other miRNAs w/seed GAGGUAG)	3.51e-06	1.655	TargetScan Human	Moderate (predicted)	ENSG00000115112	TFCP2L1	-2.521
hsa-let-7c-5p	let-7a-5p (and other miRNAs w/seed GAGGUAG)	3.51e-06	1.655	TargetScan Human	Moderate (predicted)	ENSG00000088451	TGDS	-0.558
hsa-let-7c-5p	let-7a-5p (and other miRNAs w/seed GAGGUAG)	3.51e-06	1.655	TargetScan Human	Moderate (predicted)	ENSG00000159445	THEM4	-0.295	Acyl-CoA Hydrolysis,PI3K/AKT Signaling,Stearate Biosynthesis I (Animals)
hsa-let-7c-5p	let-7a-5p (and other miRNAs w/seed GAGGUAG)	3.51e-06	1.655	TargetScan Human	High (predicted)	ENSG00000126351	THRA	-0.758	TR/RXR Activation,White Adipose Tissue Browning Pathway
hsa-let-7c-5p	let-7a-5p (and other miRNAs w/seed GAGGUAG)	3.51e-06	1.655	TargetScan Human	Moderate (predicted)	ENSG00000126768	TIMM17B	-0.443	Necroptosis Signaling Pathway,Sirtuin Signaling Pathway
hsa-let-7c-5p	let-7a-5p (and other miRNAs w/seed GAGGUAG)	3.51e-06	1.655	TargetScan Human	Moderate (predicted)	ENSG00000140406	TLNRD1	-0.582
hsa-let-7c-5p	let-7a-5p (and other miRNAs w/seed GAGGUAG)	3.51e-06	1.655	TargetScan Human	High (predicted)	ENSG00000170537	TMC7	-0.48
hsa-let-7c-5p	let-7a-5p (and other miRNAs w/seed GAGGUAG)	3.51e-06	1.655	TargetScan Human	Moderate (predicted)	ENSG00000149483	TMEM138	-0.597
hsa-let-7c-5p	let-7a-5p (and other miRNAs w/seed GAGGUAG)	3.51e-06	1.655	TargetScan Human	Moderate (predicted)	ENSG00000161558	TMEM143	-0.634
hsa-let-7c-5p	let-7a-5p (and other miRNAs w/seed GAGGUAG)	3.51e-06	1.655	TargetScan Human	Moderate (predicted)	ENSG00000164983	TMEM65	-1.46
hsa-let-7c-5p	let-7a-5p (and other miRNAs w/seed GAGGUAG)	3.51e-06	1.655	TargetScan Human	Moderate (predicted)	ENSG00000142046	TMEM91	-1.07
hsa-let-7c-5p	let-7a-5p (and other miRNAs w/seed GAGGUAG)	3.51e-06	1.655	TargetScan Human	High (predicted)	ENSG00000141510	TP53	-0.398	Adipogenesis pathway,Amyotrophic Lateral Sclerosis Signaling,Apoptosis Signaling,Aryl Hydrocarbon Receptor Signaling,ATM Signaling,BAG2 Signaling Pathway,Basal Cell Carcinoma Signaling,Bladder Cancer Signaling,Breast Cancer Regulation by Stathmin1,Cancer Drug Resistance By Drug Efflux,Cell Cycle: G1/S Checkpoint Regulation,Cell Cycle: G2/M DNA Damage Checkpoint Regulation,Chronic Myeloid Leukemia…
hsa-let-7c-5p	let-7a-5p (and other miRNAs w/seed GAGGUAG)	3.51e-06	1.655	TarBase,TargetScan Human	Experimentally Observed,High (predicted)	ENSG00000198467	TPM2	-0.557	Calcium Signaling
hsa-let-7c-5p	let-7a-5p (and other miRNAs w/seed GAGGUAG)	3.51e-06	1.655	TargetScan Human	Moderate (predicted)	ENSG00000170638	TRABD	-0.639
hsa-let-7c-5p	let-7a-5p (and other miRNAs w/seed GAGGUAG)	3.51e-06	1.655	TargetScan Human	Moderate (predicted)	ENSG00000173334	TRIB1	-0.355
hsa-let-7c-5p	let-7a-5p (and other miRNAs w/seed GAGGUAG)	3.51e-06	1.655	TargetScan Human	Moderate (predicted)	ENSG00000165699	TSC1	-0.253	14-3-3-mediated Signaling,AMPK Signaling,BEX2 Signaling Pathway,Glioblastoma Multiforme Signaling,HER-2 Signaling in Breast Cancer,Insulin Receptor Signaling,mTOR Signaling,PI3K/AKT Signaling
hsa-let-7c-5p	let-7a-5p (and other miRNAs w/seed GAGGUAG)	3.51e-06	1.655	TargetScan Human	High (predicted)	ENSG00000180543	TSPYL5	-0.922
hsa-let-7c-5p	let-7a-5p (and other miRNAs w/seed GAGGUAG)	3.51e-06	1.655	TargetScan Human	Moderate (predicted)	ENSG00000163728	TTC14	-0.271
hsa-let-7c-5p	let-7a-5p (and other miRNAs w/seed GAGGUAG)	3.51e-06	1.655	TargetScan Human	High (predicted)	ENSG00000115282	TTC31	-0.937
hsa-let-7c-5p	let-7a-5p (and other miRNAs w/seed GAGGUAG)	3.51e-06	1.655	TarBase	Experimentally Observed	ENSG00000162222	TTC9C	-0.525
hsa-let-7c-5p	let-7a-5p (and other miRNAs w/seed GAGGUAG)	3.51e-06	1.655	TargetScan Human	Moderate (predicted)	ENSG00000114999	TTL	-0.485
hsa-let-7c-5p	let-7a-5p (and other miRNAs w/seed GAGGUAG)	3.51e-06	1.655	TargetScan Human	High (predicted)	ENSG00000135912	TTLL4	-0.382
hsa-let-7c-5p	let-7a-5p (and other miRNAs w/seed GAGGUAG)	3.51e-06	1.655	TargetScan Human	Moderate (predicted)	ENSG00000170703	TTLL6	-3.117
hsa-let-7c-5p	let-7a-5p (and other miRNAs w/seed GAGGUAG)	3.51e-06	1.655	TargetScan Human	Moderate (predicted)	ENSG00000137941	TTLL7	-1.065
hsa-let-7c-5p	let-7a-5p (and other miRNAs w/seed GAGGUAG)	3.51e-06	1.655	TargetScan Human	High (predicted)	ENSG00000104833	TUBB4A	-0.673	14-3-3-mediated Signaling,Axonal Guidance Signaling,Breast Cancer Regulation by Stathmin1,Epithelial Adherens Junction Signaling,Gap Junction Signaling,Germ Cell-Sertoli Cell Junction Signaling,Phagosome Maturation,Remodeling of Epithelial Adherens Junctions,Sertoli Cell-Sertoli Cell Junction Signaling
hsa-let-7c-5p	let-7a-5p (and other miRNAs w/seed GAGGUAG)	3.51e-06	1.655	TargetScan Human	Moderate (predicted)	ENSG00000215114	UBXN2B	-0.347
hsa-let-7c-5p	let-7a-5p (and other miRNAs w/seed GAGGUAG)	3.51e-06	1.655	TargetScan Human	Moderate (predicted)	ENSG00000144224	UBXN4	-0.609	Unfolded protein response
hsa-let-7c-5p	let-7a-5p (and other miRNAs w/seed GAGGUAG)	3.51e-06	1.655	TargetScan Human	High (predicted)	ENSG00000120686	UFM1	-0.259
hsa-let-7c-5p	let-7a-5p (and other miRNAs w/seed GAGGUAG)	3.51e-06	1.655	TargetScan Human	High (predicted)	ENSG00000148154	UGCG	-0.33
hsa-let-7c-5p	let-7a-5p (and other miRNAs w/seed GAGGUAG)	3.51e-06	1.655	TargetScan Human	Moderate (predicted)	ENSG00000143494	VASH2	-4.251
hsa-let-7c-5p	let-7a-5p (and other miRNAs w/seed GAGGUAG)	3.51e-06	1.655	Ingenuity Expert Findings	Experimentally Observed	ENSG00000038427	VCAN	-3.403	Semaphorin Neuronal Repulsive Signaling Pathway
hsa-let-7c-5p	let-7a-5p (and other miRNAs w/seed GAGGUAG)	3.51e-06	1.655	TargetScan Human	Moderate (predicted)	ENSG00000206538	VGLL3	-0.374
hsa-let-7c-5p	let-7a-5p (and other miRNAs w/seed GAGGUAG)	3.51e-06	1.655	miRecords	Experimentally Observed	ENSG00000026025	VIM	-0.933	14-3-3-mediated Signaling,Endocannabinoid Cancer Inhibition Pathway,HIF1α Signaling,HOTAIR Regulatory Pathway,ILK Signaling,Regulation Of The Epithelial Mesenchymal Transition By Growth Factors Pathway,Signaling by Rho Family GTPases
hsa-let-7c-5p	let-7a-5p (and other miRNAs w/seed GAGGUAG)	3.51e-06	1.655	TargetScan Human	Moderate (predicted)	ENSG00000047056	WDR37	-0.348
hsa-let-7c-5p	let-7a-5p (and other miRNAs w/seed GAGGUAG)	3.51e-06	1.655	TargetScan Human	Moderate (predicted)	ENSG00000182489	XKRX	-2.497
hsa-let-7c-5p	let-7a-5p (and other miRNAs w/seed GAGGUAG)	3.51e-06	1.655	TargetScan Human	High (predicted)	ENSG00000171448	ZBTB26	-0.568
hsa-let-7c-5p	let-7a-5p (and other miRNAs w/seed GAGGUAG)	3.51e-06	1.655	TargetScan Human	Moderate (predicted)	ENSG00000247315	ZCCHC3	-0.315
hsa-let-7c-5p	let-7a-5p (and other miRNAs w/seed GAGGUAG)	3.51e-06	1.655	TargetScan Human	High (predicted)	ENSG00000131732	ZCCHC9	-0.38
hsa-let-7c-5p	let-7a-5p (and other miRNAs w/seed GAGGUAG)	3.51e-06	1.655	TargetScan Human	Moderate (predicted)	ENSG00000166261	ZNF202	-0.378
hsa-let-7c-5p	let-7a-5p (and other miRNAs w/seed GAGGUAG)	3.51e-06	1.655	TargetScan Human	Moderate (predicted)	ENSG00000198105	ZNF248	-0.535
hsa-let-7c-5p	let-7a-5p (and other miRNAs w/seed GAGGUAG)	3.51e-06	1.655	TargetScan Human	Moderate (predicted)	ENSG00000189180	ZNF33A	-0.773
hsa-let-7c-5p	let-7a-5p (and other miRNAs w/seed GAGGUAG)	3.51e-06	1.655	TargetScan Human	Moderate (predicted)	ENSG00000101493	ZNF516	-0.361
hsa-let-7c-5p	let-7a-5p (and other miRNAs w/seed GAGGUAG)	3.51e-06	1.655	TargetScan Human	High (predicted)	ENSG00000179922	ZNF784	-1.035
hsa-let-7d-3p	let-7d-3p (miRNAs w/seed UAUACGA)	0.00188	1.868	TargetScan Human	Moderate (predicted)	ENSG00000115073	ACTR1B	-0.961
hsa-let-7d-3p	let-7d-3p (miRNAs w/seed UAUACGA)	0.00188	1.868	TargetScan Human	High (predicted)	ENSG00000151687	ANKAR	-1.775
hsa-let-7d-3p	let-7d-3p (miRNAs w/seed UAUACGA)	0.00188	1.868	TargetScan Human	Moderate (predicted)	ENSG00000185305	ARL15	-0.49
hsa-let-7d-3p	let-7d-3p (miRNAs w/seed UAUACGA)	0.00188	1.868	TargetScan Human	Moderate (predicted)	ENSG00000085978	ATG16L1	-1.066	Autophagy,Sirtuin Signaling Pathway
hsa-let-7d-3p	let-7d-3p (miRNAs w/seed UAUACGA)	0.00188	1.868	TargetScan Human	Moderate (predicted)	ENSG00000100528	CNIH1	-0.335
hsa-let-7d-3p	let-7d-3p (miRNAs w/seed UAUACGA)	0.00188	1.868	TargetScan Human	Moderate (predicted)	ENSG00000142544	CTU1	-0.941
hsa-let-7d-3p	let-7d-3p (miRNAs w/seed UAUACGA)	0.00188	1.868	TargetScan Human	High (predicted)	ENSG00000104408	EIF3E	-0.965	EIF2 Signaling,mTOR Signaling,Regulation of eIF4 and p70S6K Signaling
hsa-let-7d-3p	let-7d-3p (miRNAs w/seed UAUACGA)	0.00188	1.868	TargetScan Human	Moderate (predicted)	ENSG00000164220	F2RL2	-0.978	Breast Cancer Regulation by Stathmin1,Gα12/13 Signaling,p70S6K Signaling,Thrombin Signaling,Tight Junction Signaling
hsa-let-7d-3p	let-7d-3p (miRNAs w/seed UAUACGA)	0.00188	1.868	TargetScan Human	Moderate (predicted)	ENSG00000197978	GOLGA6L9 (includes others)	-1.161
hsa-let-7d-3p	let-7d-3p (miRNAs w/seed UAUACGA)	0.00188	1.868	TargetScan Human	Moderate (predicted)	ENSG00000164294	GPX8	-0.578	Apelin Adipocyte Signaling Pathway,Glutathione Redox Reactions I
hsa-let-7d-3p	let-7d-3p (miRNAs w/seed UAUACGA)	0.00188	1.868	TargetScan Human	Moderate (predicted)	ENSG00000164284	GRPEL2	-0.471
hsa-let-7d-3p	let-7d-3p (miRNAs w/seed UAUACGA)	0.00188	1.868	TargetScan Human	High (predicted)	ENSG00000197448	GSTK1	-0.18	Apelin Adipocyte Signaling Pathway,Aryl Hydrocarbon Receptor Signaling,Glutathione Redox Reactions I,Glutathione-mediated Detoxification,LPS/IL-1 Mediated Inhibition of RXR Function,NRF2-mediated Oxidative Stress Response,Xenobiotic Metabolism AHR Signaling Pathway,Xenobiotic Metabolism CAR Signaling Pathway,Xenobiotic Metabolism General Signaling Pathway,Xenobiotic Metabolism PXR Signaling Pathw…
hsa-let-7d-3p	let-7d-3p (miRNAs w/seed UAUACGA)	0.00188	1.868	TargetScan Human	Moderate (predicted)	ENSG00000119041	GTF3C3	-0.515	Assembly of RNA Polymerase III Complex
hsa-let-7d-3p	let-7d-3p (miRNAs w/seed UAUACGA)	0.00188	1.868	TargetScan Human	High (predicted)	ENSG00000149948	HMGA2	-6.395	Regulation Of The Epithelial Mesenchymal Transition By Growth Factors Pathway,Regulation of the Epithelial-Mesenchymal Transition Pathway
hsa-let-7d-3p	let-7d-3p (miRNAs w/seed UAUACGA)	0.00188	1.868	TargetScan Human	Moderate (predicted)	ENSG00000164120	HPGD	-1.501
hsa-let-7d-3p	let-7d-3p (miRNAs w/seed UAUACGA)	0.00188	1.868	TargetScan Human	Moderate (predicted)	ENSG00000162687	KCNT2	-2.003
hsa-let-7d-3p	let-7d-3p (miRNAs w/seed UAUACGA)	0.00188	1.868	TargetScan Human	Moderate (predicted)	ENSG00000050426	LETMD1	-0.442
hsa-let-7d-3p	let-7d-3p (miRNAs w/seed UAUACGA)	0.00188	1.868	TargetScan Human	Moderate (predicted)	ENSG00000117899	MESD	-0.641
hsa-let-7d-3p	let-7d-3p (miRNAs w/seed UAUACGA)	0.00188	1.868	TargetScan Human	High (predicted)	ENSG00000134440	NARS1	-0.307	tRNA Charging
hsa-let-7d-3p	let-7d-3p (miRNAs w/seed UAUACGA)	0.00188	1.868	TargetScan Human	Moderate (predicted)	ENSG00000184454	NCMAP	-0.473
hsa-let-7d-3p	let-7d-3p (miRNAs w/seed UAUACGA)	0.00188	1.868	TargetScan Human	Moderate (predicted)	ENSG00000125450	NUP85	-0.504
hsa-let-7d-3p	let-7d-3p (miRNAs w/seed UAUACGA)	0.00188	1.868	TargetScan Human	Moderate (predicted)	ENSG00000180287	PLD5	-4.156	Antioxidant Action of Vitamin C,Choline Biosynthesis III,Endothelin-1 Signaling,Fcγ Receptor-mediated Phagocytosis in Macrophages and Monocytes,Gαq Signaling,IL-8 Signaling,mTOR Signaling,Pancreatic Adenocarcinoma Signaling,Phospholipase C Signaling,Phospholipases
hsa-let-7d-3p	let-7d-3p (miRNAs w/seed UAUACGA)	0.00188	1.868	TargetScan Human	Moderate (predicted)	ENSG00000146281	PM20D2	-0.394
hsa-let-7d-3p	let-7d-3p (miRNAs w/seed UAUACGA)	0.00188	1.868	TargetScan Human	Moderate (predicted)	ENSG00000188647	PTAR1	-0.421
hsa-let-7d-3p	let-7d-3p (miRNAs w/seed UAUACGA)	0.00188	1.868	TargetScan Human	Moderate (predicted)	ENSG00000002016	RAD52	-0.866	DNA Double-Strand Break Repair by Homologous Recombination
hsa-let-7d-3p	let-7d-3p (miRNAs w/seed UAUACGA)	0.00188	1.868	TargetScan Human	High (predicted)	ENSG00000154447	SH3RF1	-0.528	Rac Signaling
hsa-let-7d-3p	let-7d-3p (miRNAs w/seed UAUACGA)	0.00188	1.868	TargetScan Human	Moderate (predicted)	ENSG00000139343	SNRPF	-0.266	Systemic Lupus Erythematosus Signaling
hsa-let-7d-3p	let-7d-3p (miRNAs w/seed UAUACGA)	0.00188	1.868	TargetScan Human	Moderate (predicted)	ENSG00000144228	SPOPL	-0.431
hsa-let-7d-3p	let-7d-3p (miRNAs w/seed UAUACGA)	0.00188	1.868	TargetScan Human	Moderate (predicted)	ENSG00000120686	UFM1	-0.259
hsa-let-7d-3p	let-7d-3p (miRNAs w/seed UAUACGA)	0.00188	1.868	TargetScan Human	Moderate (predicted)	ENSG00000172466	ZNF24	-0.246
hsa-let-7d-3p	let-7d-3p (miRNAs w/seed UAUACGA)	0.00188	1.868	TargetScan Human	Moderate (predicted)	ENSG00000089335	ZNF302	-0.408
hsa-miR-105-5p	miR-105-5p (and other miRNAs w/seed CAAAUGC)	2.78e-05	-3.108	TargetScan Human	Moderate (predicted)	ENSG00000117054	ACADM	0.315	Fatty Acid β-oxidation I,Leucine Degradation I
hsa-miR-105-5p	miR-105-5p (and other miRNAs w/seed CAAAUGC)	2.78e-05	-3.108	TargetScan Human	Moderate (predicted)	ENSG00000106351	AGFG2	1.626
hsa-miR-105-5p	miR-105-5p (and other miRNAs w/seed CAAAUGC)	2.78e-05	-3.108	TargetScan Human	Moderate (predicted)	ENSG00000169604	ANTXR1	1.021
hsa-miR-105-5p	miR-105-5p (and other miRNAs w/seed CAAAUGC)	2.78e-05	-3.108	TargetScan Human	Moderate (predicted)	ENSG00000185009	AP3M1	0.191	Clathrin-mediated Endocytosis Signaling,Virus Entry via Endocytic Pathways
hsa-miR-105-5p	miR-105-5p (and other miRNAs w/seed CAAAUGC)	2.78e-05	-3.108	TargetScan Human	Moderate (predicted)	ENSG00000166710	B2M	0.956	Allograft Rejection Signaling,Antigen Presentation Pathway,Caveolar-mediated Endocytosis Signaling,Cdc42 Signaling,Communication between Innate and Adaptive Immune Cells,CTLA4 Signaling in Cytotoxic T Lymphocytes,Cytotoxic T Lymphocyte-mediated Apoptosis of Target Cells,Dendritic Cell Maturation,Lipid Antigen Presentation by CD1,Natural Killer Cell Signaling,Neuroinflammation Signaling Pathway,OX…
hsa-miR-105-5p	miR-105-5p (and other miRNAs w/seed CAAAUGC)	2.78e-05	-3.108	TargetScan Human	Moderate (predicted)	ENSG00000064726	BTBD1	0.674
hsa-miR-105-5p	miR-105-5p (and other miRNAs w/seed CAAAUGC)	2.78e-05	-3.108	TargetScan Human	Moderate (predicted)	ENSG00000135932	CAB39	0.42	AMPK Signaling
hsa-miR-105-5p	miR-105-5p (and other miRNAs w/seed CAAAUGC)	2.78e-05	-3.108	TargetScan Human	Moderate (predicted)	ENSG00000152492	CCDC50	0.229
hsa-miR-105-5p	miR-105-5p (and other miRNAs w/seed CAAAUGC)	2.78e-05	-3.108	TargetScan Human	Moderate (predicted)	ENSG00000105810	CDK6	0.731	Aryl Hydrocarbon Receptor Signaling,Breast Cancer Regulation by Stathmin1,Cell Cycle Control of Chromosomal Replication,Cell Cycle: G1/S Checkpoint Regulation,Chronic Myeloid Leukemia Signaling,Cyclins and Cell Cycle Regulation,Glioblastoma Multiforme Signaling,Glioma Signaling,HER-2 Signaling in Breast Cancer,Hereditary Breast Cancer Signaling,Molecular Mechanisms of Cancer,Non-Small Cell Lung C…
hsa-miR-105-5p	miR-105-5p (and other miRNAs w/seed CAAAUGC)	2.78e-05	-3.108	TargetScan Human	Moderate (predicted)	ENSG00000136807	CDK9	0.367	Cell Cycle Control of Chromosomal Replication,Molecular Mechanisms of Cancer
hsa-miR-105-5p	miR-105-5p (and other miRNAs w/seed CAAAUGC)	2.78e-05	-3.108	TargetScan Human	Moderate (predicted)	ENSG00000153044	CENPH	0.994	Kinetochore Metaphase Signaling Pathway
hsa-miR-105-5p	miR-105-5p (and other miRNAs w/seed CAAAUGC)	2.78e-05	-3.108	TargetScan Human	Moderate (predicted)	ENSG00000198824	CHAMP1	0.412
hsa-miR-105-5p	miR-105-5p (and other miRNAs w/seed CAAAUGC)	2.78e-05	-3.108	TargetScan Human	Moderate (predicted)	ENSG00000164442	CITED2	1.135	PPAR Signaling,RAR Activation,Xenobiotic Metabolism CAR Signaling Pathway,Xenobiotic Metabolism PXR Signaling Pathway,Xenobiotic Metabolism Signaling
hsa-miR-105-5p	miR-105-5p (and other miRNAs w/seed CAAAUGC)	2.78e-05	-3.108	TargetScan Human	Moderate (predicted)	ENSG00000162368	CMPK1	0.135	Pyrimidine Deoxyribonucleotides De Novo Biosynthesis I,Pyrimidine Ribonucleotides De Novo Biosynthesis,Pyrimidine Ribonucleotides Interconversion,Salvage Pathways of Pyrimidine Ribonucleotides
hsa-miR-105-5p	miR-105-5p (and other miRNAs w/seed CAAAUGC)	2.78e-05	-3.108	TargetScan Human	Moderate (predicted)	ENSG00000138663	COPS4	0.301	NER Pathway
hsa-miR-105-5p	miR-105-5p (and other miRNAs w/seed CAAAUGC)	2.78e-05	-3.108	TargetScan Human	Moderate (predicted)	ENSG00000165023	DIRAS2	5.607
hsa-miR-105-5p	miR-105-5p (and other miRNAs w/seed CAAAUGC)	2.78e-05	-3.108	TargetScan Human	Moderate (predicted)	ENSG00000162595	DIRAS3	4.085	Actin Nucleation by ARP-WASP Complex,Cardiac Hypertrophy Signaling,Cholecystokinin/Gastrin-mediated Signaling,Colorectal Cancer Metastasis Signaling,CXCR4 Signaling,Germ Cell-Sertoli Cell Junction Signaling,Glioblastoma Multiforme Signaling,Glioma Invasiveness Signaling,Gαq Signaling,Hepatic Fibrosis Signaling Pathway,HMGB1 Signaling,IL-8 Signaling,ILK Signaling,Integrin Signaling,Molecular Mecha…
hsa-miR-105-5p	miR-105-5p (and other miRNAs w/seed CAAAUGC)	2.78e-05	-3.108	TargetScan Human	Moderate (predicted)	ENSG00000110321	EIF4G2	0.255	EIF2 Signaling,Insulin Secretion Signaling Pathway,mTOR Signaling,Regulation of eIF4 and p70S6K Signaling
hsa-miR-105-5p	miR-105-5p (and other miRNAs w/seed CAAAUGC)	2.78e-05	-3.108	TargetScan Human	Moderate (predicted)	ENSG00000118402	ELOVL4	1.906
hsa-miR-105-5p	miR-105-5p (and other miRNAs w/seed CAAAUGC)	2.78e-05	-3.108	TargetScan Human	Moderate (predicted)	ENSG00000154920	EME1	1.764
hsa-miR-105-5p	miR-105-5p (and other miRNAs w/seed CAAAUGC)	2.78e-05	-3.108	TargetScan Human	Moderate (predicted)	ENSG00000075914	EXOSC7	0.349	Inhibition of ARE-Mediated mRNA Degradation Pathway
hsa-miR-105-5p	miR-105-5p (and other miRNAs w/seed CAAAUGC)	2.78e-05	-3.108	TargetScan Human	Moderate (predicted)	ENSG00000048828	FAM120A	0.562
hsa-miR-105-5p	miR-105-5p (and other miRNAs w/seed CAAAUGC)	2.78e-05	-3.108	TargetScan Human	Moderate (predicted)	ENSG00000066926	FECH	0.396	Heme Biosynthesis from Uroporphyrinogen-III I,Heme Biosynthesis II,Iron homeostasis signaling pathway
hsa-miR-105-5p	miR-105-5p (and other miRNAs w/seed CAAAUGC)	2.78e-05	-3.108	TargetScan Human	Moderate (predicted)	ENSG00000185070	FLRT2	4.302
hsa-miR-105-5p	miR-105-5p (and other miRNAs w/seed CAAAUGC)	2.78e-05	-3.108	TargetScan Human	Moderate (predicted)	ENSG00000158555	GDPD5	0.938
hsa-miR-105-5p	miR-105-5p (and other miRNAs w/seed CAAAUGC)	2.78e-05	-3.108	TargetScan Human	Moderate (predicted)	ENSG00000115419	GLS	1.096	Citrulline Biosynthesis,Glutamate Receptor Signaling,Glutamine Degradation I,Huntington's Disease Signaling,Neuroinflammation Signaling Pathway,Sirtuin Signaling Pathway,Superpathway of Citrulline Metabolism
hsa-miR-105-5p	miR-105-5p (and other miRNAs w/seed CAAAUGC)	2.78e-05	-3.108	TargetScan Human	Moderate (predicted)	ENSG00000172380	GNG12	0.214	Actin Cytoskeleton Signaling,Androgen Signaling,Antiproliferative Role of Somatostatin Receptor 2,Axonal Guidance Signaling,Breast Cancer Regulation by Stathmin1,Cardiac Hypertrophy Signaling,Cardiac β-adrenergic Signaling,CCR3 Signaling in Eosinophils,CCR5 Signaling in Macrophages,Colorectal Cancer Metastasis Signaling,CREB Signaling in Neurons,CXCR4 Signaling,Ephrin B Signaling,Ephrin Receptor …
hsa-miR-105-5p	miR-105-5p (and other miRNAs w/seed CAAAUGC)	2.78e-05	-3.108	TargetScan Human	Moderate (predicted)	ENSG00000125166	GOT2	0.203	Aspartate Biosynthesis,Aspartate Degradation II,Glutamate Degradation II,L-cysteine Degradation I,Phenylalanine Degradation IV (Mammalian, via Side Chain),PPARα/RXRα Activation,Sirtuin Signaling Pathway,Superpathway of Methionine Degradation
hsa-miR-105-5p	miR-105-5p (and other miRNAs w/seed CAAAUGC)	2.78e-05	-3.108	TargetScan Human	High (predicted)	ENSG00000110422	HIPK3	0.701
hsa-miR-105-5p	miR-105-5p (and other miRNAs w/seed CAAAUGC)	2.78e-05	-3.108	TargetScan Human	Moderate (predicted)	ENSG00000072571	HMMR	2.469	FAK Signaling,Glioma Invasiveness Signaling
hsa-miR-105-5p	miR-105-5p (and other miRNAs w/seed CAAAUGC)	2.78e-05	-3.108	TargetScan Human	Moderate (predicted)	ENSG00000127483	HP1BP3	0.245	ATM Signaling
hsa-miR-105-5p	miR-105-5p (and other miRNAs w/seed CAAAUGC)	2.78e-05	-3.108	TargetScan Human	Moderate (predicted)	ENSG00000110756	HPS5	0.737
hsa-miR-105-5p	miR-105-5p (and other miRNAs w/seed CAAAUGC)	2.78e-05	-3.108	TargetScan Human	Moderate (predicted)	ENSG00000132196	HSD17B7	0.811	Cholesterol Biosynthesis I,Cholesterol Biosynthesis II (via 24,25-dihydrolanosterol),Cholesterol Biosynthesis III (via Desmosterol),Estrogen Biosynthesis,Estrogen-Dependent Breast Cancer Signaling,Superpathway of Cholesterol Biosynthesis,Zymosterol Biosynthesis
hsa-miR-105-5p	miR-105-5p (and other miRNAs w/seed CAAAUGC)	2.78e-05	-3.108	TargetScan Human	Moderate (predicted)	ENSG00000120694	HSPH1	0.157	Aldosterone Signaling in Epithelial Cells,Protein Ubiquitination Pathway,Unfolded protein response
hsa-miR-105-5p	miR-105-5p (and other miRNAs w/seed CAAAUGC)	2.78e-05	-3.108	TargetScan Human	Moderate (predicted)	ENSG00000136156	ITM2B	0.582
hsa-miR-105-5p	miR-105-5p (and other miRNAs w/seed CAAAUGC)	2.78e-05	-3.108	TargetScan Human	Moderate (predicted)	ENSG00000237649	KIFC1	2.071
hsa-miR-105-5p	miR-105-5p (and other miRNAs w/seed CAAAUGC)	2.78e-05	-3.108	TargetScan Human	Moderate (predicted)	ENSG00000122550	KLHL7	0.257
hsa-miR-105-5p	miR-105-5p (and other miRNAs w/seed CAAAUGC)	2.78e-05	-3.108	TargetScan Human	Moderate (predicted)	ENSG00000205809	KLRC2	1.5	Natural Killer Cell Signaling
hsa-miR-105-5p	miR-105-5p (and other miRNAs w/seed CAAAUGC)	2.78e-05	-3.108	TargetScan Human	Moderate (predicted)	ENSG00000005893	LAMP2	0.607	Autophagy,Phagosome Maturation
hsa-miR-105-5p	miR-105-5p (and other miRNAs w/seed CAAAUGC)	2.78e-05	-3.108	TargetScan Human	Moderate (predicted)	ENSG00000134324	LPIN1	0.775	Adipogenesis pathway,Triacylglycerol Biosynthesis
hsa-miR-105-5p	miR-105-5p (and other miRNAs w/seed CAAAUGC)	2.78e-05	-3.108	TargetScan Human	Moderate (predicted)	ENSG00000107968	MAP3K8	1.72	B Cell Receptor Signaling,Cardiac Hypertrophy Signaling,Cardiac Hypertrophy Signaling (Enhanced),CD27 Signaling in Lymphocytes,ERK5 Signaling,G-Protein Coupled Receptor Signaling,Germ Cell-Sertoli Cell Junction Signaling,GNRH Signaling,HGF Signaling,IL-12 Signaling and Production in Macrophages,Natural Killer Cell Signaling,NF-κB Signaling,NGF Signaling,PI3K/AKT Signaling,PKCθ Signaling in T Lymp…
hsa-miR-105-5p	miR-105-5p (and other miRNAs w/seed CAAAUGC)	2.78e-05	-3.108	TargetScan Human	High (predicted)	ENSG00000173436	MICOS10	0.941
hsa-miR-105-5p	miR-105-5p (and other miRNAs w/seed CAAAUGC)	2.78e-05	-3.108	TargetScan Human	Moderate (predicted)	ENSG00000170903	MSANTD4	0.313
hsa-miR-105-5p	miR-105-5p (and other miRNAs w/seed CAAAUGC)	2.78e-05	-3.108	TargetScan Human	Moderate (predicted)	ENSG00000120149	MSX2	3.143
hsa-miR-105-5p	miR-105-5p (and other miRNAs w/seed CAAAUGC)	2.78e-05	-3.108	TargetScan Human	Moderate (predicted)	ENSG00000121579	NAA50	0.375
hsa-miR-105-5p	miR-105-5p (and other miRNAs w/seed CAAAUGC)	2.78e-05	-3.108	TargetScan Human	Moderate (predicted)	ENSG00000137601	NEK1	0.717
hsa-miR-105-5p	miR-105-5p (and other miRNAs w/seed CAAAUGC)	2.78e-05	-3.108	TargetScan Human	Moderate (predicted)	ENSG00000081087	OSTM1	0.856
hsa-miR-105-5p	miR-105-5p (and other miRNAs w/seed CAAAUGC)	2.78e-05	-3.108	TargetScan Human	Moderate (predicted)	ENSG00000099260	PALMD	3.118
hsa-miR-105-5p	miR-105-5p (and other miRNAs w/seed CAAAUGC)	2.78e-05	-3.108	TargetScan Human	Moderate (predicted)	ENSG00000175198	PCCA	0.378	2-oxobutanoate Degradation I,Methylmalonyl Pathway,Superpathway of Methionine Degradation
hsa-miR-105-5p	miR-105-5p (and other miRNAs w/seed CAAAUGC)	2.78e-05	-3.108	TargetScan Human	Moderate (predicted)	ENSG00000171408	PDE7B	1.635	cAMP-mediated signaling,Cardiac Hypertrophy Signaling (Enhanced),Cardiac β-adrenergic Signaling,G-Protein Coupled Receptor Signaling,Gustation Pathway,Protein Kinase A Signaling,Relaxin Signaling,tRNA Splicing
hsa-miR-105-5p	miR-105-5p (and other miRNAs w/seed CAAAUGC)	2.78e-05	-3.108	TargetScan Human	Moderate (predicted)	ENSG00000124155	PIGT	0.144
hsa-miR-105-5p	miR-105-5p (and other miRNAs w/seed CAAAUGC)	2.78e-05	-3.108	TargetScan Human	Moderate (predicted)	ENSG00000181191	PJA1	0.644
hsa-miR-105-5p	miR-105-5p (and other miRNAs w/seed CAAAUGC)	2.78e-05	-3.108	TargetScan Human	Moderate (predicted)	ENSG00000171033	PKIA	4.387	cAMP-mediated signaling,Cardiac β-adrenergic Signaling
hsa-miR-105-5p	miR-105-5p (and other miRNAs w/seed CAAAUGC)	2.78e-05	-3.108	TargetScan Human	Moderate (predicted)	ENSG00000118495	PLAGL1	1.209	p53 Signaling
hsa-miR-105-5p	miR-105-5p (and other miRNAs w/seed CAAAUGC)	2.78e-05	-3.108	TargetScan Human	Moderate (predicted)	ENSG00000152192	POU4F1	0.96
hsa-miR-105-5p	miR-105-5p (and other miRNAs w/seed CAAAUGC)	2.78e-05	-3.108	TargetScan Human	Moderate (predicted)	ENSG00000131626	PPFIA1	0.67	3-phosphoinositide Biosynthesis,3-phosphoinositide Degradation,D-myo-inositol (1,4,5,6)-Tetrakisphosphate Biosynthesis,D-myo-inositol (3,4,5,6)-tetrakisphosphate Biosynthesis,D-myo-inositol-5-phosphate Metabolism,Superpathway of Inositol Phosphate Compounds
hsa-miR-105-5p	miR-105-5p (and other miRNAs w/seed CAAAUGC)	2.78e-05	-3.108	TargetScan Human	Moderate (predicted)	ENSG00000124209	RAB22A	0.354	AMPK Signaling
hsa-miR-105-5p	miR-105-5p (and other miRNAs w/seed CAAAUGC)	2.78e-05	-3.108	TargetScan Human	Moderate (predicted)	ENSG00000122035	RASL11A	0.956
hsa-miR-105-5p	miR-105-5p (and other miRNAs w/seed CAAAUGC)	2.78e-05	-3.108	TargetScan Human	Moderate (predicted)	ENSG00000123094	RASSF8	0.639
hsa-miR-105-5p	miR-105-5p (and other miRNAs w/seed CAAAUGC)	2.78e-05	-3.108	TargetScan Human	Moderate (predicted)	ENSG00000136144	RCBTB1	0.452
hsa-miR-105-5p	miR-105-5p (and other miRNAs w/seed CAAAUGC)	2.78e-05	-3.108	TargetScan Human	Moderate (predicted)	ENSG00000076043	REXO2	0.424
hsa-miR-105-5p	miR-105-5p (and other miRNAs w/seed CAAAUGC)	2.78e-05	-3.108	TargetScan Human	Moderate (predicted)	ENSG00000137575	SDCBP	0.371	Axonal Guidance Signaling,Ephrin Receptor Signaling
hsa-miR-105-5p	miR-105-5p (and other miRNAs w/seed CAAAUGC)	2.78e-05	-3.108	TargetScan Human	Moderate (predicted)	ENSG00000138802	SEC24B	0.224
hsa-miR-105-5p	miR-105-5p (and other miRNAs w/seed CAAAUGC)	2.78e-05	-3.108	TargetScan Human	Moderate (predicted)	ENSG00000014824	SLC30A9	0.484
hsa-miR-105-5p	miR-105-5p (and other miRNAs w/seed CAAAUGC)	2.78e-05	-3.108	TargetScan Human	Moderate (predicted)	ENSG00000268104	SLC6A14	4.462
hsa-miR-105-5p	miR-105-5p (and other miRNAs w/seed CAAAUGC)	2.78e-05	-3.108	TargetScan Human	Moderate (predicted)	ENSG00000114520	SNX4	0.5
hsa-miR-105-5p	miR-105-5p (and other miRNAs w/seed CAAAUGC)	2.78e-05	-3.108	TargetScan Human	Moderate (predicted)	ENSG00000135250	SRPK2	0.43	14-3-3-mediated Signaling
hsa-miR-105-5p	miR-105-5p (and other miRNAs w/seed CAAAUGC)	2.78e-05	-3.108	TargetScan Human	Moderate (predicted)	ENSG00000197780	TAF13	0.812	Assembly of RNA Polymerase II Complex,Glucocorticoid Receptor Signaling
hsa-miR-105-5p	miR-105-5p (and other miRNAs w/seed CAAAUGC)	2.78e-05	-3.108	TargetScan Human	Moderate (predicted)	ENSG00000106052	TAX1BP1	0.298
hsa-miR-105-5p	miR-105-5p (and other miRNAs w/seed CAAAUGC)	2.78e-05	-3.108	TargetScan Human	Moderate (predicted)	ENSG00000154114	TBCEL	0.824
hsa-miR-105-5p	miR-105-5p (and other miRNAs w/seed CAAAUGC)	2.78e-05	-3.108	TargetScan Human	Moderate (predicted)	ENSG00000134375	TIMM17A	0.291	Necroptosis Signaling Pathway,Sirtuin Signaling Pathway
hsa-miR-105-5p	miR-105-5p (and other miRNAs w/seed CAAAUGC)	2.78e-05	-3.108	TargetScan Human	Moderate (predicted)	ENSG00000130338	TULP4	0.34
hsa-miR-105-5p	miR-105-5p (and other miRNAs w/seed CAAAUGC)	2.78e-05	-3.108	TargetScan Human	Moderate (predicted)	ENSG00000151239	TWF1	0.298	IL-15 Production,Sperm Motility
hsa-miR-105-5p	miR-105-5p (and other miRNAs w/seed CAAAUGC)	2.78e-05	-3.108	TargetScan Human	Moderate (predicted)	ENSG00000170142	UBE2E1	0.265	Hypoxia Signaling in the Cardiovascular System,Protein Ubiquitination Pathway
hsa-miR-3591-5p	miR-122b-5p (miRNAs w/seed UUAGUGU)	3.23e-05	3.02	TargetScan Human	High (predicted)	ENSG00000121989	ACVR2A	-0.861	Cardiac Hypertrophy Signaling (Enhanced),Epithelial Adherens Junction Signaling,Factors Promoting Cardiogenesis in Vertebrates,FAT10 Cancer Signaling Pathway,Hepatic Fibrosis Signaling Pathway,Neuroinflammation Signaling Pathway,PPARα/RXRα Activation,Pyridoxal 5'-phosphate Salvage Pathway,Salvage Pathways of Pyrimidine Ribonucleotides,Senescence Pathway,T Cell Exhaustion Signaling Pathway,TGF-β S…
hsa-miR-3591-5p	miR-122b-5p (miRNAs w/seed UUAGUGU)	3.23e-05	3.02	TargetScan Human	Moderate (predicted)	ENSG00000104537	ANXA13	-3.81
hsa-miR-3591-5p	miR-122b-5p (miRNAs w/seed UUAGUGU)	3.23e-05	3.02	TargetScan Human	High (predicted)	ENSG00000182287	AP1S2	-1.937	Clathrin-mediated Endocytosis Signaling,CTLA4 Signaling in Cytotoxic T Lymphocytes,Virus Entry via Endocytic Pathways
hsa-miR-3591-5p	miR-122b-5p (miRNAs w/seed UUAGUGU)	3.23e-05	3.02	TargetScan Human	High (predicted)	ENSG00000136044	APPL2	-0.862	Wnt/β-catenin Signaling
hsa-miR-3591-5p	miR-122b-5p (miRNAs w/seed UUAGUGU)	3.23e-05	3.02	TargetScan Human	Moderate (predicted)	ENSG00000138175	ARL3	-0.452
hsa-miR-3591-5p	miR-122b-5p (miRNAs w/seed UUAGUGU)	3.23e-05	3.02	TargetScan Human	Moderate (predicted)	ENSG00000165997	ARL5B	-0.731
hsa-miR-3591-5p	miR-122b-5p (miRNAs w/seed UUAGUGU)	3.23e-05	3.02	TargetScan Human	High (predicted)	ENSG00000198363	ASPH	-0.843	Calcium Signaling
hsa-miR-3591-5p	miR-122b-5p (miRNAs w/seed UUAGUGU)	3.23e-05	3.02	TargetScan Human	High (predicted)	ENSG00000176171	BNIP3	-0.219
hsa-miR-3591-5p	miR-122b-5p (miRNAs w/seed UUAGUGU)	3.23e-05	3.02	TargetScan Human	High (predicted)	ENSG00000100557	CCDC198	-3.725
hsa-miR-3591-5p	miR-122b-5p (miRNAs w/seed UUAGUGU)	3.23e-05	3.02	TargetScan Human	High (predicted)	ENSG00000111276	CDKN1B	-0.65	14-3-3-mediated Signaling,Antiproliferative Role of Somatostatin Receptor 2,Antiproliferative Role of TOB in T Cell Signaling,Aryl Hydrocarbon Receptor Signaling,Breast Cancer Regulation by Stathmin1,Cell Cycle: G1/S Checkpoint Regulation,Chronic Myeloid Leukemia Signaling,Cyclins and Cell Cycle Regulation,Endocannabinoid Cancer Inhibition Pathway,Endocannabinoid Developing Neuron Pathway,ErbB2-E…
hsa-miR-3591-5p	miR-122b-5p (miRNAs w/seed UUAGUGU)	3.23e-05	3.02	TargetScan Human	Moderate (predicted)	ENSG00000198561	CTNND1	-0.886	Epithelial Adherens Junction Signaling,Germ Cell-Sertoli Cell Junction Signaling,Leukocyte Extravasation Signaling,Molecular Mechanisms of Cancer,Remodeling of Epithelial Adherens Junctions,Synaptogenesis Signaling Pathway
hsa-miR-3591-5p	miR-122b-5p (miRNAs w/seed UUAGUGU)	3.23e-05	3.02	TargetScan Human	Moderate (predicted)	ENSG00000071967	CYBRD1	-0.16	Iron homeostasis signaling pathway
hsa-miR-3591-5p	miR-122b-5p (miRNAs w/seed UUAGUGU)	3.23e-05	3.02	TargetScan Human	High (predicted)	ENSG00000109016	DHRS7B	-0.399
hsa-miR-3591-5p	miR-122b-5p (miRNAs w/seed UUAGUGU)	3.23e-05	3.02	TargetScan Human	Moderate (predicted)	ENSG00000128590	DNAJB9	-0.602	Aldosterone Signaling in Epithelial Cells,NRF2-mediated Oxidative Stress Response,Protein Ubiquitination Pathway,Unfolded protein response
hsa-miR-3591-5p	miR-122b-5p (miRNAs w/seed UUAGUGU)	3.23e-05	3.02	TargetScan Human	Moderate (predicted)	ENSG00000123427	EEF1AKMT3	-0.623	Cysteine Biosynthesis III (mammalia),Methionine Degradation I (to Homocysteine),Superpathway of Methionine Degradation
hsa-miR-3591-5p	miR-122b-5p (miRNAs w/seed UUAGUGU)	3.23e-05	3.02	TargetScan Human	Moderate (predicted)	ENSG00000161960	EIF4A1	-0.441	EIF2 Signaling,Insulin Secretion Signaling Pathway,mTOR Signaling,Regulation of eIF4 and p70S6K Signaling
hsa-miR-3591-5p	miR-122b-5p (miRNAs w/seed UUAGUGU)	3.23e-05	3.02	TargetScan Human	Moderate (predicted)	ENSG00000163435	ELF3	-0.455	ERK/MAPK Signaling,HGF Signaling,Osteoarthritis Pathway,Senescence Pathway,Telomerase Signaling
hsa-miR-3591-5p	miR-122b-5p (miRNAs w/seed UUAGUGU)	3.23e-05	3.02	TargetScan Human	Moderate (predicted)	ENSG00000115109	EPB41L5	-0.59
hsa-miR-3591-5p	miR-122b-5p (miRNAs w/seed UUAGUGU)	3.23e-05	3.02	TargetScan Human	High (predicted)	ENSG00000107566	ERLIN1	-0.546
hsa-miR-3591-5p	miR-122b-5p (miRNAs w/seed UUAGUGU)	3.23e-05	3.02	TargetScan Human	Moderate (predicted)	ENSG00000171055	FEZ2	-0.283
hsa-miR-3591-5p	miR-122b-5p (miRNAs w/seed UUAGUGU)	3.23e-05	3.02	TargetScan Human	Moderate (predicted)	ENSG00000082074	FYB1	-0.733	Fcγ Receptor-mediated Phagocytosis in Macrophages and Monocytes
hsa-miR-3591-5p	miR-122b-5p (miRNAs w/seed UUAGUGU)	3.23e-05	3.02	TargetScan Human	Moderate (predicted)	ENSG00000182093	GET1	-0.453
hsa-miR-3591-5p	miR-122b-5p (miRNAs w/seed UUAGUGU)	3.23e-05	3.02	TargetScan Human	Moderate (predicted)	ENSG00000164284	GRPEL2	-0.471
hsa-miR-3591-5p	miR-122b-5p (miRNAs w/seed UUAGUGU)	3.23e-05	3.02	TargetScan Human	Moderate (predicted)	ENSG00000206527	HACD2	-0.597	3-phosphoinositide Biosynthesis,3-phosphoinositide Degradation,D-myo-inositol (1,4,5,6)-Tetrakisphosphate Biosynthesis,D-myo-inositol (3,4,5,6)-tetrakisphosphate Biosynthesis,D-myo-inositol-5-phosphate Metabolism,Superpathway of Inositol Phosphate Compounds
hsa-miR-3591-5p	miR-122b-5p (miRNAs w/seed UUAGUGU)	3.23e-05	3.02	TargetScan Human	Moderate (predicted)	ENSG00000115677	HDLBP	-0.959
hsa-miR-3591-5p	miR-122b-5p (miRNAs w/seed UUAGUGU)	3.23e-05	3.02	TargetScan Human	Moderate (predicted)	ENSG00000165338	HECTD2	-0.381
hsa-miR-3591-5p	miR-122b-5p (miRNAs w/seed UUAGUGU)	3.23e-05	3.02	TargetScan Human	Moderate (predicted)	ENSG00000051108	HERPUD1	-0.877	NRF2-mediated Oxidative Stress Response
hsa-miR-3591-5p	miR-122b-5p (miRNAs w/seed UUAGUGU)	3.23e-05	3.02	TargetScan Human	High (predicted)	ENSG00000143452	HORMAD1	-1.055
hsa-miR-3591-5p	miR-122b-5p (miRNAs w/seed UUAGUGU)	3.23e-05	3.02	TargetScan Human	Moderate (predicted)	ENSG00000136231	IGF2BP3	-0.357
hsa-miR-3591-5p	miR-122b-5p (miRNAs w/seed UUAGUGU)	3.23e-05	3.02	TargetScan Human	Moderate (predicted)	ENSG00000137033	IL33	-4.549	Acute Phase Response Signaling,Adrenomedullin signaling pathway,Agranulocyte Adhesion and Diapedesis,Airway Pathology in Chronic Obstructive Pulmonary Disease,Altered T Cell and B Cell Signaling in Rheumatoid Arthritis,Atherosclerosis Signaling,Cardiac Hypertrophy Signaling (Enhanced),Cholecystokinin/Gastrin-mediated Signaling,Communication between Innate and Adaptive Immune Cells,Dendritic Cell …
hsa-miR-3591-5p	miR-122b-5p (miRNAs w/seed UUAGUGU)	3.23e-05	3.02	TargetScan Human	Moderate (predicted)	ENSG00000205730	ITPRIPL2	-0.786
hsa-miR-3591-5p	miR-122b-5p (miRNAs w/seed UUAGUGU)	3.23e-05	3.02	TargetScan Human	Moderate (predicted)	ENSG00000077684	JADE1	-1.777
hsa-miR-3591-5p	miR-122b-5p (miRNAs w/seed UUAGUGU)	3.23e-05	3.02	TargetScan Human	Moderate (predicted)	ENSG00000165572	KBTBD6	-0.368
hsa-miR-3591-5p	miR-122b-5p (miRNAs w/seed UUAGUGU)	3.23e-05	3.02	TargetScan Human	High (predicted)	ENSG00000136636	KCTD3	-0.377
hsa-miR-3591-5p	miR-122b-5p (miRNAs w/seed UUAGUGU)	3.23e-05	3.02	TargetScan Human	Moderate (predicted)	ENSG00000105438	KDELR1	-0.397	Protein Kinase A Signaling
hsa-miR-3591-5p	miR-122b-5p (miRNAs w/seed UUAGUGU)	3.23e-05	3.02	TargetScan Human	Moderate (predicted)	ENSG00000170759	KIF5B	-0.45
hsa-miR-3591-5p	miR-122b-5p (miRNAs w/seed UUAGUGU)	3.23e-05	3.02	TargetScan Human	Moderate (predicted)	ENSG00000119138	KLF9	-1.098	Hepatic Fibrosis Signaling Pathway,TR/RXR Activation
hsa-miR-3591-5p	miR-122b-5p (miRNAs w/seed UUAGUGU)	3.23e-05	3.02	TargetScan Human	High (predicted)	ENSG00000133703	KRAS	-0.575	14-3-3-mediated Signaling,Actin Cytoskeleton Signaling,Actin Nucleation by ARP-WASP Complex,Acute Myeloid Leukemia Signaling,Acute Phase Response Signaling,Adrenomedullin signaling pathway,Agrin Interactions at Neuromuscular Junction,Aldosterone Signaling in Epithelial Cells,Angiopoietin Signaling,Antiproliferative Role of Somatostatin Receptor 2,Apelin Endothelial Signaling Pathway,Apoptosis Sig…
hsa-miR-3591-5p	miR-122b-5p (miRNAs w/seed UUAGUGU)	3.23e-05	3.02	TargetScan Human	Moderate (predicted)	ENSG00000115365	LANCL1	-0.543	Glutathione-mediated Detoxification
hsa-miR-3591-5p	miR-122b-5p (miRNAs w/seed UUAGUGU)	3.23e-05	3.02	TargetScan Human	Moderate (predicted)	ENSG00000068697	LAPTM4A	-0.615
hsa-miR-3591-5p	miR-122b-5p (miRNAs w/seed UUAGUGU)	3.23e-05	3.02	TargetScan Human	Moderate (predicted)	ENSG00000196233	LCOR	-0.229
hsa-miR-3591-5p	miR-122b-5p (miRNAs w/seed UUAGUGU)	3.23e-05	3.02	TargetScan Human	Moderate (predicted)	ENSG00000144063	MALL	-0.982
hsa-miR-3591-5p	miR-122b-5p (miRNAs w/seed UUAGUGU)	3.23e-05	3.02	TargetScan Human	Moderate (predicted)	ENSG00000198625	MDM4	-0.378	ATM Signaling,Cell Cycle: G2/M DNA Damage Checkpoint Regulation,p53 Signaling
hsa-miR-3591-5p	miR-122b-5p (miRNAs w/seed UUAGUGU)	3.23e-05	3.02	TargetScan Human	Moderate (predicted)	ENSG00000164758	MED30	-1.346	Estrogen Receptor Signaling
hsa-miR-3591-5p	miR-122b-5p (miRNAs w/seed UUAGUGU)	3.23e-05	3.02	TargetScan Human	Moderate (predicted)	ENSG00000185716	MOSMO	-0.632
hsa-miR-3591-5p	miR-122b-5p (miRNAs w/seed UUAGUGU)	3.23e-05	3.02	TargetScan Human	Moderate (predicted)	ENSG00000066855	MTFR1	-0.738
hsa-miR-3591-5p	miR-122b-5p (miRNAs w/seed UUAGUGU)	3.23e-05	3.02	TargetScan Human	Moderate (predicted)	ENSG00000197879	MYO1C	-0.567
hsa-miR-3591-5p	miR-122b-5p (miRNAs w/seed UUAGUGU)	3.23e-05	3.02	TargetScan Human	Moderate (predicted)	ENSG00000138386	NAB1	-1.237
hsa-miR-3591-5p	miR-122b-5p (miRNAs w/seed UUAGUGU)	3.23e-05	3.02	TargetScan Human	Moderate (predicted)	ENSG00000071051	NCK2	-1.302	Actin Nucleation by ARP-WASP Complex,Axonal Guidance Signaling,Ephrin B Signaling,Ephrin Receptor Signaling,ErbB Signaling,Fcγ Receptor-mediated Phagocytosis in Macrophages and Monocytes,ILK Signaling,Integrin Signaling,Netrin Signaling,PAK Signaling,Paxillin Signaling
hsa-miR-3591-5p	miR-122b-5p (miRNAs w/seed UUAGUGU)	3.23e-05	3.02	TargetScan Human	Moderate (predicted)	ENSG00000182768	NGRN	-0.729
hsa-miR-3591-5p	miR-122b-5p (miRNAs w/seed UUAGUGU)	3.23e-05	3.02	TargetScan Human	High (predicted)	ENSG00000163002	NUP35	-0.97
hsa-miR-3591-5p	miR-122b-5p (miRNAs w/seed UUAGUGU)	3.23e-05	3.02	TargetScan Human	Moderate (predicted)	ENSG00000166228	PCBD1	-0.822	Dopamine Receptor Signaling,Phenylalanine Degradation I (Aerobic),Serotonin Receptor Signaling,Tyrosine Biosynthesis IV
hsa-miR-3591-5p	miR-122b-5p (miRNAs w/seed UUAGUGU)	3.23e-05	3.02	TargetScan Human	Moderate (predicted)	ENSG00000013375	PGM3	-0.261	GDP-glucose Biosynthesis,Glucose and Glucose-1-phosphate Degradation,Glycogen Degradation II,Glycogen Degradation III,UDP-N-acetyl-D-galactosamine Biosynthesis II,UDP-N-acetyl-D-glucosamine Biosynthesis II
hsa-miR-3591-5p	miR-122b-5p (miRNAs w/seed UUAGUGU)	3.23e-05	3.02	TargetScan Human	Moderate (predicted)	ENSG00000101856	PGRMC1	-0.489
hsa-miR-3591-5p	miR-122b-5p (miRNAs w/seed UUAGUGU)	3.23e-05	3.02	TargetScan Human	Moderate (predicted)	ENSG00000087842	PIR	-1.658
hsa-miR-3591-5p	miR-122b-5p (miRNAs w/seed UUAGUGU)	3.23e-05	3.02	TargetScan Human	High (predicted)	ENSG00000065243	PKN2	-0.741
hsa-miR-3591-5p	miR-122b-5p (miRNAs w/seed UUAGUGU)	3.23e-05	3.02	TargetScan Human	Moderate (predicted)	ENSG00000101751	POLI	-0.568
hsa-miR-3591-5p	miR-122b-5p (miRNAs w/seed UUAGUGU)	3.23e-05	3.02	TargetScan Human	Moderate (predicted)	ENSG00000131791	PRKAB2	-0.278	AMPK Signaling,Apelin Adipocyte Signaling Pathway,Apelin Cardiac Fibroblast Signaling Pathway,Apelin Endothelial Signaling Pathway,Apelin Muscle Signaling Pathway,Apelin Pancreas Signaling Pathway,Endocannabinoid Cancer Inhibition Pathway,eNOS Signaling,Estrogen Receptor Signaling,Glucocorticoid Receptor Signaling,mTOR Signaling,Osteoarthritis Pathway,PPARα/RXRα Activation,Type II Diabetes Mellit…
hsa-miR-3591-5p	miR-122b-5p (miRNAs w/seed UUAGUGU)	3.23e-05	3.02	TargetScan Human	Moderate (predicted)	ENSG00000116191	RALGPS2	-0.425
hsa-miR-3591-5p	miR-122b-5p (miRNAs w/seed UUAGUGU)	3.23e-05	3.02	TargetScan Human	High (predicted)	ENSG00000049449	RCN1	-0.207
hsa-miR-3591-5p	miR-122b-5p (miRNAs w/seed UUAGUGU)	3.23e-05	3.02	TargetScan Human	Moderate (predicted)	ENSG00000091844	RGS17	-1.113	Opioid Signaling Pathway
hsa-miR-3591-5p	miR-122b-5p (miRNAs w/seed UUAGUGU)	3.23e-05	3.02	TargetScan Human	High (predicted)	ENSG00000119729	RHOQ	-0.738	Actin Nucleation by ARP-WASP Complex,Cardiac Hypertrophy Signaling,Cholecystokinin/Gastrin-mediated Signaling,Colorectal Cancer Metastasis Signaling,CXCR4 Signaling,Germ Cell-Sertoli Cell Junction Signaling,Glioblastoma Multiforme Signaling,Glioma Invasiveness Signaling,Gαq Signaling,Hepatic Fibrosis Signaling Pathway,HMGB1 Signaling,IL-8 Signaling,ILK Signaling,Insulin Receptor Signaling,Integri…
hsa-miR-3591-5p	miR-122b-5p (miRNAs w/seed UUAGUGU)	3.23e-05	3.02	TargetScan Human	Moderate (predicted)	ENSG00000142541	RPL13A	-0.69	EIF2 Signaling
hsa-miR-3591-5p	miR-122b-5p (miRNAs w/seed UUAGUGU)	3.23e-05	3.02	TargetScan Human	High (predicted)	ENSG00000126524	SBDS	-0.338
hsa-miR-3591-5p	miR-122b-5p (miRNAs w/seed UUAGUGU)	3.23e-05	3.02	TargetScan Human	Moderate (predicted)	ENSG00000196470	SIAH1	-0.745	Colorectal Cancer Metastasis Signaling,Role of Wnt/GSK-3β Signaling in the Pathogenesis of Influenza
hsa-miR-3591-5p	miR-122b-5p (miRNAs w/seed UUAGUGU)	3.23e-05	3.02	TargetScan Human	Moderate (predicted)	ENSG00000096717	SIRT1	-0.876	Adipogenesis pathway,AMPK Signaling,Osteoarthritis Pathway,p53 Signaling,Senescence Pathway,Sirtuin Signaling Pathway,Sumoylation Pathway,White Adipose Tissue Browning Pathway
hsa-miR-3591-5p	miR-122b-5p (miRNAs w/seed UUAGUGU)	3.23e-05	3.02	TargetScan Human	Moderate (predicted)	ENSG00000117394	SLC2A1	-0.708	AMPK Signaling,Antioxidant Action of Vitamin C,HIF1α Signaling,IL-7 Signaling Pathway,Insulin Secretion Signaling Pathway,Renal Cell Carcinoma Signaling,Sirtuin Signaling Pathway,TR/RXR Activation,Vitamin-C Transport
hsa-miR-3591-5p	miR-122b-5p (miRNAs w/seed UUAGUGU)	3.23e-05	3.02	TargetScan Human	High (predicted)	ENSG00000214046	SMIM7	-0.421
hsa-miR-3591-5p	miR-122b-5p (miRNAs w/seed UUAGUGU)	3.23e-05	3.02	TargetScan Human	High (predicted)	ENSG00000104497	SNX16	-0.823
hsa-miR-3591-5p	miR-122b-5p (miRNAs w/seed UUAGUGU)	3.23e-05	3.02	TargetScan Human	Moderate (predicted)	ENSG00000113532	ST8SIA4	-0.631
hsa-miR-3591-5p	miR-122b-5p (miRNAs w/seed UUAGUGU)	3.23e-05	3.02	TargetScan Human	Moderate (predicted)	ENSG00000172340	SUCLG2	-0.822	4-aminobutyrate Degradation I,Glutamate Degradation III (via 4-aminobutyrate)
hsa-miR-3591-5p	miR-122b-5p (miRNAs w/seed UUAGUGU)	3.23e-05	3.02	TargetScan Human	Moderate (predicted)	ENSG00000134970	TMED7	-0.32
hsa-miR-3591-5p	miR-122b-5p (miRNAs w/seed UUAGUGU)	3.23e-05	3.02	TargetScan Human	Moderate (predicted)	ENSG00000178307	TMEM11	-0.36
hsa-miR-3591-5p	miR-122b-5p (miRNAs w/seed UUAGUGU)	3.23e-05	3.02	TargetScan Human	Moderate (predicted)	ENSG00000164983	TMEM65	-1.46
hsa-miR-3591-5p	miR-122b-5p (miRNAs w/seed UUAGUGU)	3.23e-05	3.02	TargetScan Human	High (predicted)	ENSG00000067182	TNFRSF1A	-0.335	14-3-3-mediated Signaling,Acute Phase Response Signaling,Adipogenesis pathway,Agranulocyte Adhesion and Diapedesis,Apoptosis Signaling,Cardiac Hypertrophy Signaling (Enhanced),Ceramide Signaling,Colorectal Cancer Metastasis Signaling,Death Receptor Signaling,Dendritic Cell Maturation,FAT10 Cancer Signaling Pathway,Germ Cell-Sertoli Cell Junction Signaling,Granulocyte Adhesion and Diapedesis,Hepat…
hsa-miR-3591-5p	miR-122b-5p (miRNAs w/seed UUAGUGU)	3.23e-05	3.02	TargetScan Human	High (predicted)	ENSG00000140416	TPM1	-2.281	Calcium Signaling
hsa-miR-3591-5p	miR-122b-5p (miRNAs w/seed UUAGUGU)	3.23e-05	3.02	TargetScan Human	Moderate (predicted)	ENSG00000106025	TSPAN12	-2.612
hsa-miR-3591-5p	miR-122b-5p (miRNAs w/seed UUAGUGU)	3.23e-05	3.02	TargetScan Human	Moderate (predicted)	ENSG00000123607	TTC21B	-1.054
hsa-miR-3591-5p	miR-122b-5p (miRNAs w/seed UUAGUGU)	3.23e-05	3.02	TargetScan Human	Moderate (predicted)	ENSG00000215114	UBXN2B	-0.347
hsa-miR-3591-5p	miR-122b-5p (miRNAs w/seed UUAGUGU)	3.23e-05	3.02	TargetScan Human	Moderate (predicted)	ENSG00000111981	ULBP1	-3.159	Natural Killer Cell Signaling
hsa-miR-3591-5p	miR-122b-5p (miRNAs w/seed UUAGUGU)	3.23e-05	3.02	TargetScan Human	Moderate (predicted)	ENSG00000132549	VPS13B	-0.494
hsa-miR-3591-5p	miR-122b-5p (miRNAs w/seed UUAGUGU)	3.23e-05	3.02	TargetScan Human	High (predicted)	ENSG00000128245	YWHAH	-0.549	14-3-3-mediated Signaling,Cell Cycle: G2/M DNA Damage Checkpoint Regulation,ERK/MAPK Signaling,ERK5 Signaling,Glucocorticoid Receptor Signaling,HIPPO signaling,IGF-1 Signaling,Inhibition of ARE-Mediated mRNA Degradation Pathway,p70S6K Signaling,PI3K/AKT Signaling,Protein Kinase A Signaling,PTEN Signaling
hsa-miR-1292-5p	miR-1247-3p (and other miRNAs w/seed GGGAACG)	7.31e-08	-2.556	TargetScan Human	Moderate (predicted)	ENSG00000163485	ADORA1	2.895	Breast Cancer Regulation by Stathmin1,cAMP-mediated signaling,G-Protein Coupled Receptor Signaling,Gαi Signaling
hsa-miR-1292-5p	miR-1247-3p (and other miRNAs w/seed GGGAACG)	7.31e-08	-2.556	TargetScan Human	Moderate (predicted)	ENSG00000013523	ANGEL1	0.26
hsa-miR-1292-5p	miR-1247-3p (and other miRNAs w/seed GGGAACG)	7.31e-08	-2.556	TargetScan Human	High (predicted)	ENSG00000076513	ANKRD13A	0.809
hsa-miR-1292-5p	miR-1247-3p (and other miRNAs w/seed GGGAACG)	7.31e-08	-2.556	TargetScan Human	Moderate (predicted)	ENSG00000169604	ANTXR1	1.021
hsa-miR-1292-5p	miR-1247-3p (and other miRNAs w/seed GGGAACG)	7.31e-08	-2.556	TargetScan Human	Moderate (predicted)	ENSG00000204842	ATXN2	0.343
hsa-miR-1292-5p	miR-1247-3p (and other miRNAs w/seed GGGAACG)	7.31e-08	-2.556	TargetScan Human	High (predicted)	ENSG00000125378	BMP4	0.739	Adipogenesis pathway,Axonal Guidance Signaling,Basal Cell Carcinoma Signaling,BMP signaling pathway,Cardiomyocyte Differentiation via BMP Receptors,Factors Promoting Cardiogenesis in Vertebrates,Human Embryonic Stem Cell Pluripotency,Iron homeostasis signaling pathway,Molecular Mechanisms of Cancer,Mouse Embryonic Stem Cell Pluripotency,NF-κB Signaling,Role of NANOG in Mammalian Embryonic Stem Ce…
hsa-miR-1292-5p	miR-1247-3p (and other miRNAs w/seed GGGAACG)	7.31e-08	-2.556	TargetScan Human	Moderate (predicted)	ENSG00000128595	CALU	0.244
hsa-miR-1292-5p	miR-1247-3p (and other miRNAs w/seed GGGAACG)	7.31e-08	-2.556	TargetScan Human	Moderate (predicted)	ENSG00000103021	CCDC113	0.463
hsa-miR-1292-5p	miR-1247-3p (and other miRNAs w/seed GGGAACG)	7.31e-08	-2.556	TargetScan Human	Moderate (predicted)	ENSG00000171219	CDC42BPG	0.828
hsa-miR-1292-5p	miR-1247-3p (and other miRNAs w/seed GGGAACG)	7.31e-08	-2.556	TargetScan Human	Moderate (predicted)	ENSG00000184661	CDCA2	2.178
hsa-miR-1292-5p	miR-1247-3p (and other miRNAs w/seed GGGAACG)	7.31e-08	-2.556	TargetScan Human	Moderate (predicted)	ENSG00000182022	CHST15	0.477	Chondroitin Sulfate Biosynthesis,Chondroitin Sulfate Biosynthesis (Late Stages),Dermatan Sulfate Biosynthesis,Dermatan Sulfate Biosynthesis (Late Stages),Heparan Sulfate Biosynthesis,Heparan Sulfate Biosynthesis (Late Stages),LPS/IL-1 Mediated Inhibition of RXR Function,Xenobiotic Metabolism CAR Signaling Pathway,Xenobiotic Metabolism PXR Signaling Pathway,Xenobiotic Metabolism Signaling
hsa-miR-1292-5p	miR-1247-3p (and other miRNAs w/seed GGGAACG)	7.31e-08	-2.556	TargetScan Human	Moderate (predicted)	ENSG00000175216	CKAP5	0.908	PPARα/RXRα Activation
hsa-miR-1292-5p	miR-1247-3p (and other miRNAs w/seed GGGAACG)	7.31e-08	-2.556	TargetScan Human	Moderate (predicted)	ENSG00000011021	CLCN6	0.67
hsa-miR-1292-5p	miR-1247-3p (and other miRNAs w/seed GGGAACG)	7.31e-08	-2.556	TargetScan Human	Moderate (predicted)	ENSG00000166250	CLMP	1.086
hsa-miR-1292-5p	miR-1247-3p (and other miRNAs w/seed GGGAACG)	7.31e-08	-2.556	TargetScan Human	Moderate (predicted)	ENSG00000049656	CLPTM1L	0.188
hsa-miR-1292-5p	miR-1247-3p (and other miRNAs w/seed GGGAACG)	7.31e-08	-2.556	TargetScan Human	Moderate (predicted)	ENSG00000130309	COLGALT1	0.54
hsa-miR-1292-5p	miR-1247-3p (and other miRNAs w/seed GGGAACG)	7.31e-08	-2.556	TargetScan Human	Moderate (predicted)	ENSG00000103187	COTL1	0.259
hsa-miR-1292-5p	miR-1247-3p (and other miRNAs w/seed GGGAACG)	7.31e-08	-2.556	TargetScan Human	Moderate (predicted)	ENSG00000153071	DAB2	0.967	Clathrin-mediated Endocytosis Signaling
hsa-miR-1292-5p	miR-1247-3p (and other miRNAs w/seed GGGAACG)	7.31e-08	-2.556	TargetScan Human	Moderate (predicted)	ENSG00000166847	DCTN5	0.473
hsa-miR-1292-5p	miR-1247-3p (and other miRNAs w/seed GGGAACG)	7.31e-08	-2.556	TargetScan Human	Moderate (predicted)	ENSG00000108406	DHX40	0.28
hsa-miR-1292-5p	miR-1247-3p (and other miRNAs w/seed GGGAACG)	7.31e-08	-2.556	TargetScan Human	Moderate (predicted)	ENSG00000162616	DNAJB4	0.224	Aldosterone Signaling in Epithelial Cells,NRF2-mediated Oxidative Stress Response,Protein Ubiquitination Pathway
hsa-miR-1292-5p	miR-1247-3p (and other miRNAs w/seed GGGAACG)	7.31e-08	-2.556	TargetScan Human	Moderate (predicted)	ENSG00000131080	EDA2R	1.342
hsa-miR-1292-5p	miR-1247-3p (and other miRNAs w/seed GGGAACG)	7.31e-08	-2.556	TargetScan Human	Moderate (predicted)	ENSG00000196411	EPHB4	0.846	Axonal Guidance Signaling,Ephrin B Signaling,Ephrin Receptor Signaling,IL-15 Production,Sperm Motility,Synaptogenesis Signaling Pathway
hsa-miR-1292-5p	miR-1247-3p (and other miRNAs w/seed GGGAACG)	7.31e-08	-2.556	TargetScan Human	High (predicted)	ENSG00000113719	ERGIC1	0.156
hsa-miR-1292-5p	miR-1247-3p (and other miRNAs w/seed GGGAACG)	7.31e-08	-2.556	TargetScan Human	Moderate (predicted)	ENSG00000100376	FAM118A	0.647
hsa-miR-1292-5p	miR-1247-3p (and other miRNAs w/seed GGGAACG)	7.31e-08	-2.556	TargetScan Human	Moderate (predicted)	ENSG00000147689	FAM83A	2.946
hsa-miR-1292-5p	miR-1247-3p (and other miRNAs w/seed GGGAACG)	7.31e-08	-2.556	TargetScan Human	Moderate (predicted)	ENSG00000122642	FKBP9	0.753
hsa-miR-1292-5p	miR-1247-3p (and other miRNAs w/seed GGGAACG)	7.31e-08	-2.556	TargetScan Human	Moderate (predicted)	ENSG00000106692	FKTN	0.347
hsa-miR-1292-5p	miR-1247-3p (and other miRNAs w/seed GGGAACG)	7.31e-08	-2.556	TargetScan Human	Moderate (predicted)	ENSG00000177225	GATD1	0.332
hsa-miR-1292-5p	miR-1247-3p (and other miRNAs w/seed GGGAACG)	7.31e-08	-2.556	TargetScan Human	Moderate (predicted)	ENSG00000089154	GCN1	0.274
hsa-miR-1292-5p	miR-1247-3p (and other miRNAs w/seed GGGAACG)	7.31e-08	-2.556	TargetScan Human	Moderate (predicted)	ENSG00000172380	GNG12	0.214	Actin Cytoskeleton Signaling,Androgen Signaling,Antiproliferative Role of Somatostatin Receptor 2,Axonal Guidance Signaling,Breast Cancer Regulation by Stathmin1,Cardiac Hypertrophy Signaling,Cardiac β-adrenergic Signaling,CCR3 Signaling in Eosinophils,CCR5 Signaling in Macrophages,Colorectal Cancer Metastasis Signaling,CREB Signaling in Neurons,CXCR4 Signaling,Ephrin B Signaling,Ephrin Receptor …
hsa-miR-1292-5p	miR-1247-3p (and other miRNAs w/seed GGGAACG)	7.31e-08	-2.556	TargetScan Human	Moderate (predicted)	ENSG00000114745	GORASP1	0.445
hsa-miR-1292-5p	miR-1247-3p (and other miRNAs w/seed GGGAACG)	7.31e-08	-2.556	TargetScan Human	Moderate (predicted)	ENSG00000140511	HAPLN3	1.968
hsa-miR-1292-5p	miR-1247-3p (and other miRNAs w/seed GGGAACG)	7.31e-08	-2.556	TargetScan Human	Moderate (predicted)	ENSG00000234745	HLA-B	3.484	Allograft Rejection Signaling,Altered T Cell and B Cell Signaling in Rheumatoid Arthritis,Antigen Presentation Pathway,Autoimmune Thyroid Disease Signaling,B Cell Development,Calcium-induced T Lymphocyte Apoptosis,Caveolar-mediated Endocytosis Signaling,CD28 Signaling in T Helper Cells,Cdc42 Signaling,Communication between Innate and Adaptive Immune Cells,Crosstalk between Dendritic Cells and Nat…
hsa-miR-1292-5p	miR-1247-3p (and other miRNAs w/seed GGGAACG)	7.31e-08	-2.556	TargetScan Human	Moderate (predicted)	ENSG00000087076	HSD17B14	0.829	Androgen Biosynthesis,Estrogen Biosynthesis,Estrogen-Dependent Breast Cancer Signaling
hsa-miR-1292-5p	miR-1247-3p (and other miRNAs w/seed GGGAACG)	7.31e-08	-2.556	TargetScan Human	High (predicted)	ENSG00000125347	IRF1	1.308	HOTAIR Regulatory Pathway,IL-12 Signaling and Production in Macrophages,IL-15 Production,iNOS Signaling,Interferon Signaling,Production of Nitric Oxide and Reactive Oxygen Species in Macrophages,Prolactin Signaling,Retinoic acid Mediated Apoptosis Signaling,Role of PKR in Interferon Induction and Antiviral Response,Th1 and Th2 Activation Pathway,Th1 Pathway,Type I Diabetes Mellitus Signaling
hsa-miR-1292-5p	miR-1247-3p (and other miRNAs w/seed GGGAACG)	7.31e-08	-2.556	TargetScan Human	Moderate (predicted)	ENSG00000069424	KCNAB2	0.64
hsa-miR-1292-5p	miR-1247-3p (and other miRNAs w/seed GGGAACG)	7.31e-08	-2.556	TargetScan Human	Moderate (predicted)	ENSG00000185090	MANEAL	0.758
hsa-miR-1292-5p	miR-1247-3p (and other miRNAs w/seed GGGAACG)	7.31e-08	-2.556	TargetScan Human	Moderate (predicted)	ENSG00000146826	MAP11	0.948
hsa-miR-1292-5p	miR-1247-3p (and other miRNAs w/seed GGGAACG)	7.31e-08	-2.556	TargetScan Human	Moderate (predicted)	ENSG00000139266	MARCHF9	0.581
hsa-miR-1292-5p	miR-1247-3p (and other miRNAs w/seed GGGAACG)	7.31e-08	-2.556	TargetScan Human	Moderate (predicted)	ENSG00000125505	MBOAT7	1.015	CDP-diacylglycerol Biosynthesis I,Phosphatidylglycerol Biosynthesis II (Non-plastidic),Stearate Biosynthesis I (Animals),Triacylglycerol Biosynthesis
hsa-miR-1292-5p	miR-1247-3p (and other miRNAs w/seed GGGAACG)	7.31e-08	-2.556	TargetScan Human	Moderate (predicted)	ENSG00000148297	MED22	0.777
hsa-miR-1292-5p	miR-1247-3p (and other miRNAs w/seed GGGAACG)	7.31e-08	-2.556	TargetScan Human	Moderate (predicted)	ENSG00000149294	NCAM1	6.198
hsa-miR-1292-5p	miR-1247-3p (and other miRNAs w/seed GGGAACG)	7.31e-08	-2.556	TargetScan Human	Moderate (predicted)	ENSG00000070614	NDST1	1.278	Chondroitin Sulfate Biosynthesis,Chondroitin Sulfate Biosynthesis (Late Stages),Dermatan Sulfate Biosynthesis,Dermatan Sulfate Biosynthesis (Late Stages),Heparan Sulfate Biosynthesis,Heparan Sulfate Biosynthesis (Late Stages),LPS/IL-1 Mediated Inhibition of RXR Function,Triacylglycerol Degradation,Xenobiotic Metabolism CAR Signaling Pathway,Xenobiotic Metabolism PXR Signaling Pathway,Xenobiotic M…
hsa-miR-1292-5p	miR-1247-3p (and other miRNAs w/seed GGGAACG)	7.31e-08	-2.556	TargetScan Human	Moderate (predicted)	ENSG00000143217	NECTIN4	5.811
hsa-miR-1292-5p	miR-1247-3p (and other miRNAs w/seed GGGAACG)	7.31e-08	-2.556	TargetScan Human	Moderate (predicted)	ENSG00000167604	NFKBID	0.758	4-1BB Signaling in T Lymphocytes,Activation of IRF by Cytosolic Pattern Recognition Receptors,Acute Phase Response Signaling,Angiopoietin Signaling,Antioxidant Action of Vitamin C,Apoptosis Signaling,April Mediated Signaling,B Cell Activating Factor Signaling,B Cell Receptor Signaling,CD27 Signaling in Lymphocytes,CD28 Signaling in T Helper Cells,CD40 Signaling,Coronavirus Pathogenesis Pathway,De…
hsa-miR-1292-5p	miR-1247-3p (and other miRNAs w/seed GGGAACG)	7.31e-08	-2.556	TargetScan Human	Moderate (predicted)	ENSG00000136830	NIBAN2	0.963
hsa-miR-1292-5p	miR-1247-3p (and other miRNAs w/seed GGGAACG)	7.31e-08	-2.556	TargetScan Human	High (predicted)	ENSG00000154146	NRGN	3.491	TR/RXR Activation
hsa-miR-1292-5p	miR-1247-3p (and other miRNAs w/seed GGGAACG)	7.31e-08	-2.556	TargetScan Human	Moderate (predicted)	ENSG00000152782	PANK1	1.002
hsa-miR-1292-5p	miR-1247-3p (and other miRNAs w/seed GGGAACG)	7.31e-08	-2.556	TargetScan Human	Moderate (predicted)	ENSG00000185619	PCGF3	0.495
hsa-miR-1292-5p	miR-1247-3p (and other miRNAs w/seed GGGAACG)	7.31e-08	-2.556	TargetScan Human	Moderate (predicted)	ENSG00000121716	PILRB	0.886
hsa-miR-1292-5p	miR-1247-3p (and other miRNAs w/seed GGGAACG)	7.31e-08	-2.556	TargetScan Human	Moderate (predicted)	ENSG00000102096	PIM2	1.016	Acute Myeloid Leukemia Signaling,Systemic Lupus Erythematosus In B Cell Signaling Pathway,Systemic Lupus Erythematosus Signaling
hsa-miR-1292-5p	miR-1247-3p (and other miRNAs w/seed GGGAACG)	7.31e-08	-2.556	TargetScan Human	Moderate (predicted)	ENSG00000057294	PKP2	0.97
hsa-miR-1292-5p	miR-1247-3p (and other miRNAs w/seed GGGAACG)	7.31e-08	-2.556	TargetScan Human	Moderate (predicted)	ENSG00000169499	PLEKHA2	2.878	iCOS-iCOSL Signaling in T Helper Cells,PI3K Signaling in B Lymphocytes
hsa-miR-1292-5p	miR-1247-3p (and other miRNAs w/seed GGGAACG)	7.31e-08	-2.556	TargetScan Human	Moderate (predicted)	ENSG00000115762	PLEKHB2	0.378
hsa-miR-1292-5p	miR-1247-3p (and other miRNAs w/seed GGGAACG)	7.31e-08	-2.556	TargetScan Human	Moderate (predicted)	ENSG00000167393	PPP2R3B	0.721	AMPK Signaling,ATM Signaling,BEX2 Signaling Pathway,Breast Cancer Regulation by Stathmin1,Cardiac β-adrenergic Signaling,CDK5 Signaling,Cell Cycle Regulation by BTG Family Proteins,Ceramide Signaling,CTLA4 Signaling in Cytotoxic T Lymphocytes,Cyclins and Cell Cycle Regulation,Dopamine Receptor Signaling,Dopamine-DARPP32 Feedback in cAMP Signaling,ERK/MAPK Signaling,HIPPO signaling,ILK Signaling,I…
hsa-miR-1292-5p	miR-1247-3p (and other miRNAs w/seed GGGAACG)	7.31e-08	-2.556	TargetScan Human	Moderate (predicted)	ENSG00000089159	PXN	0.873	Actin Cytoskeleton Signaling,Agrin Interactions at Neuromuscular Junction,Axonal Guidance Signaling,Cholecystokinin/Gastrin-mediated Signaling,CXCR4 Signaling,Ephrin B Signaling,Ephrin Receptor Signaling,ERK/MAPK Signaling,FAK Signaling,Fcγ Receptor-mediated Phagocytosis in Macrophages and Monocytes,Germ Cell-Sertoli Cell Junction Signaling,GNRH Signaling,Gα12/13 Signaling,HGF Signaling,IGF-1 Sig…
hsa-miR-1292-5p	miR-1247-3p (and other miRNAs w/seed GGGAACG)	7.31e-08	-2.556	TargetScan Human	Moderate (predicted)	ENSG00000103479	RBL2	0.39	Aryl Hydrocarbon Receptor Signaling,Cell Cycle: G1/S Checkpoint Regulation,Chronic Myeloid Leukemia Signaling,Coronavirus Pathogenesis Pathway,Glioma Signaling,Necroptosis Signaling Pathway,Role of BRCA1 in DNA Damage Response,Senescence Pathway
hsa-miR-1292-5p	miR-1247-3p (and other miRNAs w/seed GGGAACG)	7.31e-08	-2.556	TargetScan Human	Moderate (predicted)	ENSG00000166831	RBPMS2	1.833
hsa-miR-1292-5p	miR-1247-3p (and other miRNAs w/seed GGGAACG)	7.31e-08	-2.556	TargetScan Human	Moderate (predicted)	ENSG00000159200	RCAN1	0.931	Calcium Signaling,Cardiac Hypertrophy Signaling (Enhanced),Role of NFAT in Cardiac Hypertrophy,Role of NFAT in Regulation of the Immune Response
hsa-miR-1292-5p	miR-1247-3p (and other miRNAs w/seed GGGAACG)	7.31e-08	-2.556	TargetScan Human	Moderate (predicted)	ENSG00000166439	RNF169	0.89
hsa-miR-1292-5p	miR-1247-3p (and other miRNAs w/seed GGGAACG)	7.31e-08	-2.556	TargetScan Human	Moderate (predicted)	ENSG00000242732	RTL5	0.691
hsa-miR-1292-5p	miR-1247-3p (and other miRNAs w/seed GGGAACG)	7.31e-08	-2.556	TargetScan Human	Moderate (predicted)	ENSG00000103449	SALL1	2.314
hsa-miR-1292-5p	miR-1247-3p (and other miRNAs w/seed GGGAACG)	7.31e-08	-2.556	TargetScan Human	Moderate (predicted)	ENSG00000177409	SAMD9L	2.153
hsa-miR-1292-5p	miR-1247-3p (and other miRNAs w/seed GGGAACG)	7.31e-08	-2.556	TargetScan Human	Moderate (predicted)	ENSG00000184640	SEPTIN9	0.125	RhoA Signaling,Signaling by Rho Family GTPases
hsa-miR-1292-5p	miR-1247-3p (and other miRNAs w/seed GGGAACG)	7.31e-08	-2.556	TargetScan Human	Moderate (predicted)	ENSG00000141293	SKAP1	1.392
hsa-miR-1292-5p	miR-1247-3p (and other miRNAs w/seed GGGAACG)	7.31e-08	-2.556	TargetScan Human	Moderate (predicted)	ENSG00000113558	SKP1	0.133	Antiproliferative Role of TOB in T Cell Signaling,Cell Cycle: G1/S Checkpoint Regulation,Cell Cycle: G2/M DNA Damage Checkpoint Regulation,Cyclins and Cell Cycle Regulation,HIPPO signaling,Iron homeostasis signaling pathway,Protein Ubiquitination Pathway
hsa-miR-1292-5p	miR-1247-3p (and other miRNAs w/seed GGGAACG)	7.31e-08	-2.556	TargetScan Human	Moderate (predicted)	ENSG00000147100	SLC16A2	1.185	TR/RXR Activation
hsa-miR-1292-5p	miR-1247-3p (and other miRNAs w/seed GGGAACG)	7.31e-08	-2.556	TargetScan Human	Moderate (predicted)	ENSG00000133065	SLC41A1	0.214
hsa-miR-1292-5p	miR-1247-3p (and other miRNAs w/seed GGGAACG)	7.31e-08	-2.556	TargetScan Human	High (predicted)	ENSG00000204335	SP5	2.647
hsa-miR-1292-5p	miR-1247-3p (and other miRNAs w/seed GGGAACG)	7.31e-08	-2.556	TargetScan Human	High (predicted)	ENSG00000197912	SPG7	0.359
hsa-miR-1292-5p	miR-1247-3p (and other miRNAs w/seed GGGAACG)	7.31e-08	-2.556	TargetScan Human	Moderate (predicted)	ENSG00000124222	STX16	0.179	Huntington's Disease Signaling,Insulin Secretion Signaling Pathway,Phagosome Maturation,Synaptogenesis Signaling Pathway,Tight Junction Signaling
hsa-miR-1292-5p	miR-1247-3p (and other miRNAs w/seed GGGAACG)	7.31e-08	-2.556	TargetScan Human	Moderate (predicted)	ENSG00000136874	STX17	0.681	Autophagy
hsa-miR-1292-5p	miR-1247-3p (and other miRNAs w/seed GGGAACG)	7.31e-08	-2.556	TargetScan Human	High (predicted)	ENSG00000175854	SWI5	0.691
hsa-miR-1292-5p	miR-1247-3p (and other miRNAs w/seed GGGAACG)	7.31e-08	-2.556	TargetScan Human	Moderate (predicted)	ENSG00000127561	SYNGR3	2.783
hsa-miR-1292-5p	miR-1247-3p (and other miRNAs w/seed GGGAACG)	7.31e-08	-2.556	TargetScan Human	High (predicted)	ENSG00000107021	TBC1D13	0.578
hsa-miR-1292-5p	miR-1247-3p (and other miRNAs w/seed GGGAACG)	7.31e-08	-2.556	TargetScan Human	Moderate (predicted)	ENSG00000107140	TESK1	0.587	ILK Signaling
hsa-miR-1292-5p	miR-1247-3p (and other miRNAs w/seed GGGAACG)	7.31e-08	-2.556	TargetScan Human	Moderate (predicted)	ENSG00000109066	TMEM104	0.369
hsa-miR-1292-5p	miR-1247-3p (and other miRNAs w/seed GGGAACG)	7.31e-08	-2.556	TargetScan Human	High (predicted)	ENSG00000134291	TMEM106C	0.412
hsa-miR-1292-5p	miR-1247-3p (and other miRNAs w/seed GGGAACG)	7.31e-08	-2.556	TargetScan Human	Moderate (predicted)	ENSG00000181634	TNFSF15	1.104	Airway Pathology in Chronic Obstructive Pulmonary Disease,Cardiac Hypertrophy Signaling (Enhanced),Death Receptor Signaling,Hepatic Cholestasis,HMGB1 Signaling,Inhibition of ARE-Mediated mRNA Degradation Pathway,Regulation Of The Epithelial Mesenchymal Transition By Growth Factors Pathway,Role of Pattern Recognition Receptors in Recognition of Bacteria and Viruses,Systemic Lupus Erythematosus In …
hsa-miR-1292-5p	miR-1247-3p (and other miRNAs w/seed GGGAACG)	7.31e-08	-2.556	TargetScan Human	Moderate (predicted)	ENSG00000111907	TPD52L1	0.261
hsa-miR-1292-5p	miR-1247-3p (and other miRNAs w/seed GGGAACG)	7.31e-08	-2.556	TargetScan Human	Moderate (predicted)	ENSG00000071575	TRIB2	5.796
hsa-miR-1292-5p	miR-1247-3p (and other miRNAs w/seed GGGAACG)	7.31e-08	-2.556	TargetScan Human	Moderate (predicted)	ENSG00000087077	TRIP6	1.194
hsa-miR-1292-5p	miR-1247-3p (and other miRNAs w/seed GGGAACG)	7.31e-08	-2.556	TargetScan Human	Moderate (predicted)	ENSG00000196367	TRRAP	0.417	ATM Signaling,Estrogen Receptor Signaling
hsa-miR-1292-5p	miR-1247-3p (and other miRNAs w/seed GGGAACG)	7.31e-08	-2.556	TargetScan Human	Moderate (predicted)	ENSG00000182612	TSPAN10	1.147
hsa-miR-1292-5p	miR-1247-3p (and other miRNAs w/seed GGGAACG)	7.31e-08	-2.556	TargetScan Human	High (predicted)	ENSG00000198680	TUSC1	0.632
hsa-miR-1292-5p	miR-1247-3p (and other miRNAs w/seed GGGAACG)	7.31e-08	-2.556	TargetScan Human	Moderate (predicted)	ENSG00000130985	UBA1	0.307	FAT10 Signaling Pathway,Protein Ubiquitination Pathway
hsa-miR-1292-5p	miR-1247-3p (and other miRNAs w/seed GGGAACG)	7.31e-08	-2.556	TargetScan Human	Moderate (predicted)	ENSG00000159202	UBE2Z	0.328	FAT10 Signaling Pathway,Hypoxia Signaling in the Cardiovascular System,Protein Ubiquitination Pathway
hsa-miR-1292-5p	miR-1247-3p (and other miRNAs w/seed GGGAACG)	7.31e-08	-2.556	TargetScan Human	Moderate (predicted)	ENSG00000188064	WNT7B	1.135	Axonal Guidance Signaling,Basal Cell Carcinoma Signaling,Cardiac Hypertrophy Signaling (Enhanced),Colorectal Cancer Metastasis Signaling,Factors Promoting Cardiogenesis in Vertebrates,Glioblastoma Multiforme Signaling,Hepatic Fibrosis Signaling Pathway,HOTAIR Regulatory Pathway,Human Embryonic Stem Cell Pluripotency,Molecular Mechanisms of Cancer,Ovarian Cancer Signaling,PCP pathway,Regulation Of…
hsa-miR-1292-5p	miR-1247-3p (and other miRNAs w/seed GGGAACG)	7.31e-08	-2.556	TargetScan Human	High (predicted)	ENSG00000175893	ZDHHC21	0.392	Estrogen Receptor Signaling
hsa-miR-1292-5p	miR-1247-3p (and other miRNAs w/seed GGGAACG)	7.31e-08	-2.556	TargetScan Human	Moderate (predicted)	ENSG00000174306	ZHX3	0.705
hsa-miR-1292-5p	miR-1247-3p (and other miRNAs w/seed GGGAACG)	7.31e-08	-2.556	TargetScan Human	Moderate (predicted)	ENSG00000198466	ZNF417/ZNF587	0.344
hsa-miR-1292-5p	miR-1247-3p (and other miRNAs w/seed GGGAACG)	7.31e-08	-2.556	TargetScan Human	Moderate (predicted)	ENSG00000213020	ZNF611	1.553
hsa-miR-224-5p	miR-125b-2-3p (and other miRNAs w/seed CAAGUCA)	0.00224	1.111	Ingenuity Expert Findings	Experimentally Observed	ENSG00000104081	BMF	-3.345
hsa-miR-224-5p	miR-125b-2-3p (and other miRNAs w/seed CAAGUCA)	0.00224	1.111	Ingenuity Expert Findings	Experimentally Observed	ENSG00000141510	TP53	-0.398	Adipogenesis pathway,Amyotrophic Lateral Sclerosis Signaling,Apoptosis Signaling,Aryl Hydrocarbon Receptor Signaling,ATM Signaling,BAG2 Signaling Pathway,Basal Cell Carcinoma Signaling,Bladder Cancer Signaling,Breast Cancer Regulation by Stathmin1,Cancer Drug Resistance By Drug Efflux,Cell Cycle: G1/S Checkpoint Regulation,Cell Cycle: G2/M DNA Damage Checkpoint Regulation,Chronic Myeloid Leukemia…
hsa-miR-125b-5p	miR-125b-5p (and other miRNAs w/seed CCCUGAG)	2.42e-06	1.599	TarBase,TargetScan Human	Experimentally Observed,High (predicted)	ENSG00000114626	ABTB1	-0.558
hsa-miR-125b-5p	miR-125b-5p (and other miRNAs w/seed CCCUGAG)	2.42e-06	1.599	Ingenuity Expert Findings,TargetScan Human	Experimentally Observed,Moderate (predicted)	ENSG00000154930	ACSS1	-1.139	Acetate Conversion to Acetyl-CoA,Ethanol Degradation II,Ethanol Degradation IV,Oxidative Ethanol Degradation III
hsa-miR-125b-5p	miR-125b-5p (and other miRNAs w/seed CCCUGAG)	2.42e-06	1.599	TargetScan Human	Moderate (predicted)	ENSG00000075340	ADD2	-0.954	Gαs Signaling,Protein Kinase A Signaling
hsa-miR-125b-5p	miR-125b-5p (and other miRNAs w/seed CCCUGAG)	2.42e-06	1.599	TarBase	Experimentally Observed	ENSG00000129474	AJUBA	-0.339	HIPPO signaling
hsa-miR-125b-5p	miR-125b-5p (and other miRNAs w/seed CCCUGAG)	2.42e-06	1.599	TargetScan Human	Moderate (predicted)	ENSG00000121057	AKAP1	-0.645	cAMP-mediated signaling,Cardiac β-adrenergic Signaling,Protein Kinase A Signaling
hsa-miR-125b-5p	miR-125b-5p (and other miRNAs w/seed CCCUGAG)	2.42e-06	1.599	TargetScan Human	Moderate (predicted)	ENSG00000204673	AKT1S1	-0.559	14-3-3-mediated Signaling,AMPK Signaling,Endocannabinoid Cancer Inhibition Pathway,Endocannabinoid Developing Neuron Pathway,IL-15 Signaling,mTOR Signaling,Systemic Lupus Erythematosus In T Cell Signaling Pathway
hsa-miR-125b-5p	miR-125b-5p (and other miRNAs w/seed CCCUGAG)	2.42e-06	1.599	miRecords	Experimentally Observed	ENSG00000166295	ANAPC16	-0.323
hsa-miR-125b-5p	miR-125b-5p (and other miRNAs w/seed CCCUGAG)	2.42e-06	1.599	TargetScan Human	Moderate (predicted)	ENSG00000166839	ANKDD1A	-0.678
hsa-miR-125b-5p	miR-125b-5p (and other miRNAs w/seed CCCUGAG)	2.42e-06	1.599	TargetScan Human	Moderate (predicted)	ENSG00000163516	ANKZF1	-1.421
hsa-miR-125b-5p	miR-125b-5p (and other miRNAs w/seed CCCUGAG)	2.42e-06	1.599	TargetScan Human	Moderate (predicted)	ENSG00000177119	ANO6	-0.665
hsa-miR-125b-5p	miR-125b-5p (and other miRNAs w/seed CCCUGAG)	2.42e-06	1.599	TargetScan Human	Moderate (predicted)	ENSG00000166825	ANPEP	-1.953	Glutathione-mediated Detoxification,γ-glutamyl Cycle
hsa-miR-125b-5p	miR-125b-5p (and other miRNAs w/seed CCCUGAG)	2.42e-06	1.599	TargetScan Human	High (predicted)	ENSG00000125449	ARMC7	-0.367
hsa-miR-125b-5p	miR-125b-5p (and other miRNAs w/seed CCCUGAG)	2.42e-06	1.599	TargetScan Human	Moderate (predicted)	ENSG00000006756	ARSD	-0.779
hsa-miR-125b-5p	miR-125b-5p (and other miRNAs w/seed CCCUGAG)	2.42e-06	1.599	TargetScan Human	High (predicted)	ENSG00000196372	ASB13	-0.624
hsa-miR-125b-5p	miR-125b-5p (and other miRNAs w/seed CCCUGAG)	2.42e-06	1.599	TargetScan Human	High (predicted)	ENSG00000174939	ASPHD1	-2.32
hsa-miR-125b-5p	miR-125b-5p (and other miRNAs w/seed CCCUGAG)	2.42e-06	1.599	TargetScan Human	Moderate (predicted)	ENSG00000162174	ASRGL1	-1.523	Asparagine Degradation I
hsa-miR-125b-5p	miR-125b-5p (and other miRNAs w/seed CCCUGAG)	2.42e-06	1.599	TargetScan Human	Moderate (predicted)	ENSG00000119787	ATL2	-0.574
hsa-miR-125b-5p	miR-125b-5p (and other miRNAs w/seed CCCUGAG)	2.42e-06	1.599	TargetScan Human	Moderate (predicted)	ENSG00000135390	ATP5MC2	-0.615	Mitochondrial Dysfunction,Oxidative Phosphorylation
hsa-miR-125b-5p	miR-125b-5p (and other miRNAs w/seed CCCUGAG)	2.42e-06	1.599	miRecords	Experimentally Observed	ENSG00000235863	B3GALT4	-1.031
hsa-miR-125b-5p	miR-125b-5p (and other miRNAs w/seed CCCUGAG)	2.42e-06	1.599	TargetScan Human	Moderate (predicted)	ENSG00000060982	BCAT1	-4.407	Isoleucine Degradation I,Leucine Degradation I,Valine Degradation I
hsa-miR-125b-5p	miR-125b-5p (and other miRNAs w/seed CCCUGAG)	2.42e-06	1.599	TargetScan Human	Moderate (predicted)	ENSG00000103429	BFAR	-0.22
hsa-miR-125b-5p	miR-125b-5p (and other miRNAs w/seed CCCUGAG)	2.42e-06	1.599	TargetScan Human,miRecords	Experimentally Observed,High (predicted)	ENSG00000104081	BMF	-3.345
hsa-miR-125b-5p	miR-125b-5p (and other miRNAs w/seed CCCUGAG)	2.42e-06	1.599	miRecords	Experimentally Observed	ENSG00000138696	BMPR1B	-1.695	BMP signaling pathway,Cardiomyocyte Differentiation via BMP Receptors,Factors Promoting Cardiogenesis in Vertebrates,Iron homeostasis signaling pathway,Molecular Mechanisms of Cancer,NF-κB Signaling,PTEN Signaling,Role of NANOG in Mammalian Embryonic Stem Cell Pluripotency,STAT3 Pathway,TGF-β Signaling
hsa-miR-125b-5p	miR-125b-5p (and other miRNAs w/seed CCCUGAG)	2.42e-06	1.599	TargetScan Human	Moderate (predicted)	ENSG00000125999	BPIFB1	-4.967
hsa-miR-125b-5p	miR-125b-5p (and other miRNAs w/seed CCCUGAG)	2.42e-06	1.599	TargetScan Human	Moderate (predicted)	ENSG00000172270	BSG	-0.258
hsa-miR-125b-5p	miR-125b-5p (and other miRNAs w/seed CCCUGAG)	2.42e-06	1.599	TargetScan Human	High (predicted)	ENSG00000188493	C19orf54	-0.462
hsa-miR-125b-5p	miR-125b-5p (and other miRNAs w/seed CCCUGAG)	2.42e-06	1.599	TargetScan Human	Moderate (predicted)	ENSG00000180044	C3orf80	-2.825
hsa-miR-125b-5p	miR-125b-5p (and other miRNAs w/seed CCCUGAG)	2.42e-06	1.599	TargetScan Human	Moderate (predicted)	ENSG00000167535	CACNB3	-0.342	Androgen Signaling,Calcium Signaling,CCR5 Signaling in Macrophages,Corticotropin Releasing Hormone Signaling,CREB Signaling in Neurons,Endocannabinoid Neuronal Synapse Pathway,FcγRIIB Signaling in B Lymphocytes,G Beta Gamma Signaling,GABA Receptor Signaling,GNRH Signaling,GPCR-Mediated Nutrient Sensing in Enteroendocrine Cells,Gustation Pathway,Netrin Signaling,nNOS Signaling in Skeletal Muscle C…
hsa-miR-125b-5p	miR-125b-5p (and other miRNAs w/seed CCCUGAG)	2.42e-06	1.599	TargetScan Human	Moderate (predicted)	ENSG00000014216	CAPN1	-0.138	Amyloid Processing,Amyotrophic Lateral Sclerosis Signaling,Apoptosis Signaling,CDK5 Signaling,FAK Signaling,Huntington's Disease Signaling,Integrin Signaling,Mitotic Roles of Polo-Like Kinase,Necroptosis Signaling Pathway,nNOS Signaling in Neurons,Regulation of Cellular Mechanics by Calpain Protease,Senescence Pathway
hsa-miR-125b-5p	miR-125b-5p (and other miRNAs w/seed CCCUGAG)	2.42e-06	1.599	TargetScan Human	Moderate (predicted)	ENSG00000169193	CCDC126	-0.492
hsa-miR-125b-5p	miR-125b-5p (and other miRNAs w/seed CCCUGAG)	2.42e-06	1.599	TargetScan Human	Moderate (predicted)	ENSG00000168071	CCDC88B	-0.412
hsa-miR-125b-5p	miR-125b-5p (and other miRNAs w/seed CCCUGAG)	2.42e-06	1.599	TargetScan Human	Moderate (predicted)	ENSG00000126353	CCR7	-1.752	Breast Cancer Regulation by Stathmin1,Communication between Innate and Adaptive Immune Cells,Crosstalk between Dendritic Cells and Natural Killer Cells,Dendritic Cell Maturation,Hepatic Fibrosis / Hepatic Stellate Cell Activation
hsa-miR-125b-5p	miR-125b-5p (and other miRNAs w/seed CCCUGAG)	2.42e-06	1.599	TargetScan Human	Moderate (predicted)	ENSG00000109089	CDR2L	-1.092
hsa-miR-125b-5p	miR-125b-5p (and other miRNAs w/seed CCCUGAG)	2.42e-06	1.599	miRecords	Experimentally Observed	ENSG00000153879	CEBPG	-1.907	Role of Macrophages, Fibroblasts and Endothelial Cells in Rheumatoid Arthritis,Unfolded protein response
hsa-miR-125b-5p	miR-125b-5p (and other miRNAs w/seed CCCUGAG)	2.42e-06	1.599	TargetScan Human	Moderate (predicted)	ENSG00000130695	CEP85	-0.356
hsa-miR-125b-5p	miR-125b-5p (and other miRNAs w/seed CCCUGAG)	2.42e-06	1.599	TargetScan Human	Moderate (predicted)	ENSG00000128849	CGNL1	-2.174
hsa-miR-125b-5p	miR-125b-5p (and other miRNAs w/seed CCCUGAG)	2.42e-06	1.599	TargetScan Human	High (predicted)	ENSG00000138028	CGREF1	-1.516
hsa-miR-125b-5p	miR-125b-5p (and other miRNAs w/seed CCCUGAG)	2.42e-06	1.599	TargetScan Human	Moderate (predicted)	ENSG00000165376	CLDN2	-5.118	Agranulocyte Adhesion and Diapedesis,Granulocyte Adhesion and Diapedesis,Leukocyte Extravasation Signaling,Sertoli Cell-Sertoli Cell Junction Signaling,Tight Junction Signaling
hsa-miR-125b-5p	miR-125b-5p (and other miRNAs w/seed CCCUGAG)	2.42e-06	1.599	TargetScan Human	Moderate (predicted)	ENSG00000119946	CNNM1	-0.236
hsa-miR-125b-5p	miR-125b-5p (and other miRNAs w/seed CCCUGAG)	2.42e-06	1.599	TargetScan Human	Moderate (predicted)	ENSG00000169031	COL4A3	-1.124	GP6 Signaling Pathway,Hepatic Fibrosis / Hepatic Stellate Cell Activation
hsa-miR-125b-5p	miR-125b-5p (and other miRNAs w/seed CCCUGAG)	2.42e-06	1.599	TargetScan Human	Moderate (predicted)	ENSG00000111481	COPZ1	-0.411	Caveolar-mediated Endocytosis Signaling
hsa-miR-125b-5p	miR-125b-5p (and other miRNAs w/seed CCCUGAG)	2.42e-06	1.599	TargetScan Human	Moderate (predicted)	ENSG00000115944	COX7A2L	-0.876	Mitochondrial Dysfunction,Oxidative Phosphorylation
hsa-miR-125b-5p	miR-125b-5p (and other miRNAs w/seed CCCUGAG)	2.42e-06	1.599	TargetScan Human	Moderate (predicted)	ENSG00000182158	CREB3L2	-0.39
hsa-miR-125b-5p	miR-125b-5p (and other miRNAs w/seed CCCUGAG)	2.42e-06	1.599	TargetScan Human	Moderate (predicted)	ENSG00000142544	CTU1	-0.941
hsa-miR-125b-5p	miR-125b-5p (and other miRNAs w/seed CCCUGAG)	2.42e-06	1.599	TargetScan Human	High (predicted)	ENSG00000019186	CYP24A1	-0.141	VDR/RXR Activation
hsa-miR-125b-5p	miR-125b-5p (and other miRNAs w/seed CCCUGAG)	2.42e-06	1.599	TargetScan Human	Moderate (predicted)	ENSG00000106258	CYP3A5	-1.944	Acetone Degradation I (to Methylglyoxal),Bupropion Degradation,Estrogen Biosynthesis,Hepatic Cholestasis,LPS/IL-1 Mediated Inhibition of RXR Function,Melatonin Degradation I,Nicotine Degradation II,Nicotine Degradation III,PXR/RXR Activation,Superpathway of Melatonin Degradation,Xenobiotic Metabolism CAR Signaling Pathway,Xenobiotic Metabolism PXR Signaling Pathway,Xenobiotic Metabolism Signaling
hsa-miR-125b-5p	miR-125b-5p (and other miRNAs w/seed CCCUGAG)	2.42e-06	1.599	TarBase	Experimentally Observed	ENSG00000157349	DDX19B	-0.594
hsa-miR-125b-5p	miR-125b-5p (and other miRNAs w/seed CCCUGAG)	2.42e-06	1.599	TargetScan Human	Moderate (predicted)	ENSG00000178700	DHFR2	-0.431	dTMP De Novo Biosynthesis
hsa-miR-125b-5p	miR-125b-5p (and other miRNAs w/seed CCCUGAG)	2.42e-06	1.599	TargetScan Human	High (predicted)	ENSG00000005100	DHX33	-0.391
hsa-miR-125b-5p	miR-125b-5p (and other miRNAs w/seed CCCUGAG)	2.42e-06	1.599	TargetScan Human	Moderate (predicted)	ENSG00000115325	DOK1	-1.16	Ephrin Receptor Signaling,FcγRIIB Signaling in B Lymphocytes,GDNF Family Ligand-Receptor Interactions
hsa-miR-125b-5p	miR-125b-5p (and other miRNAs w/seed CCCUGAG)	2.42e-06	1.599	TargetScan Human	Moderate (predicted)	ENSG00000133884	DPF2	-0.373
hsa-miR-125b-5p	miR-125b-5p (and other miRNAs w/seed CCCUGAG)	2.42e-06	1.599	TargetScan Human	Moderate (predicted)	ENSG00000132768	DPH2	-0.409
hsa-miR-125b-5p	miR-125b-5p (and other miRNAs w/seed CCCUGAG)	2.42e-06	1.599	TargetScan Human	High (predicted)	ENSG00000156171	DRAM2	-0.736
hsa-miR-125b-5p	miR-125b-5p (and other miRNAs w/seed CCCUGAG)	2.42e-06	1.599	TargetScan Human	Moderate (predicted)	ENSG00000069696	DRD4	-1.805	Breast Cancer Regulation by Stathmin1,cAMP-mediated signaling,Dopamine Receptor Signaling,Dopamine-DARPP32 Feedback in cAMP Signaling,G-Protein Coupled Receptor Signaling,Gαi Signaling
hsa-miR-125b-5p	miR-125b-5p (and other miRNAs w/seed CCCUGAG)	2.42e-06	1.599	TargetScan Human	Moderate (predicted)	ENSG00000139318	DUSP6	-0.316	cAMP-mediated signaling,ERK/MAPK Signaling,G-Protein Coupled Receptor Signaling,Protein Kinase A Signaling,Sirtuin Signaling Pathway
hsa-miR-125b-5p	miR-125b-5p (and other miRNAs w/seed CCCUGAG)	2.42e-06	1.599	TargetScan Human	Moderate (predicted)	ENSG00000088881	EBF4	-3.003
hsa-miR-125b-5p	miR-125b-5p (and other miRNAs w/seed CCCUGAG)	2.42e-06	1.599	TargetScan Human	Moderate (predicted)	ENSG00000117298	ECE1	-1.092	Endothelin-1 Signaling,Hepatic Fibrosis / Hepatic Stellate Cell Activation,Neuroprotective Role of THOP1 in Alzheimer's Disease
hsa-miR-125b-5p	miR-125b-5p (and other miRNAs w/seed CCCUGAG)	2.42e-06	1.599	TargetScan Human	High (predicted)	ENSG00000175376	EIF1AD	-0.651
hsa-miR-125b-5p	miR-125b-5p (and other miRNAs w/seed CCCUGAG)	2.42e-06	1.599	TargetScan Human	Moderate (predicted)	ENSG00000145191	EIF2B5	-0.253	Cardiac Hypertrophy Signaling,Cardiac Hypertrophy Signaling (Enhanced),EIF2 Signaling,Estrogen Receptor Signaling,Insulin Receptor Signaling,Insulin Secretion Signaling Pathway,Regulation of eIF4 and p70S6K Signaling,VEGF Signaling
hsa-miR-125b-5p	miR-125b-5p (and other miRNAs w/seed CCCUGAG)	2.42e-06	1.599	TargetScan Human	Moderate (predicted)	ENSG00000187840	EIF4EBP1	-2.596	Acute Myeloid Leukemia Signaling,AMPK Signaling,Cardiac Hypertrophy Signaling (Enhanced),ERK/MAPK Signaling,Estrogen Receptor Signaling,FLT3 Signaling in Hematopoietic Progenitor Cells,HIF1α Signaling,IL-8 Signaling,Insulin Receptor Signaling,Insulin Secretion Signaling Pathway,mTOR Signaling,PI3K/AKT Signaling,Regulation of eIF4 and p70S6K Signaling,Senescence Pathway,Synaptogenesis Signaling Pa…
hsa-miR-125b-5p	miR-125b-5p (and other miRNAs w/seed CCCUGAG)	2.42e-06	1.599	TargetScan Human	Moderate (predicted)	ENSG00000197594	ENPP1	-2.312
hsa-miR-125b-5p	miR-125b-5p (and other miRNAs w/seed CCCUGAG)	2.42e-06	1.599	miRecords	Experimentally Observed	ENSG00000141736	ERBB2	-0.39	Agrin Interactions at Neuromuscular Junction,Axonal Guidance Signaling,BEX2 Signaling Pathway,Bladder Cancer Signaling,Endometrial Cancer Signaling,ErbB Signaling,ErbB2-ErbB3 Signaling,HER-2 Signaling in Breast Cancer,HOTAIR Regulatory Pathway,IL-15 Production,Neuregulin Signaling,Non-Small Cell Lung Cancer Signaling,Pancreatic Adenocarcinoma Signaling,Regulation Of The Epithelial Mesenchymal Tra…
hsa-miR-125b-5p	miR-125b-5p (and other miRNAs w/seed CCCUGAG)	2.42e-06	1.599	TargetScan Human,miRecords	Experimentally Observed,Moderate (predicted)	ENSG00000065361	ERBB3	-6.222	Agrin Interactions at Neuromuscular Junction,ErbB Signaling,ErbB2-ErbB3 Signaling,HER-2 Signaling in Breast Cancer,IL-15 Production,Neuregulin Signaling,Sperm Motility
hsa-miR-125b-5p	miR-125b-5p (and other miRNAs w/seed CCCUGAG)	2.42e-06	1.599	TargetScan Human	High (predicted)	ENSG00000173153	ESRRA	-0.532	Nur77 Signaling in T Lymphocytes,Sirtuin Signaling Pathway
hsa-miR-125b-5p	miR-125b-5p (and other miRNAs w/seed CCCUGAG)	2.42e-06	1.599	TargetScan Human	Moderate (predicted)	ENSG00000065809	FAM107B	-0.561
hsa-miR-125b-5p	miR-125b-5p (and other miRNAs w/seed CCCUGAG)	2.42e-06	1.599	TargetScan Human	High (predicted)	ENSG00000159784	FAM131B	-4.39
hsa-miR-125b-5p	miR-125b-5p (and other miRNAs w/seed CCCUGAG)	2.42e-06	1.599	TargetScan Human	Moderate (predicted)	ENSG00000185519	FAM131C	-1.113
hsa-miR-125b-5p	miR-125b-5p (and other miRNAs w/seed CCCUGAG)	2.42e-06	1.599	TargetScan Human	Moderate (predicted)	ENSG00000158169	FANCC	-0.744	Hereditary Breast Cancer Signaling,Role of BRCA1 in DNA Damage Response,Role of PKR in Interferon Induction and Antiviral Response
hsa-miR-125b-5p	miR-125b-5p (and other miRNAs w/seed CCCUGAG)	2.42e-06	1.599	TargetScan Human	Moderate (predicted)	ENSG00000173486	FKBP2	-0.561
hsa-miR-125b-5p	miR-125b-5p (and other miRNAs w/seed CCCUGAG)	2.42e-06	1.599	TargetScan Human	Moderate (predicted)	ENSG00000186564	FOXD2	-2.325
hsa-miR-125b-5p	miR-125b-5p (and other miRNAs w/seed CCCUGAG)	2.42e-06	1.599	TargetScan Human	Moderate (predicted)	ENSG00000174951	FUT1	-3.049
hsa-miR-125b-5p	miR-125b-5p (and other miRNAs w/seed CCCUGAG)	2.42e-06	1.599	TargetScan Human	High (predicted)	ENSG00000158089	GALNT14	-4.064
hsa-miR-125b-5p	miR-125b-5p (and other miRNAs w/seed CCCUGAG)	2.42e-06	1.599	TargetScan Human	Moderate (predicted)	ENSG00000109586	GALNT7	-1.065
hsa-miR-125b-5p	miR-125b-5p (and other miRNAs w/seed CCCUGAG)	2.42e-06	1.599	TargetScan Human	High (predicted)	ENSG00000182963	GJC1	-0.384	Gap Junction Signaling
hsa-miR-125b-5p	miR-125b-5p (and other miRNAs w/seed CCCUGAG)	2.42e-06	1.599	TargetScan Human	Moderate (predicted)	ENSG00000168237	GLYCTK	-1.39
hsa-miR-125b-5p	miR-125b-5p (and other miRNAs w/seed CCCUGAG)	2.42e-06	1.599	TargetScan Human	Moderate (predicted)	ENSG00000180758	GPR157	-0.452	Breast Cancer Regulation by Stathmin1
hsa-miR-125b-5p	miR-125b-5p (and other miRNAs w/seed CCCUGAG)	2.42e-06	1.599	TargetScan Human	High (predicted)	ENSG00000106070	GRB10	-1.451	IGF-1 Signaling,Insulin Receptor Signaling
hsa-miR-125b-5p	miR-125b-5p (and other miRNAs w/seed CCCUGAG)	2.42e-06	1.599	TargetScan Human	Moderate (predicted)	ENSG00000119041	GTF3C3	-0.515	Assembly of RNA Polymerase III Complex
hsa-miR-125b-5p	miR-125b-5p (and other miRNAs w/seed CCCUGAG)	2.42e-06	1.599	miRecords	Experimentally Observed	ENSG00000132475	H3-3A/H3-3B	-0.669	DNA Methylation and Transcriptional Repression Signaling,ERK/MAPK Signaling,HOTAIR Regulatory Pathway,NER Pathway,p38 MAPK Signaling,Protein Kinase A Signaling,Sirtuin Signaling Pathway,Transcriptional Regulatory Network in Embryonic Stem Cells,UVB-Induced MAPK Signaling
hsa-miR-125b-5p	miR-125b-5p (and other miRNAs w/seed CCCUGAG)	2.42e-06	1.599	TargetScan Human	Moderate (predicted)	ENSG00000143575	HAX1	-0.559
hsa-miR-125b-5p	miR-125b-5p (and other miRNAs w/seed CCCUGAG)	2.42e-06	1.599	TargetScan Human	High (predicted)	ENSG00000184508	HDDC3	-0.568
hsa-miR-125b-5p	miR-125b-5p (and other miRNAs w/seed CCCUGAG)	2.42e-06	1.599	TargetScan Human	Moderate (predicted)	ENSG00000164749	HNF4G	-1.004
hsa-miR-125b-5p	miR-125b-5p (and other miRNAs w/seed CCCUGAG)	2.42e-06	1.599	TargetScan Human	Moderate (predicted)	ENSG00000037965	HOXC8	-0.89
hsa-miR-125b-5p	miR-125b-5p (and other miRNAs w/seed CCCUGAG)	2.42e-06	1.599	TargetScan Human	High (predicted)	ENSG00000109854	HTATIP2	-0.281
hsa-miR-125b-5p	miR-125b-5p (and other miRNAs w/seed CCCUGAG)	2.42e-06	1.599	miRecords	Experimentally Observed	ENSG00000125968	ID1	-0.264	Mouse Embryonic Stem Cell Pluripotency
hsa-miR-125b-5p	miR-125b-5p (and other miRNAs w/seed CCCUGAG)	2.42e-06	1.599	miRecords	Experimentally Observed	ENSG00000115738	ID2	-0.937	Mouse Embryonic Stem Cell Pluripotency,Regulation Of The Epithelial Mesenchymal Transition By Growth Factors Pathway,Regulation of the Epithelial-Mesenchymal Transition Pathway
hsa-miR-125b-5p	miR-125b-5p (and other miRNAs w/seed CCCUGAG)	2.42e-06	1.599	TargetScan Human	High (predicted)	ENSG00000160888	IER2	-0.871
hsa-miR-125b-5p	miR-125b-5p (and other miRNAs w/seed CCCUGAG)	2.42e-06	1.599	TargetScan Human	Moderate (predicted)	ENSG00000144847	IGSF11	-10.033
hsa-miR-125b-5p	miR-125b-5p (and other miRNAs w/seed CCCUGAG)	2.42e-06	1.599	TargetScan Human	Moderate (predicted)	ENSG00000142677	IL22RA1	-1.695	Cardiac Hypertrophy Signaling (Enhanced),IL-22 Signaling,PI3K/AKT Signaling,STAT3 Pathway
hsa-miR-125b-5p	miR-125b-5p (and other miRNAs w/seed CCCUGAG)	2.42e-06	1.599	TargetScan Human	High (predicted)	ENSG00000160712	IL6R	-0.418	Acute Phase Response Signaling,Cardiac Hypertrophy Signaling,Cardiac Hypertrophy Signaling (Enhanced),Colorectal Cancer Metastasis Signaling,Hepatic Fibrosis / Hepatic Stellate Cell Activation,HIF1α Signaling,IL-6 Signaling,Iron homeostasis signaling pathway,Neuroinflammation Signaling Pathway,PI3K/AKT Signaling,Regulation Of The Epithelial Mesenchymal Transition By Growth Factors Pathway,Role of…
hsa-miR-125b-5p	miR-125b-5p (and other miRNAs w/seed CCCUGAG)	2.42e-06	1.599	TargetScan Human	High (predicted)	ENSG00000153885	KCTD15	-2.067
hsa-miR-125b-5p	miR-125b-5p (and other miRNAs w/seed CCCUGAG)	2.42e-06	1.599	TargetScan Human	High (predicted)	ENSG00000162929	KIAA1841	-0.576
hsa-miR-125b-5p	miR-125b-5p (and other miRNAs w/seed CCCUGAG)	2.42e-06	1.599	Ingenuity Expert Findings,TargetScan Human	Experimentally Observed,High (predicted)	ENSG00000169926	KLF13	-0.847
hsa-miR-125b-5p	miR-125b-5p (and other miRNAs w/seed CCCUGAG)	2.42e-06	1.599	miRecords	Experimentally Observed	ENSG00000171345	KRT19	-0.416	Glucocorticoid Receptor Signaling
hsa-miR-125b-5p	miR-125b-5p (and other miRNAs w/seed CCCUGAG)	2.42e-06	1.599	TargetScan Human	High (predicted)	ENSG00000213626	LBH	-1.036
hsa-miR-125b-5p	miR-125b-5p (and other miRNAs w/seed CCCUGAG)	2.42e-06	1.599	TargetScan Human	Moderate (predicted)	ENSG00000172954	LCLAT1	-1.056	CDP-diacylglycerol Biosynthesis I,Phosphatidylglycerol Biosynthesis II (Non-plastidic),Triacylglycerol Biosynthesis
hsa-miR-125b-5p	miR-125b-5p (and other miRNAs w/seed CCCUGAG)	2.42e-06	1.599	TargetScan Human	Moderate (predicted)	ENSG00000196233	LCOR	-0.229
hsa-miR-125b-5p	miR-125b-5p (and other miRNAs w/seed CCCUGAG)	2.42e-06	1.599	TargetScan Human	High (predicted)	ENSG00000106003	LFNG	-0.526	Notch Signaling
hsa-miR-125b-5p	miR-125b-5p (and other miRNAs w/seed CCCUGAG)	2.42e-06	1.599	TargetScan Human	High (predicted)	ENSG00000187772	LIN28B	-0.765
hsa-miR-125b-5p	miR-125b-5p (and other miRNAs w/seed CCCUGAG)	2.42e-06	1.599	TargetScan Human	Moderate (predicted)	ENSG00000176454	LPCAT4	-1.122	CDP-diacylglycerol Biosynthesis I,Phosphatidylglycerol Biosynthesis II (Non-plastidic),Stearate Biosynthesis I (Animals),Triacylglycerol Biosynthesis
hsa-miR-125b-5p	miR-125b-5p (and other miRNAs w/seed CCCUGAG)	2.42e-06	1.599	TargetScan Human	Moderate (predicted)	ENSG00000145012	LPP	-0.405
hsa-miR-125b-5p	miR-125b-5p (and other miRNAs w/seed CCCUGAG)	2.42e-06	1.599	TargetScan Human	Moderate (predicted)	ENSG00000134569	LRP4	-1.244
hsa-miR-125b-5p	miR-125b-5p (and other miRNAs w/seed CCCUGAG)	2.42e-06	1.599	TargetScan Human	Moderate (predicted)	ENSG00000197147	LRRC8B	-1.326	Vitamin-C Transport
hsa-miR-125b-5p	miR-125b-5p (and other miRNAs w/seed CCCUGAG)	2.42e-06	1.599	TargetScan Human	Moderate (predicted)	ENSG00000153714	LURAP1L	-0.556
hsa-miR-125b-5p	miR-125b-5p (and other miRNAs w/seed CCCUGAG)	2.42e-06	1.599	TargetScan Human	Moderate (predicted)	ENSG00000183060	LYSMD4	-0.568
hsa-miR-125b-5p	miR-125b-5p (and other miRNAs w/seed CCCUGAG)	2.42e-06	1.599	TargetScan Human	Moderate (predicted)	ENSG00000144063	MALL	-0.982
hsa-miR-125b-5p	miR-125b-5p (and other miRNAs w/seed CCCUGAG)	2.42e-06	1.599	TargetScan Human	Moderate (predicted)	ENSG00000112893	MAN2A1	-0.524
hsa-miR-125b-5p	miR-125b-5p (and other miRNAs w/seed CCCUGAG)	2.42e-06	1.599	TargetScan Human	Moderate (predicted)	ENSG00000101363	MANBAL	-0.288
hsa-miR-125b-5p	miR-125b-5p (and other miRNAs w/seed CCCUGAG)	2.42e-06	1.599	TargetScan Human	High (predicted)	ENSG00000173327	MAP3K11	-0.422	B Cell Receptor Signaling,Cardiac Hypertrophy Signaling,Cardiac Hypertrophy Signaling (Enhanced),CD27 Signaling in Lymphocytes,Cdc42 Signaling,Germ Cell-Sertoli Cell Junction Signaling,GNRH Signaling,HGF Signaling,IL-15 Production,Integrin Signaling,Natural Killer Cell Signaling,NGF Signaling,PKCθ Signaling in T Lymphocytes,Production of Nitric Oxide and Reactive Oxygen Species in Macrophages,Rac…
hsa-miR-125b-5p	miR-125b-5p (and other miRNAs w/seed CCCUGAG)	2.42e-06	1.599	TargetScan Human	Moderate (predicted)	ENSG00000162889	MAPKAPK2	-0.238	BAG2 Signaling Pathway,Cardiac Hypertrophy Signaling,Cardiac Hypertrophy Signaling (Enhanced),CD40 Signaling,FGF Signaling,IL-17 Signaling,IL-6 Signaling,Inhibition of ARE-Mediated mRNA Degradation Pathway,p38 MAPK Signaling,RAR Activation,Role of IL-17A in Arthritis,Role of Macrophages, Fibroblasts and Endothelial Cells in Rheumatoid Arthritis,Senescence Pathway
hsa-miR-125b-5p	miR-125b-5p (and other miRNAs w/seed CCCUGAG)	2.42e-06	1.599	TargetScan Human	Moderate (predicted)	ENSG00000166974	MAPRE2	-0.627	Remodeling of Epithelial Adherens Junctions
hsa-miR-125b-5p	miR-125b-5p (and other miRNAs w/seed CCCUGAG)	2.42e-06	1.599	TargetScan Human	High (predicted)	ENSG00000106780	MEGF9	-0.607
hsa-miR-125b-5p	miR-125b-5p (and other miRNAs w/seed CCCUGAG)	2.42e-06	1.599	TargetScan Human	Moderate (predicted)	ENSG00000169519	METTL15	-0.297
hsa-miR-125b-5p	miR-125b-5p (and other miRNAs w/seed CCCUGAG)	2.42e-06	1.599	TargetScan Human	Moderate (predicted)	ENSG00000144401	METTL21A	-0.826
hsa-miR-125b-5p	miR-125b-5p (and other miRNAs w/seed CCCUGAG)	2.42e-06	1.599	TargetScan Human	Moderate (predicted)	ENSG00000107745	MICU1	-0.246	Calcium Signaling
hsa-miR-125b-5p	miR-125b-5p (and other miRNAs w/seed CCCUGAG)	2.42e-06	1.599	TargetScan Human	Moderate (predicted)	ENSG00000129255	MPDU1	-0.61
hsa-miR-125b-5p	miR-125b-5p (and other miRNAs w/seed CCCUGAG)	2.42e-06	1.599	TargetScan Human	High (predicted)	ENSG00000185414	MRPL30	-0.95
hsa-miR-125b-5p	miR-125b-5p (and other miRNAs w/seed CCCUGAG)	2.42e-06	1.599	TargetScan Human	Moderate (predicted)	ENSG00000129422	MTUS1	-0.756
hsa-miR-125b-5p	miR-125b-5p (and other miRNAs w/seed CCCUGAG)	2.42e-06	1.599	TargetScan Human	Moderate (predicted)	ENSG00000172927	MYEOV	-1.354
hsa-miR-125b-5p	miR-125b-5p (and other miRNAs w/seed CCCUGAG)	2.42e-06	1.599	TargetScan Human	Moderate (predicted)	ENSG00000101335	MYL9	-2.015	Actin Cytoskeleton Signaling,Agranulocyte Adhesion and Diapedesis,Apelin Cardiomyocyte Signaling Pathway,Axonal Guidance Signaling,Calcium Signaling,Cardiac Hypertrophy Signaling,Cdc42 Signaling,Cellular Effects of Sildenafil (Viagra),CXCR4 Signaling,Epithelial Adherens Junction Signaling,Estrogen Receptor Signaling,Gα12/13 Signaling,Hepatic Fibrosis / Hepatic Stellate Cell Activation,Hepatic Fib…
hsa-miR-125b-5p	miR-125b-5p (and other miRNAs w/seed CCCUGAG)	2.42e-06	1.599	TargetScan Human	Moderate (predicted)	ENSG00000111859	NEDD9	-0.389	Integrin Signaling
hsa-miR-125b-5p	miR-125b-5p (and other miRNAs w/seed CCCUGAG)	2.42e-06	1.599	TargetScan Human	Moderate (predicted)	ENSG00000165609	NUDT5	-0.391	3-phosphoinositide Biosynthesis,3-phosphoinositide Degradation,D-myo-inositol (1,4,5,6)-Tetrakisphosphate Biosynthesis,D-myo-inositol (3,4,5,6)-tetrakisphosphate Biosynthesis,D-myo-inositol-5-phosphate Metabolism,Pyrimidine Ribonucleotides De Novo Biosynthesis,Pyrimidine Ribonucleotides Interconversion,Superpathway of Inositol Phosphate Compounds
hsa-miR-125b-5p	miR-125b-5p (and other miRNAs w/seed CCCUGAG)	2.42e-06	1.599	TargetScan Human	Moderate (predicted)	ENSG00000115942	ORC2	-1.273	Cell Cycle Control of Chromosomal Replication
hsa-miR-125b-5p	miR-125b-5p (and other miRNAs w/seed CCCUGAG)	2.42e-06	1.599	Ingenuity Expert Findings,TargetScan Human	Experimentally Observed,High (predicted)	ENSG00000117859	OSBPL9	-0.349
hsa-miR-125b-5p	miR-125b-5p (and other miRNAs w/seed CCCUGAG)	2.42e-06	1.599	TargetScan Human	Moderate (predicted)	ENSG00000135124	P2RX4	-0.587	Gustation Pathway
hsa-miR-125b-5p	miR-125b-5p (and other miRNAs w/seed CCCUGAG)	2.42e-06	1.599	TargetScan Human	Moderate (predicted)	ENSG00000135473	PAN2	-0.89	Protein Ubiquitination Pathway
hsa-miR-125b-5p	miR-125b-5p (and other miRNAs w/seed CCCUGAG)	2.42e-06	1.599	TargetScan Human	Moderate (predicted)	ENSG00000169116	PARM1	-5.539
hsa-miR-125b-5p	miR-125b-5p (and other miRNAs w/seed CCCUGAG)	2.42e-06	1.599	TargetScan Human	Moderate (predicted)	ENSG00000156374	PCGF6	-0.435	Role of Oct4 in Mammalian Embryonic Stem Cell Pluripotency,Senescence Pathway
hsa-miR-125b-5p	miR-125b-5p (and other miRNAs w/seed CCCUGAG)	2.42e-06	1.599	Ingenuity Expert Findings,TargetScan Human	Experimentally Observed,High (predicted)	ENSG00000141179	PCTP	-0.542
hsa-miR-125b-5p	miR-125b-5p (and other miRNAs w/seed CCCUGAG)	2.42e-06	1.599	TargetScan Human	High (predicted)	ENSG00000205268	PDE7A	-0.561	cAMP-mediated signaling,Cardiac Hypertrophy Signaling (Enhanced),Cardiac β-adrenergic Signaling,G-Protein Coupled Receptor Signaling,Gustation Pathway,Protein Kinase A Signaling,Relaxin Signaling,tRNA Splicing
hsa-miR-125b-5p	miR-125b-5p (and other miRNAs w/seed CCCUGAG)	2.42e-06	1.599	TargetScan Human	Moderate (predicted)	ENSG00000167004	PDIA3	-0.277	14-3-3-mediated Signaling,Adrenomedullin signaling pathway,Aldosterone Signaling in Epithelial Cells,Antigen Presentation Pathway,Antioxidant Action of Vitamin C,Apelin Cardiomyocyte Signaling Pathway,Axonal Guidance Signaling,Cardiac Hypertrophy Signaling,Cardiac Hypertrophy Signaling (Enhanced),Cellular Effects of Sildenafil (Viagra),CREB Signaling in Neurons,Dendritic Cell Maturation,Dopamine-…
hsa-miR-125b-5p	miR-125b-5p (and other miRNAs w/seed CCCUGAG)	2.42e-06	1.599	TargetScan Human	High (predicted)	ENSG00000172367	PDZD3	-3.925
hsa-miR-125b-5p	miR-125b-5p (and other miRNAs w/seed CCCUGAG)	2.42e-06	1.599	TargetScan Human	Moderate (predicted)	ENSG00000139946	PELI2	-2.3
hsa-miR-125b-5p	miR-125b-5p (and other miRNAs w/seed CCCUGAG)	2.42e-06	1.599	miRecords	Experimentally Observed	ENSG00000112378	PERP	-0.266	p53 Signaling
hsa-miR-125b-5p	miR-125b-5p (and other miRNAs w/seed CCCUGAG)	2.42e-06	1.599	TargetScan Human	Moderate (predicted)	ENSG00000161395	PGAP3	-0.287
hsa-miR-125b-5p	miR-125b-5p (and other miRNAs w/seed CCCUGAG)	2.42e-06	1.599	TargetScan Human	Moderate (predicted)	ENSG00000134686	PHC2	-0.595
hsa-miR-125b-5p	miR-125b-5p (and other miRNAs w/seed CCCUGAG)	2.42e-06	1.599	TargetScan Human	Moderate (predicted)	ENSG00000144283	PKP4	-1.262
hsa-miR-125b-5p	miR-125b-5p (and other miRNAs w/seed CCCUGAG)	2.42e-06	1.599	TargetScan Human	Moderate (predicted)	ENSG00000163389	POGLUT1	-0.303
hsa-miR-125b-5p	miR-125b-5p (and other miRNAs w/seed CCCUGAG)	2.42e-06	1.599	TargetScan Human	Moderate (predicted)	ENSG00000172531	PPP1CA	-0.21	3-phosphoinositide Biosynthesis,3-phosphoinositide Degradation,Breast Cancer Regulation by Stathmin1,Cardiac β-adrenergic Signaling,CDK5 Signaling,D-myo-inositol (1,4,5,6)-Tetrakisphosphate Biosynthesis,D-myo-inositol (3,4,5,6)-tetrakisphosphate Biosynthesis,D-myo-inositol-5-phosphate Metabolism,Dopamine Receptor Signaling,Dopamine-DARPP32 Feedback in cAMP Signaling,EIF2 Signaling,ERK/MAPK Signal…
hsa-miR-125b-5p	miR-125b-5p (and other miRNAs w/seed CCCUGAG)	2.42e-06	1.599	TargetScan Human	Moderate (predicted)	ENSG00000104866	PPP1R37	-0.344
hsa-miR-125b-5p	miR-125b-5p (and other miRNAs w/seed CCCUGAG)	2.42e-06	1.599	TargetScan Human	Moderate (predicted)	ENSG00000184500	PROS1	-0.53	Coagulation System,Extrinsic Prothrombin Activation Pathway,Intrinsic Prothrombin Activation Pathway
hsa-miR-125b-5p	miR-125b-5p (and other miRNAs w/seed CCCUGAG)	2.42e-06	1.599	TargetScan Human	Moderate (predicted)	ENSG00000105227	PRX	-0.881
hsa-miR-125b-5p	miR-125b-5p (and other miRNAs w/seed CCCUGAG)	2.42e-06	1.599	TargetScan Human	Moderate (predicted)	ENSG00000185627	PSMD13	-0.291	Protein Ubiquitination Pathway
hsa-miR-125b-5p	miR-125b-5p (and other miRNAs w/seed CCCUGAG)	2.42e-06	1.599	TargetScan Human	High (predicted)	ENSG00000157778	PSMG3	-0.307
hsa-miR-125b-5p	miR-125b-5p (and other miRNAs w/seed CCCUGAG)	2.42e-06	1.599	TargetScan Human	Moderate (predicted)	ENSG00000188647	PTAR1	-0.421
hsa-miR-125b-5p	miR-125b-5p (and other miRNAs w/seed CCCUGAG)	2.42e-06	1.599	TargetScan Human	High (predicted)	ENSG00000072135	PTPN18	-1.62	Protein Kinase A Signaling
hsa-miR-125b-5p	miR-125b-5p (and other miRNAs w/seed CCCUGAG)	2.42e-06	1.599	TargetScan Human	Moderate (predicted)	ENSG00000112531	QKI	-0.676
hsa-miR-125b-5p	miR-125b-5p (and other miRNAs w/seed CCCUGAG)	2.42e-06	1.599	TargetScan Human	Moderate (predicted)	ENSG00000172794	RAB37	-4.345
hsa-miR-125b-5p	miR-125b-5p (and other miRNAs w/seed CCCUGAG)	2.42e-06	1.599	TargetScan Human	Moderate (predicted)	ENSG00000116191	RALGPS2	-0.425
hsa-miR-125b-5p	miR-125b-5p (and other miRNAs w/seed CCCUGAG)	2.42e-06	1.599	TargetScan Human	Moderate (predicted)	ENSG00000142552	RCN3	-0.834
hsa-miR-125b-5p	miR-125b-5p (and other miRNAs w/seed CCCUGAG)	2.42e-06	1.599	TargetScan Human	Moderate (predicted)	ENSG00000165476	REEP3	-0.462
hsa-miR-125b-5p	miR-125b-5p (and other miRNAs w/seed CCCUGAG)	2.42e-06	1.599	TargetScan Human	Moderate (predicted)	ENSG00000119729	RHOQ	-0.738	Actin Nucleation by ARP-WASP Complex,Cardiac Hypertrophy Signaling,Cholecystokinin/Gastrin-mediated Signaling,Colorectal Cancer Metastasis Signaling,CXCR4 Signaling,Germ Cell-Sertoli Cell Junction Signaling,Glioblastoma Multiforme Signaling,Glioma Invasiveness Signaling,Gαq Signaling,Hepatic Fibrosis Signaling Pathway,HMGB1 Signaling,IL-8 Signaling,ILK Signaling,Insulin Receptor Signaling,Integri…
hsa-miR-125b-5p	miR-125b-5p (and other miRNAs w/seed CCCUGAG)	2.42e-06	1.599	TargetScan Human	Moderate (predicted)	ENSG00000137393	RNF144B	-0.995
hsa-miR-125b-5p	miR-125b-5p (and other miRNAs w/seed CCCUGAG)	2.42e-06	1.599	TargetScan Human	High (predicted)	ENSG00000145592	RPL37	-0.36	EIF2 Signaling
hsa-miR-125b-5p	miR-125b-5p (and other miRNAs w/seed CCCUGAG)	2.42e-06	1.599	TargetScan Human	Moderate (predicted)	ENSG00000124782	RREB1	-0.31
hsa-miR-125b-5p	miR-125b-5p (and other miRNAs w/seed CCCUGAG)	2.42e-06	1.599	TargetScan Human	High (predicted)	ENSG00000116171	SCP2	-0.956	Bile Acid Biosynthesis, Neutral Pathway,Fatty Acid β-oxidation I
hsa-miR-125b-5p	miR-125b-5p (and other miRNAs w/seed CCCUGAG)	2.42e-06	1.599	TargetScan Human	Moderate (predicted)	ENSG00000071537	SEL1L	-0.151	Unfolded protein response
hsa-miR-125b-5p	miR-125b-5p (and other miRNAs w/seed CCCUGAG)	2.42e-06	1.599	TargetScan Human	Moderate (predicted)	ENSG00000185033	SEMA4B	-0.756	Axonal Guidance Signaling
hsa-miR-125b-5p	miR-125b-5p (and other miRNAs w/seed CCCUGAG)	2.42e-06	1.599	TargetScan Human	Moderate (predicted)	ENSG00000168758	SEMA4C	-0.797	Axonal Guidance Signaling
hsa-miR-125b-5p	miR-125b-5p (and other miRNAs w/seed CCCUGAG)	2.42e-06	1.599	TargetScan Human	High (predicted)	ENSG00000167565	SERTAD3	-0.813
hsa-miR-125b-5p	miR-125b-5p (and other miRNAs w/seed CCCUGAG)	2.42e-06	1.599	TargetScan Human,miRecords	Experimentally Observed,High (predicted)	ENSG00000166224	SGPL1	-0.273
hsa-miR-125b-5p	miR-125b-5p (and other miRNAs w/seed CCCUGAG)	2.42e-06	1.599	TargetScan Human	Moderate (predicted)	ENSG00000187164	SHTN1	-0.344
hsa-miR-125b-5p	miR-125b-5p (and other miRNAs w/seed CCCUGAG)	2.42e-06	1.599	TargetScan Human	Moderate (predicted)	ENSG00000213445	SIPA1	-0.704	Leukocyte Extravasation Signaling
hsa-miR-125b-5p	miR-125b-5p (and other miRNAs w/seed CCCUGAG)	2.42e-06	1.599	TargetScan Human	Moderate (predicted)	ENSG00000181830	SLC35C1	-0.44
hsa-miR-125b-5p	miR-125b-5p (and other miRNAs w/seed CCCUGAG)	2.42e-06	1.599	TargetScan Human	Moderate (predicted)	ENSG00000177058	SLC38A9	-0.665
hsa-miR-125b-5p	miR-125b-5p (and other miRNAs w/seed CCCUGAG)	2.42e-06	1.599	TargetScan Human	Moderate (predicted)	ENSG00000133195	SLC39A11	-0.582
hsa-miR-125b-5p	miR-125b-5p (and other miRNAs w/seed CCCUGAG)	2.42e-06	1.599	TargetScan Human	Moderate (predicted)	ENSG00000080493	SLC4A4	-5.063
hsa-miR-125b-5p	miR-125b-5p (and other miRNAs w/seed CCCUGAG)	2.42e-06	1.599	TargetScan Human	Moderate (predicted)	ENSG00000139514	SLC7A1	-1.994	eNOS Signaling,Nitric Oxide Signaling in the Cardiovascular System
hsa-miR-125b-5p	miR-125b-5p (and other miRNAs w/seed CCCUGAG)	2.42e-06	1.599	TargetScan Human	High (predicted)	ENSG00000184564	SLITRK6	-1.723
hsa-miR-125b-5p	miR-125b-5p (and other miRNAs w/seed CCCUGAG)	2.42e-06	1.599	TargetScan Human	Moderate (predicted)	ENSG00000108604	SMARCD2	-0.439	AMPK Signaling,Glucocorticoid Receptor Signaling,Hereditary Breast Cancer Signaling,RAR Activation,Role of BRCA1 in DNA Damage Response
hsa-miR-125b-5p	miR-125b-5p (and other miRNAs w/seed CCCUGAG)	2.42e-06	1.599	TargetScan Human	Moderate (predicted)	ENSG00000125835	SNRPB	-0.427	Systemic Lupus Erythematosus Signaling
hsa-miR-125b-5p	miR-125b-5p (and other miRNAs w/seed CCCUGAG)	2.42e-06	1.599	TargetScan Human	Moderate (predicted)	ENSG00000140263	SORD	-0.545	Sorbitol Degradation I
hsa-miR-125b-5p	miR-125b-5p (and other miRNAs w/seed CCCUGAG)	2.42e-06	1.599	TargetScan Human	Moderate (predicted)	ENSG00000124664	SPDEF	-3.764	Breast Cancer Regulation by Stathmin1
hsa-miR-125b-5p	miR-125b-5p (and other miRNAs w/seed CCCUGAG)	2.42e-06	1.599	TargetScan Human	Moderate (predicted)	ENSG00000163479	SSR2	-0.622	Insulin Secretion Signaling Pathway
hsa-miR-125b-5p	miR-125b-5p (and other miRNAs w/seed CCCUGAG)	2.42e-06	1.599	TargetScan Human	Moderate (predicted)	ENSG00000073849	ST6GAL1	-2.157
hsa-miR-125b-5p	miR-125b-5p (and other miRNAs w/seed CCCUGAG)	2.42e-06	1.599	TargetScan Human	High (predicted)	ENSG00000113532	ST8SIA4	-0.631
hsa-miR-125b-5p	miR-125b-5p (and other miRNAs w/seed CCCUGAG)	2.42e-06	1.599	TargetScan Human	Moderate (predicted)	ENSG00000113739	STC2	-2.594
hsa-miR-125b-5p	miR-125b-5p (and other miRNAs w/seed CCCUGAG)	2.42e-06	1.599	TargetScan Human	High (predicted)	ENSG00000162298	SYVN1	-0.622	Unfolded protein response
hsa-miR-125b-5p	miR-125b-5p (and other miRNAs w/seed CCCUGAG)	2.42e-06	1.599	TargetScan Human	High (predicted)	ENSG00000102125	TAZ	-0.565	CDP-diacylglycerol Biosynthesis I,Phosphatidylglycerol Biosynthesis II (Non-plastidic),Triacylglycerol Biosynthesis
hsa-miR-125b-5p	miR-125b-5p (and other miRNAs w/seed CCCUGAG)	2.42e-06	1.599	TargetScan Human	Moderate (predicted)	ENSG00000126768	TIMM17B	-0.443	Necroptosis Signaling Pathway,Sirtuin Signaling Pathway
hsa-miR-125b-5p	miR-125b-5p (and other miRNAs w/seed CCCUGAG)	2.42e-06	1.599	TargetScan Human	High (predicted)	ENSG00000092330	TINF2	-0.282	Telomerase Signaling,Telomere Extension by Telomerase
hsa-miR-125b-5p	miR-125b-5p (and other miRNAs w/seed CCCUGAG)	2.42e-06	1.599	TargetScan Human	Moderate (predicted)	ENSG00000184840	TMED9	-0.26
hsa-miR-125b-5p	miR-125b-5p (and other miRNAs w/seed CCCUGAG)	2.42e-06	1.599	TargetScan Human	Moderate (predicted)	ENSG00000198270	TMEM116	-0.967
hsa-miR-125b-5p	miR-125b-5p (and other miRNAs w/seed CCCUGAG)	2.42e-06	1.599	TargetScan Human	Moderate (predicted)	ENSG00000152558	TMEM123	-0.202
hsa-miR-125b-5p	miR-125b-5p (and other miRNAs w/seed CCCUGAG)	2.42e-06	1.599	TargetScan Human	High (predicted)	ENSG00000146802	TMEM168	-0.574
hsa-miR-125b-5p	miR-125b-5p (and other miRNAs w/seed CCCUGAG)	2.42e-06	1.599	TargetScan Human	Moderate (predicted)	ENSG00000183726	TMEM50A	-0.305
hsa-miR-125b-5p	miR-125b-5p (and other miRNAs w/seed CCCUGAG)	2.42e-06	1.599	TargetScan Human	Moderate (predicted)	ENSG00000168884	TNIP2	-0.469
hsa-miR-125b-5p	miR-125b-5p (and other miRNAs w/seed CCCUGAG)	2.42e-06	1.599	TargetScan Human	Moderate (predicted)	ENSG00000130204	TOMM40	-0.527	Necroptosis Signaling Pathway,Sirtuin Signaling Pathway
hsa-miR-125b-5p	miR-125b-5p (and other miRNAs w/seed CCCUGAG)	2.42e-06	1.599	Ingenuity Expert Findings,TargetScan Human,miRecords	Experimentally Observed,Moderate (predicted)	ENSG00000141510	TP53	-0.398	Adipogenesis pathway,Amyotrophic Lateral Sclerosis Signaling,Apoptosis Signaling,Aryl Hydrocarbon Receptor Signaling,ATM Signaling,BAG2 Signaling Pathway,Basal Cell Carcinoma Signaling,Bladder Cancer Signaling,Breast Cancer Regulation by Stathmin1,Cancer Drug Resistance By Drug Efflux,Cell Cycle: G1/S Checkpoint Regulation,Cell Cycle: G2/M DNA Damage Checkpoint Regulation,Chronic Myeloid Leukemia…
hsa-miR-125b-5p	miR-125b-5p (and other miRNAs w/seed CCCUGAG)	2.42e-06	1.599	TargetScan Human	Moderate (predicted)	ENSG00000141569	TRIM65	-0.864
hsa-miR-125b-5p	miR-125b-5p (and other miRNAs w/seed CCCUGAG)	2.42e-06	1.599	TargetScan Human	High (predicted)	ENSG00000182173	TSEN54	-0.561	tRNA Splicing
hsa-miR-125b-5p	miR-125b-5p (and other miRNAs w/seed CCCUGAG)	2.42e-06	1.599	TargetScan Human	Moderate (predicted)	ENSG00000106025	TSPAN12	-2.612
hsa-miR-125b-5p	miR-125b-5p (and other miRNAs w/seed CCCUGAG)	2.42e-06	1.599	TargetScan Human	Moderate (predicted)	ENSG00000108219	TSPAN14	-0.506
hsa-miR-125b-5p	miR-125b-5p (and other miRNAs w/seed CCCUGAG)	2.42e-06	1.599	miRecords	Experimentally Observed	ENSG00000127324	TSPAN8	-2.777
hsa-miR-125b-5p	miR-125b-5p (and other miRNAs w/seed CCCUGAG)	2.42e-06	1.599	TargetScan Human	High (predicted)	ENSG00000104522	TSTA3	-0.586	Colanic Acid Building Blocks Biosynthesis,GDP-L-fucose Biosynthesis I (from GDP-D-mannose)
hsa-miR-125b-5p	miR-125b-5p (and other miRNAs w/seed CCCUGAG)	2.42e-06	1.599	TargetScan Human	Moderate (predicted)	ENSG00000154127	UBASH3B	-0.331	Protein Kinase A Signaling
hsa-miR-125b-5p	miR-125b-5p (and other miRNAs w/seed CCCUGAG)	2.42e-06	1.599	miRecords	Experimentally Observed	ENSG00000103275	UBE2I	-0.269	Glucocorticoid Receptor Signaling,Hypoxia Signaling in the Cardiovascular System,NER Pathway,Protein Ubiquitination Pathway,Sumoylation Pathway
hsa-miR-125b-5p	miR-125b-5p (and other miRNAs w/seed CCCUGAG)	2.42e-06	1.599	TargetScan Human	Moderate (predicted)	ENSG00000107341	UBE2R2	-0.232	Hypoxia Signaling in the Cardiovascular System,Protein Ubiquitination Pathway
hsa-miR-125b-5p	miR-125b-5p (and other miRNAs w/seed CCCUGAG)	2.42e-06	1.599	TargetScan Human	Moderate (predicted)	ENSG00000104343	UBE2W	-0.565	Hypoxia Signaling in the Cardiovascular System,Protein Ubiquitination Pathway
hsa-miR-125b-5p	miR-125b-5p (and other miRNAs w/seed CCCUGAG)	2.42e-06	1.599	miRecords	Experimentally Observed	ENSG00000196620	UGT2B15	-6.807	Melatonin Degradation I,Nicotine Degradation II,Nicotine Degradation III,Serotonin Degradation,Superpathway of Melatonin Degradation,Thyroid Hormone Metabolism II (via Conjugation and/or Degradation),Xenobiotic Metabolism CAR Signaling Pathway,Xenobiotic Metabolism General Signaling Pathway,Xenobiotic Metabolism PXR Signaling Pathway,Xenobiotic Metabolism Signaling
hsa-miR-125b-5p	miR-125b-5p (and other miRNAs w/seed CCCUGAG)	2.42e-06	1.599	TargetScan Human	Moderate (predicted)	ENSG00000111981	ULBP1	-3.159	Natural Killer Cell Signaling
hsa-miR-125b-5p	miR-125b-5p (and other miRNAs w/seed CCCUGAG)	2.42e-06	1.599	TargetScan Human	Moderate (predicted)	ENSG00000140474	ULK3	-0.712
hsa-miR-125b-5p	miR-125b-5p (and other miRNAs w/seed CCCUGAG)	2.42e-06	1.599	TargetScan Human	Moderate (predicted)	ENSG00000123552	USP45	-0.665	Protein Ubiquitination Pathway
hsa-miR-125b-5p	miR-125b-5p (and other miRNAs w/seed CCCUGAG)	2.42e-06	1.599	TargetScan Human	Moderate (predicted)	ENSG00000136100	VPS36	-0.3	Mechanisms of Viral Exit from Host Cells
hsa-miR-125b-5p	miR-125b-5p (and other miRNAs w/seed CCCUGAG)	2.42e-06	1.599	TargetScan Human	Moderate (predicted)	ENSG00000167987	VPS37C	-0.585	Mechanisms of Viral Exit from Host Cells,Phagosome Maturation
hsa-miR-125b-5p	miR-125b-5p (and other miRNAs w/seed CCCUGAG)	2.42e-06	1.599	Ingenuity Expert Findings	Experimentally Observed	ENSG00000107738	VSIR	-0.464
hsa-miR-125b-5p	miR-125b-5p (and other miRNAs w/seed CCCUGAG)	2.42e-06	1.599	TargetScan Human	High (predicted)	ENSG00000140105	WARS1	-0.415	EIF2 Signaling,tRNA Charging
hsa-miR-125b-5p	miR-125b-5p (and other miRNAs w/seed CCCUGAG)	2.42e-06	1.599	TargetScan Human	Moderate (predicted)	ENSG00000182489	XKRX	-2.497
hsa-miR-125b-5p	miR-125b-5p (and other miRNAs w/seed CCCUGAG)	2.42e-06	1.599	TargetScan Human	Moderate (predicted)	ENSG00000033030	ZCCHC8	-0.952
hsa-miR-125b-5p	miR-125b-5p (and other miRNAs w/seed CCCUGAG)	2.42e-06	1.599	TargetScan Human	High (predicted)	ENSG00000196670	ZFP62	-0.575
hsa-miR-125b-5p	miR-125b-5p (and other miRNAs w/seed CCCUGAG)	2.42e-06	1.599	TargetScan Human	Moderate (predicted)	ENSG00000162702	ZNF281	-0.414
hsa-miR-125b-5p	miR-125b-5p (and other miRNAs w/seed CCCUGAG)	2.42e-06	1.599	TargetScan Human	Moderate (predicted)	ENSG00000187187	ZNF546	-0.818
hsa-miR-125b-5p	miR-125b-5p (and other miRNAs w/seed CCCUGAG)	2.42e-06	1.599	TargetScan Human	High (predicted)	ENSG00000162415	ZSWIM5	-0.788
hsa-miR-1269b	miR-1269a (and other miRNAs w/seed UGGACUG)	4.68e-14	3.916	TargetScan Human	Moderate (predicted)	ENSG00000125257	ABCC4	-0.41	LPS/IL-1 Mediated Inhibition of RXR Function,NRF2-mediated Oxidative Stress Response
hsa-miR-1269b	miR-1269a (and other miRNAs w/seed UGGACUG)	4.68e-14	3.916	TargetScan Human	Moderate (predicted)	ENSG00000131473	ACLY	-0.565	Acetyl-CoA Biosynthesis III (from Citrate),Insulin Receptor Signaling,Sirtuin Signaling Pathway
hsa-miR-1269b	miR-1269a (and other miRNAs w/seed UGGACUG)	4.68e-14	3.916	TargetScan Human	Moderate (predicted)	ENSG00000075089	ACTR6	-0.308
hsa-miR-1269b	miR-1269a (and other miRNAs w/seed UGGACUG)	4.68e-14	3.916	TargetScan Human	High (predicted)	ENSG00000135503	ACVR1B	-1.001	Cardiac Hypertrophy Signaling (Enhanced),Epithelial Adherens Junction Signaling,Factors Promoting Cardiogenesis in Vertebrates,FAT10 Cancer Signaling Pathway,Hepatic Fibrosis Signaling Pathway,Neuroinflammation Signaling Pathway,PPARα/RXRα Activation,Senescence Pathway,T Cell Exhaustion Signaling Pathway,TGF-β Signaling,Th1 and Th2 Activation Pathway,Th2 Pathway,Wnt/β-catenin Signaling
hsa-miR-1269b	miR-1269a (and other miRNAs w/seed UGGACUG)	4.68e-14	3.916	TargetScan Human	High (predicted)	ENSG00000138031	ADCY3	-0.332	Adrenomedullin signaling pathway,Apelin Adipocyte Signaling Pathway,Apelin Endothelial Signaling Pathway,cAMP-mediated signaling,Cardiac Hypertrophy Signaling,Cardiac Hypertrophy Signaling (Enhanced),Cardiac β-adrenergic Signaling,CDK5 Signaling,Cellular Effects of Sildenafil (Viagra),Colorectal Cancer Metastasis Signaling,Corticotropin Releasing Hormone Signaling,CREB Signaling in Neurons,CXCR4 …
hsa-miR-1269b	miR-1269a (and other miRNAs w/seed UGGACUG)	4.68e-14	3.916	TargetScan Human	Moderate (predicted)	ENSG00000173744	AGFG1	-0.447
hsa-miR-1269b	miR-1269a (and other miRNAs w/seed UGGACUG)	4.68e-14	3.916	TargetScan Human	High (predicted)	ENSG00000006530	AGK	-0.708
hsa-miR-1269b	miR-1269a (and other miRNAs w/seed UGGACUG)	4.68e-14	3.916	TargetScan Human	Moderate (predicted)	ENSG00000165269	AQP7	-3.703	eNOS Signaling
hsa-miR-1269b	miR-1269a (and other miRNAs w/seed UGGACUG)	4.68e-14	3.916	TargetScan Human	Moderate (predicted)	ENSG00000213465	ARL2	-0.972
hsa-miR-1269b	miR-1269a (and other miRNAs w/seed UGGACUG)	4.68e-14	3.916	TargetScan Human	Moderate (predicted)	ENSG00000145782	ATG12	-0.227	Autophagy,Sirtuin Signaling Pathway
hsa-miR-1269b	miR-1269a (and other miRNAs w/seed UGGACUG)	4.68e-14	3.916	TargetScan Human	High (predicted)	ENSG00000253719	ATXN7L3B	-0.392
hsa-miR-1269b	miR-1269a (and other miRNAs w/seed UGGACUG)	4.68e-14	3.916	TargetScan Human	Moderate (predicted)	ENSG00000064787	BCAS1	-3.517
hsa-miR-1269b	miR-1269a (and other miRNAs w/seed UGGACUG)	4.68e-14	3.916	TargetScan Human	Moderate (predicted)	ENSG00000149179	C11orf49	-0.709
hsa-miR-1269b	miR-1269a (and other miRNAs w/seed UGGACUG)	4.68e-14	3.916	TargetScan Human	Moderate (predicted)	ENSG00000197223	C1D	-0.27
hsa-miR-1269b	miR-1269a (and other miRNAs w/seed UGGACUG)	4.68e-14	3.916	TargetScan Human	Moderate (predicted)	ENSG00000162817	C1orf115	-0.696
hsa-miR-1269b	miR-1269a (and other miRNAs w/seed UGGACUG)	4.68e-14	3.916	TargetScan Human	Moderate (predicted)	ENSG00000106804	C5	-3.346	Acute Phase Response Signaling,Agranulocyte Adhesion and Diapedesis,Complement System,Granulocyte Adhesion and Diapedesis,Role of Macrophages, Fibroblasts and Endothelial Cells in Rheumatoid Arthritis,Role of Pattern Recognition Receptors in Recognition of Bacteria and Viruses,Systemic Lupus Erythematosus Signaling
hsa-miR-1269b	miR-1269a (and other miRNAs w/seed UGGACUG)	4.68e-14	3.916	TargetScan Human	Moderate (predicted)	ENSG00000162909	CAPN2	-0.347	Amyloid Processing,Amyotrophic Lateral Sclerosis Signaling,Apoptosis Signaling,Calcium-induced T Lymphocyte Apoptosis,FAK Signaling,Huntington's Disease Signaling,Integrin Signaling,Necroptosis Signaling Pathway,nNOS Signaling in Neurons,Regulation of Cellular Mechanics by Calpain Protease,Senescence Pathway
hsa-miR-1269b	miR-1269a (and other miRNAs w/seed UGGACUG)	4.68e-14	3.916	TargetScan Human	Moderate (predicted)	ENSG00000245848	CEBPA	-1.09	Acute Myeloid Leukemia Signaling,Adipogenesis pathway,Glucocorticoid Receptor Signaling,Growth Hormone Signaling,Role of Macrophages, Fibroblasts and Endothelial Cells in Rheumatoid Arthritis,Sumoylation Pathway,Tight Junction Signaling,Unfolded protein response,VDR/RXR Activation
hsa-miR-1269b	miR-1269a (and other miRNAs w/seed UGGACUG)	4.68e-14	3.916	TargetScan Human	Moderate (predicted)	ENSG00000136026	CKAP4	-0.744
hsa-miR-1269b	miR-1269a (and other miRNAs w/seed UGGACUG)	4.68e-14	3.916	TargetScan Human	Moderate (predicted)	ENSG00000073464	CLCN4	-0.659
hsa-miR-1269b	miR-1269a (and other miRNAs w/seed UGGACUG)	4.68e-14	3.916	TargetScan Human	Moderate (predicted)	ENSG00000137161	CNPY3	-0.391
hsa-miR-1269b	miR-1269a (and other miRNAs w/seed UGGACUG)	4.68e-14	3.916	TargetScan Human	Moderate (predicted)	ENSG00000106714	CNTNAP3	-0.948
hsa-miR-1269b	miR-1269a (and other miRNAs w/seed UGGACUG)	4.68e-14	3.916	TargetScan Human	Moderate (predicted)	ENSG00000196167	COLCA1	-2.707
hsa-miR-1269b	miR-1269a (and other miRNAs w/seed UGGACUG)	4.68e-14	3.916	TargetScan Human	High (predicted)	ENSG00000137504	CREBZF	-0.371	Glucocorticoid Receptor Signaling
hsa-miR-1269b	miR-1269a (and other miRNAs w/seed UGGACUG)	4.68e-14	3.916	TargetScan Human	Moderate (predicted)	ENSG00000121671	CRY2	-0.436	Circadian Rhythm Signaling
hsa-miR-1269b	miR-1269a (and other miRNAs w/seed UGGACUG)	4.68e-14	3.916	TargetScan Human	Moderate (predicted)	ENSG00000106258	CYP3A5	-1.944	Acetone Degradation I (to Methylglyoxal),Bupropion Degradation,Estrogen Biosynthesis,Hepatic Cholestasis,LPS/IL-1 Mediated Inhibition of RXR Function,Melatonin Degradation I,Nicotine Degradation II,Nicotine Degradation III,PXR/RXR Activation,Superpathway of Melatonin Degradation,Xenobiotic Metabolism CAR Signaling Pathway,Xenobiotic Metabolism PXR Signaling Pathway,Xenobiotic Metabolism Signaling
hsa-miR-1269b	miR-1269a (and other miRNAs w/seed UGGACUG)	4.68e-14	3.916	TargetScan Human	Moderate (predicted)	ENSG00000145476	CYP4V2	-0.334
hsa-miR-1269b	miR-1269a (and other miRNAs w/seed UGGACUG)	4.68e-14	3.916	TargetScan Human	Moderate (predicted)	ENSG00000080845	DLGAP4	-0.476
hsa-miR-1269b	miR-1269a (and other miRNAs w/seed UGGACUG)	4.68e-14	3.916	TargetScan Human	Moderate (predicted)	ENSG00000158856	DMTN	-0.665
hsa-miR-1269b	miR-1269a (and other miRNAs w/seed UGGACUG)	4.68e-14	3.916	TargetScan Human	Moderate (predicted)	ENSG00000077232	DNAJC10	-1.068	Aldosterone Signaling in Epithelial Cells,NRF2-mediated Oxidative Stress Response,Protein Ubiquitination Pathway
hsa-miR-1269b	miR-1269a (and other miRNAs w/seed UGGACUG)	4.68e-14	3.916	TargetScan Human	Moderate (predicted)	ENSG00000169016	E2F6	-0.618	Breast Cancer Regulation by Stathmin1,Cell Cycle Regulation by BTG Family Proteins,Cell Cycle: G1/S Checkpoint Regulation,Chronic Myeloid Leukemia Signaling,Coronavirus Pathogenesis Pathway,Cyclins and Cell Cycle Regulation,Estrogen-mediated S-phase Entry,Glioblastoma Multiforme Signaling,Glioma Signaling,Molecular Mechanisms of Cancer,Pancreatic Adenocarcinoma Signaling,Role of BRCA1 in DNA Dama…
hsa-miR-1269b	miR-1269a (and other miRNAs w/seed UGGACUG)	4.68e-14	3.916	TargetScan Human	High (predicted)	ENSG00000151617	EDNRA	-2.391	Breast Cancer Regulation by Stathmin1,Cardiac Hypertrophy Signaling (Enhanced),Endothelin-1 Signaling,Hepatic Fibrosis / Hepatic Stellate Cell Activation,Hepatic Fibrosis Signaling Pathway,Ovarian Cancer Signaling
hsa-miR-1269b	miR-1269a (and other miRNAs w/seed UGGACUG)	4.68e-14	3.916	TargetScan Human	Moderate (predicted)	ENSG00000123427	EEF1AKMT3	-0.623	Cysteine Biosynthesis III (mammalia),Methionine Degradation I (to Homocysteine),Superpathway of Methionine Degradation
hsa-miR-1269b	miR-1269a (and other miRNAs w/seed UGGACUG)	4.68e-14	3.916	TargetScan Human	Moderate (predicted)	ENSG00000155849	ELMO1	-3.397	CXCR4 Signaling
hsa-miR-1269b	miR-1269a (and other miRNAs w/seed UGGACUG)	4.68e-14	3.916	TargetScan Human	Moderate (predicted)	ENSG00000164251	F2RL1	-1.409	Breast Cancer Regulation by Stathmin1,Gα12/13 Signaling,p70S6K Signaling,Role of Macrophages, Fibroblasts and Endothelial Cells in Rheumatoid Arthritis,Role of Tissue Factor in Cancer,SPINK1 Pancreatic Cancer Pathway
hsa-miR-1269b	miR-1269a (and other miRNAs w/seed UGGACUG)	4.68e-14	3.916	TargetScan Human	Moderate (predicted)	ENSG00000138439	FAM117B	-0.67
hsa-miR-1269b	miR-1269a (and other miRNAs w/seed UGGACUG)	4.68e-14	3.916	TargetScan Human	Moderate (predicted)	ENSG00000154319	FAM167A	-2.497
hsa-miR-1269b	miR-1269a (and other miRNAs w/seed UGGACUG)	4.68e-14	3.916	TargetScan Human	Moderate (predicted)	ENSG00000188522	FAM83G	-0.649
hsa-miR-1269b	miR-1269a (and other miRNAs w/seed UGGACUG)	4.68e-14	3.916	TargetScan Human	High (predicted)	ENSG00000138081	FBXO11	-0.342
hsa-miR-1269b	miR-1269a (and other miRNAs w/seed UGGACUG)	4.68e-14	3.916	TargetScan Human	Moderate (predicted)	ENSG00000177051	FBXO46	-0.766
hsa-miR-1269b	miR-1269a (and other miRNAs w/seed UGGACUG)	4.68e-14	3.916	TargetScan Human	High (predicted)	ENSG00000111790	FGFR1OP2	-0.613
hsa-miR-1269b	miR-1269a (and other miRNAs w/seed UGGACUG)	4.68e-14	3.916	TargetScan Human	Moderate (predicted)	ENSG00000004478	FKBP4	-0.324	Glucocorticoid Receptor Signaling
hsa-miR-1269b	miR-1269a (and other miRNAs w/seed UGGACUG)	4.68e-14	3.916	TargetScan Human	Moderate (predicted)	ENSG00000143891	GALM	-0.34	Galactose Degradation I (Leloir Pathway),Sucrose Degradation V (Mammalian)
hsa-miR-1269b	miR-1269a (and other miRNAs w/seed UGGACUG)	4.68e-14	3.916	TargetScan Human	Moderate (predicted)	ENSG00000120063	GNA13	-0.177	Actin Cytoskeleton Signaling,Androgen Signaling,Apelin Endothelial Signaling Pathway,Axonal Guidance Signaling,Breast Cancer Regulation by Stathmin1,Cardiac Hypertrophy Signaling,Cardiac Hypertrophy Signaling (Enhanced),Cholecystokinin/Gastrin-mediated Signaling,CREB Signaling in Neurons,CXCR4 Signaling,Endocannabinoid Cancer Inhibition Pathway,Endothelin-1 Signaling,Ephrin B Signaling,Ephrin Rec…
hsa-miR-1269b	miR-1269a (and other miRNAs w/seed UGGACUG)	4.68e-14	3.916	TargetScan Human	High (predicted)	ENSG00000114353	GNAI2	-0.247	Agranulocyte Adhesion and Diapedesis,Androgen Signaling,Apelin Adipocyte Signaling Pathway,Apelin Cardiomyocyte Signaling Pathway,Apelin Endothelial Signaling Pathway,Axonal Guidance Signaling,cAMP-mediated signaling,Cardiac Hypertrophy Signaling,Cardiac Hypertrophy Signaling (Enhanced),CCR3 Signaling in Eosinophils,CCR5 Signaling in Macrophages,Chemokine Signaling,Corticotropin Releasing Hormone…
hsa-miR-1269b	miR-1269a (and other miRNAs w/seed UGGACUG)	4.68e-14	3.916	TargetScan Human	Moderate (predicted)	ENSG00000197978	GOLGA6L9 (includes others)	-1.161
hsa-miR-1269b	miR-1269a (and other miRNAs w/seed UGGACUG)	4.68e-14	3.916	TargetScan Human	Moderate (predicted)	ENSG00000215252	GOLGA8A/GOLGA8B	-0.658
hsa-miR-1269b	miR-1269a (and other miRNAs w/seed UGGACUG)	4.68e-14	3.916	TargetScan Human	Moderate (predicted)	ENSG00000013583	HEBP1	-0.804
hsa-miR-1269b	miR-1269a (and other miRNAs w/seed UGGACUG)	4.68e-14	3.916	TargetScan Human	Moderate (predicted)	ENSG00000179111	HES7	-0.658	Notch Signaling
hsa-miR-1269b	miR-1269a (and other miRNAs w/seed UGGACUG)	4.68e-14	3.916	TargetScan Human	Moderate (predicted)	ENSG00000204592	HLA-E	-0.384	Allograft Rejection Signaling,Antigen Presentation Pathway,Autoimmune Thyroid Disease Signaling,Caveolar-mediated Endocytosis Signaling,Cdc42 Signaling,Communication between Innate and Adaptive Immune Cells,Crosstalk between Dendritic Cells and Natural Killer Cells,CTLA4 Signaling in Cytotoxic T Lymphocytes,Cytotoxic T Lymphocyte-mediated Apoptosis of Target Cells,Dendritic Cell Maturation,Graft-…
hsa-miR-1269b	miR-1269a (and other miRNAs w/seed UGGACUG)	4.68e-14	3.916	TargetScan Human	Moderate (predicted)	ENSG00000256269	HMBS	-0.341	Heme Biosynthesis II,Tetrapyrrole Biosynthesis II
hsa-miR-1269b	miR-1269a (and other miRNAs w/seed UGGACUG)	4.68e-14	3.916	TargetScan Human	Moderate (predicted)	ENSG00000182742	HOXB4	-1.602
hsa-miR-1269b	miR-1269a (and other miRNAs w/seed UGGACUG)	4.68e-14	3.916	TargetScan Human	Moderate (predicted)	ENSG00000068885	IFT80	-0.544
hsa-miR-1269b	miR-1269a (and other miRNAs w/seed UGGACUG)	4.68e-14	3.916	TargetScan Human	Moderate (predicted)	ENSG00000073792	IGF2BP2	-3.094
hsa-miR-1269b	miR-1269a (and other miRNAs w/seed UGGACUG)	4.68e-14	3.916	TargetScan Human	Moderate (predicted)	ENSG00000137033	IL33	-4.549	Acute Phase Response Signaling,Adrenomedullin signaling pathway,Agranulocyte Adhesion and Diapedesis,Airway Pathology in Chronic Obstructive Pulmonary Disease,Altered T Cell and B Cell Signaling in Rheumatoid Arthritis,Atherosclerosis Signaling,Cardiac Hypertrophy Signaling (Enhanced),Cholecystokinin/Gastrin-mediated Signaling,Communication between Innate and Adaptive Immune Cells,Dendritic Cell …
hsa-miR-1269b	miR-1269a (and other miRNAs w/seed UGGACUG)	4.68e-14	3.916	TargetScan Human	High (predicted)	ENSG00000134352	IL6ST	-0.6	Acute Phase Response Signaling,Cardiac Hypertrophy Signaling (Enhanced),CNTF Signaling,Colorectal Cancer Metastasis Signaling,ERK5 Signaling,IL-6 Signaling,Mouse Embryonic Stem Cell Pluripotency,Oncostatin M Signaling,PI3K/AKT Signaling,Role of JAK family kinases in IL-6-type Cytokine Signaling,Role of Macrophages, Fibroblasts and Endothelial Cells in Rheumatoid Arthritis,Role of NANOG in Mammali…
hsa-miR-1269b	miR-1269a (and other miRNAs w/seed UGGACUG)	4.68e-14	3.916	TargetScan Human	Moderate (predicted)	ENSG00000138448	ITGAV	-0.581	Caveolar-mediated Endocytosis Signaling,Glioma Invasiveness Signaling,IL-8 Signaling,Integrin Signaling,NF-κB Activation by Viruses,Paxillin Signaling,Role of Tissue Factor in Cancer
hsa-miR-1269b	miR-1269a (and other miRNAs w/seed UGGACUG)	4.68e-14	3.916	TargetScan Human	Moderate (predicted)	ENSG00000205730	ITPRIPL2	-0.786
hsa-miR-1269b	miR-1269a (and other miRNAs w/seed UGGACUG)	4.68e-14	3.916	TargetScan Human	High (predicted)	ENSG00000079999	KEAP1	-0.285	Epithelial Adherens Junction Signaling,Germ Cell-Sertoli Cell Junction Signaling,NRF2-mediated Oxidative Stress Response,Sertoli Cell-Sertoli Cell Junction Signaling,Xenobiotic Metabolism General Signaling Pathway,Xenobiotic Metabolism Signaling
hsa-miR-1269b	miR-1269a (and other miRNAs w/seed UGGACUG)	4.68e-14	3.916	TargetScan Human	Moderate (predicted)	ENSG00000170477	KRT4	-5.764	Glucocorticoid Receptor Signaling
hsa-miR-1269b	miR-1269a (and other miRNAs w/seed UGGACUG)	4.68e-14	3.916	TargetScan Human	High (predicted)	ENSG00000089692	LAG3	-1.941	T Cell Exhaustion Signaling Pathway
hsa-miR-1269b	miR-1269a (and other miRNAs w/seed UGGACUG)	4.68e-14	3.916	TargetScan Human	Moderate (predicted)	ENSG00000179528	LBX2	-1.764
hsa-miR-1269b	miR-1269a (and other miRNAs w/seed UGGACUG)	4.68e-14	3.916	TargetScan Human	Moderate (predicted)	ENSG00000134333	LDHA	-0.225	HIF1α Signaling,Hypoxia Signaling in the Cardiovascular System,Pyruvate Fermentation to Lactate,Sirtuin Signaling Pathway,White Adipose Tissue Browning Pathway
hsa-miR-1269b	miR-1269a (and other miRNAs w/seed UGGACUG)	4.68e-14	3.916	TargetScan Human	Moderate (predicted)	ENSG00000275183	LENG9	-1.402
hsa-miR-1269b	miR-1269a (and other miRNAs w/seed UGGACUG)	4.68e-14	3.916	TargetScan Human	Moderate (predicted)	ENSG00000050426	LETMD1	-0.442
hsa-miR-1269b	miR-1269a (and other miRNAs w/seed UGGACUG)	4.68e-14	3.916	TargetScan Human	Moderate (predicted)	ENSG00000187772	LIN28B	-0.765
hsa-miR-1269b	miR-1269a (and other miRNAs w/seed UGGACUG)	4.68e-14	3.916	TargetScan Human	Moderate (predicted)	ENSG00000123684	LPGAT1	-1.167
hsa-miR-1269b	miR-1269a (and other miRNAs w/seed UGGACUG)	4.68e-14	3.916	TargetScan Human	Moderate (predicted)	ENSG00000168904	LRRC28	-0.472
hsa-miR-1269b	miR-1269a (and other miRNAs w/seed UGGACUG)	4.68e-14	3.916	TargetScan Human	High (predicted)	ENSG00000108829	LRRC59	-0.392
hsa-miR-1269b	miR-1269a (and other miRNAs w/seed UGGACUG)	4.68e-14	3.916	TargetScan Human	Moderate (predicted)	ENSG00000185022	MAFF	-0.876	NRF2-mediated Oxidative Stress Response
hsa-miR-1269b	miR-1269a (and other miRNAs w/seed UGGACUG)	4.68e-14	3.916	TargetScan Human	Moderate (predicted)	ENSG00000166974	MAPRE2	-0.627	Remodeling of Epithelial Adherens Junctions
hsa-miR-1269b	miR-1269a (and other miRNAs w/seed UGGACUG)	4.68e-14	3.916	TargetScan Human	Moderate (predicted)	ENSG00000166783	MARF1	-0.389
hsa-miR-1269b	miR-1269a (and other miRNAs w/seed UGGACUG)	4.68e-14	3.916	TargetScan Human	Moderate (predicted)	ENSG00000123066	MED13L	-0.179	Estrogen Receptor Signaling
hsa-miR-1269b	miR-1269a (and other miRNAs w/seed UGGACUG)	4.68e-14	3.916	TargetScan Human	Moderate (predicted)	ENSG00000087995	METTL2A	-0.549
hsa-miR-1269b	miR-1269a (and other miRNAs w/seed UGGACUG)	4.68e-14	3.916	TargetScan Human	High (predicted)	ENSG00000161048	NAPEPLD	-0.648	Antioxidant Action of Vitamin C,cAMP-mediated signaling,Cardiac Hypertrophy Signaling (Enhanced),Cardiac β-adrenergic Signaling,Choline Biosynthesis III,Endocannabinoid Neuronal Synapse Pathway,Endothelin-1 Signaling,Fcγ Receptor-mediated Phagocytosis in Macrophages and Monocytes,G-Protein Coupled Receptor Signaling,Gustation Pathway,Gαq Signaling,IL-8 Signaling,mTOR Signaling,Pancreatic Adenocar…
hsa-miR-1269b	miR-1269a (and other miRNAs w/seed UGGACUG)	4.68e-14	3.916	TargetScan Human	Moderate (predicted)	ENSG00000003509	NDUFAF7	-0.346
hsa-miR-1269b	miR-1269a (and other miRNAs w/seed UGGACUG)	4.68e-14	3.916	TargetScan Human	Moderate (predicted)	ENSG00000123213	NLN	-0.176
hsa-miR-1269b	miR-1269a (and other miRNAs w/seed UGGACUG)	4.68e-14	3.916	TargetScan Human	Moderate (predicted)	ENSG00000107672	NSMCE4A	-1.73
hsa-miR-1269b	miR-1269a (and other miRNAs w/seed UGGACUG)	4.68e-14	3.916	TargetScan Human	Moderate (predicted)	ENSG00000213024	NUP62	-0.191
hsa-miR-1269b	miR-1269a (and other miRNAs w/seed UGGACUG)	4.68e-14	3.916	TargetScan Human	Moderate (predicted)	ENSG00000119547	ONECUT2	-0.978
hsa-miR-1269b	miR-1269a (and other miRNAs w/seed UGGACUG)	4.68e-14	3.916	TargetScan Human	Moderate (predicted)	ENSG00000079482	OPHN1	-1.684
hsa-miR-1269b	miR-1269a (and other miRNAs w/seed UGGACUG)	4.68e-14	3.916	TargetScan Human	High (predicted)	ENSG00000164823	OSGIN2	-0.404
hsa-miR-1269b	miR-1269a (and other miRNAs w/seed UGGACUG)	4.68e-14	3.916	TargetScan Human	Moderate (predicted)	ENSG00000184588	PDE4B	-0.392	cAMP-mediated signaling,Cardiac Hypertrophy Signaling (Enhanced),Cardiac β-adrenergic Signaling,Cellular Effects of Sildenafil (Viagra),G-Protein Coupled Receptor Signaling,Gustation Pathway,Protein Kinase A Signaling,Relaxin Signaling,Semaphorin Neuronal Repulsive Signaling Pathway,Sperm Motility,tRNA Splicing
hsa-miR-1269b	miR-1269a (and other miRNAs w/seed UGGACUG)	4.68e-14	3.916	TargetScan Human	Moderate (predicted)	ENSG00000132326	PER2	-0.613	Adipogenesis pathway,Circadian Rhythm Signaling
hsa-miR-1269b	miR-1269a (and other miRNAs w/seed UGGACUG)	4.68e-14	3.916	TargetScan Human	Moderate (predicted)	ENSG00000101856	PGRMC1	-0.489
hsa-miR-1269b	miR-1269a (and other miRNAs w/seed UGGACUG)	4.68e-14	3.916	TargetScan Human	High (predicted)	ENSG00000146281	PM20D2	-0.394
hsa-miR-1269b	miR-1269a (and other miRNAs w/seed UGGACUG)	4.68e-14	3.916	TargetScan Human	Moderate (predicted)	ENSG00000109099	PMP22	-1.382
hsa-miR-1269b	miR-1269a (and other miRNAs w/seed UGGACUG)	4.68e-14	3.916	TargetScan Human	Moderate (predicted)	ENSG00000178202	POGLUT3	-0.312
hsa-miR-1269b	miR-1269a (and other miRNAs w/seed UGGACUG)	4.68e-14	3.916	TargetScan Human	Moderate (predicted)	ENSG00000138032	PPM1B	-0.437	AMPK Signaling
hsa-miR-1269b	miR-1269a (and other miRNAs w/seed UGGACUG)	4.68e-14	3.916	TargetScan Human	High (predicted)	ENSG00000213889	PPM1N	-1.566
hsa-miR-1269b	miR-1269a (and other miRNAs w/seed UGGACUG)	4.68e-14	3.916	TargetScan Human	Moderate (predicted)	ENSG00000165630	PRPF18	-0.74	Spliceosomal Cycle,Systemic Lupus Erythematosus Signaling
hsa-miR-1269b	miR-1269a (and other miRNAs w/seed UGGACUG)	4.68e-14	3.916	TargetScan Human	Moderate (predicted)	ENSG00000204576	PRR3	-0.339
hsa-miR-1269b	miR-1269a (and other miRNAs w/seed UGGACUG)	4.68e-14	3.916	TargetScan Human	High (predicted)	ENSG00000100567	PSMA3	-0.238	Protein Ubiquitination Pathway
hsa-miR-1269b	miR-1269a (and other miRNAs w/seed UGGACUG)	4.68e-14	3.916	TargetScan Human	Moderate (predicted)	ENSG00000188647	PTAR1	-0.421
hsa-miR-1269b	miR-1269a (and other miRNAs w/seed UGGACUG)	4.68e-14	3.916	TargetScan Human	Moderate (predicted)	ENSG00000072135	PTPN18	-1.62	Protein Kinase A Signaling
hsa-miR-1269b	miR-1269a (and other miRNAs w/seed UGGACUG)	4.68e-14	3.916	TargetScan Human	Moderate (predicted)	ENSG00000179262	RAD23A	-0.278
hsa-miR-1269b	miR-1269a (and other miRNAs w/seed UGGACUG)	4.68e-14	3.916	TargetScan Human	Moderate (predicted)	ENSG00000127314	RAP1B	-0.284	14-3-3-mediated Signaling,Actin Cytoskeleton Signaling,Actin Nucleation by ARP-WASP Complex,Acute Myeloid Leukemia Signaling,Acute Phase Response Signaling,Adrenomedullin signaling pathway,Agrin Interactions at Neuromuscular Junction,Angiopoietin Signaling,Antiproliferative Role of Somatostatin Receptor 2,Apelin Endothelial Signaling Pathway,Apoptosis Signaling,Axonal Guidance Signaling,B Cell Re…
hsa-miR-1269b	miR-1269a (and other miRNAs w/seed UGGACUG)	4.68e-14	3.916	TargetScan Human	Moderate (predicted)	ENSG00000167281	RBFOX3	-2.635
hsa-miR-1269b	miR-1269a (and other miRNAs w/seed UGGACUG)	4.68e-14	3.916	TargetScan Human	High (predicted)	ENSG00000184863	RBM33	-0.478
hsa-miR-1269b	miR-1269a (and other miRNAs w/seed UGGACUG)	4.68e-14	3.916	TargetScan Human	High (predicted)	ENSG00000134533	RERG	-4.741
hsa-miR-1269b	miR-1269a (and other miRNAs w/seed UGGACUG)	4.68e-14	3.916	TargetScan Human	High (predicted)	ENSG00000170854	RIOX2	-0.272
hsa-miR-1269b	miR-1269a (and other miRNAs w/seed UGGACUG)	4.68e-14	3.916	TargetScan Human	Moderate (predicted)	ENSG00000178222	RNF212	-3.373
hsa-miR-1269b	miR-1269a (and other miRNAs w/seed UGGACUG)	4.68e-14	3.916	TargetScan Human	Moderate (predicted)	ENSG00000105193	RPS16	-1.3	Coronavirus Pathogenesis Pathway,EIF2 Signaling,mTOR Signaling,Regulation of eIF4 and p70S6K Signaling
hsa-miR-1269b	miR-1269a (and other miRNAs w/seed UGGACUG)	4.68e-14	3.916	TargetScan Human	High (predicted)	ENSG00000145425	RPS3A	-0.269	Coronavirus Pathogenesis Pathway,EIF2 Signaling,mTOR Signaling,Regulation of eIF4 and p70S6K Signaling
hsa-miR-1269b	miR-1269a (and other miRNAs w/seed UGGACUG)	4.68e-14	3.916	TargetScan Human	Moderate (predicted)	ENSG00000133488	SEC14L4	-1.126
hsa-miR-1269b	miR-1269a (and other miRNAs w/seed UGGACUG)	4.68e-14	3.916	TargetScan Human	Moderate (predicted)	ENSG00000071537	SEL1L	-0.151	Unfolded protein response
hsa-miR-1269b	miR-1269a (and other miRNAs w/seed UGGACUG)	4.68e-14	3.916	TargetScan Human	Moderate (predicted)	ENSG00000120742	SERP1	-0.389
hsa-miR-1269b	miR-1269a (and other miRNAs w/seed UGGACUG)	4.68e-14	3.916	TargetScan Human	High (predicted)	ENSG00000164690	SHH	-3.336	Axonal Guidance Signaling,Basal Cell Carcinoma Signaling,Corticotropin Releasing Hormone Signaling,Hepatic Fibrosis Signaling Pathway,Molecular Mechanisms of Cancer,Protein Kinase A Signaling,Regulation Of The Epithelial Mesenchymal Transition In Development Pathway,Sonic Hedgehog Signaling
hsa-miR-1269b	miR-1269a (and other miRNAs w/seed UGGACUG)	4.68e-14	3.916	TargetScan Human	Moderate (predicted)	ENSG00000115084	SLC35F5	-0.392
hsa-miR-1269b	miR-1269a (and other miRNAs w/seed UGGACUG)	4.68e-14	3.916	TargetScan Human	Moderate (predicted)	ENSG00000134294	SLC38A2	-0.723
hsa-miR-1269b	miR-1269a (and other miRNAs w/seed UGGACUG)	4.68e-14	3.916	TargetScan Human	Moderate (predicted)	ENSG00000176463	SLCO3A1	-0.545	Hepatic Cholestasis
hsa-miR-1269b	miR-1269a (and other miRNAs w/seed UGGACUG)	4.68e-14	3.916	TargetScan Human	Moderate (predicted)	ENSG00000166949	SMAD3	-0.411	Adipogenesis pathway,Androgen Signaling,Antiproliferative Role of TOB in T Cell Signaling,Apelin Endothelial Signaling Pathway,Cell Cycle: G1/S Checkpoint Regulation,Chronic Myeloid Leukemia Signaling,Colorectal Cancer Metastasis Signaling,Coronavirus Pathogenesis Pathway,FAT10 Cancer Signaling Pathway,Glucocorticoid Receptor Signaling,Hepatic Fibrosis / Hepatic Stellate Cell Activation,Hepatic F…
hsa-miR-1269b	miR-1269a (and other miRNAs w/seed UGGACUG)	4.68e-14	3.916	TargetScan Human	Moderate (predicted)	ENSG00000163683	SMIM14	-0.625
hsa-miR-1269b	miR-1269a (and other miRNAs w/seed UGGACUG)	4.68e-14	3.916	TargetScan Human	Moderate (predicted)	ENSG00000214046	SMIM7	-0.421
hsa-miR-1269b	miR-1269a (and other miRNAs w/seed UGGACUG)	4.68e-14	3.916	TargetScan Human	Moderate (predicted)	ENSG00000132639	SNAP25	-1.302	Huntington's Disease Signaling,Insulin Secretion Signaling Pathway,Phagosome Maturation,Synaptogenesis Signaling Pathway,Tight Junction Signaling
hsa-miR-1269b	miR-1269a (and other miRNAs w/seed UGGACUG)	4.68e-14	3.916	TargetScan Human	Moderate (predicted)	ENSG00000125743	SNRPD2	-0.721	Systemic Lupus Erythematosus Signaling
hsa-miR-1269b	miR-1269a (and other miRNAs w/seed UGGACUG)	4.68e-14	3.916	TargetScan Human	Moderate (predicted)	ENSG00000196141	SPATS2L	-1.484
hsa-miR-1269b	miR-1269a (and other miRNAs w/seed UGGACUG)	4.68e-14	3.916	TargetScan Human	Moderate (predicted)	ENSG00000115145	STAM2	-0.494
hsa-miR-1269b	miR-1269a (and other miRNAs w/seed UGGACUG)	4.68e-14	3.916	TargetScan Human	Moderate (predicted)	ENSG00000140262	TCF12	-0.455	PEDF Signaling
hsa-miR-1269b	miR-1269a (and other miRNAs w/seed UGGACUG)	4.68e-14	3.916	TargetScan Human	Moderate (predicted)	ENSG00000187720	THSD4	-0.403
hsa-miR-1269b	miR-1269a (and other miRNAs w/seed UGGACUG)	4.68e-14	3.916	TargetScan Human	High (predicted)	ENSG00000066654	THUMPD1	-0.285
hsa-miR-1269b	miR-1269a (and other miRNAs w/seed UGGACUG)	4.68e-14	3.916	TargetScan Human	Moderate (predicted)	ENSG00000137221	TJAP1	-0.359	Sertoli Cell-Sertoli Cell Junction Signaling
hsa-miR-1269b	miR-1269a (and other miRNAs w/seed UGGACUG)	4.68e-14	3.916	TargetScan Human	Moderate (predicted)	ENSG00000141510	TP53	-0.398	Adipogenesis pathway,Amyotrophic Lateral Sclerosis Signaling,Apoptosis Signaling,Aryl Hydrocarbon Receptor Signaling,ATM Signaling,BAG2 Signaling Pathway,Basal Cell Carcinoma Signaling,Bladder Cancer Signaling,Breast Cancer Regulation by Stathmin1,Cancer Drug Resistance By Drug Efflux,Cell Cycle: G1/S Checkpoint Regulation,Cell Cycle: G2/M DNA Damage Checkpoint Regulation,Chronic Myeloid Leukemia…
hsa-miR-1269b	miR-1269a (and other miRNAs w/seed UGGACUG)	4.68e-14	3.916	TargetScan Human	Moderate (predicted)	ENSG00000198467	TPM2	-0.557	Calcium Signaling
hsa-miR-1269b	miR-1269a (and other miRNAs w/seed UGGACUG)	4.68e-14	3.916	TargetScan Human	Moderate (predicted)	ENSG00000167460	TPM4	-0.316	Calcium Signaling
hsa-miR-1269b	miR-1269a (and other miRNAs w/seed UGGACUG)	4.68e-14	3.916	TargetScan Human	Moderate (predicted)	ENSG00000183665	TRMT12	-1.029
hsa-miR-1269b	miR-1269a (and other miRNAs w/seed UGGACUG)	4.68e-14	3.916	TargetScan Human	Moderate (predicted)	ENSG00000140391	TSPAN3	-1.176	Integrin Signaling
hsa-miR-1269b	miR-1269a (and other miRNAs w/seed UGGACUG)	4.68e-14	3.916	TargetScan Human	Moderate (predicted)	ENSG00000275835	TUBGCP5	-0.26
hsa-miR-1269b	miR-1269a (and other miRNAs w/seed UGGACUG)	4.68e-14	3.916	TargetScan Human	Moderate (predicted)	ENSG00000104343	UBE2W	-0.565	Hypoxia Signaling in the Cardiovascular System,Protein Ubiquitination Pathway
hsa-miR-1269b	miR-1269a (and other miRNAs w/seed UGGACUG)	4.68e-14	3.916	TargetScan Human	Moderate (predicted)	ENSG00000132549	VPS13B	-0.494
hsa-miR-1269b	miR-1269a (and other miRNAs w/seed UGGACUG)	4.68e-14	3.916	TargetScan Human	Moderate (predicted)	ENSG00000028116	VRK2	-0.884	ERK/MAPK Signaling
hsa-miR-1269b	miR-1269a (and other miRNAs w/seed UGGACUG)	4.68e-14	3.916	TargetScan Human	Moderate (predicted)	ENSG00000100219	XBP1	-1.077	Adipogenesis pathway,Endoplasmic Reticulum Stress Pathway,Unfolded protein response
hsa-miR-1269b	miR-1269a (and other miRNAs w/seed UGGACUG)	4.68e-14	3.916	TargetScan Human	Moderate (predicted)	ENSG00000133858	ZFC3H1	-0.259
hsa-miR-1269b	miR-1269a (and other miRNAs w/seed UGGACUG)	4.68e-14	3.916	TargetScan Human	Moderate (predicted)	ENSG00000196670	ZFP62	-0.575
hsa-miR-1269b	miR-1269a (and other miRNAs w/seed UGGACUG)	4.68e-14	3.916	TargetScan Human	Moderate (predicted)	ENSG00000175395	ZNF25	-0.614
hsa-miR-1269b	miR-1269a (and other miRNAs w/seed UGGACUG)	4.68e-14	3.916	TargetScan Human	Moderate (predicted)	ENSG00000187187	ZNF546	-0.818
hsa-miR-1269b	miR-1269a (and other miRNAs w/seed UGGACUG)	4.68e-14	3.916	TargetScan Human	High (predicted)	ENSG00000120963	ZNF706	-1.151
hsa-miR-1269b	miR-1269a (and other miRNAs w/seed UGGACUG)	4.68e-14	3.916	TargetScan Human	Moderate (predicted)	ENSG00000137185	ZSCAN9	-0.599
hsa-miR-1272	miR-1272 (miRNAs w/seed AUGAUGA)	0.000374	1.687	TargetScan Human	Moderate (predicted)	ENSG00000072210	ALDH3A2	-0.646	Aryl Hydrocarbon Receptor Signaling,Dopamine Degradation,Ethanol Degradation II,Ethanol Degradation IV,Fatty Acid α-oxidation,Histamine Degradation,LPS/IL-1 Mediated Inhibition of RXR Function,Noradrenaline and Adrenaline Degradation,Oxidative Ethanol Degradation III,Phenylalanine Degradation IV (Mammalian, via Side Chain),Phenylethylamine Degradation I,Putrescine Degradation III,PXR/RXR Activati…
hsa-miR-1272	miR-1272 (miRNAs w/seed AUGAUGA)	0.000374	1.687	TargetScan Human	Moderate (predicted)	ENSG00000134884	ARGLU1	-0.48
hsa-miR-1272	miR-1272 (miRNAs w/seed AUGAUGA)	0.000374	1.687	TargetScan Human	Moderate (predicted)	ENSG00000145782	ATG12	-0.227	Autophagy,Sirtuin Signaling Pathway
hsa-miR-1272	miR-1272 (miRNAs w/seed AUGAUGA)	0.000374	1.687	TargetScan Human	Moderate (predicted)	ENSG00000119787	ATL2	-0.574
hsa-miR-1272	miR-1272 (miRNAs w/seed AUGAUGA)	0.000374	1.687	TargetScan Human	Moderate (predicted)	ENSG00000166896	ATP23	-0.831
hsa-miR-1272	miR-1272 (miRNAs w/seed AUGAUGA)	0.000374	1.687	TargetScan Human	Moderate (predicted)	ENSG00000075790	BCAP29	-0.438
hsa-miR-1272	miR-1272 (miRNAs w/seed AUGAUGA)	0.000374	1.687	TargetScan Human	Moderate (predicted)	ENSG00000135736	CCDC102A	-1.099
hsa-miR-1272	miR-1272 (miRNAs w/seed AUGAUGA)	0.000374	1.687	TargetScan Human	Moderate (predicted)	ENSG00000004468	CD38	-0.431
hsa-miR-1272	miR-1272 (miRNAs w/seed AUGAUGA)	0.000374	1.687	TargetScan Human	Moderate (predicted)	ENSG00000116791	CRYZ	-0.377
hsa-miR-1272	miR-1272 (miRNAs w/seed AUGAUGA)	0.000374	1.687	TargetScan Human	Moderate (predicted)	ENSG00000111012	CYP27B1	-1.357	1,25-dihydroxyvitamin D3 Biosynthesis,VDR/RXR Activation
hsa-miR-1272	miR-1272 (miRNAs w/seed AUGAUGA)	0.000374	1.687	TargetScan Human	Moderate (predicted)	ENSG00000106258	CYP3A5	-1.944	Acetone Degradation I (to Methylglyoxal),Bupropion Degradation,Estrogen Biosynthesis,Hepatic Cholestasis,LPS/IL-1 Mediated Inhibition of RXR Function,Melatonin Degradation I,Nicotine Degradation II,Nicotine Degradation III,PXR/RXR Activation,Superpathway of Melatonin Degradation,Xenobiotic Metabolism CAR Signaling Pathway,Xenobiotic Metabolism PXR Signaling Pathway,Xenobiotic Metabolism Signaling
hsa-miR-1272	miR-1272 (miRNAs w/seed AUGAUGA)	0.000374	1.687	TargetScan Human	High (predicted)	ENSG00000170946	DNAJC24	-0.407	Aldosterone Signaling in Epithelial Cells,Protein Ubiquitination Pathway
hsa-miR-1272	miR-1272 (miRNAs w/seed AUGAUGA)	0.000374	1.687	TargetScan Human	High (predicted)	ENSG00000158169	FANCC	-0.744	Hereditary Breast Cancer Signaling,Role of BRCA1 in DNA Damage Response,Role of PKR in Interferon Induction and Antiviral Response
hsa-miR-1272	miR-1272 (miRNAs w/seed AUGAUGA)	0.000374	1.687	TargetScan Human	Moderate (predicted)	ENSG00000138081	FBXO11	-0.342
hsa-miR-1272	miR-1272 (miRNAs w/seed AUGAUGA)	0.000374	1.687	TargetScan Human	Moderate (predicted)	ENSG00000164949	GEM	-1.993
hsa-miR-1272	miR-1272 (miRNAs w/seed AUGAUGA)	0.000374	1.687	TargetScan Human	Moderate (predicted)	ENSG00000115290	GRB14	-4.308	Angiopoietin Signaling
hsa-miR-1272	miR-1272 (miRNAs w/seed AUGAUGA)	0.000374	1.687	TargetScan Human	Moderate (predicted)	ENSG00000149196	HIKESHI	-0.283
hsa-miR-1272	miR-1272 (miRNAs w/seed AUGAUGA)	0.000374	1.687	TargetScan Human	Moderate (predicted)	ENSG00000146678	IGFBP1	-3.612	IGF-1 Signaling,PXR/RXR Activation,VDR/RXR Activation
hsa-miR-1272	miR-1272 (miRNAs w/seed AUGAUGA)	0.000374	1.687	TargetScan Human	Moderate (predicted)	ENSG00000134152	KATNBL1	-0.618
hsa-miR-1272	miR-1272 (miRNAs w/seed AUGAUGA)	0.000374	1.687	TargetScan Human	Moderate (predicted)	ENSG00000099337	KCNK6	-1.178
hsa-miR-1272	miR-1272 (miRNAs w/seed AUGAUGA)	0.000374	1.687	TargetScan Human	Moderate (predicted)	ENSG00000172954	LCLAT1	-1.056	CDP-diacylglycerol Biosynthesis I,Phosphatidylglycerol Biosynthesis II (Non-plastidic),Triacylglycerol Biosynthesis
hsa-miR-1272	miR-1272 (miRNAs w/seed AUGAUGA)	0.000374	1.687	TargetScan Human	Moderate (predicted)	ENSG00000010626	LRRC23	-0.47
hsa-miR-1272	miR-1272 (miRNAs w/seed AUGAUGA)	0.000374	1.687	TargetScan Human	Moderate (predicted)	ENSG00000108829	LRRC59	-0.392
hsa-miR-1272	miR-1272 (miRNAs w/seed AUGAUGA)	0.000374	1.687	TargetScan Human	Moderate (predicted)	ENSG00000172197	MBOAT1	-1.834
hsa-miR-1272	miR-1272 (miRNAs w/seed AUGAUGA)	0.000374	1.687	TargetScan Human	Moderate (predicted)	ENSG00000104490	NCALD	-1.649
hsa-miR-1272	miR-1272 (miRNAs w/seed AUGAUGA)	0.000374	1.687	TargetScan Human	Moderate (predicted)	ENSG00000055044	NOP58	-0.498
hsa-miR-1272	miR-1272 (miRNAs w/seed AUGAUGA)	0.000374	1.687	TargetScan Human	Moderate (predicted)	ENSG00000133636	NTS	-4.483	Neuroprotective Role of THOP1 in Alzheimer's Disease
hsa-miR-1272	miR-1272 (miRNAs w/seed AUGAUGA)	0.000374	1.687	TargetScan Human	Moderate (predicted)	ENSG00000122884	P4HA1	-0.532
hsa-miR-1272	miR-1272 (miRNAs w/seed AUGAUGA)	0.000374	1.687	TargetScan Human	Moderate (predicted)	ENSG00000198807	PAX9	-1.3
hsa-miR-1272	miR-1272 (miRNAs w/seed AUGAUGA)	0.000374	1.687	TargetScan Human	Moderate (predicted)	ENSG00000100410	PHF5A	-0.52
hsa-miR-1272	miR-1272 (miRNAs w/seed AUGAUGA)	0.000374	1.687	TargetScan Human	Moderate (predicted)	ENSG00000165195	PIGA	-1.114
hsa-miR-1272	miR-1272 (miRNAs w/seed AUGAUGA)	0.000374	1.687	TargetScan Human	Moderate (predicted)	ENSG00000132429	POPDC3	-0.61
hsa-miR-1272	miR-1272 (miRNAs w/seed AUGAUGA)	0.000374	1.687	TargetScan Human	Moderate (predicted)	ENSG00000135002	RFK	-0.19	Flavin Biosynthesis IV (Mammalian)
hsa-miR-1272	miR-1272 (miRNAs w/seed AUGAUGA)	0.000374	1.687	TargetScan Human	Moderate (predicted)	ENSG00000145248	SLC10A4	-1.172
hsa-miR-1272	miR-1272 (miRNAs w/seed AUGAUGA)	0.000374	1.687	TargetScan Human	Moderate (predicted)	ENSG00000119953	SMNDC1	-0.264
hsa-miR-1272	miR-1272 (miRNAs w/seed AUGAUGA)	0.000374	1.687	TargetScan Human	Moderate (predicted)	ENSG00000143977	SNRPG	-0.573	Systemic Lupus Erythematosus Signaling
hsa-miR-1272	miR-1272 (miRNAs w/seed AUGAUGA)	0.000374	1.687	TargetScan Human	Moderate (predicted)	ENSG00000134548	SPX	-4.883
hsa-miR-1272	miR-1272 (miRNAs w/seed AUGAUGA)	0.000374	1.687	TargetScan Human	High (predicted)	ENSG00000169908	TM4SF1	-1.861
hsa-miR-1272	miR-1272 (miRNAs w/seed AUGAUGA)	0.000374	1.687	TargetScan Human	High (predicted)	ENSG00000133112	TPT1	-0.676
hsa-miR-1272	miR-1272 (miRNAs w/seed AUGAUGA)	0.000374	1.687	TargetScan Human	Moderate (predicted)	ENSG00000205133	TRIQK	-0.607
hsa-miR-1272	miR-1272 (miRNAs w/seed AUGAUGA)	0.000374	1.687	TargetScan Human	Moderate (predicted)	ENSG00000103852	TTC23	-0.387
hsa-miR-1272	miR-1272 (miRNAs w/seed AUGAUGA)	0.000374	1.687	TargetScan Human	Moderate (predicted)	ENSG00000275835	TUBGCP5	-0.26
hsa-miR-1272	miR-1272 (miRNAs w/seed AUGAUGA)	0.000374	1.687	TargetScan Human	Moderate (predicted)	ENSG00000171928	TVP23B	-0.206
hsa-miR-1272	miR-1272 (miRNAs w/seed AUGAUGA)	0.000374	1.687	TargetScan Human	Moderate (predicted)	ENSG00000132549	VPS13B	-0.494
hsa-miR-1272	miR-1272 (miRNAs w/seed AUGAUGA)	0.000374	1.687	TargetScan Human	Moderate (predicted)	ENSG00000028116	VRK2	-0.884	ERK/MAPK Signaling
hsa-miR-1272	miR-1272 (miRNAs w/seed AUGAUGA)	0.000374	1.687	TargetScan Human	High (predicted)	ENSG00000174851	YIF1A	-0.255
hsa-miR-1293	miR-1293 (and other miRNAs w/seed GGGUGGU)	0.00223	1.744	TargetScan Human	Moderate (predicted)	ENSG00000107331	ABCA2	-0.399	Xenobiotic Metabolism General Signaling Pathway
hsa-miR-1293	miR-1293 (and other miRNAs w/seed GGGUGGU)	0.00223	1.744	TargetScan Human	Moderate (predicted)	ENSG00000114779	ABHD14B	-0.295
hsa-miR-1293	miR-1293 (and other miRNAs w/seed GGGUGGU)	0.00223	1.744	TargetScan Human	Moderate (predicted)	ENSG00000078124	ACER3	-0.255	Ceramide Degradation,Sphingosine and Sphingosine-1-phosphate Metabolism,Sphingosine-1-phosphate Signaling
hsa-miR-1293	miR-1293 (and other miRNAs w/seed GGGUGGU)	0.00223	1.744	TargetScan Human	Moderate (predicted)	ENSG00000130402	ACTN4	-0.339	Actin Cytoskeleton Signaling,Epithelial Adherens Junction Signaling,Germ Cell-Sertoli Cell Junction Signaling,ILK Signaling,Integrin Signaling,Leukocyte Extravasation Signaling,Macropinocytosis Signaling,Paxillin Signaling,Regulation of Cellular Mechanics by Calpain Protease,Remodeling of Epithelial Adherens Junctions,Sertoli Cell-Sertoli Cell Junction Signaling,VEGF Signaling
hsa-miR-1293	miR-1293 (and other miRNAs w/seed GGGUGGU)	0.00223	1.744	TargetScan Human	Moderate (predicted)	ENSG00000115170	ACVR1	-1.275	Cardiac Hypertrophy Signaling (Enhanced),Epithelial Adherens Junction Signaling,Factors Promoting Cardiogenesis in Vertebrates,FAT10 Cancer Signaling Pathway,Hepatic Fibrosis Signaling Pathway,Human Embryonic Stem Cell Pluripotency,Neuroinflammation Signaling Pathway,PPARα/RXRα Activation,Senescence Pathway,T Cell Exhaustion Signaling Pathway,TGF-β Signaling,Th1 and Th2 Activation Pathway,Th2 Pat…
hsa-miR-1293	miR-1293 (and other miRNAs w/seed GGGUGGU)	0.00223	1.744	TargetScan Human	Moderate (predicted)	ENSG00000128165	ADM2	-3.905
hsa-miR-1293	miR-1293 (and other miRNAs w/seed GGGUGGU)	0.00223	1.744	TargetScan Human	Moderate (predicted)	ENSG00000108602	ALDH3A1	-0.478	Aryl Hydrocarbon Receptor Signaling,Dopamine Degradation,Ethanol Degradation II,Ethanol Degradation IV,Fatty Acid α-oxidation,Histamine Degradation,LPS/IL-1 Mediated Inhibition of RXR Function,Noradrenaline and Adrenaline Degradation,Oxidative Ethanol Degradation III,Putrescine Degradation III,Serotonin Degradation,Tryptophan Degradation X (Mammalian, via Tryptamine),Xenobiotic Metabolism AHR Sig…
hsa-miR-1293	miR-1293 (and other miRNAs w/seed GGGUGGU)	0.00223	1.744	TargetScan Human	Moderate (predicted)	ENSG00000153107	ANAPC1	-0.426	Kinetochore Metaphase Signaling Pathway,Mitotic Roles of Polo-Like Kinase,Protein Kinase A Signaling,Protein Ubiquitination Pathway,Senescence Pathway
hsa-miR-1293	miR-1293 (and other miRNAs w/seed GGGUGGU)	0.00223	1.744	TargetScan Human	Moderate (predicted)	ENSG00000166839	ANKDD1A	-0.678
hsa-miR-1293	miR-1293 (and other miRNAs w/seed GGGUGGU)	0.00223	1.744	TargetScan Human	Moderate (predicted)	ENSG00000177119	ANO6	-0.665
hsa-miR-1293	miR-1293 (and other miRNAs w/seed GGGUGGU)	0.00223	1.744	TargetScan Human	Moderate (predicted)	ENSG00000136938	ANP32B	-0.711
hsa-miR-1293	miR-1293 (and other miRNAs w/seed GGGUGGU)	0.00223	1.744	TargetScan Human	Moderate (predicted)	ENSG00000164111	ANXA5	-0.446	Calcium Transport I,Osteoarthritis Pathway
hsa-miR-1293	miR-1293 (and other miRNAs w/seed GGGUGGU)	0.00223	1.744	TargetScan Human	Moderate (predicted)	ENSG00000100823	APEX1	-0.283	BER pathway,cAMP-mediated signaling,Cardiac Hypertrophy Signaling (Enhanced),Cardiac β-adrenergic Signaling,G-Protein Coupled Receptor Signaling,Granzyme A Signaling,Gustation Pathway,HIF1α Signaling,Protein Kinase A Signaling,Relaxin Signaling,Sirtuin Signaling Pathway,tRNA Splicing
hsa-miR-1293	miR-1293 (and other miRNAs w/seed GGGUGGU)	0.00223	1.744	TargetScan Human	Moderate (predicted)	ENSG00000175220	ARHGAP1	-0.189	Leukocyte Extravasation Signaling,RhoA Signaling,RhoGDI Signaling,Semaphorin Signaling in Neurons
hsa-miR-1293	miR-1293 (and other miRNAs w/seed GGGUGGU)	0.00223	1.744	TargetScan Human	Moderate (predicted)	ENSG00000141522	ARHGDIA	-0.59	Regulation of Actin-based Motility by Rho,RhoGDI Signaling,Sumoylation Pathway
hsa-miR-1293	miR-1293 (and other miRNAs w/seed GGGUGGU)	0.00223	1.744	TargetScan Human	Moderate (predicted)	ENSG00000076928	ARHGEF1	-1.165	Actin Cytoskeleton Signaling,Breast Cancer Regulation by Stathmin1,Gα12/13 Signaling,Molecular Mechanisms of Cancer,Phospholipase C Signaling,Reelin Signaling in Neurons,RhoA Signaling,RhoGDI Signaling,Signaling by Rho Family GTPases,Thrombin Signaling
hsa-miR-1293	miR-1293 (and other miRNAs w/seed GGGUGGU)	0.00223	1.744	TargetScan Human	Moderate (predicted)	ENSG00000125449	ARMC7	-0.367
hsa-miR-1293	miR-1293 (and other miRNAs w/seed GGGUGGU)	0.00223	1.744	TargetScan Human	High (predicted)	ENSG00000034533	ASTE1	-0.655
hsa-miR-1293	miR-1293 (and other miRNAs w/seed GGGUGGU)	0.00223	1.744	TargetScan Human	Moderate (predicted)	ENSG00000107669	ATE1	-1.113
hsa-miR-1293	miR-1293 (and other miRNAs w/seed GGGUGGU)	0.00223	1.744	TargetScan Human	Moderate (predicted)	ENSG00000103126	AXIN1	-0.335	Basal Cell Carcinoma Signaling,Colorectal Cancer Metastasis Signaling,Endometrial Cancer Signaling,Ephrin B Signaling,Ephrin Receptor Signaling,Factors Promoting Cardiogenesis in Vertebrates,Germ Cell-Sertoli Cell Junction Signaling,Glioblastoma Multiforme Signaling,Hepatic Fibrosis Signaling Pathway,Human Embryonic Stem Cell Pluripotency,Molecular Mechanisms of Cancer,Mouse Embryonic Stem Cell P…
hsa-miR-1293	miR-1293 (and other miRNAs w/seed GGGUGGU)	0.00223	1.744	TargetScan Human	Moderate (predicted)	ENSG00000136881	BAAT	-7.517	Bile Acid Biosynthesis, Neutral Pathway,FXR/RXR Activation
hsa-miR-1293	miR-1293 (and other miRNAs w/seed GGGUGGU)	0.00223	1.744	TargetScan Human	Moderate (predicted)	ENSG00000060982	BCAT1	-4.407	Isoleucine Degradation I,Leucine Degradation I,Valine Degradation I
hsa-miR-1293	miR-1293 (and other miRNAs w/seed GGGUGGU)	0.00223	1.744	TargetScan Human	High (predicted)	ENSG00000166780	BMERB1	-0.29
hsa-miR-1293	miR-1293 (and other miRNAs w/seed GGGUGGU)	0.00223	1.744	TargetScan Human	High (predicted)	ENSG00000188493	C19orf54	-0.462
hsa-miR-1293	miR-1293 (and other miRNAs w/seed GGGUGGU)	0.00223	1.744	TargetScan Human	Moderate (predicted)	ENSG00000168887	C2orf68	-0.603
hsa-miR-1293	miR-1293 (and other miRNAs w/seed GGGUGGU)	0.00223	1.744	TargetScan Human	High (predicted)	ENSG00000188959	C9orf152	-4.193
hsa-miR-1293	miR-1293 (and other miRNAs w/seed GGGUGGU)	0.00223	1.744	TargetScan Human	Moderate (predicted)	ENSG00000196557	CACNA1H	-3.954	Androgen Signaling,Calcium Signaling,CCR5 Signaling in Macrophages,Corticotropin Releasing Hormone Signaling,CREB Signaling in Neurons,Endocannabinoid Neuronal Synapse Pathway,FcγRIIB Signaling in B Lymphocytes,G Beta Gamma Signaling,GABA Receptor Signaling,GNRH Signaling,GPCR-Mediated Nutrient Sensing in Enteroendocrine Cells,Gustation Pathway,Insulin Secretion Signaling Pathway,Netrin Signaling…
hsa-miR-1293	miR-1293 (and other miRNAs w/seed GGGUGGU)	0.00223	1.744	TargetScan Human	High (predicted)	ENSG00000172137	CALB2	-0.958	Neuroinflammation Signaling Pathway
hsa-miR-1293	miR-1293 (and other miRNAs w/seed GGGUGGU)	0.00223	1.744	TargetScan Human	Moderate (predicted)	ENSG00000108509	CAMTA2	-0.572
hsa-miR-1293	miR-1293 (and other miRNAs w/seed GGGUGGU)	0.00223	1.744	TargetScan Human	High (predicted)	ENSG00000141519	CCDC40	-0.628
hsa-miR-1293	miR-1293 (and other miRNAs w/seed GGGUGGU)	0.00223	1.744	TargetScan Human	Moderate (predicted)	ENSG00000177697	CD151	-0.294
hsa-miR-1293	miR-1293 (and other miRNAs w/seed GGGUGGU)	0.00223	1.744	TargetScan Human	Moderate (predicted)	ENSG00000113361	CDH6	-1.271	Gα12/13 Signaling,RhoGDI Signaling,Signaling by Rho Family GTPases,Synaptogenesis Signaling Pathway
hsa-miR-1293	miR-1293 (and other miRNAs w/seed GGGUGGU)	0.00223	1.744	TargetScan Human	Moderate (predicted)	ENSG00000109089	CDR2L	-1.092
hsa-miR-1293	miR-1293 (and other miRNAs w/seed GGGUGGU)	0.00223	1.744	TargetScan Human	Moderate (predicted)	ENSG00000128965	CHAC1	-2.318
hsa-miR-1293	miR-1293 (and other miRNAs w/seed GGGUGGU)	0.00223	1.744	TargetScan Human	High (predicted)	ENSG00000125611	CHCHD5	-0.866
hsa-miR-1293	miR-1293 (and other miRNAs w/seed GGGUGGU)	0.00223	1.744	TargetScan Human	High (predicted)	ENSG00000136425	CIB2	-1.049
hsa-miR-1293	miR-1293 (and other miRNAs w/seed GGGUGGU)	0.00223	1.744	TargetScan Human	Moderate (predicted)	ENSG00000074054	CLASP1	-1.066
hsa-miR-1293	miR-1293 (and other miRNAs w/seed GGGUGGU)	0.00223	1.744	TargetScan Human	Moderate (predicted)	ENSG00000111481	COPZ1	-0.411	Caveolar-mediated Endocytosis Signaling
hsa-miR-1293	miR-1293 (and other miRNAs w/seed GGGUGGU)	0.00223	1.744	TargetScan Human	Moderate (predicted)	ENSG00000149532	CPSF7	-0.705
hsa-miR-1293	miR-1293 (and other miRNAs w/seed GGGUGGU)	0.00223	1.744	TargetScan Human	Moderate (predicted)	ENSG00000182809	CRIP2	-0.612
hsa-miR-1293	miR-1293 (and other miRNAs w/seed GGGUGGU)	0.00223	1.744	TargetScan Human	Moderate (predicted)	ENSG00000121671	CRY2	-0.436	Circadian Rhythm Signaling
hsa-miR-1293	miR-1293 (and other miRNAs w/seed GGGUGGU)	0.00223	1.744	TargetScan Human	Moderate (predicted)	ENSG00000159176	CSRP1	-0.348
hsa-miR-1293	miR-1293 (and other miRNAs w/seed GGGUGGU)	0.00223	1.744	TargetScan Human	High (predicted)	ENSG00000170373	CST1	-2.262
hsa-miR-1293	miR-1293 (and other miRNAs w/seed GGGUGGU)	0.00223	1.744	TargetScan Human	High (predicted)	ENSG00000101441	CST4	-2.906
hsa-miR-1293	miR-1293 (and other miRNAs w/seed GGGUGGU)	0.00223	1.744	TargetScan Human	High (predicted)	ENSG00000168772	CXXC4	-4.316
hsa-miR-1293	miR-1293 (and other miRNAs w/seed GGGUGGU)	0.00223	1.744	TargetScan Human	Moderate (predicted)	ENSG00000185163	DDX51	-0.266
hsa-miR-1293	miR-1293 (and other miRNAs w/seed GGGUGGU)	0.00223	1.744	TargetScan Human	Moderate (predicted)	ENSG00000148719	DNAJB12	-0.307	Aldosterone Signaling in Epithelial Cells,NRF2-mediated Oxidative Stress Response,Protein Ubiquitination Pathway
hsa-miR-1293	miR-1293 (and other miRNAs w/seed GGGUGGU)	0.00223	1.744	TargetScan Human	High (predicted)	ENSG00000110011	DNAJC4	-0.47	Aldosterone Signaling in Epithelial Cells,NRF2-mediated Oxidative Stress Response,Protein Ubiquitination Pathway
hsa-miR-1293	miR-1293 (and other miRNAs w/seed GGGUGGU)	0.00223	1.744	TargetScan Human	Moderate (predicted)	ENSG00000178904	DPY19L3	-0.354
hsa-miR-1293	miR-1293 (and other miRNAs w/seed GGGUGGU)	0.00223	1.744	TargetScan Human	High (predicted)	ENSG00000165169	DYNLT3	-0.74
hsa-miR-1293	miR-1293 (and other miRNAs w/seed GGGUGGU)	0.00223	1.744	TargetScan Human	Moderate (predicted)	ENSG00000151617	EDNRA	-2.391	Breast Cancer Regulation by Stathmin1,Cardiac Hypertrophy Signaling (Enhanced),Endothelin-1 Signaling,Hepatic Fibrosis / Hepatic Stellate Cell Activation,Hepatic Fibrosis Signaling Pathway,Ovarian Cancer Signaling
hsa-miR-1293	miR-1293 (and other miRNAs w/seed GGGUGGU)	0.00223	1.744	TargetScan Human	High (predicted)	ENSG00000123427	EEF1AKMT3	-0.623	Cysteine Biosynthesis III (mammalia),Methionine Degradation I (to Homocysteine),Superpathway of Methionine Degradation
hsa-miR-1293	miR-1293 (and other miRNAs w/seed GGGUGGU)	0.00223	1.744	TargetScan Human	Moderate (predicted)	ENSG00000103319	EEF2K	-0.776	AMPK Signaling,p38 MAPK Signaling,p70S6K Signaling
hsa-miR-1293	miR-1293 (and other miRNAs w/seed GGGUGGU)	0.00223	1.744	TargetScan Human	Moderate (predicted)	ENSG00000115504	EHBP1	-1.436
hsa-miR-1293	miR-1293 (and other miRNAs w/seed GGGUGGU)	0.00223	1.744	TargetScan Human	Moderate (predicted)	ENSG00000187840	EIF4EBP1	-2.596	Acute Myeloid Leukemia Signaling,AMPK Signaling,Cardiac Hypertrophy Signaling (Enhanced),ERK/MAPK Signaling,Estrogen Receptor Signaling,FLT3 Signaling in Hematopoietic Progenitor Cells,HIF1α Signaling,IL-8 Signaling,Insulin Receptor Signaling,Insulin Secretion Signaling Pathway,mTOR Signaling,PI3K/AKT Signaling,Regulation of eIF4 and p70S6K Signaling,Senescence Pathway,Synaptogenesis Signaling Pa…
hsa-miR-1293	miR-1293 (and other miRNAs w/seed GGGUGGU)	0.00223	1.744	TargetScan Human	Moderate (predicted)	ENSG00000132507	EIF5A	-0.277	Hypusine Biosynthesis
hsa-miR-1293	miR-1293 (and other miRNAs w/seed GGGUGGU)	0.00223	1.744	TargetScan Human	High (predicted)	ENSG00000166897	ELFN2	-0.542
hsa-miR-1293	miR-1293 (and other miRNAs w/seed GGGUGGU)	0.00223	1.744	TargetScan Human	Moderate (predicted)	ENSG00000155849	ELMO1	-3.397	CXCR4 Signaling
hsa-miR-1293	miR-1293 (and other miRNAs w/seed GGGUGGU)	0.00223	1.744	TargetScan Human	Moderate (predicted)	ENSG00000170291	ELP5	-0.656
hsa-miR-1293	miR-1293 (and other miRNAs w/seed GGGUGGU)	0.00223	1.744	TargetScan Human	Moderate (predicted)	ENSG00000213853	EMP2	-1.569
hsa-miR-1293	miR-1293 (and other miRNAs w/seed GGGUGGU)	0.00223	1.744	TargetScan Human	Moderate (predicted)	ENSG00000132199	ENOSF1	-0.308
hsa-miR-1293	miR-1293 (and other miRNAs w/seed GGGUGGU)	0.00223	1.744	TargetScan Human	High (predicted)	ENSG00000054179	ENTPD2	-4.471	Pyrimidine Ribonucleotides De Novo Biosynthesis,Pyrimidine Ribonucleotides Interconversion
hsa-miR-1293	miR-1293 (and other miRNAs w/seed GGGUGGU)	0.00223	1.744	TargetScan Human	Moderate (predicted)	ENSG00000167880	EVPL	-0.318
hsa-miR-1293	miR-1293 (and other miRNAs w/seed GGGUGGU)	0.00223	1.744	TargetScan Human	Moderate (predicted)	ENSG00000077348	EXOSC5	-1.536	Inhibition of ARE-Mediated mRNA Degradation Pathway
hsa-miR-1293	miR-1293 (and other miRNAs w/seed GGGUGGU)	0.00223	1.744	TargetScan Human	Moderate (predicted)	ENSG00000154319	FAM167A	-2.497
hsa-miR-1293	miR-1293 (and other miRNAs w/seed GGGUGGU)	0.00223	1.744	TargetScan Human	Moderate (predicted)	ENSG00000105523	FAM83E	-3.509
hsa-miR-1293	miR-1293 (and other miRNAs w/seed GGGUGGU)	0.00223	1.744	TargetScan Human	Moderate (predicted)	ENSG00000179943	FIZ1	-0.752
hsa-miR-1293	miR-1293 (and other miRNAs w/seed GGGUGGU)	0.00223	1.744	TargetScan Human	Moderate (predicted)	ENSG00000141756	FKBP10	-0.345
hsa-miR-1293	miR-1293 (and other miRNAs w/seed GGGUGGU)	0.00223	1.744	TargetScan Human	Moderate (predicted)	ENSG00000004478	FKBP4	-0.324	Glucocorticoid Receptor Signaling
hsa-miR-1293	miR-1293 (and other miRNAs w/seed GGGUGGU)	0.00223	1.744	TargetScan Human	Moderate (predicted)	ENSG00000137166	FOXP4	-0.994
hsa-miR-1293	miR-1293 (and other miRNAs w/seed GGGUGGU)	0.00223	1.744	TargetScan Human	Moderate (predicted)	ENSG00000140564	FURIN	-0.326	Insulin Secretion Signaling Pathway,Mitochondrial Dysfunction,Notch Signaling
hsa-miR-1293	miR-1293 (and other miRNAs w/seed GGGUGGU)	0.00223	1.744	TargetScan Human	Moderate (predicted)	ENSG00000164930	FZD6	-0.276	Adipogenesis pathway,Axonal Guidance Signaling,Basal Cell Carcinoma Signaling,Breast Cancer Regulation by Stathmin1,Cardiac Hypertrophy Signaling (Enhanced),Colorectal Cancer Metastasis Signaling,Factors Promoting Cardiogenesis in Vertebrates,Glioblastoma Multiforme Signaling,Hepatic Fibrosis Signaling Pathway,Human Embryonic Stem Cell Pluripotency,Molecular Mechanisms of Cancer,Mouse Embryonic S…
hsa-miR-1293	miR-1293 (and other miRNAs w/seed GGGUGGU)	0.00223	1.744	TargetScan Human	Moderate (predicted)	ENSG00000186297	GABRA5	-0.336	GABA Receptor Signaling,Neuroinflammation Signaling Pathway
hsa-miR-1293	miR-1293 (and other miRNAs w/seed GGGUGGU)	0.00223	1.744	TargetScan Human	Moderate (predicted)	ENSG00000167699	GLOD4	-0.301
hsa-miR-1293	miR-1293 (and other miRNAs w/seed GGGUGGU)	0.00223	1.744	TargetScan Human	Moderate (predicted)	ENSG00000181218	H2AW	-0.708
hsa-miR-1293	miR-1293 (and other miRNAs w/seed GGGUGGU)	0.00223	1.744	TargetScan Human	Moderate (predicted)	ENSG00000179111	HES7	-0.658	Notch Signaling
hsa-miR-1293	miR-1293 (and other miRNAs w/seed GGGUGGU)	0.00223	1.744	TargetScan Human	Moderate (predicted)	ENSG00000167861	HID1	-0.821
hsa-miR-1293	miR-1293 (and other miRNAs w/seed GGGUGGU)	0.00223	1.744	TargetScan Human	High (predicted)	ENSG00000064393	HIPK2	-0.919	Cell Cycle: G2/M DNA Damage Checkpoint Regulation,Molecular Mechanisms of Cancer,p53 Signaling,Senescence Pathway
hsa-miR-1293	miR-1293 (and other miRNAs w/seed GGGUGGU)	0.00223	1.744	TargetScan Human	Moderate (predicted)	ENSG00000137309	HMGA1	-1.151	IL-4 Signaling,iNOS Signaling
hsa-miR-1293	miR-1293 (and other miRNAs w/seed GGGUGGU)	0.00223	1.744	TargetScan Human	Moderate (predicted)	ENSG00000149948	HMGA2	-6.395	Regulation Of The Epithelial Mesenchymal Transition By Growth Factors Pathway,Regulation of the Epithelial-Mesenchymal Transition Pathway
hsa-miR-1293	miR-1293 (and other miRNAs w/seed GGGUGGU)	0.00223	1.744	TargetScan Human	Moderate (predicted)	ENSG00000164749	HNF4G	-1.004
hsa-miR-1293	miR-1293 (and other miRNAs w/seed GGGUGGU)	0.00223	1.744	TargetScan Human	Moderate (predicted)	ENSG00000121905	HPCA	-1.711
hsa-miR-1293	miR-1293 (and other miRNAs w/seed GGGUGGU)	0.00223	1.744	TargetScan Human	Moderate (predicted)	ENSG00000163362	INAVA	-0.481
hsa-miR-1293	miR-1293 (and other miRNAs w/seed GGGUGGU)	0.00223	1.744	TargetScan Human	Moderate (predicted)	ENSG00000138614	INTS14	-0.298
hsa-miR-1293	miR-1293 (and other miRNAs w/seed GGGUGGU)	0.00223	1.744	TargetScan Human	High (predicted)	ENSG00000124313	IQSEC2	-0.259
hsa-miR-1293	miR-1293 (and other miRNAs w/seed GGGUGGU)	0.00223	1.744	TargetScan Human	High (predicted)	ENSG00000170604	IRF2BP1	-0.578
hsa-miR-1293	miR-1293 (and other miRNAs w/seed GGGUGGU)	0.00223	1.744	TargetScan Human	Moderate (predicted)	ENSG00000140044	JDP2	-1.558
hsa-miR-1293	miR-1293 (and other miRNAs w/seed GGGUGGU)	0.00223	1.744	TargetScan Human	Moderate (predicted)	ENSG00000169926	KLF13	-0.847
hsa-miR-1293	miR-1293 (and other miRNAs w/seed GGGUGGU)	0.00223	1.744	TargetScan Human	Moderate (predicted)	ENSG00000133424	LARGE1	-0.831	Melatonin Degradation I,Nicotine Degradation II,Nicotine Degradation III,Serotonin Degradation,Superpathway of Melatonin Degradation,Thyroid Hormone Metabolism II (via Conjugation and/or Degradation)
hsa-miR-1293	miR-1293 (and other miRNAs w/seed GGGUGGU)	0.00223	1.744	TargetScan Human	Moderate (predicted)	ENSG00000179528	LBX2	-1.764
hsa-miR-1293	miR-1293 (and other miRNAs w/seed GGGUGGU)	0.00223	1.744	TargetScan Human	Moderate (predicted)	ENSG00000050426	LETMD1	-0.442
hsa-miR-1293	miR-1293 (and other miRNAs w/seed GGGUGGU)	0.00223	1.744	TargetScan Human	High (predicted)	ENSG00000107902	LHPP	-1.533
hsa-miR-1293	miR-1293 (and other miRNAs w/seed GGGUGGU)	0.00223	1.744	TargetScan Human	Moderate (predicted)	ENSG00000106683	LIMK1	-0.282	Actin Cytoskeleton Signaling,Axonal Guidance Signaling,CCR3 Signaling in Eosinophils,Cdc42 Signaling,Chemokine Signaling,Death Receptor Signaling,Ephrin A Signaling,Ephrin B Signaling,Ephrin Receptor Signaling,Estrogen Receptor Signaling,Germ Cell-Sertoli Cell Junction Signaling,IL-8 Signaling,Natural Killer Cell Signaling,PAK Signaling,Pyridoxal 5'-phosphate Salvage Pathway,Rac Signaling,Reelin …
hsa-miR-1293	miR-1293 (and other miRNAs w/seed GGGUGGU)	0.00223	1.744	TargetScan Human	High (predicted)	ENSG00000169756	LIMS1	-0.443	ILK Signaling,Integrin Signaling,PI3K/AKT Signaling
hsa-miR-1293	miR-1293 (and other miRNAs w/seed GGGUGGU)	0.00223	1.744	TargetScan Human	Moderate (predicted)	ENSG00000136141	LRCH1	-0.632
hsa-miR-1293	miR-1293 (and other miRNAs w/seed GGGUGGU)	0.00223	1.744	TargetScan Human	Moderate (predicted)	ENSG00000144063	MALL	-0.982
hsa-miR-1293	miR-1293 (and other miRNAs w/seed GGGUGGU)	0.00223	1.744	TargetScan Human	High (predicted)	ENSG00000069956	MAPK6	-0.146	Adrenomedullin signaling pathway,Apelin Adipocyte Signaling Pathway,Apelin Cardiomyocyte Signaling Pathway,CDK5 Signaling,Endocannabinoid Developing Neuron Pathway,Endocannabinoid Neuronal Synapse Pathway,Endothelin-1 Signaling,Inhibition of ARE-Mediated mRNA Degradation Pathway,Neuroinflammation Signaling Pathway,Opioid Signaling Pathway,Pyridoxal 5'-phosphate Salvage Pathway,Salvage Pathways of…
hsa-miR-1293	miR-1293 (and other miRNAs w/seed GGGUGGU)	0.00223	1.744	TargetScan Human	Moderate (predicted)	ENSG00000138834	MAPK8IP3	-0.474	Reelin Signaling in Neurons,SAPK/JNK Signaling
hsa-miR-1293	miR-1293 (and other miRNAs w/seed GGGUGGU)	0.00223	1.744	TargetScan Human	Moderate (predicted)	ENSG00000166974	MAPRE2	-0.627	Remodeling of Epithelial Adherens Junctions
hsa-miR-1293	miR-1293 (and other miRNAs w/seed GGGUGGU)	0.00223	1.744	TargetScan Human	Moderate (predicted)	ENSG00000198125	MB	-0.398
hsa-miR-1293	miR-1293 (and other miRNAs w/seed GGGUGGU)	0.00223	1.744	TargetScan Human	Moderate (predicted)	ENSG00000156026	MCU	-1.321	Calcium Signaling,Estrogen Receptor Signaling,Senescence Pathway
hsa-miR-1293	miR-1293 (and other miRNAs w/seed GGGUGGU)	0.00223	1.744	TargetScan Human	High (predicted)	ENSG00000198625	MDM4	-0.378	ATM Signaling,Cell Cycle: G2/M DNA Damage Checkpoint Regulation,p53 Signaling
hsa-miR-1293	miR-1293 (and other miRNAs w/seed GGGUGGU)	0.00223	1.744	TargetScan Human	Moderate (predicted)	ENSG00000123066	MED13L	-0.179	Estrogen Receptor Signaling
hsa-miR-1293	miR-1293 (and other miRNAs w/seed GGGUGGU)	0.00223	1.744	TargetScan Human	Moderate (predicted)	ENSG00000156603	MED19	-0.912
hsa-miR-1293	miR-1293 (and other miRNAs w/seed GGGUGGU)	0.00223	1.744	TargetScan Human	Moderate (predicted)	ENSG00000130731	METTL26	-0.364
hsa-miR-1293	miR-1293 (and other miRNAs w/seed GGGUGGU)	0.00223	1.744	TargetScan Human	Moderate (predicted)	ENSG00000170439	METTL7B	-2.136
hsa-miR-1293	miR-1293 (and other miRNAs w/seed GGGUGGU)	0.00223	1.744	TargetScan Human	Moderate (predicted)	ENSG00000074416	MGLL	-2.866	Endocannabinoid Developing Neuron Pathway,Endocannabinoid Neuronal Synapse Pathway,Triacylglycerol Degradation
hsa-miR-1293	miR-1293 (and other miRNAs w/seed GGGUGGU)	0.00223	1.744	TargetScan Human	High (predicted)	ENSG00000107745	MICU1	-0.246	Calcium Signaling
hsa-miR-1293	miR-1293 (and other miRNAs w/seed GGGUGGU)	0.00223	1.744	TargetScan Human	Moderate (predicted)	ENSG00000100253	MIOX	-5.264
hsa-miR-1293	miR-1293 (and other miRNAs w/seed GGGUGGU)	0.00223	1.744	TargetScan Human	High (predicted)	ENSG00000141854	MISP3	-0.842
hsa-miR-1293	miR-1293 (and other miRNAs w/seed GGGUGGU)	0.00223	1.744	TargetScan Human	Moderate (predicted)	ENSG00000009950	MLXIPL	-1.065	FXR/RXR Activation,LXR/RXR Activation
hsa-miR-1293	miR-1293 (and other miRNAs w/seed GGGUGGU)	0.00223	1.744	TargetScan Human	Moderate (predicted)	ENSG00000157227	MMP14	-2.275	Agranulocyte Adhesion and Diapedesis,Axonal Guidance Signaling,Bladder Cancer Signaling,Colorectal Cancer Metastasis Signaling,Estrogen Receptor Signaling,Granulocyte Adhesion and Diapedesis,HIF1α Signaling,HOTAIR Regulatory Pathway,Inhibition of Matrix Metalloproteases,Leukocyte Extravasation Signaling,Role of Osteoblasts, Osteoclasts and Chondrocytes in Rheumatoid Arthritis
hsa-miR-1293	miR-1293 (and other miRNAs w/seed GGGUGGU)	0.00223	1.744	TargetScan Human	High (predicted)	ENSG00000135324	MRAP2	-2.268
hsa-miR-1293	miR-1293 (and other miRNAs w/seed GGGUGGU)	0.00223	1.744	TargetScan Human	High (predicted)	ENSG00000180992	MRPL14	-0.337
hsa-miR-1293	miR-1293 (and other miRNAs w/seed GGGUGGU)	0.00223	1.744	TargetScan Human	Moderate (predicted)	ENSG00000120458	MSANTD2	-0.647
hsa-miR-1293	miR-1293 (and other miRNAs w/seed GGGUGGU)	0.00223	1.744	TargetScan Human	Moderate (predicted)	ENSG00000147065	MSN	-0.145	Actin Cytoskeleton Signaling,Agranulocyte Adhesion and Diapedesis,Granulocyte Adhesion and Diapedesis,Leukocyte Extravasation Signaling,RhoA Signaling,RhoGDI Signaling,Signaling by Rho Family GTPases,Systemic Lupus Erythematosus In T Cell Signaling Pathway
hsa-miR-1293	miR-1293 (and other miRNAs w/seed GGGUGGU)	0.00223	1.744	TargetScan Human	Moderate (predicted)	ENSG00000101335	MYL9	-2.015	Actin Cytoskeleton Signaling,Agranulocyte Adhesion and Diapedesis,Apelin Cardiomyocyte Signaling Pathway,Axonal Guidance Signaling,Calcium Signaling,Cardiac Hypertrophy Signaling,Cdc42 Signaling,Cellular Effects of Sildenafil (Viagra),CXCR4 Signaling,Epithelial Adherens Junction Signaling,Estrogen Receptor Signaling,Gα12/13 Signaling,Hepatic Fibrosis / Hepatic Stellate Cell Activation,Hepatic Fib…
hsa-miR-1293	miR-1293 (and other miRNAs w/seed GGGUGGU)	0.00223	1.744	TargetScan Human	Moderate (predicted)	ENSG00000197879	MYO1C	-0.567
hsa-miR-1293	miR-1293 (and other miRNAs w/seed GGGUGGU)	0.00223	1.744	TargetScan Human	Moderate (predicted)	ENSG00000164976	MYORG	-1.904
hsa-miR-1293	miR-1293 (and other miRNAs w/seed GGGUGGU)	0.00223	1.744	TargetScan Human	High (predicted)	ENSG00000141562	NARF	-0.285
hsa-miR-1293	miR-1293 (and other miRNAs w/seed GGGUGGU)	0.00223	1.744	TargetScan Human	Moderate (predicted)	ENSG00000090971	NAT14	-0.783
hsa-miR-1293	miR-1293 (and other miRNAs w/seed GGGUGGU)	0.00223	1.744	TargetScan Human	Moderate (predicted)	ENSG00000145912	NHP2	-0.244
hsa-miR-1293	miR-1293 (and other miRNAs w/seed GGGUGGU)	0.00223	1.744	TargetScan Human	High (predicted)	ENSG00000103202	NME4	-0.203	Pyrimidine Deoxyribonucleotides De Novo Biosynthesis I,Pyrimidine Ribonucleotides De Novo Biosynthesis,Pyrimidine Ribonucleotides Interconversion,Salvage Pathways of Pyrimidine Ribonucleotides
hsa-miR-1293	miR-1293 (and other miRNAs w/seed GGGUGGU)	0.00223	1.744	TargetScan Human	Moderate (predicted)	ENSG00000141101	NOB1	-0.796
hsa-miR-1293	miR-1293 (and other miRNAs w/seed GGGUGGU)	0.00223	1.744	TargetScan Human	Moderate (predicted)	ENSG00000181163	NPM1	-0.471	Coronavirus Pathogenesis Pathway,Hereditary Breast Cancer Signaling,Role of p14/p19ARF in Tumor Suppression,Role of PKR in Interferon Induction and Antiviral Response
hsa-miR-1293	miR-1293 (and other miRNAs w/seed GGGUGGU)	0.00223	1.744	TargetScan Human	Moderate (predicted)	ENSG00000131408	NR1H2	-0.65	LPS/IL-1 Mediated Inhibition of RXR Function,LXR/RXR Activation,Sirtuin Signaling Pathway,Xenobiotic Metabolism General Signaling Pathway
hsa-miR-1293	miR-1293 (and other miRNAs w/seed GGGUGGU)	0.00223	1.744	TargetScan Human	Moderate (predicted)	ENSG00000168268	NT5DC2	-0.536
hsa-miR-1293	miR-1293 (and other miRNAs w/seed GGGUGGU)	0.00223	1.744	TargetScan Human	High (predicted)	ENSG00000090273	NUDC	-0.199
hsa-miR-1293	miR-1293 (and other miRNAs w/seed GGGUGGU)	0.00223	1.744	TargetScan Human	Moderate (predicted)	ENSG00000105245	NUMBL	-1.524	Notch Signaling
hsa-miR-1293	miR-1293 (and other miRNAs w/seed GGGUGGU)	0.00223	1.744	TargetScan Human	Moderate (predicted)	ENSG00000213024	NUP62	-0.191
hsa-miR-1293	miR-1293 (and other miRNAs w/seed GGGUGGU)	0.00223	1.744	TargetScan Human	Moderate (predicted)	ENSG00000105088	OLFM2	-0.715
hsa-miR-1293	miR-1293 (and other miRNAs w/seed GGGUGGU)	0.00223	1.744	TargetScan Human	Moderate (predicted)	ENSG00000021762	OSBPL5	-0.358
hsa-miR-1293	miR-1293 (and other miRNAs w/seed GGGUGGU)	0.00223	1.744	TargetScan Human	Moderate (predicted)	ENSG00000124507	PACSIN1	-3.766	Huntington's Disease Signaling
hsa-miR-1293	miR-1293 (and other miRNAs w/seed GGGUGGU)	0.00223	1.744	TargetScan Human	High (predicted)	ENSG00000197111	PCBP2	-0.705
hsa-miR-1293	miR-1293 (and other miRNAs w/seed GGGUGGU)	0.00223	1.744	TargetScan Human	Moderate (predicted)	ENSG00000141179	PCTP	-0.542
hsa-miR-1293	miR-1293 (and other miRNAs w/seed GGGUGGU)	0.00223	1.744	TargetScan Human	High (predicted)	ENSG00000132326	PER2	-0.613	Adipogenesis pathway,Circadian Rhythm Signaling
hsa-miR-1293	miR-1293 (and other miRNAs w/seed GGGUGGU)	0.00223	1.744	TargetScan Human	Moderate (predicted)	ENSG00000161395	PGAP3	-0.287
hsa-miR-1293	miR-1293 (and other miRNAs w/seed GGGUGGU)	0.00223	1.744	TargetScan Human	Moderate (predicted)	ENSG00000165152	PGAP4	-1.296
hsa-miR-1293	miR-1293 (and other miRNAs w/seed GGGUGGU)	0.00223	1.744	TargetScan Human	Moderate (predicted)	ENSG00000172943	PHF8	-0.328
hsa-miR-1293	miR-1293 (and other miRNAs w/seed GGGUGGU)	0.00223	1.744	TargetScan Human	Moderate (predicted)	ENSG00000092621	PHGDH	-5.134	Serine Biosynthesis,Superpathway of Serine and Glycine Biosynthesis I
hsa-miR-1293	miR-1293 (and other miRNAs w/seed GGGUGGU)	0.00223	1.744	TargetScan Human	Moderate (predicted)	ENSG00000108474	PIGL	-0.694
hsa-miR-1293	miR-1293 (and other miRNAs w/seed GGGUGGU)	0.00223	1.744	TargetScan Human	Moderate (predicted)	ENSG00000143442	POGZ	-0.316
hsa-miR-1293	miR-1293 (and other miRNAs w/seed GGGUGGU)	0.00223	1.744	TargetScan Human	High (predicted)	ENSG00000175482	POLD4	-0.49	NER Pathway
hsa-miR-1293	miR-1293 (and other miRNAs w/seed GGGUGGU)	0.00223	1.744	TargetScan Human	Moderate (predicted)	ENSG00000132170	PPARG	-0.523	Adipogenesis pathway,Adrenomedullin signaling pathway,ERK/MAPK Signaling,FXR/RXR Activation,Hepatic Fibrosis Signaling Pathway,IL-12 Signaling and Production in Macrophages,Osteoarthritis Pathway,PEDF Signaling,Polyamine Regulation in Colon Cancer,PPAR Signaling,Sirtuin Signaling Pathway,Type II Diabetes Mellitus Signaling,Unfolded protein response,White Adipose Tissue Browning Pathway
hsa-miR-1293	miR-1293 (and other miRNAs w/seed GGGUGGU)	0.00223	1.744	TargetScan Human	Moderate (predicted)	ENSG00000235194	PPP1R3E	-0.816
hsa-miR-1293	miR-1293 (and other miRNAs w/seed GGGUGGU)	0.00223	1.744	TargetScan Human	High (predicted)	ENSG00000221823	PPP3R1	-0.691	Axonal Guidance Signaling,B Cell Receptor Signaling,Calcium Signaling,Calcium-induced T Lymphocyte Apoptosis,cAMP-mediated signaling,Cardiac Hypertrophy Signaling,Cardiac Hypertrophy Signaling (Enhanced),CD28 Signaling in T Helper Cells,Clathrin-mediated Endocytosis Signaling,Dopamine-DARPP32 Feedback in cAMP Signaling,Endocannabinoid Neuronal Synapse Pathway,fMLP Signaling in Neutrophils,Gap Jun…
hsa-miR-1293	miR-1293 (and other miRNAs w/seed GGGUGGU)	0.00223	1.744	TargetScan Human	Moderate (predicted)	ENSG00000163932	PRKCD	-1.692	14-3-3-mediated Signaling,Aldosterone Signaling in Epithelial Cells,Androgen Signaling,Apelin Cardiomyocyte Signaling Pathway,Apelin Endothelial Signaling Pathway,Axonal Guidance Signaling,Breast Cancer Regulation by Stathmin1,Calcium-induced T Lymphocyte Apoptosis,Cardiac Hypertrophy Signaling (Enhanced),CCR3 Signaling in Eosinophils,CCR5 Signaling in Macrophages,Cholecystokinin/Gastrin-mediated…
hsa-miR-1293	miR-1293 (and other miRNAs w/seed GGGUGGU)	0.00223	1.744	TargetScan Human	Moderate (predicted)	ENSG00000126583	PRKCG	-1.618	14-3-3-mediated Signaling,Aldosterone Signaling in Epithelial Cells,Androgen Signaling,Apelin Cardiomyocyte Signaling Pathway,Apelin Endothelial Signaling Pathway,Axonal Guidance Signaling,Breast Cancer Regulation by Stathmin1,Calcium-induced T Lymphocyte Apoptosis,Cardiac Hypertrophy Signaling (Enhanced),CCR3 Signaling in Eosinophils,CCR5 Signaling in Macrophages,Cholecystokinin/Gastrin-mediated…
hsa-miR-1293	miR-1293 (and other miRNAs w/seed GGGUGGU)	0.00223	1.744	TargetScan Human	Moderate (predicted)	ENSG00000130175	PRKCSH	-0.226
hsa-miR-1293	miR-1293 (and other miRNAs w/seed GGGUGGU)	0.00223	1.744	TargetScan Human	High (predicted)	ENSG00000187514	PTMA	-0.621
hsa-miR-1293	miR-1293 (and other miRNAs w/seed GGGUGGU)	0.00223	1.744	TargetScan Human	Moderate (predicted)	ENSG00000184924	PTRHD1	-0.579
hsa-miR-1293	miR-1293 (and other miRNAs w/seed GGGUGGU)	0.00223	1.744	TargetScan Human	Moderate (predicted)	ENSG00000172794	RAB37	-4.345
hsa-miR-1293	miR-1293 (and other miRNAs w/seed GGGUGGU)	0.00223	1.744	TargetScan Human	Moderate (predicted)	ENSG00000144134	RABL2A	-0.661
hsa-miR-1293	miR-1293 (and other miRNAs w/seed GGGUGGU)	0.00223	1.744	TargetScan Human	Moderate (predicted)	ENSG00000089050	RBBP9	-0.259
hsa-miR-1293	miR-1293 (and other miRNAs w/seed GGGUGGU)	0.00223	1.744	TargetScan Human	Moderate (predicted)	ENSG00000122965	RBM19	-0.32
hsa-miR-1293	miR-1293 (and other miRNAs w/seed GGGUGGU)	0.00223	1.744	TargetScan Human	Moderate (predicted)	ENSG00000126254	RBM42	-0.758
hsa-miR-1293	miR-1293 (and other miRNAs w/seed GGGUGGU)	0.00223	1.744	TargetScan Human	High (predicted)	ENSG00000178718	RPP25	-1.192
hsa-miR-1293	miR-1293 (and other miRNAs w/seed GGGUGGU)	0.00223	1.744	TargetScan Human	Moderate (predicted)	ENSG00000186468	RPS23	-0.788	Coronavirus Pathogenesis Pathway,EIF2 Signaling,mTOR Signaling,Regulation of eIF4 and p70S6K Signaling
hsa-miR-1293	miR-1293 (and other miRNAs w/seed GGGUGGU)	0.00223	1.744	TargetScan Human	Moderate (predicted)	ENSG00000162302	RPS6KA4	-0.303	CNTF Signaling,ERK/MAPK Signaling,ERK5 Signaling,FLT3 Signaling in Hematopoietic Progenitor Cells,Growth Hormone Signaling,ILK Signaling,Melanocyte Development and Pigmentation Signaling,mTOR Signaling,NGF Signaling,Opioid Signaling Pathway,p38 MAPK Signaling,Role of IL-17F in Allergic Inflammatory Airway Diseases,Role of Tissue Factor in Cancer,Senescence Pathway,UVA-Induced MAPK Signaling
hsa-miR-1293	miR-1293 (and other miRNAs w/seed GGGUGGU)	0.00223	1.744	TargetScan Human	High (predicted)	ENSG00000136444	RSAD1	-0.327
hsa-miR-1293	miR-1293 (and other miRNAs w/seed GGGUGGU)	0.00223	1.744	TargetScan Human	High (predicted)	ENSG00000203950	RTL8A	-0.465
hsa-miR-1293	miR-1293 (and other miRNAs w/seed GGGUGGU)	0.00223	1.744	TargetScan Human	Moderate (predicted)	ENSG00000125744	RTN2	-1.086
hsa-miR-1293	miR-1293 (and other miRNAs w/seed GGGUGGU)	0.00223	1.744	TargetScan Human	Moderate (predicted)	ENSG00000020633	RUNX3	-0.506	TGF-β Signaling,Th1 and Th2 Activation Pathway,Th1 Pathway,Th2 Pathway
hsa-miR-1293	miR-1293 (and other miRNAs w/seed GGGUGGU)	0.00223	1.744	TargetScan Human	Moderate (predicted)	ENSG00000162512	SDC3	-0.487	Granulocyte Adhesion and Diapedesis
hsa-miR-1293	miR-1293 (and other miRNAs w/seed GGGUGGU)	0.00223	1.744	TargetScan Human	Moderate (predicted)	ENSG00000071537	SEL1L	-0.151	Unfolded protein response
hsa-miR-1293	miR-1293 (and other miRNAs w/seed GGGUGGU)	0.00223	1.744	TargetScan Human	High (predicted)	ENSG00000185033	SEMA4B	-0.756	Axonal Guidance Signaling
hsa-miR-1293	miR-1293 (and other miRNAs w/seed GGGUGGU)	0.00223	1.744	TargetScan Human	Moderate (predicted)	ENSG00000095539	SEMA4G	-2.361	Axonal Guidance Signaling
hsa-miR-1293	miR-1293 (and other miRNAs w/seed GGGUGGU)	0.00223	1.744	TargetScan Human	High (predicted)	ENSG00000101049	SGK2	-2.818
hsa-miR-1293	miR-1293 (and other miRNAs w/seed GGGUGGU)	0.00223	1.744	TargetScan Human	Moderate (predicted)	ENSG00000162105	SHANK2	-0.362	Axonal Guidance Signaling
hsa-miR-1293	miR-1293 (and other miRNAs w/seed GGGUGGU)	0.00223	1.744	TargetScan Human	Moderate (predicted)	ENSG00000171984	SHLD1	-1.126
hsa-miR-1293	miR-1293 (and other miRNAs w/seed GGGUGGU)	0.00223	1.744	TargetScan Human	High (predicted)	ENSG00000198053	SIRPA	-1.519	3-phosphoinositide Biosynthesis,3-phosphoinositide Degradation,D-myo-inositol (1,4,5,6)-Tetrakisphosphate Biosynthesis,D-myo-inositol (3,4,5,6)-tetrakisphosphate Biosynthesis,D-myo-inositol-5-phosphate Metabolism,Production of Nitric Oxide and Reactive Oxygen Species in Macrophages,Protein Kinase A Signaling,Role of JAK2 in Hormone-like Cytokine Signaling,Superpathway of Inositol Phosphate Compou…
hsa-miR-1293	miR-1293 (and other miRNAs w/seed GGGUGGU)	0.00223	1.744	TargetScan Human	Moderate (predicted)	ENSG00000115902	SLC1A4	-2.913	Glutamate Receptor Signaling
hsa-miR-1293	miR-1293 (and other miRNAs w/seed GGGUGGU)	0.00223	1.744	TargetScan Human	Moderate (predicted)	ENSG00000137266	SLC22A23	-1.41
hsa-miR-1293	miR-1293 (and other miRNAs w/seed GGGUGGU)	0.00223	1.744	TargetScan Human	Moderate (predicted)	ENSG00000205060	SLC35B4	-0.191
hsa-miR-1293	miR-1293 (and other miRNAs w/seed GGGUGGU)	0.00223	1.744	TargetScan Human	Moderate (predicted)	ENSG00000111371	SLC38A1	-0.718	Glutamate Receptor Signaling
hsa-miR-1293	miR-1293 (and other miRNAs w/seed GGGUGGU)	0.00223	1.744	TargetScan Human	Moderate (predicted)	ENSG00000198742	SMURF1	-0.468	BMP signaling pathway,Protein Ubiquitination Pathway,Regulation Of The Epithelial Mesenchymal Transition By Growth Factors Pathway,Regulation of the Epithelial-Mesenchymal Transition Pathway,Role of Osteoblasts, Osteoclasts and Chondrocytes in Rheumatoid Arthritis,TGF-β Signaling,Tight Junction Signaling
hsa-miR-1293	miR-1293 (and other miRNAs w/seed GGGUGGU)	0.00223	1.744	TargetScan Human	Moderate (predicted)	ENSG00000135632	SMYD5	-0.397
hsa-miR-1293	miR-1293 (and other miRNAs w/seed GGGUGGU)	0.00223	1.744	TargetScan Human	Moderate (predicted)	ENSG00000143553	SNAPIN	-0.297
hsa-miR-1293	miR-1293 (and other miRNAs w/seed GGGUGGU)	0.00223	1.744	TargetScan Human	Moderate (predicted)	ENSG00000173267	SNCG	-1.375	Synaptogenesis Signaling Pathway
hsa-miR-1293	miR-1293 (and other miRNAs w/seed GGGUGGU)	0.00223	1.744	TargetScan Human	Moderate (predicted)	ENSG00000173548	SNX33	-0.308
hsa-miR-1293	miR-1293 (and other miRNAs w/seed GGGUGGU)	0.00223	1.744	TargetScan Human	Moderate (predicted)	ENSG00000116096	SPR	-0.6	Dopamine Receptor Signaling,Serotonin Receptor Signaling,Tetrahydrobiopterin Biosynthesis I,Tetrahydrobiopterin Biosynthesis II
hsa-miR-1293	miR-1293 (and other miRNAs w/seed GGGUGGU)	0.00223	1.744	TargetScan Human	Moderate (predicted)	ENSG00000160460	SPTBN4	-1.697
hsa-miR-1293	miR-1293 (and other miRNAs w/seed GGGUGGU)	0.00223	1.744	TargetScan Human	Moderate (predicted)	ENSG00000163479	SSR2	-0.622	Insulin Secretion Signaling Pathway
hsa-miR-1293	miR-1293 (and other miRNAs w/seed GGGUGGU)	0.00223	1.744	TargetScan Human	High (predicted)	ENSG00000008513	ST3GAL1	-1.597
hsa-miR-1293	miR-1293 (and other miRNAs w/seed GGGUGGU)	0.00223	1.744	TargetScan Human	High (predicted)	ENSG00000115661	STK16	-0.744
hsa-miR-1293	miR-1293 (and other miRNAs w/seed GGGUGGU)	0.00223	1.744	TargetScan Human	Moderate (predicted)	ENSG00000106089	STX1A	-1.123	Huntington's Disease Signaling,Synaptogenesis Signaling Pathway
hsa-miR-1293	miR-1293 (and other miRNAs w/seed GGGUGGU)	0.00223	1.744	TargetScan Human	Moderate (predicted)	ENSG00000162236	STX5	-0.68
hsa-miR-1293	miR-1293 (and other miRNAs w/seed GGGUGGU)	0.00223	1.744	TargetScan Human	Moderate (predicted)	ENSG00000197283	SYNGAP1	-0.302	G-Protein Coupled Receptor Signaling,Molecular Mechanisms of Cancer,Synaptogenesis Signaling Pathway
hsa-miR-1293	miR-1293 (and other miRNAs w/seed GGGUGGU)	0.00223	1.744	TargetScan Human	Moderate (predicted)	ENSG00000108639	SYNGR2	-0.531
hsa-miR-1293	miR-1293 (and other miRNAs w/seed GGGUGGU)	0.00223	1.744	TargetScan Human	Moderate (predicted)	ENSG00000055070	SZRD1	-0.203
hsa-miR-1293	miR-1293 (and other miRNAs w/seed GGGUGGU)	0.00223	1.744	TargetScan Human	Moderate (predicted)	ENSG00000149922	TBX6	-1.222
hsa-miR-1293	miR-1293 (and other miRNAs w/seed GGGUGGU)	0.00223	1.744	TargetScan Human	High (predicted)	ENSG00000074219	TEAD2	-0.427	HIPPO signaling
hsa-miR-1293	miR-1293 (and other miRNAs w/seed GGGUGGU)	0.00223	1.744	TargetScan Human	Moderate (predicted)	ENSG00000147601	TERF1	-0.367	Telomerase Signaling,Telomere Extension by Telomerase
hsa-miR-1293	miR-1293 (and other miRNAs w/seed GGGUGGU)	0.00223	1.744	TargetScan Human	Moderate (predicted)	ENSG00000177683	THAP5	-0.381
hsa-miR-1293	miR-1293 (and other miRNAs w/seed GGGUGGU)	0.00223	1.744	TargetScan Human	Moderate (predicted)	ENSG00000161277	THAP8	-0.349
hsa-miR-1293	miR-1293 (and other miRNAs w/seed GGGUGGU)	0.00223	1.744	TargetScan Human	Moderate (predicted)	ENSG00000130193	THEM6	-0.61
hsa-miR-1293	miR-1293 (and other miRNAs w/seed GGGUGGU)	0.00223	1.744	TargetScan Human	High (predicted)	ENSG00000113272	THG1L	-0.614
hsa-miR-1293	miR-1293 (and other miRNAs w/seed GGGUGGU)	0.00223	1.744	TargetScan Human	Moderate (predicted)	ENSG00000126351	THRA	-0.758	TR/RXR Activation,White Adipose Tissue Browning Pathway
hsa-miR-1293	miR-1293 (and other miRNAs w/seed GGGUGGU)	0.00223	1.744	TargetScan Human	High (predicted)	ENSG00000102265	TIMP1	-0.434	Glioma Invasiveness Signaling,Hepatic Fibrosis / Hepatic Stellate Cell Activation,Hepatic Fibrosis Signaling Pathway,IL-17 Signaling,Inhibition of Matrix Metalloproteases,Leukocyte Extravasation Signaling
hsa-miR-1293	miR-1293 (and other miRNAs w/seed GGGUGGU)	0.00223	1.744	TargetScan Human	Moderate (predicted)	ENSG00000163762	TM4SF18	-0.624
hsa-miR-1293	miR-1293 (and other miRNAs w/seed GGGUGGU)	0.00223	1.744	TargetScan Human	Moderate (predicted)	ENSG00000178307	TMEM11	-0.36
hsa-miR-1293	miR-1293 (and other miRNAs w/seed GGGUGGU)	0.00223	1.744	TargetScan Human	Moderate (predicted)	ENSG00000161558	TMEM143	-0.634
hsa-miR-1293	miR-1293 (and other miRNAs w/seed GGGUGGU)	0.00223	1.744	TargetScan Human	Moderate (predicted)	ENSG00000089063	TMEM230	-0.422
hsa-miR-1293	miR-1293 (and other miRNAs w/seed GGGUGGU)	0.00223	1.744	TargetScan Human	Moderate (predicted)	ENSG00000171729	TMEM51	-0.325
hsa-miR-1293	miR-1293 (and other miRNAs w/seed GGGUGGU)	0.00223	1.744	TargetScan Human	High (predicted)	ENSG00000121900	TMEM54	-1.493
hsa-miR-1293	miR-1293 (and other miRNAs w/seed GGGUGGU)	0.00223	1.744	TargetScan Human	Moderate (predicted)	ENSG00000167105	TMEM92	-1.494
hsa-miR-1293	miR-1293 (and other miRNAs w/seed GGGUGGU)	0.00223	1.744	TargetScan Human	High (predicted)	ENSG00000079308	TNS1	-2.499	FAK Signaling
hsa-miR-1293	miR-1293 (and other miRNAs w/seed GGGUGGU)	0.00223	1.744	TargetScan Human	Moderate (predicted)	ENSG00000143549	TPM3	-0.176	Calcium Signaling
hsa-miR-1293	miR-1293 (and other miRNAs w/seed GGGUGGU)	0.00223	1.744	TargetScan Human	Moderate (predicted)	ENSG00000167460	TPM4	-0.316	Calcium Signaling
hsa-miR-1293	miR-1293 (and other miRNAs w/seed GGGUGGU)	0.00223	1.744	TargetScan Human	Moderate (predicted)	ENSG00000164548	TRA2A	-0.379
hsa-miR-1293	miR-1293 (and other miRNAs w/seed GGGUGGU)	0.00223	1.744	TargetScan Human	Moderate (predicted)	ENSG00000196459	TRAPPC2	-0.616
hsa-miR-1293	miR-1293 (and other miRNAs w/seed GGGUGGU)	0.00223	1.744	TargetScan Human	Moderate (predicted)	ENSG00000167333	TRIM68	-0.621
hsa-miR-1293	miR-1293 (and other miRNAs w/seed GGGUGGU)	0.00223	1.744	TargetScan Human	High (predicted)	ENSG00000104522	TSTA3	-0.586	Colanic Acid Building Blocks Biosynthesis,GDP-L-fucose Biosynthesis I (from GDP-D-mannose)
hsa-miR-1293	miR-1293 (and other miRNAs w/seed GGGUGGU)	0.00223	1.744	TargetScan Human	Moderate (predicted)	ENSG00000131462	TUBG1	-0.223	14-3-3-mediated Signaling,Axonal Guidance Signaling,Breast Cancer Regulation by Stathmin1,Epithelial Adherens Junction Signaling,Gap Junction Signaling,Germ Cell-Sertoli Cell Junction Signaling,Hereditary Breast Cancer Signaling,Phagosome Maturation,Remodeling of Epithelial Adherens Junctions,Sertoli Cell-Sertoli Cell Junction Signaling
hsa-miR-1293	miR-1293 (and other miRNAs w/seed GGGUGGU)	0.00223	1.744	TargetScan Human	Moderate (predicted)	ENSG00000153443	UBALD1	-0.52
hsa-miR-1293	miR-1293 (and other miRNAs w/seed GGGUGGU)	0.00223	1.744	TargetScan Human	Moderate (predicted)	ENSG00000108312	UBTF	-0.536	Assembly of RNA Polymerase I Complex,Role of p14/p19ARF in Tumor Suppression
hsa-miR-1293	miR-1293 (and other miRNAs w/seed GGGUGGU)	0.00223	1.744	TargetScan Human	High (predicted)	ENSG00000109181	UGT2B10	-8.255	Melatonin Degradation I,Nicotine Degradation II,Nicotine Degradation III,Serotonin Degradation,Superpathway of Melatonin Degradation,Thyroid Hormone Metabolism II (via Conjugation and/or Degradation),Xenobiotic Metabolism CAR Signaling Pathway,Xenobiotic Metabolism General Signaling Pathway,Xenobiotic Metabolism PXR Signaling Pathway,Xenobiotic Metabolism Signaling
hsa-miR-1293	miR-1293 (and other miRNAs w/seed GGGUGGU)	0.00223	1.744	TargetScan Human	High (predicted)	ENSG00000171234	UGT2B7	-3.291	Melatonin Degradation I,Nicotine Degradation II,Nicotine Degradation III,Serotonin Degradation,Superpathway of Melatonin Degradation,Thyroid Hormone Metabolism II (via Conjugation and/or Degradation),Xenobiotic Metabolism CAR Signaling Pathway,Xenobiotic Metabolism General Signaling Pathway,Xenobiotic Metabolism PXR Signaling Pathway,Xenobiotic Metabolism Signaling
hsa-miR-1293	miR-1293 (and other miRNAs w/seed GGGUGGU)	0.00223	1.744	TargetScan Human	High (predicted)	ENSG00000139190	VAMP1	-0.423
hsa-miR-1293	miR-1293 (and other miRNAs w/seed GGGUGGU)	0.00223	1.744	TargetScan Human	Moderate (predicted)	ENSG00000220205	VAMP2	-0.649	Huntington's Disease Signaling,Insulin Receptor Signaling,Insulin Secretion Signaling Pathway,Phagosome Maturation,Synaptogenesis Signaling Pathway,Tight Junction Signaling
hsa-miR-1293	miR-1293 (and other miRNAs w/seed GGGUGGU)	0.00223	1.744	TargetScan Human	High (predicted)	ENSG00000132821	VSTM2L	-1.45
hsa-miR-1293	miR-1293 (and other miRNAs w/seed GGGUGGU)	0.00223	1.744	TargetScan Human	Moderate (predicted)	ENSG00000105875	WDR91	-0.722
hsa-miR-1293	miR-1293 (and other miRNAs w/seed GGGUGGU)	0.00223	1.744	TargetScan Human	High (predicted)	ENSG00000108953	YWHAE	-0.268	14-3-3-mediated Signaling,Cell Cycle: G2/M DNA Damage Checkpoint Regulation,ERK5 Signaling,HIPPO signaling,IGF-1 Signaling,Inhibition of ARE-Mediated mRNA Degradation Pathway,Neuroprotective Role of THOP1 in Alzheimer's Disease,p70S6K Signaling,PI3K/AKT Signaling,Protein Kinase A Signaling,VEGF Signaling
hsa-miR-1293	miR-1293 (and other miRNAs w/seed GGGUGGU)	0.00223	1.744	TargetScan Human	Moderate (predicted)	ENSG00000128245	YWHAH	-0.549	14-3-3-mediated Signaling,Cell Cycle: G2/M DNA Damage Checkpoint Regulation,ERK/MAPK Signaling,ERK5 Signaling,Glucocorticoid Receptor Signaling,HIPPO signaling,IGF-1 Signaling,Inhibition of ARE-Mediated mRNA Degradation Pathway,p70S6K Signaling,PI3K/AKT Signaling,Protein Kinase A Signaling,PTEN Signaling
hsa-miR-1293	miR-1293 (and other miRNAs w/seed GGGUGGU)	0.00223	1.744	TargetScan Human	High (predicted)	ENSG00000132846	ZBED3	-0.36
hsa-miR-1293	miR-1293 (and other miRNAs w/seed GGGUGGU)	0.00223	1.744	TargetScan Human	Moderate (predicted)	ENSG00000065548	ZC3H15	-0.533
hsa-miR-1293	miR-1293 (and other miRNAs w/seed GGGUGGU)	0.00223	1.744	TargetScan Human	Moderate (predicted)	ENSG00000010244	ZNF207	-0.209
hsa-miR-1293	miR-1293 (and other miRNAs w/seed GGGUGGU)	0.00223	1.744	TargetScan Human	High (predicted)	ENSG00000159840	ZYX	-0.198	Epithelial Adherens Junction Signaling,Germ Cell-Sertoli Cell Junction Signaling,Integrin Signaling,Remodeling of Epithelial Adherens Junctions
hsa-miR-1301-3p	miR-1301-3p (and other miRNAs w/seed UGCAGCU)	0.000295	1.692	TargetScan Human	High (predicted)	ENSG00000140526	ABHD2	-0.8	Triacylglycerol Degradation
hsa-miR-1301-3p	miR-1301-3p (and other miRNAs w/seed UGCAGCU)	0.000295	1.692	TargetScan Human	Moderate (predicted)	ENSG00000123983	ACSL3	-0.381	Fatty Acid Activation,Fatty Acid β-oxidation I,LPS/IL-1 Mediated Inhibition of RXR Function,Mitochondrial L-carnitine Shuttle Pathway,Stearate Biosynthesis I (Animals),Type II Diabetes Mellitus Signaling,γ-linolenate Biosynthesis II (Animals)
hsa-miR-1301-3p	miR-1301-3p (and other miRNAs w/seed UGCAGCU)	0.000295	1.692	TargetScan Human	Moderate (predicted)	ENSG00000115073	ACTR1B	-0.961
hsa-miR-1301-3p	miR-1301-3p (and other miRNAs w/seed UGCAGCU)	0.000295	1.692	TargetScan Human	Moderate (predicted)	ENSG00000128165	ADM2	-3.905
hsa-miR-1301-3p	miR-1301-3p (and other miRNAs w/seed UGCAGCU)	0.000295	1.692	TargetScan Human	Moderate (predicted)	ENSG00000169692	AGPAT2	-0.72	Adipogenesis pathway,CDP-diacylglycerol Biosynthesis I,Phosphatidylglycerol Biosynthesis II (Non-plastidic),Triacylglycerol Biosynthesis
hsa-miR-1301-3p	miR-1301-3p (and other miRNAs w/seed UGCAGCU)	0.000295	1.692	TargetScan Human	High (predicted)	ENSG00000141552	ANAPC11	-0.64	Kinetochore Metaphase Signaling Pathway,Mitotic Roles of Polo-Like Kinase,Protein Kinase A Signaling,Protein Ubiquitination Pathway,Senescence Pathway
hsa-miR-1301-3p	miR-1301-3p (and other miRNAs w/seed UGCAGCU)	0.000295	1.692	TargetScan Human	Moderate (predicted)	ENSG00000088448	ANKRD10	-0.222
hsa-miR-1301-3p	miR-1301-3p (and other miRNAs w/seed UGCAGCU)	0.000295	1.692	TargetScan Human	Moderate (predicted)	ENSG00000148513	ANKRD30A	-5.56
hsa-miR-1301-3p	miR-1301-3p (and other miRNAs w/seed UGCAGCU)	0.000295	1.692	TargetScan Human	High (predicted)	ENSG00000168876	ANKRD49	-0.635
hsa-miR-1301-3p	miR-1301-3p (and other miRNAs w/seed UGCAGCU)	0.000295	1.692	TargetScan Human	Moderate (predicted)	ENSG00000164111	ANXA5	-0.446	Calcium Transport I,Osteoarthritis Pathway
hsa-miR-1301-3p	miR-1301-3p (and other miRNAs w/seed UGCAGCU)	0.000295	1.692	TargetScan Human	High (predicted)	ENSG00000185305	ARL15	-0.49
hsa-miR-1301-3p	miR-1301-3p (and other miRNAs w/seed UGCAGCU)	0.000295	1.692	TargetScan Human	High (predicted)	ENSG00000162980	ARL5A	-0.635
hsa-miR-1301-3p	miR-1301-3p (and other miRNAs w/seed UGCAGCU)	0.000295	1.692	TargetScan Human	Moderate (predicted)	ENSG00000115966	ATF2	-0.61	4-1BB Signaling in T Lymphocytes,Activation of IRF by Cytosolic Pattern Recognition Receptors,AMPK Signaling,ATM Signaling,B Cell Receptor Signaling,BMP signaling pathway,Breast Cancer Regulation by Stathmin1,Calcium Signaling,cAMP-mediated signaling,Cardiac Hypertrophy Signaling,Cardiac Hypertrophy Signaling (Enhanced),Cardiomyocyte Differentiation via BMP Receptors,Cdc42 Signaling,Cholecystokin…
hsa-miR-1301-3p	miR-1301-3p (and other miRNAs w/seed UGCAGCU)	0.000295	1.692	TargetScan Human	Moderate (predicted)	ENSG00000070961	ATP2B1	-0.302	Calcium Signaling,Calcium Transport I
hsa-miR-1301-3p	miR-1301-3p (and other miRNAs w/seed UGCAGCU)	0.000295	1.692	TargetScan Human	Moderate (predicted)	ENSG00000105552	BCAT2	-0.535	Isoleucine Degradation I,Leucine Degradation I,Valine Degradation I
hsa-miR-1301-3p	miR-1301-3p (and other miRNAs w/seed UGCAGCU)	0.000295	1.692	TargetScan Human	Moderate (predicted)	ENSG00000178074	C2orf69	-0.751
hsa-miR-1301-3p	miR-1301-3p (and other miRNAs w/seed UGCAGCU)	0.000295	1.692	TargetScan Human	Moderate (predicted)	ENSG00000116161	CACYBP	-0.35
hsa-miR-1301-3p	miR-1301-3p (and other miRNAs w/seed UGCAGCU)	0.000295	1.692	TargetScan Human	Moderate (predicted)	ENSG00000164615	CAMLG	-0.521
hsa-miR-1301-3p	miR-1301-3p (and other miRNAs w/seed UGCAGCU)	0.000295	1.692	TargetScan Human	Moderate (predicted)	ENSG00000014216	CAPN1	-0.138	Amyloid Processing,Amyotrophic Lateral Sclerosis Signaling,Apoptosis Signaling,CDK5 Signaling,FAK Signaling,Huntington's Disease Signaling,Integrin Signaling,Mitotic Roles of Polo-Like Kinase,Necroptosis Signaling Pathway,nNOS Signaling in Neurons,Regulation of Cellular Mechanics by Calpain Protease,Senescence Pathway
hsa-miR-1301-3p	miR-1301-3p (and other miRNAs w/seed UGCAGCU)	0.000295	1.692	TargetScan Human	Moderate (predicted)	ENSG00000100065	CARD10	-0.586	B Cell Receptor Signaling,NF-κB Signaling,PI3K Signaling in B Lymphocytes
hsa-miR-1301-3p	miR-1301-3p (and other miRNAs w/seed UGCAGCU)	0.000295	1.692	TargetScan Human	Moderate (predicted)	ENSG00000159228	CBR1	-0.469	NRF2-mediated Oxidative Stress Response
hsa-miR-1301-3p	miR-1301-3p (and other miRNAs w/seed UGCAGCU)	0.000295	1.692	TargetScan Human	High (predicted)	ENSG00000101391	CDK5RAP1	-0.384
hsa-miR-1301-3p	miR-1301-3p (and other miRNAs w/seed UGCAGCU)	0.000295	1.692	TargetScan Human	Moderate (predicted)	ENSG00000111276	CDKN1B	-0.65	14-3-3-mediated Signaling,Antiproliferative Role of Somatostatin Receptor 2,Antiproliferative Role of TOB in T Cell Signaling,Aryl Hydrocarbon Receptor Signaling,Breast Cancer Regulation by Stathmin1,Cell Cycle: G1/S Checkpoint Regulation,Chronic Myeloid Leukemia Signaling,Cyclins and Cell Cycle Regulation,Endocannabinoid Cancer Inhibition Pathway,Endocannabinoid Developing Neuron Pathway,ErbB2-E…
hsa-miR-1301-3p	miR-1301-3p (and other miRNAs w/seed UGCAGCU)	0.000295	1.692	TargetScan Human	Moderate (predicted)	ENSG00000128656	CHN1	-1.125	Synaptogenesis Signaling Pathway
hsa-miR-1301-3p	miR-1301-3p (and other miRNAs w/seed UGCAGCU)	0.000295	1.692	TargetScan Human	Moderate (predicted)	ENSG00000166797	CIAO2A	-0.265	Iron homeostasis signaling pathway
hsa-miR-1301-3p	miR-1301-3p (and other miRNAs w/seed UGCAGCU)	0.000295	1.692	TargetScan Human	Moderate (predicted)	ENSG00000145354	CISD2	-0.761
hsa-miR-1301-3p	miR-1301-3p (and other miRNAs w/seed UGCAGCU)	0.000295	1.692	TargetScan Human	Moderate (predicted)	ENSG00000120885	CLU	-0.271	Atherosclerosis Signaling,Clathrin-mediated Endocytosis Signaling,FXR/RXR Activation,IL-12 Signaling and Production in Macrophages,LXR/RXR Activation,Production of Nitric Oxide and Reactive Oxygen Species in Macrophages
hsa-miR-1301-3p	miR-1301-3p (and other miRNAs w/seed UGCAGCU)	0.000295	1.692	TargetScan Human	Moderate (predicted)	ENSG00000196353	CPNE4	-2.663
hsa-miR-1301-3p	miR-1301-3p (and other miRNAs w/seed UGCAGCU)	0.000295	1.692	TargetScan Human	Moderate (predicted)	ENSG00000103381	CPPED1	-0.621
hsa-miR-1301-3p	miR-1301-3p (and other miRNAs w/seed UGCAGCU)	0.000295	1.692	TargetScan Human	Moderate (predicted)	ENSG00000184164	CRELD2	-0.453
hsa-miR-1301-3p	miR-1301-3p (and other miRNAs w/seed UGCAGCU)	0.000295	1.692	TargetScan Human	Moderate (predicted)	ENSG00000269858	EGLN2	-1.342	HIF1α Signaling
hsa-miR-1301-3p	miR-1301-3p (and other miRNAs w/seed UGCAGCU)	0.000295	1.692	TargetScan Human	High (predicted)	ENSG00000163435	ELF3	-0.455	ERK/MAPK Signaling,HGF Signaling,Osteoarthritis Pathway,Senescence Pathway,Telomerase Signaling
hsa-miR-1301-3p	miR-1301-3p (and other miRNAs w/seed UGCAGCU)	0.000295	1.692	TargetScan Human	Moderate (predicted)	ENSG00000132205	EMILIN2	-0.917
hsa-miR-1301-3p	miR-1301-3p (and other miRNAs w/seed UGCAGCU)	0.000295	1.692	TargetScan Human	Moderate (predicted)	ENSG00000143924	EML4	-1.257
hsa-miR-1301-3p	miR-1301-3p (and other miRNAs w/seed UGCAGCU)	0.000295	1.692	TargetScan Human	Moderate (predicted)	ENSG00000116285	ERRFI1	-1.879	Neuregulin Signaling
hsa-miR-1301-3p	miR-1301-3p (and other miRNAs w/seed UGCAGCU)	0.000295	1.692	TargetScan Human	Moderate (predicted)	ENSG00000182944	EWSR1	-0.249
hsa-miR-1301-3p	miR-1301-3p (and other miRNAs w/seed UGCAGCU)	0.000295	1.692	TargetScan Human	Moderate (predicted)	ENSG00000151553	FAM160B1	-0.237
hsa-miR-1301-3p	miR-1301-3p (and other miRNAs w/seed UGCAGCU)	0.000295	1.692	TargetScan Human	High (predicted)	ENSG00000185442	FAM174B	-2.552
hsa-miR-1301-3p	miR-1301-3p (and other miRNAs w/seed UGCAGCU)	0.000295	1.692	TargetScan Human	Moderate (predicted)	ENSG00000158169	FANCC	-0.744	Hereditary Breast Cancer Signaling,Role of BRCA1 in DNA Damage Response,Role of PKR in Interferon Induction and Antiviral Response
hsa-miR-1301-3p	miR-1301-3p (and other miRNAs w/seed UGCAGCU)	0.000295	1.692	TargetScan Human	High (predicted)	ENSG00000138081	FBXO11	-0.342
hsa-miR-1301-3p	miR-1301-3p (and other miRNAs w/seed UGCAGCU)	0.000295	1.692	TargetScan Human	Moderate (predicted)	ENSG00000275395	FCGBP	-5.311
hsa-miR-1301-3p	miR-1301-3p (and other miRNAs w/seed UGCAGCU)	0.000295	1.692	TargetScan Human	Moderate (predicted)	ENSG00000169018	FEM1B	-0.193
hsa-miR-1301-3p	miR-1301-3p (and other miRNAs w/seed UGCAGCU)	0.000295	1.692	TargetScan Human	Moderate (predicted)	ENSG00000139132	FGD4	-1.023
hsa-miR-1301-3p	miR-1301-3p (and other miRNAs w/seed UGCAGCU)	0.000295	1.692	TargetScan Human	Moderate (predicted)	ENSG00000111790	FGFR1OP2	-0.613
hsa-miR-1301-3p	miR-1301-3p (and other miRNAs w/seed UGCAGCU)	0.000295	1.692	TargetScan Human	High (predicted)	ENSG00000165879	FRAT1	-1.161	Wnt/β-catenin Signaling
hsa-miR-1301-3p	miR-1301-3p (and other miRNAs w/seed UGCAGCU)	0.000295	1.692	TargetScan Human	Moderate (predicted)	ENSG00000082074	FYB1	-0.733	Fcγ Receptor-mediated Phagocytosis in Macrophages and Monocytes
hsa-miR-1301-3p	miR-1301-3p (and other miRNAs w/seed UGCAGCU)	0.000295	1.692	TargetScan Human	Moderate (predicted)	ENSG00000057608	GDI2	-0.923
hsa-miR-1301-3p	miR-1301-3p (and other miRNAs w/seed UGCAGCU)	0.000295	1.692	TargetScan Human	High (predicted)	ENSG00000249115	HAUS5	-0.51
hsa-miR-1301-3p	miR-1301-3p (and other miRNAs w/seed UGCAGCU)	0.000295	1.692	TargetScan Human	Moderate (predicted)	ENSG00000119285	HEATR1	-0.457
hsa-miR-1301-3p	miR-1301-3p (and other miRNAs w/seed UGCAGCU)	0.000295	1.692	TargetScan Human	High (predicted)	ENSG00000013583	HEBP1	-0.804
hsa-miR-1301-3p	miR-1301-3p (and other miRNAs w/seed UGCAGCU)	0.000295	1.692	TargetScan Human	Moderate (predicted)	ENSG00000115457	IGFBP2	-2.412	IGF-1 Signaling
hsa-miR-1301-3p	miR-1301-3p (and other miRNAs w/seed UGCAGCU)	0.000295	1.692	TargetScan Human	High (predicted)	ENSG00000134352	IL6ST	-0.6	Acute Phase Response Signaling,Cardiac Hypertrophy Signaling (Enhanced),CNTF Signaling,Colorectal Cancer Metastasis Signaling,ERK5 Signaling,IL-6 Signaling,Mouse Embryonic Stem Cell Pluripotency,Oncostatin M Signaling,PI3K/AKT Signaling,Role of JAK family kinases in IL-6-type Cytokine Signaling,Role of Macrophages, Fibroblasts and Endothelial Cells in Rheumatoid Arthritis,Role of NANOG in Mammali…
hsa-miR-1301-3p	miR-1301-3p (and other miRNAs w/seed UGCAGCU)	0.000295	1.692	TargetScan Human	Moderate (predicted)	ENSG00000133731	IMPA1	-0.333	D-myo-inositol (1,4,5)-trisphosphate Degradation,Myo-inositol Biosynthesis,Superpathway of D-myo-inositol (1,4,5)-trisphosphate Metabolism
hsa-miR-1301-3p	miR-1301-3p (and other miRNAs w/seed UGCAGCU)	0.000295	1.692	TargetScan Human	Moderate (predicted)	ENSG00000106348	IMPDH1	-0.861	Purine Nucleotides De Novo Biosynthesis II,Purine Nucleotides Degradation II (Aerobic),Urate Biosynthesis/Inosine 5'-phosphate Degradation
hsa-miR-1301-3p	miR-1301-3p (and other miRNAs w/seed UGCAGCU)	0.000295	1.692	TargetScan Human	Moderate (predicted)	ENSG00000068383	INPP5A	-0.549	1D-myo-inositol Hexakisphosphate Biosynthesis II (Mammalian),D-myo-inositol (1,3,4)-trisphosphate Biosynthesis,D-myo-inositol (1,4,5)-trisphosphate Degradation,Superpathway of D-myo-inositol (1,4,5)-trisphosphate Metabolism,Superpathway of Inositol Phosphate Compounds
hsa-miR-1301-3p	miR-1301-3p (and other miRNAs w/seed UGCAGCU)	0.000295	1.692	TargetScan Human	Moderate (predicted)	ENSG00000205730	ITPRIPL2	-0.786
hsa-miR-1301-3p	miR-1301-3p (and other miRNAs w/seed UGCAGCU)	0.000295	1.692	TargetScan Human	Moderate (predicted)	ENSG00000116852	KIF21B	-2.273
hsa-miR-1301-3p	miR-1301-3p (and other miRNAs w/seed UGCAGCU)	0.000295	1.692	TargetScan Human	Moderate (predicted)	ENSG00000118922	KLF12	-1.926
hsa-miR-1301-3p	miR-1301-3p (and other miRNAs w/seed UGCAGCU)	0.000295	1.692	TargetScan Human	High (predicted)	ENSG00000118263	KLF7	-1.694
hsa-miR-1301-3p	miR-1301-3p (and other miRNAs w/seed UGCAGCU)	0.000295	1.692	TargetScan Human	Moderate (predicted)	ENSG00000179454	KLHL28	-0.281
hsa-miR-1301-3p	miR-1301-3p (and other miRNAs w/seed UGCAGCU)	0.000295	1.692	TargetScan Human	High (predicted)	ENSG00000141068	KSR1	-0.357	Ceramide Signaling,ERK/MAPK Signaling
hsa-miR-1301-3p	miR-1301-3p (and other miRNAs w/seed UGCAGCU)	0.000295	1.692	TargetScan Human	Moderate (predicted)	ENSG00000068697	LAPTM4A	-0.615
hsa-miR-1301-3p	miR-1301-3p (and other miRNAs w/seed UGCAGCU)	0.000295	1.692	TargetScan Human	Moderate (predicted)	ENSG00000133424	LARGE1	-0.831	Melatonin Degradation I,Nicotine Degradation II,Nicotine Degradation III,Serotonin Degradation,Superpathway of Melatonin Degradation,Thyroid Hormone Metabolism II (via Conjugation and/or Degradation)
hsa-miR-1301-3p	miR-1301-3p (and other miRNAs w/seed UGCAGCU)	0.000295	1.692	TargetScan Human	Moderate (predicted)	ENSG00000172954	LCLAT1	-1.056	CDP-diacylglycerol Biosynthesis I,Phosphatidylglycerol Biosynthesis II (Non-plastidic),Triacylglycerol Biosynthesis
hsa-miR-1301-3p	miR-1301-3p (and other miRNAs w/seed UGCAGCU)	0.000295	1.692	TargetScan Human	High (predicted)	ENSG00000134333	LDHA	-0.225	HIF1α Signaling,Hypoxia Signaling in the Cardiovascular System,Pyruvate Fermentation to Lactate,Sirtuin Signaling Pathway,White Adipose Tissue Browning Pathway
hsa-miR-1301-3p	miR-1301-3p (and other miRNAs w/seed UGCAGCU)	0.000295	1.692	TargetScan Human	Moderate (predicted)	ENSG00000187772	LIN28B	-0.765
hsa-miR-1301-3p	miR-1301-3p (and other miRNAs w/seed UGCAGCU)	0.000295	1.692	TargetScan Human	Moderate (predicted)	ENSG00000277196	LOC102724788/PRODH	-1.008	Citrulline Biosynthesis,Proline Degradation,Superpathway of Citrulline Metabolism
hsa-miR-1301-3p	miR-1301-3p (and other miRNAs w/seed UGCAGCU)	0.000295	1.692	TargetScan Human	Moderate (predicted)	ENSG00000170500	LONRF2	-0.623
hsa-miR-1301-3p	miR-1301-3p (and other miRNAs w/seed UGCAGCU)	0.000295	1.692	TargetScan Human	Moderate (predicted)	ENSG00000136141	LRCH1	-0.632
hsa-miR-1301-3p	miR-1301-3p (and other miRNAs w/seed UGCAGCU)	0.000295	1.692	TargetScan Human	Moderate (predicted)	ENSG00000137507	LRRC32	-2.59
hsa-miR-1301-3p	miR-1301-3p (and other miRNAs w/seed UGCAGCU)	0.000295	1.692	TargetScan Human	High (predicted)	ENSG00000007392	LUC7L	-0.828
hsa-miR-1301-3p	miR-1301-3p (and other miRNAs w/seed UGCAGCU)	0.000295	1.692	TargetScan Human	Moderate (predicted)	ENSG00000085511	MAP3K4	-0.602	B Cell Receptor Signaling,Cardiac Hypertrophy Signaling,Cardiac Hypertrophy Signaling (Enhanced),CD27 Signaling in Lymphocytes,GADD45 Signaling,Germ Cell-Sertoli Cell Junction Signaling,GNRH Signaling,Hepatic Cholestasis,HGF Signaling,Leukocyte Extravasation Signaling,Natural Killer Cell Signaling,NGF Signaling,PKCθ Signaling in T Lymphocytes,Production of Nitric Oxide and Reactive Oxygen Species…
hsa-miR-1301-3p	miR-1301-3p (and other miRNAs w/seed UGCAGCU)	0.000295	1.692	TargetScan Human	Moderate (predicted)	ENSG00000168067	MAP4K2	-0.468	Hepatic Cholestasis,SAPK/JNK Signaling,TNFR1 Signaling
hsa-miR-1301-3p	miR-1301-3p (and other miRNAs w/seed UGCAGCU)	0.000295	1.692	TargetScan Human	Moderate (predicted)	ENSG00000173926	MARCHF3	-2.794
hsa-miR-1301-3p	miR-1301-3p (and other miRNAs w/seed UGCAGCU)	0.000295	1.692	TargetScan Human	High (predicted)	ENSG00000175130	MARCKSL1	-2.134
hsa-miR-1301-3p	miR-1301-3p (and other miRNAs w/seed UGCAGCU)	0.000295	1.692	TargetScan Human	Moderate (predicted)	ENSG00000152601	MBNL1	-0.367
hsa-miR-1301-3p	miR-1301-3p (and other miRNAs w/seed UGCAGCU)	0.000295	1.692	TargetScan Human	Moderate (predicted)	ENSG00000172197	MBOAT1	-1.834
hsa-miR-1301-3p	miR-1301-3p (and other miRNAs w/seed UGCAGCU)	0.000295	1.692	TargetScan Human	Moderate (predicted)	ENSG00000175471	MCTP1	-0.571
hsa-miR-1301-3p	miR-1301-3p (and other miRNAs w/seed UGCAGCU)	0.000295	1.692	TargetScan Human	Moderate (predicted)	ENSG00000152127	MGAT5	-0.285	T Cell Exhaustion Signaling Pathway
hsa-miR-1301-3p	miR-1301-3p (and other miRNAs w/seed UGCAGCU)	0.000295	1.692	TargetScan Human	Moderate (predicted)	ENSG00000125457	MIF4GD	-0.744
hsa-miR-1301-3p	miR-1301-3p (and other miRNAs w/seed UGCAGCU)	0.000295	1.692	TargetScan Human	Moderate (predicted)	ENSG00000135324	MRAP2	-2.268
hsa-miR-1301-3p	miR-1301-3p (and other miRNAs w/seed UGCAGCU)	0.000295	1.692	TargetScan Human	Moderate (predicted)	ENSG00000117791	MTARC2	-0.449
hsa-miR-1301-3p	miR-1301-3p (and other miRNAs w/seed UGCAGCU)	0.000295	1.692	TargetScan Human	Moderate (predicted)	ENSG00000196535	MYO18A	-1.154
hsa-miR-1301-3p	miR-1301-3p (and other miRNAs w/seed UGCAGCU)	0.000295	1.692	TargetScan Human	Moderate (predicted)	ENSG00000105835	NAMPT	-0.519	NAD Biosynthesis III,Osteoarthritis Pathway,Sirtuin Signaling Pathway
hsa-miR-1301-3p	miR-1301-3p (and other miRNAs w/seed UGCAGCU)	0.000295	1.692	TargetScan Human	Moderate (predicted)	ENSG00000074356	NCBP3	-0.358
hsa-miR-1301-3p	miR-1301-3p (and other miRNAs w/seed UGCAGCU)	0.000295	1.692	TargetScan Human	Moderate (predicted)	ENSG00000184454	NCMAP	-0.473
hsa-miR-1301-3p	miR-1301-3p (and other miRNAs w/seed UGCAGCU)	0.000295	1.692	TargetScan Human	Moderate (predicted)	ENSG00000188158	NHS	-0.793
hsa-miR-1301-3p	miR-1301-3p (and other miRNAs w/seed UGCAGCU)	0.000295	1.692	TargetScan Human	High (predicted)	ENSG00000164128	NPY1R	-5.833	Breast Cancer Regulation by Stathmin1,cAMP-mediated signaling,G-Protein Coupled Receptor Signaling,Gαi Signaling
hsa-miR-1301-3p	miR-1301-3p (and other miRNAs w/seed UGCAGCU)	0.000295	1.692	TargetScan Human	Moderate (predicted)	ENSG00000076685	NT5C2	-0.381	Adenosine Nucleotides Degradation II,Guanosine Nucleotides Degradation III,NAD Salvage Pathway II,Purine Nucleotides Degradation II (Aerobic),Urate Biosynthesis/Inosine 5'-phosphate Degradation
hsa-miR-1301-3p	miR-1301-3p (and other miRNAs w/seed UGCAGCU)	0.000295	1.692	TargetScan Human	High (predicted)	ENSG00000090273	NUDC	-0.199
hsa-miR-1301-3p	miR-1301-3p (and other miRNAs w/seed UGCAGCU)	0.000295	1.692	TargetScan Human	Moderate (predicted)	ENSG00000196368	NUDT11	-1.615	3-phosphoinositide Biosynthesis,3-phosphoinositide Degradation,D-myo-inositol (1,4,5,6)-Tetrakisphosphate Biosynthesis,D-myo-inositol (3,4,5,6)-tetrakisphosphate Biosynthesis,D-myo-inositol-5-phosphate Metabolism,Superpathway of Inositol Phosphate Compounds
hsa-miR-1301-3p	miR-1301-3p (and other miRNAs w/seed UGCAGCU)	0.000295	1.692	TargetScan Human	Moderate (predicted)	ENSG00000089127	OAS1	-0.916	Interferon Signaling,Role of Pattern Recognition Receptors in Recognition of Bacteria and Viruses
hsa-miR-1301-3p	miR-1301-3p (and other miRNAs w/seed UGCAGCU)	0.000295	1.692	TargetScan Human	Moderate (predicted)	ENSG00000138430	OLA1	-0.583
hsa-miR-1301-3p	miR-1301-3p (and other miRNAs w/seed UGCAGCU)	0.000295	1.692	TargetScan Human	High (predicted)	ENSG00000137819	PAQR5	-2.163
hsa-miR-1301-3p	miR-1301-3p (and other miRNAs w/seed UGCAGCU)	0.000295	1.692	TargetScan Human	Moderate (predicted)	ENSG00000170915	PAQR8	-1.326
hsa-miR-1301-3p	miR-1301-3p (and other miRNAs w/seed UGCAGCU)	0.000295	1.692	TargetScan Human	Moderate (predicted)	ENSG00000167004	PDIA3	-0.277	14-3-3-mediated Signaling,Adrenomedullin signaling pathway,Aldosterone Signaling in Epithelial Cells,Antigen Presentation Pathway,Antioxidant Action of Vitamin C,Apelin Cardiomyocyte Signaling Pathway,Axonal Guidance Signaling,Cardiac Hypertrophy Signaling,Cardiac Hypertrophy Signaling (Enhanced),Cellular Effects of Sildenafil (Viagra),CREB Signaling in Neurons,Dendritic Cell Maturation,Dopamine-…
hsa-miR-1301-3p	miR-1301-3p (and other miRNAs w/seed UGCAGCU)	0.000295	1.692	TargetScan Human	High (predicted)	ENSG00000133027	PEMT	-0.848
hsa-miR-1301-3p	miR-1301-3p (and other miRNAs w/seed UGCAGCU)	0.000295	1.692	TargetScan Human	Moderate (predicted)	ENSG00000132326	PER2	-0.613	Adipogenesis pathway,Circadian Rhythm Signaling
hsa-miR-1301-3p	miR-1301-3p (and other miRNAs w/seed UGCAGCU)	0.000295	1.692	TargetScan Human	Moderate (predicted)	ENSG00000154330	PGM5	-5.867	GDP-glucose Biosynthesis,Glucose and Glucose-1-phosphate Degradation,Glycogen Degradation II,Glycogen Degradation III
hsa-miR-1301-3p	miR-1301-3p (and other miRNAs w/seed UGCAGCU)	0.000295	1.692	TargetScan Human	Moderate (predicted)	ENSG00000101856	PGRMC1	-0.489
hsa-miR-1301-3p	miR-1301-3p (and other miRNAs w/seed UGCAGCU)	0.000295	1.692	TargetScan Human	Moderate (predicted)	ENSG00000129292	PHF20L1	-0.504
hsa-miR-1301-3p	miR-1301-3p (and other miRNAs w/seed UGCAGCU)	0.000295	1.692	TargetScan Human	Moderate (predicted)	ENSG00000116711	PLA2G4A	-1.444	Antioxidant Action of Vitamin C,Atherosclerosis Signaling,CCR3 Signaling in Eosinophils,Eicosanoid Signaling,Endothelin-1 Signaling,ERK/MAPK Signaling,Fc Epsilon RI Signaling,MIF Regulation of Innate Immunity,MIF-mediated Glucocorticoid Regulation,Necroptosis Signaling Pathway,Neuroinflammation Signaling Pathway,p38 MAPK Signaling,Phospholipase C Signaling,Phospholipases,Role of MAPK Signaling in…
hsa-miR-1301-3p	miR-1301-3p (and other miRNAs w/seed UGCAGCU)	0.000295	1.692	TargetScan Human	Moderate (predicted)	ENSG00000100417	PMM1	-0.835	Colanic Acid Building Blocks Biosynthesis,GDP-mannose Biosynthesis
hsa-miR-1301-3p	miR-1301-3p (and other miRNAs w/seed UGCAGCU)	0.000295	1.692	TargetScan Human	Moderate (predicted)	ENSG00000166387	PPFIBP2	-0.525	3-phosphoinositide Biosynthesis,3-phosphoinositide Degradation,D-myo-inositol (1,4,5,6)-Tetrakisphosphate Biosynthesis,D-myo-inositol (3,4,5,6)-tetrakisphosphate Biosynthesis,D-myo-inositol-5-phosphate Metabolism,Superpathway of Inositol Phosphate Compounds
hsa-miR-1301-3p	miR-1301-3p (and other miRNAs w/seed UGCAGCU)	0.000295	1.692	TargetScan Human	Moderate (predicted)	ENSG00000143801	PSEN2	-0.459	Amyloid Processing,ErbB4 Signaling,Mitochondrial Dysfunction,Molecular Mechanisms of Cancer,Neuroinflammation Signaling Pathway,Notch Signaling,Regulation Of The Epithelial Mesenchymal Transition In Development Pathway,Regulation of the Epithelial-Mesenchymal Transition Pathway,Th1 and Th2 Activation Pathway,Th1 Pathway,Th2 Pathway
hsa-miR-1301-3p	miR-1301-3p (and other miRNAs w/seed UGCAGCU)	0.000295	1.692	TargetScan Human	Moderate (predicted)	ENSG00000125818	PSMF1	-0.171	BAG2 Signaling Pathway,FAT10 Signaling Pathway,Huntington's Disease Signaling,Inhibition of ARE-Mediated mRNA Degradation Pathway,Polyamine Regulation in Colon Cancer
hsa-miR-1301-3p	miR-1301-3p (and other miRNAs w/seed UGCAGCU)	0.000295	1.692	TargetScan Human	Moderate (predicted)	ENSG00000125650	PSPN	-1	GDNF Family Ligand-Receptor Interactions
hsa-miR-1301-3p	miR-1301-3p (and other miRNAs w/seed UGCAGCU)	0.000295	1.692	TargetScan Human	Moderate (predicted)	ENSG00000165983	PTER	-0.896
hsa-miR-1301-3p	miR-1301-3p (and other miRNAs w/seed UGCAGCU)	0.000295	1.692	TargetScan Human	Moderate (predicted)	ENSG00000169398	PTK2	-0.377	Actin Cytoskeleton Signaling,Adrenomedullin signaling pathway,Agrin Interactions at Neuromuscular Junction,Angiopoietin Signaling,Axonal Guidance Signaling,B Cell Receptor Signaling,Cardiac Hypertrophy Signaling (Enhanced),Chemokine Signaling,Cholecystokinin/Gastrin-mediated Signaling,CXCR4 Signaling,Endocannabinoid Cancer Inhibition Pathway,Ephrin A Signaling,Ephrin B Signaling,Ephrin Receptor S…
hsa-miR-1301-3p	miR-1301-3p (and other miRNAs w/seed UGCAGCU)	0.000295	1.692	TargetScan Human	Moderate (predicted)	ENSG00000084733	RAB10	-0.413
hsa-miR-1301-3p	miR-1301-3p (and other miRNAs w/seed UGCAGCU)	0.000295	1.692	TargetScan Human	Moderate (predicted)	ENSG00000138069	RAB1A	-0.181	AMPK Signaling
hsa-miR-1301-3p	miR-1301-3p (and other miRNAs w/seed UGCAGCU)	0.000295	1.692	TargetScan Human	Moderate (predicted)	ENSG00000136933	RABEPK	-0.455
hsa-miR-1301-3p	miR-1301-3p (and other miRNAs w/seed UGCAGCU)	0.000295	1.692	TargetScan Human	Moderate (predicted)	ENSG00000213516	RBMXL1	-0.615
hsa-miR-1301-3p	miR-1301-3p (and other miRNAs w/seed UGCAGCU)	0.000295	1.692	TargetScan Human	Moderate (predicted)	ENSG00000169220	RGS14	-0.761	cAMP-mediated signaling,G-Protein Coupled Receptor Signaling,Gαi Signaling,Opioid Signaling Pathway
hsa-miR-1301-3p	miR-1301-3p (and other miRNAs w/seed UGCAGCU)	0.000295	1.692	TargetScan Human	High (predicted)	ENSG00000067560	RHOA	-0.246	Actin Cytoskeleton Signaling,Actin Nucleation by ARP-WASP Complex,Axonal Guidance Signaling,Breast Cancer Regulation by Stathmin1,Cardiac Hypertrophy Signaling,Cardiac Hypertrophy Signaling (Enhanced),CCR3 Signaling in Eosinophils,Chemokine Signaling,Cholecystokinin/Gastrin-mediated Signaling,Colorectal Cancer Metastasis Signaling,CXCR4 Signaling,Endocannabinoid Cancer Inhibition Pathway,Endocann…
hsa-miR-1301-3p	miR-1301-3p (and other miRNAs w/seed UGCAGCU)	0.000295	1.692	TargetScan Human	Moderate (predicted)	ENSG00000164327	RICTOR	-0.787	ILK Signaling,mTOR Signaling
hsa-miR-1301-3p	miR-1301-3p (and other miRNAs w/seed UGCAGCU)	0.000295	1.692	TargetScan Human	Moderate (predicted)	ENSG00000142541	RPL13A	-0.69	EIF2 Signaling
hsa-miR-1301-3p	miR-1301-3p (and other miRNAs w/seed UGCAGCU)	0.000295	1.692	TargetScan Human	Moderate (predicted)	ENSG00000109475	RPL34	-0.255	EIF2 Signaling
hsa-miR-1301-3p	miR-1301-3p (and other miRNAs w/seed UGCAGCU)	0.000295	1.692	TargetScan Human	Moderate (predicted)	ENSG00000138326	RPS24	-0.404	Coronavirus Pathogenesis Pathway,EIF2 Signaling,mTOR Signaling,Regulation of eIF4 and p70S6K Signaling
hsa-miR-1301-3p	miR-1301-3p (and other miRNAs w/seed UGCAGCU)	0.000295	1.692	TargetScan Human	Moderate (predicted)	ENSG00000183207	RUVBL2	-0.75	Oxidized GTP and dGTP Detoxification,Wnt/β-catenin Signaling
hsa-miR-1301-3p	miR-1301-3p (and other miRNAs w/seed UGCAGCU)	0.000295	1.692	TargetScan Human	Moderate (predicted)	ENSG00000119042	SATB2	-0.769
hsa-miR-1301-3p	miR-1301-3p (and other miRNAs w/seed UGCAGCU)	0.000295	1.692	TargetScan Human	Moderate (predicted)	ENSG00000171984	SHLD1	-1.126
hsa-miR-1301-3p	miR-1301-3p (and other miRNAs w/seed UGCAGCU)	0.000295	1.692	TargetScan Human	Moderate (predicted)	ENSG00000096717	SIRT1	-0.876	Adipogenesis pathway,AMPK Signaling,Osteoarthritis Pathway,p53 Signaling,Senescence Pathway,Sirtuin Signaling Pathway,Sumoylation Pathway,White Adipose Tissue Browning Pathway
hsa-miR-1301-3p	miR-1301-3p (and other miRNAs w/seed UGCAGCU)	0.000295	1.692	TargetScan Human	High (predicted)	ENSG00000136603	SKIL	-0.736	Transcriptional Regulatory Network in Embryonic Stem Cells
hsa-miR-1301-3p	miR-1301-3p (and other miRNAs w/seed UGCAGCU)	0.000295	1.692	TargetScan Human	Moderate (predicted)	ENSG00000169359	SLC33A1	-0.256
hsa-miR-1301-3p	miR-1301-3p (and other miRNAs w/seed UGCAGCU)	0.000295	1.692	TargetScan Human	Moderate (predicted)	ENSG00000133195	SLC39A11	-0.582
hsa-miR-1301-3p	miR-1301-3p (and other miRNAs w/seed UGCAGCU)	0.000295	1.692	TargetScan Human	Moderate (predicted)	ENSG00000136052	SLC41A2	-0.682
hsa-miR-1301-3p	miR-1301-3p (and other miRNAs w/seed UGCAGCU)	0.000295	1.692	TargetScan Human	High (predicted)	ENSG00000162976	SLC66A3	-0.433
hsa-miR-1301-3p	miR-1301-3p (and other miRNAs w/seed UGCAGCU)	0.000295	1.692	TargetScan Human	Moderate (predicted)	ENSG00000143553	SNAPIN	-0.297
hsa-miR-1301-3p	miR-1301-3p (and other miRNAs w/seed UGCAGCU)	0.000295	1.692	TargetScan Human	Moderate (predicted)	ENSG00000100603	SNW1	-0.263	PPAR Signaling,RAR Activation,Xenobiotic Metabolism CAR Signaling Pathway,Xenobiotic Metabolism PXR Signaling Pathway,Xenobiotic Metabolism Signaling
hsa-miR-1301-3p	miR-1301-3p (and other miRNAs w/seed UGCAGCU)	0.000295	1.692	TargetScan Human	Moderate (predicted)	ENSG00000106686	SPATA6L	-1.099
hsa-miR-1301-3p	miR-1301-3p (and other miRNAs w/seed UGCAGCU)	0.000295	1.692	TargetScan Human	Moderate (predicted)	ENSG00000198369	SPRED2	-0.921
hsa-miR-1301-3p	miR-1301-3p (and other miRNAs w/seed UGCAGCU)	0.000295	1.692	TargetScan Human	Moderate (predicted)	ENSG00000118007	STAG1	-0.327	Kinetochore Metaphase Signaling Pathway,p53 Signaling
hsa-miR-1301-3p	miR-1301-3p (and other miRNAs w/seed UGCAGCU)	0.000295	1.692	TargetScan Human	Moderate (predicted)	ENSG00000204344	STK19	-0.577
hsa-miR-1301-3p	miR-1301-3p (and other miRNAs w/seed UGCAGCU)	0.000295	1.692	TargetScan Human	Moderate (predicted)	ENSG00000094975	SUCO	-0.189
hsa-miR-1301-3p	miR-1301-3p (and other miRNAs w/seed UGCAGCU)	0.000295	1.692	TargetScan Human	Moderate (predicted)	ENSG00000132718	SYT11	-1.182	Synaptogenesis Signaling Pathway
hsa-miR-1301-3p	miR-1301-3p (and other miRNAs w/seed UGCAGCU)	0.000295	1.692	TargetScan Human	Moderate (predicted)	ENSG00000158710	TAGLN2	-0.706
hsa-miR-1301-3p	miR-1301-3p (and other miRNAs w/seed UGCAGCU)	0.000295	1.692	TargetScan Human	Moderate (predicted)	ENSG00000156787	TBC1D31	-0.545
hsa-miR-1301-3p	miR-1301-3p (and other miRNAs w/seed UGCAGCU)	0.000295	1.692	TargetScan Human	Moderate (predicted)	ENSG00000134827	TCN1	-0.329
hsa-miR-1301-3p	miR-1301-3p (and other miRNAs w/seed UGCAGCU)	0.000295	1.692	TargetScan Human	Moderate (predicted)	ENSG00000163235	TGFA	-1.888	Breast Cancer Regulation by Stathmin1,ErbB Signaling,Glioma Signaling,Hepatic Fibrosis / Hepatic Stellate Cell Activation,HIF1α Signaling,Neuregulin Signaling,NF-κB Signaling,Non-Small Cell Lung Cancer Signaling,Pancreatic Adenocarcinoma Signaling,Renal Cell Carcinoma Signaling,STAT3 Pathway
hsa-miR-1301-3p	miR-1301-3p (and other miRNAs w/seed UGCAGCU)	0.000295	1.692	TargetScan Human	High (predicted)	ENSG00000130193	THEM6	-0.61
hsa-miR-1301-3p	miR-1301-3p (and other miRNAs w/seed UGCAGCU)	0.000295	1.692	TargetScan Human	Moderate (predicted)	ENSG00000110108	TMEM109	-0.97
hsa-miR-1301-3p	miR-1301-3p (and other miRNAs w/seed UGCAGCU)	0.000295	1.692	TargetScan Human	Moderate (predicted)	ENSG00000163449	TMEM169	-2.103
hsa-miR-1301-3p	miR-1301-3p (and other miRNAs w/seed UGCAGCU)	0.000295	1.692	TargetScan Human	Moderate (predicted)	ENSG00000034510	TMSB10/TMSB4X	-1.263	Actin Cytoskeleton Signaling,ILK Signaling
hsa-miR-1301-3p	miR-1301-3p (and other miRNAs w/seed UGCAGCU)	0.000295	1.692	TargetScan Human	Moderate (predicted)	ENSG00000064419	TNPO3	-0.239
hsa-miR-1301-3p	miR-1301-3p (and other miRNAs w/seed UGCAGCU)	0.000295	1.692	TargetScan Human	Moderate (predicted)	ENSG00000165699	TSC1	-0.253	14-3-3-mediated Signaling,AMPK Signaling,BEX2 Signaling Pathway,Glioblastoma Multiforme Signaling,HER-2 Signaling in Breast Cancer,Insulin Receptor Signaling,mTOR Signaling,PI3K/AKT Signaling
hsa-miR-1301-3p	miR-1301-3p (and other miRNAs w/seed UGCAGCU)	0.000295	1.692	TargetScan Human	Moderate (predicted)	ENSG00000180543	TSPYL5	-0.922
hsa-miR-1301-3p	miR-1301-3p (and other miRNAs w/seed UGCAGCU)	0.000295	1.692	TargetScan Human	Moderate (predicted)	ENSG00000170703	TTLL6	-3.117
hsa-miR-1301-3p	miR-1301-3p (and other miRNAs w/seed UGCAGCU)	0.000295	1.692	TargetScan Human	Moderate (predicted)	ENSG00000137941	TTLL7	-1.065
hsa-miR-1301-3p	miR-1301-3p (and other miRNAs w/seed UGCAGCU)	0.000295	1.692	TargetScan Human	Moderate (predicted)	ENSG00000104833	TUBB4A	-0.673	14-3-3-mediated Signaling,Axonal Guidance Signaling,Breast Cancer Regulation by Stathmin1,Epithelial Adherens Junction Signaling,Gap Junction Signaling,Germ Cell-Sertoli Cell Junction Signaling,Phagosome Maturation,Remodeling of Epithelial Adherens Junctions,Sertoli Cell-Sertoli Cell Junction Signaling
hsa-miR-1301-3p	miR-1301-3p (and other miRNAs w/seed UGCAGCU)	0.000295	1.692	TargetScan Human	Moderate (predicted)	ENSG00000170035	UBE2E3	-1.124	Hypoxia Signaling in the Cardiovascular System,NRF2-mediated Oxidative Stress Response,Protein Ubiquitination Pathway
hsa-miR-1301-3p	miR-1301-3p (and other miRNAs w/seed UGCAGCU)	0.000295	1.692	TargetScan Human	Moderate (predicted)	ENSG00000144224	UBXN4	-0.609	Unfolded protein response
hsa-miR-1301-3p	miR-1301-3p (and other miRNAs w/seed UGCAGCU)	0.000295	1.692	TargetScan Human	Moderate (predicted)	ENSG00000055483	USP36	-0.364	Protein Ubiquitination Pathway
hsa-miR-1301-3p	miR-1301-3p (and other miRNAs w/seed UGCAGCU)	0.000295	1.692	TargetScan Human	Moderate (predicted)	ENSG00000165197	VEGFD	-3.619	Amyotrophic Lateral Sclerosis Signaling,Axonal Guidance Signaling,BEX2 Signaling Pathway,Bladder Cancer Signaling,Breast Cancer Regulation by Stathmin1,Clathrin-mediated Endocytosis Signaling,Colorectal Cancer Metastasis Signaling,Endocannabinoid Cancer Inhibition Pathway,eNOS Signaling,Ephrin Receptor Signaling,Estrogen Receptor Signaling,Hepatic Fibrosis / Hepatic Stellate Cell Activation,Hepat…
hsa-miR-1301-3p	miR-1301-3p (and other miRNAs w/seed UGCAGCU)	0.000295	1.692	TargetScan Human	Moderate (predicted)	ENSG00000095787	WAC	-0.607
hsa-miR-1301-3p	miR-1301-3p (and other miRNAs w/seed UGCAGCU)	0.000295	1.692	TargetScan Human	Moderate (predicted)	ENSG00000140395	WDR61	-0.518
hsa-miR-1301-3p	miR-1301-3p (and other miRNAs w/seed UGCAGCU)	0.000295	1.692	TargetScan Human	Moderate (predicted)	ENSG00000167645	YIF1B	-0.777
hsa-miR-1301-3p	miR-1301-3p (and other miRNAs w/seed UGCAGCU)	0.000295	1.692	TargetScan Human	Moderate (predicted)	ENSG00000119820	YIPF4	-1.106
hsa-miR-1301-3p	miR-1301-3p (and other miRNAs w/seed UGCAGCU)	0.000295	1.692	TargetScan Human	Moderate (predicted)	ENSG00000179456	ZBTB18	-0.4
hsa-miR-1301-3p	miR-1301-3p (and other miRNAs w/seed UGCAGCU)	0.000295	1.692	TargetScan Human	Moderate (predicted)	ENSG00000188706	ZDHHC9	-0.175
hsa-miR-1301-3p	miR-1301-3p (and other miRNAs w/seed UGCAGCU)	0.000295	1.692	TargetScan Human	High (predicted)	ENSG00000089335	ZNF302	-0.408
hsa-miR-1301-3p	miR-1301-3p (and other miRNAs w/seed UGCAGCU)	0.000295	1.692	TargetScan Human	Moderate (predicted)	ENSG00000160961	ZNF333	-1.051
hsa-miR-1301-3p	miR-1301-3p (and other miRNAs w/seed UGCAGCU)	0.000295	1.692	TargetScan Human	Moderate (predicted)	ENSG00000179922	ZNF784	-1.035
hsa-miR-1301-3p	miR-1301-3p (and other miRNAs w/seed UGCAGCU)	0.000295	1.692	TargetScan Human	High (predicted)	ENSG00000137185	ZSCAN9	-0.599
hsa-miR-135b-5p	miR-135a-5p (and other miRNAs w/seed AUGGCUU)	5.17e-06	2.644	TargetScan Human	High (predicted)	ENSG00000164163	ABCE1	-1.037
hsa-miR-135b-5p	miR-135a-5p (and other miRNAs w/seed AUGGCUU)	5.17e-06	2.644	TargetScan Human	Moderate (predicted)	ENSG00000197142	ACSL5	-1.547	Fatty Acid Activation,Fatty Acid β-oxidation I,LPS/IL-1 Mediated Inhibition of RXR Function,Mitochondrial L-carnitine Shuttle Pathway,Stearate Biosynthesis I (Animals),Type II Diabetes Mellitus Signaling,γ-linolenate Biosynthesis II (Animals)
hsa-miR-135b-5p	miR-135a-5p (and other miRNAs w/seed AUGGCUU)	5.17e-06	2.644	TargetScan Human	Moderate (predicted)	ENSG00000135503	ACVR1B	-1.001	Cardiac Hypertrophy Signaling (Enhanced),Epithelial Adherens Junction Signaling,Factors Promoting Cardiogenesis in Vertebrates,FAT10 Cancer Signaling Pathway,Hepatic Fibrosis Signaling Pathway,Neuroinflammation Signaling Pathway,PPARα/RXRα Activation,Senescence Pathway,T Cell Exhaustion Signaling Pathway,TGF-β Signaling,Th1 and Th2 Activation Pathway,Th2 Pathway,Wnt/β-catenin Signaling
hsa-miR-135b-5p	miR-135a-5p (and other miRNAs w/seed AUGGCUU)	5.17e-06	2.644	TargetScan Human	Moderate (predicted)	ENSG00000198099	ADH4	-8.26	Ethanol Degradation II,Methylglyoxal Degradation III,Noradrenaline and Adrenaline Degradation,RAR Activation,Retinoate Biosynthesis I,Serotonin Degradation
hsa-miR-135b-5p	miR-135a-5p (and other miRNAs w/seed AUGGCUU)	5.17e-06	2.644	TargetScan Human	Moderate (predicted)	ENSG00000150594	ADRA2A	-6.845	AMPK Signaling,Breast Cancer Regulation by Stathmin1,cAMP-mediated signaling,Cardiac Hypertrophy Signaling,Cardiac Hypertrophy Signaling (Enhanced),G-Protein Coupled Receptor Signaling,Gαi Signaling,α-Adrenergic Signaling
hsa-miR-135b-5p	miR-135a-5p (and other miRNAs w/seed AUGGCUU)	5.17e-06	2.644	TargetScan Human	High (predicted)	ENSG00000151632	AKR1C1/AKR1C2	-1.4	Bile Acid Biosynthesis, Neutral Pathway,Methylglyoxal Degradation III,TR/RXR Activation
hsa-miR-135b-5p	miR-135a-5p (and other miRNAs w/seed AUGGCUU)	5.17e-06	2.644	TargetScan Human	Moderate (predicted)	ENSG00000165568	AKR1E2	-1.29
hsa-miR-135b-5p	miR-135a-5p (and other miRNAs w/seed AUGGCUU)	5.17e-06	2.644	TargetScan Human	Moderate (predicted)	ENSG00000135976	ANKRD36	-0.845
hsa-miR-135b-5p	miR-135a-5p (and other miRNAs w/seed AUGGCUU)	5.17e-06	2.644	TargetScan Human	Moderate (predicted)	ENSG00000143401	ANP32E	-0.634
hsa-miR-135b-5p	miR-135a-5p (and other miRNAs w/seed AUGGCUU)	5.17e-06	2.644	TargetScan Human	High (predicted)	ENSG00000138279	ANXA7	-0.378
hsa-miR-135b-5p	miR-135a-5p (and other miRNAs w/seed AUGGCUU)	5.17e-06	2.644	TargetScan Human	Moderate (predicted)	ENSG00000100823	APEX1	-0.283	BER pathway,cAMP-mediated signaling,Cardiac Hypertrophy Signaling (Enhanced),Cardiac β-adrenergic Signaling,G-Protein Coupled Receptor Signaling,Granzyme A Signaling,Gustation Pathway,HIF1α Signaling,Protein Kinase A Signaling,Relaxin Signaling,Sirtuin Signaling Pathway,tRNA Splicing
hsa-miR-135b-5p	miR-135a-5p (and other miRNAs w/seed AUGGCUU)	5.17e-06	2.644	TargetScan Human	Moderate (predicted)	ENSG00000109321	AREG	-1.378	ErbB Signaling,HER-2 Signaling in Breast Cancer,Neuregulin Signaling
hsa-miR-135b-5p	miR-135a-5p (and other miRNAs w/seed AUGGCUU)	5.17e-06	2.644	TargetScan Human	Moderate (predicted)	ENSG00000165895	ARHGAP42	-1.093
hsa-miR-135b-5p	miR-135a-5p (and other miRNAs w/seed AUGGCUU)	5.17e-06	2.644	TargetScan Human	Moderate (predicted)	ENSG00000116584	ARHGEF2	-1.299	Breast Cancer Regulation by Stathmin1,Molecular Mechanisms of Cancer,Phospholipase C Signaling,Reelin Signaling in Neurons,RhoGDI Signaling,Signaling by Rho Family GTPases,Thrombin Signaling,Tight Junction Signaling
hsa-miR-135b-5p	miR-135a-5p (and other miRNAs w/seed AUGGCUU)	5.17e-06	2.644	TargetScan Human	Moderate (predicted)	ENSG00000173409	ARV1	-0.514
hsa-miR-135b-5p	miR-135a-5p (and other miRNAs w/seed AUGGCUU)	5.17e-06	2.644	TargetScan Human	Moderate (predicted)	ENSG00000196372	ASB13	-0.624
hsa-miR-135b-5p	miR-135a-5p (and other miRNAs w/seed AUGGCUU)	5.17e-06	2.644	TargetScan Human	High (predicted)	ENSG00000198363	ASPH	-0.843	Calcium Signaling
hsa-miR-135b-5p	miR-135a-5p (and other miRNAs w/seed AUGGCUU)	5.17e-06	2.644	TargetScan Human	High (predicted)	ENSG00000143153	ATP1B1	-0.735
hsa-miR-135b-5p	miR-135a-5p (and other miRNAs w/seed AUGGCUU)	5.17e-06	2.644	TargetScan Human	Moderate (predicted)	ENSG00000266074	BAHCC1	-1.581
hsa-miR-135b-5p	miR-135a-5p (and other miRNAs w/seed AUGGCUU)	5.17e-06	2.644	TargetScan Human	Moderate (predicted)	ENSG00000116752	BCAS2	-0.279	Spliceosomal Cycle
hsa-miR-135b-5p	miR-135a-5p (and other miRNAs w/seed AUGGCUU)	5.17e-06	2.644	TargetScan Human	High (predicted)	ENSG00000060982	BCAT1	-4.407	Isoleucine Degradation I,Leucine Degradation I,Valine Degradation I
hsa-miR-135b-5p	miR-135a-5p (and other miRNAs w/seed AUGGCUU)	5.17e-06	2.644	TargetScan Human	Moderate (predicted)	ENSG00000107779	BMPR1A	-0.344	Adipogenesis pathway,BMP signaling pathway,Cardiomyocyte Differentiation via BMP Receptors,Factors Promoting Cardiogenesis in Vertebrates,Human Embryonic Stem Cell Pluripotency,Iron homeostasis signaling pathway,Molecular Mechanisms of Cancer,Mouse Embryonic Stem Cell Pluripotency,NF-κB Signaling,Osteoarthritis Pathway,PTEN Signaling,Role of NANOG in Mammalian Embryonic Stem Cell Pluripotency,Rol…
hsa-miR-135b-5p	miR-135a-5p (and other miRNAs w/seed AUGGCUU)	5.17e-06	2.644	TargetScan Human	Moderate (predicted)	ENSG00000140299	BNIP2	-0.619
hsa-miR-135b-5p	miR-135a-5p (and other miRNAs w/seed AUGGCUU)	5.17e-06	2.644	TargetScan Human	High (predicted)	ENSG00000108561	C1QBP	-0.534	Complement System
hsa-miR-135b-5p	miR-135a-5p (and other miRNAs w/seed AUGGCUU)	5.17e-06	2.644	TargetScan Human	Moderate (predicted)	ENSG00000178074	C2orf69	-0.751
hsa-miR-135b-5p	miR-135a-5p (and other miRNAs w/seed AUGGCUU)	5.17e-06	2.644	TargetScan Human	Moderate (predicted)	ENSG00000180044	C3orf80	-2.825
hsa-miR-135b-5p	miR-135a-5p (and other miRNAs w/seed AUGGCUU)	5.17e-06	2.644	TargetScan Human	Moderate (predicted)	ENSG00000074410	CA12	-1.618
hsa-miR-135b-5p	miR-135a-5p (and other miRNAs w/seed AUGGCUU)	5.17e-06	2.644	TargetScan Human	Moderate (predicted)	ENSG00000157388	CACNA1D	-6.689	Amyotrophic Lateral Sclerosis Signaling,Androgen Signaling,Calcium Signaling,Cardiac Hypertrophy Signaling,Cardiac Hypertrophy Signaling (Enhanced),Cardiac β-adrenergic Signaling,CCR5 Signaling in Macrophages,Cellular Effects of Sildenafil (Viagra),Corticotropin Releasing Hormone Signaling,CREB Signaling in Neurons,Dopamine-DARPP32 Feedback in cAMP Signaling,Endocannabinoid Neuronal Synapse Pathw…
hsa-miR-135b-5p	miR-135a-5p (and other miRNAs w/seed AUGGCUU)	5.17e-06	2.644	TargetScan Human	Moderate (predicted)	ENSG00000145349	CAMK2D	-0.685	B Cell Receptor Signaling,Breast Cancer Regulation by Stathmin1,Calcium Signaling,cAMP-mediated signaling,Cardiac Hypertrophy Signaling (Enhanced),Chemokine Signaling,CREB Signaling in Neurons,Crosstalk between Dendritic Cells and Natural Killer Cells,Factors Promoting Cardiogenesis in Vertebrates,G-Protein Coupled Receptor Signaling,Glioma Signaling,GM-CSF Signaling,GNRH Signaling,HIF1α Signalin…
hsa-miR-135b-5p	miR-135a-5p (and other miRNAs w/seed AUGGCUU)	5.17e-06	2.644	TargetScan Human	Moderate (predicted)	ENSG00000109089	CDR2L	-1.092
hsa-miR-135b-5p	miR-135a-5p (and other miRNAs w/seed AUGGCUU)	5.17e-06	2.644	TargetScan Human	High (predicted)	ENSG00000218739	CEBPZOS	-0.531
hsa-miR-135b-5p	miR-135a-5p (and other miRNAs w/seed AUGGCUU)	5.17e-06	2.644	TargetScan Human	Moderate (predicted)	ENSG00000170791	CHCHD7	-0.658
hsa-miR-135b-5p	miR-135a-5p (and other miRNAs w/seed AUGGCUU)	5.17e-06	2.644	TargetScan Human	Moderate (predicted)	ENSG00000131873	CHSY1	-0.354	Chondroitin and Dermatan Biosynthesis,Chondroitin Sulfate Biosynthesis,Chondroitin Sulfate Biosynthesis (Late Stages),Dermatan Sulfate Biosynthesis
hsa-miR-135b-5p	miR-135a-5p (and other miRNAs w/seed AUGGCUU)	5.17e-06	2.644	TargetScan Human	Moderate (predicted)	ENSG00000138433	CIR1	-0.707
hsa-miR-135b-5p	miR-135a-5p (and other miRNAs w/seed AUGGCUU)	5.17e-06	2.644	TargetScan Human	Moderate (predicted)	ENSG00000100528	CNIH1	-0.335
hsa-miR-135b-5p	miR-135a-5p (and other miRNAs w/seed AUGGCUU)	5.17e-06	2.644	TargetScan Human	Moderate (predicted)	ENSG00000143771	CNIH4	-0.231
hsa-miR-135b-5p	miR-135a-5p (and other miRNAs w/seed AUGGCUU)	5.17e-06	2.644	TargetScan Human	Moderate (predicted)	ENSG00000145781	COMMD10	-0.304
hsa-miR-135b-5p	miR-135a-5p (and other miRNAs w/seed AUGGCUU)	5.17e-06	2.644	TargetScan Human	Moderate (predicted)	ENSG00000178741	COX5A	-0.556	Mitochondrial Dysfunction,Oxidative Phosphorylation
hsa-miR-135b-5p	miR-135a-5p (and other miRNAs w/seed AUGGCUU)	5.17e-06	2.644	TargetScan Human	Moderate (predicted)	ENSG00000115944	COX7A2L	-0.876	Mitochondrial Dysfunction,Oxidative Phosphorylation
hsa-miR-135b-5p	miR-135a-5p (and other miRNAs w/seed AUGGCUU)	5.17e-06	2.644	TargetScan Human	High (predicted)	ENSG00000145920	CPLX2	-2.267	Huntington's Disease Signaling,Synaptogenesis Signaling Pathway
hsa-miR-135b-5p	miR-135a-5p (and other miRNAs w/seed AUGGCUU)	5.17e-06	2.644	TargetScan Human	Moderate (predicted)	ENSG00000071967	CYBRD1	-0.16	Iron homeostasis signaling pathway
hsa-miR-135b-5p	miR-135a-5p (and other miRNAs w/seed AUGGCUU)	5.17e-06	2.644	TargetScan Human	High (predicted)	ENSG00000106258	CYP3A5	-1.944	Acetone Degradation I (to Methylglyoxal),Bupropion Degradation,Estrogen Biosynthesis,Hepatic Cholestasis,LPS/IL-1 Mediated Inhibition of RXR Function,Melatonin Degradation I,Nicotine Degradation II,Nicotine Degradation III,PXR/RXR Activation,Superpathway of Melatonin Degradation,Xenobiotic Metabolism CAR Signaling Pathway,Xenobiotic Metabolism PXR Signaling Pathway,Xenobiotic Metabolism Signaling
hsa-miR-135b-5p	miR-135a-5p (and other miRNAs w/seed AUGGCUU)	5.17e-06	2.644	TargetScan Human	Moderate (predicted)	ENSG00000145476	CYP4V2	-0.334
hsa-miR-135b-5p	miR-135a-5p (and other miRNAs w/seed AUGGCUU)	5.17e-06	2.644	TargetScan Human	Moderate (predicted)	ENSG00000272886	DCP1A	-0.497	Inhibition of ARE-Mediated mRNA Degradation Pathway
hsa-miR-135b-5p	miR-135a-5p (and other miRNAs w/seed AUGGCUU)	5.17e-06	2.644	TargetScan Human	High (predicted)	ENSG00000155792	DEPTOR	-2.16
hsa-miR-135b-5p	miR-135a-5p (and other miRNAs w/seed AUGGCUU)	5.17e-06	2.644	TargetScan Human	Moderate (predicted)	ENSG00000102780	DGKH	-0.533
hsa-miR-135b-5p	miR-135a-5p (and other miRNAs w/seed AUGGCUU)	5.17e-06	2.644	TargetScan Human	High (predicted)	ENSG00000102967	DHODH	-0.669	Mitochondrial Dysfunction
hsa-miR-135b-5p	miR-135a-5p (and other miRNAs w/seed AUGGCUU)	5.17e-06	2.644	TargetScan Human	Moderate (predicted)	ENSG00000151240	DIP2C	-0.832
hsa-miR-135b-5p	miR-135a-5p (and other miRNAs w/seed AUGGCUU)	5.17e-06	2.644	TargetScan Human	Moderate (predicted)	ENSG00000116138	DNAJC16	-0.29	Aldosterone Signaling in Epithelial Cells,NRF2-mediated Oxidative Stress Response,Protein Ubiquitination Pathway
hsa-miR-135b-5p	miR-135a-5p (and other miRNAs w/seed AUGGCUU)	5.17e-06	2.644	TargetScan Human	High (predicted)	ENSG00000156171	DRAM2	-0.736
hsa-miR-135b-5p	miR-135a-5p (and other miRNAs w/seed AUGGCUU)	5.17e-06	2.644	TargetScan Human	Moderate (predicted)	ENSG00000138166	DUSP5	-0.64	3-phosphoinositide Biosynthesis,3-phosphoinositide Degradation,D-myo-inositol (1,4,5,6)-Tetrakisphosphate Biosynthesis,D-myo-inositol (3,4,5,6)-tetrakisphosphate Biosynthesis,D-myo-inositol-5-phosphate Metabolism,Protein Kinase A Signaling,Superpathway of Inositol Phosphate Compounds
hsa-miR-135b-5p	miR-135a-5p (and other miRNAs w/seed AUGGCUU)	5.17e-06	2.644	TargetScan Human	Moderate (predicted)	ENSG00000105204	DYRK1B	-0.455	Sonic Hedgehog Signaling
hsa-miR-135b-5p	miR-135a-5p (and other miRNAs w/seed AUGGCUU)	5.17e-06	2.644	TargetScan Human	Moderate (predicted)	ENSG00000164330	EBF1	-2.832	Adipogenesis pathway,B Cell Receptor Signaling,IL-7 Signaling Pathway
hsa-miR-135b-5p	miR-135a-5p (and other miRNAs w/seed AUGGCUU)	5.17e-06	2.644	TargetScan Human	Moderate (predicted)	ENSG00000078401	EDN1	-1.077	Apelin Liver Signaling Pathway,Cardiac Hypertrophy Signaling (Enhanced),Endothelin-1 Signaling,Hepatic Fibrosis / Hepatic Stellate Cell Activation,Hepatic Fibrosis Signaling Pathway,HIF1α Signaling,Hypoxia Signaling in the Cardiovascular System,Ovarian Cancer Signaling
hsa-miR-135b-5p	miR-135a-5p (and other miRNAs w/seed AUGGCUU)	5.17e-06	2.644	TargetScan Human	High (predicted)	ENSG00000151617	EDNRA	-2.391	Breast Cancer Regulation by Stathmin1,Cardiac Hypertrophy Signaling (Enhanced),Endothelin-1 Signaling,Hepatic Fibrosis / Hepatic Stellate Cell Activation,Hepatic Fibrosis Signaling Pathway,Ovarian Cancer Signaling
hsa-miR-135b-5p	miR-135a-5p (and other miRNAs w/seed AUGGCUU)	5.17e-06	2.644	TargetScan Human	Moderate (predicted)	ENSG00000197977	ELOVL2	-2.585	Stearate Biosynthesis I (Animals),Triacylglycerol Biosynthesis
hsa-miR-135b-5p	miR-135a-5p (and other miRNAs w/seed AUGGCUU)	5.17e-06	2.644	TargetScan Human	Moderate (predicted)	ENSG00000134531	EMP1	-2.273
hsa-miR-135b-5p	miR-135a-5p (and other miRNAs w/seed AUGGCUU)	5.17e-06	2.644	TargetScan Human	High (predicted)	ENSG00000173153	ESRRA	-0.532	Nur77 Signaling in T Lymphocytes,Sirtuin Signaling Pathway
hsa-miR-135b-5p	miR-135a-5p (and other miRNAs w/seed AUGGCUU)	5.17e-06	2.644	TargetScan Human	Moderate (predicted)	ENSG00000103876	FAH	-0.684	Tyrosine Degradation I
hsa-miR-135b-5p	miR-135a-5p (and other miRNAs w/seed AUGGCUU)	5.17e-06	2.644	TargetScan Human	Moderate (predicted)	ENSG00000174749	FAM241A	-1.005
hsa-miR-135b-5p	miR-135a-5p (and other miRNAs w/seed AUGGCUU)	5.17e-06	2.644	TargetScan Human	Moderate (predicted)	ENSG00000248905	FMN1	-1.346
hsa-miR-135b-5p	miR-135a-5p (and other miRNAs w/seed AUGGCUU)	5.17e-06	2.644	TargetScan Human	Moderate (predicted)	ENSG00000157827	FMNL2	-0.364
hsa-miR-135b-5p	miR-135a-5p (and other miRNAs w/seed AUGGCUU)	5.17e-06	2.644	TargetScan Human	Moderate (predicted)	ENSG00000170802	FOXN2	-0.487
hsa-miR-135b-5p	miR-135a-5p (and other miRNAs w/seed AUGGCUU)	5.17e-06	2.644	TargetScan Human	Moderate (predicted)	ENSG00000153982	GDPD1	-0.653	cAMP-mediated signaling,Cardiac Hypertrophy Signaling (Enhanced),Cardiac β-adrenergic Signaling,G-Protein Coupled Receptor Signaling,Gustation Pathway,Protein Kinase A Signaling,Relaxin Signaling,tRNA Splicing
hsa-miR-135b-5p	miR-135a-5p (and other miRNAs w/seed AUGGCUU)	5.17e-06	2.644	TargetScan Human	Moderate (predicted)	ENSG00000198873	GRK5	-0.779	Opioid Signaling Pathway,Pyridoxal 5'-phosphate Salvage Pathway,Salvage Pathways of Pyrimidine Ribonucleotides
hsa-miR-135b-5p	miR-135a-5p (and other miRNAs w/seed AUGGCUU)	5.17e-06	2.644	TargetScan Human	Moderate (predicted)	ENSG00000186088	GSAP	-0.382
hsa-miR-135b-5p	miR-135a-5p (and other miRNAs w/seed AUGGCUU)	5.17e-06	2.644	TargetScan Human	Moderate (predicted)	ENSG00000189060	H1-0	-0.458	Granzyme A Signaling,Protein Kinase A Signaling,Sirtuin Signaling Pathway
hsa-miR-135b-5p	miR-135a-5p (and other miRNAs w/seed AUGGCUU)	5.17e-06	2.644	TargetScan Human	Moderate (predicted)	ENSG00000099822	HCN2	-0.894
hsa-miR-135b-5p	miR-135a-5p (and other miRNAs w/seed AUGGCUU)	5.17e-06	2.644	TargetScan Human	Moderate (predicted)	ENSG00000135486	HNRNPA1	-0.398	EIF2 Signaling,Pyrimidine Ribonucleotides De Novo Biosynthesis,Pyrimidine Ribonucleotides Interconversion,Telomere Extension by Telomerase
hsa-miR-135b-5p	miR-135a-5p (and other miRNAs w/seed AUGGCUU)	5.17e-06	2.644	TargetScan Human	Moderate (predicted)	ENSG00000164120	HPGD	-1.501
hsa-miR-135b-5p	miR-135a-5p (and other miRNAs w/seed AUGGCUU)	5.17e-06	2.644	TargetScan Human	Moderate (predicted)	ENSG00000125430	HS3ST3B1	-1.282	Chondroitin Sulfate Biosynthesis,Chondroitin Sulfate Biosynthesis (Late Stages),Dermatan Sulfate Biosynthesis,Dermatan Sulfate Biosynthesis (Late Stages),Heparan Sulfate Biosynthesis,Heparan Sulfate Biosynthesis (Late Stages),LPS/IL-1 Mediated Inhibition of RXR Function,Xenobiotic Metabolism CAR Signaling Pathway,Xenobiotic Metabolism PXR Signaling Pathway,Xenobiotic Metabolism Signaling
hsa-miR-135b-5p	miR-135a-5p (and other miRNAs w/seed AUGGCUU)	5.17e-06	2.644	TargetScan Human	Moderate (predicted)	ENSG00000073792	IGF2BP2	-3.094
hsa-miR-135b-5p	miR-135a-5p (and other miRNAs w/seed AUGGCUU)	5.17e-06	2.644	TargetScan Human	Moderate (predicted)	ENSG00000115594	IL1R1	-1.623	Acute Phase Response Signaling,Agranulocyte Adhesion and Diapedesis,Cardiac Hypertrophy Signaling (Enhanced),Granulocyte Adhesion and Diapedesis,Hepatic Cholestasis,Hepatic Fibrosis / Hepatic Stellate Cell Activation,Hepatic Fibrosis Signaling Pathway,HMGB1 Signaling,IL-1 Signaling,IL-10 Signaling,IL-6 Signaling,LPS/IL-1 Mediated Inhibition of RXR Function,LXR/RXR Activation,Neuroinflammation Sig…
hsa-miR-135b-5p	miR-135a-5p (and other miRNAs w/seed AUGGCUU)	5.17e-06	2.644	TargetScan Human	Moderate (predicted)	ENSG00000138448	ITGAV	-0.581	Caveolar-mediated Endocytosis Signaling,Glioma Invasiveness Signaling,IL-8 Signaling,Integrin Signaling,NF-κB Activation by Viruses,Paxillin Signaling,Role of Tissue Factor in Cancer
hsa-miR-135b-5p	miR-135a-5p (and other miRNAs w/seed AUGGCUU)	5.17e-06	2.644	TargetScan Human	Moderate (predicted)	ENSG00000077684	JADE1	-1.777
hsa-miR-135b-5p	miR-135a-5p (and other miRNAs w/seed AUGGCUU)	5.17e-06	2.644	TargetScan Human	Moderate (predicted)	ENSG00000140044	JDP2	-1.558
hsa-miR-135b-5p	miR-135a-5p (and other miRNAs w/seed AUGGCUU)	5.17e-06	2.644	TargetScan Human	Moderate (predicted)	ENSG00000134504	KCTD1	-0.283
hsa-miR-135b-5p	miR-135a-5p (and other miRNAs w/seed AUGGCUU)	5.17e-06	2.644	TargetScan Human	High (predicted)	ENSG00000006459	KDM7A	-0.712
hsa-miR-135b-5p	miR-135a-5p (and other miRNAs w/seed AUGGCUU)	5.17e-06	2.644	TargetScan Human	Moderate (predicted)	ENSG00000169926	KLF13	-0.847
hsa-miR-135b-5p	miR-135a-5p (and other miRNAs w/seed AUGGCUU)	5.17e-06	2.644	TargetScan Human	Moderate (predicted)	ENSG00000109787	KLF3	-0.72	Adipogenesis pathway
hsa-miR-135b-5p	miR-135a-5p (and other miRNAs w/seed AUGGCUU)	5.17e-06	2.644	TargetScan Human	Moderate (predicted)	ENSG00000179454	KLHL28	-0.281
hsa-miR-135b-5p	miR-135a-5p (and other miRNAs w/seed AUGGCUU)	5.17e-06	2.644	TargetScan Human	High (predicted)	ENSG00000115365	LANCL1	-0.543	Glutathione-mediated Detoxification
hsa-miR-135b-5p	miR-135a-5p (and other miRNAs w/seed AUGGCUU)	5.17e-06	2.644	TargetScan Human	High (predicted)	ENSG00000120992	LYPLA1	-0.7
hsa-miR-135b-5p	miR-135a-5p (and other miRNAs w/seed AUGGCUU)	5.17e-06	2.644	TargetScan Human	High (predicted)	ENSG00000183060	LYSMD4	-0.568
hsa-miR-135b-5p	miR-135a-5p (and other miRNAs w/seed AUGGCUU)	5.17e-06	2.644	TargetScan Human	Moderate (predicted)	ENSG00000112893	MAN2A1	-0.524
hsa-miR-135b-5p	miR-135a-5p (and other miRNAs w/seed AUGGCUU)	5.17e-06	2.644	TargetScan Human	High (predicted)	ENSG00000166974	MAPRE2	-0.627	Remodeling of Epithelial Adherens Junctions
hsa-miR-135b-5p	miR-135a-5p (and other miRNAs w/seed AUGGCUU)	5.17e-06	2.644	TargetScan Human	High (predicted)	ENSG00000198125	MB	-0.398
hsa-miR-135b-5p	miR-135a-5p (and other miRNAs w/seed AUGGCUU)	5.17e-06	2.644	TargetScan Human	Moderate (predicted)	ENSG00000152601	MBNL1	-0.367
hsa-miR-135b-5p	miR-135a-5p (and other miRNAs w/seed AUGGCUU)	5.17e-06	2.644	Ingenuity Expert Findings,TargetScan Human	Experimentally Observed,Moderate (predicted)	ENSG00000068305	MEF2A	-0.539	Apelin Endothelial Signaling Pathway,Calcium Signaling,Cardiac Hypertrophy Signaling,Cardiac Hypertrophy Signaling (Enhanced),Cholecystokinin/Gastrin-mediated Signaling,Corticotropin Releasing Hormone Signaling,ERK5 Signaling,Gα12/13 Signaling,p38 MAPK Signaling,Phospholipase C Signaling,Role of NFAT in Cardiac Hypertrophy,Role of NFAT in Regulation of the Immune Response,Role of Oct4 in Mammalia…
hsa-miR-135b-5p	miR-135a-5p (and other miRNAs w/seed AUGGCUU)	5.17e-06	2.644	TargetScan Human	Moderate (predicted)	ENSG00000164654	MIOS	-0.302
hsa-miR-135b-5p	miR-135a-5p (and other miRNAs w/seed AUGGCUU)	5.17e-06	2.644	TargetScan Human	Moderate (predicted)	ENSG00000115540	MOB4	-0.605
hsa-miR-135b-5p	miR-135a-5p (and other miRNAs w/seed AUGGCUU)	5.17e-06	2.644	TargetScan Human	Moderate (predicted)	ENSG00000185716	MOSMO	-0.632
hsa-miR-135b-5p	miR-135a-5p (and other miRNAs w/seed AUGGCUU)	5.17e-06	2.644	TargetScan Human	High (predicted)	ENSG00000166902	MRPL16	-0.565
hsa-miR-135b-5p	miR-135a-5p (and other miRNAs w/seed AUGGCUU)	5.17e-06	2.644	TargetScan Human	Moderate (predicted)	ENSG00000198015	MRPL42	-0.235
hsa-miR-135b-5p	miR-135a-5p (and other miRNAs w/seed AUGGCUU)	5.17e-06	2.644	TargetScan Human	High (predicted)	ENSG00000128626	MRPS12	-0.694
hsa-miR-135b-5p	miR-135a-5p (and other miRNAs w/seed AUGGCUU)	5.17e-06	2.644	TargetScan Human	Moderate (predicted)	ENSG00000147649	MTDH	-0.63
hsa-miR-135b-5p	miR-135a-5p (and other miRNAs w/seed AUGGCUU)	5.17e-06	2.644	TargetScan Human	Moderate (predicted)	ENSG00000120662	MTRF1	-1.117
hsa-miR-135b-5p	miR-135a-5p (and other miRNAs w/seed AUGGCUU)	5.17e-06	2.644	TargetScan Human	Moderate (predicted)	ENSG00000129422	MTUS1	-0.756
hsa-miR-135b-5p	miR-135a-5p (and other miRNAs w/seed AUGGCUU)	5.17e-06	2.644	TargetScan Human	Moderate (predicted)	ENSG00000136997	MYC	-0.557	Acute Myeloid Leukemia Signaling,Aryl Hydrocarbon Receptor Signaling,BAG2 Signaling Pathway,Bladder Cancer Signaling,Cardiac Hypertrophy Signaling (Enhanced),Cell Cycle: G1/S Checkpoint Regulation,Chronic Myeloid Leukemia Signaling,Colorectal Cancer Metastasis Signaling,EIF2 Signaling,Endocannabinoid Cancer Inhibition Pathway,Endometrial Cancer Signaling,Endothelin-1 Signaling,ErbB2-ErbB3 Signali…
hsa-miR-135b-5p	miR-135a-5p (and other miRNAs w/seed AUGGCUU)	5.17e-06	2.644	TargetScan Human	Moderate (predicted)	ENSG00000197879	MYO1C	-0.567
hsa-miR-135b-5p	miR-135a-5p (and other miRNAs w/seed AUGGCUU)	5.17e-06	2.644	TargetScan Human	High (predicted)	ENSG00000105835	NAMPT	-0.519	NAD Biosynthesis III,Osteoarthritis Pathway,Sirtuin Signaling Pathway
hsa-miR-135b-5p	miR-135a-5p (and other miRNAs w/seed AUGGCUU)	5.17e-06	2.644	TargetScan Human	Moderate (predicted)	ENSG00000104320	NBN	-0.351	ATM Signaling,DNA Double-Strand Break Repair by Homologous Recombination,DNA Double-Strand Break Repair by Non-Homologous End Joining,Hereditary Breast Cancer Signaling,Molecular Mechanisms of Cancer,Role of BRCA1 in DNA Damage Response,Role of CHK Proteins in Cell Cycle Checkpoint Control,Senescence Pathway,Sirtuin Signaling Pathway,Telomere Extension by Telomerase
hsa-miR-135b-5p	miR-135a-5p (and other miRNAs w/seed AUGGCUU)	5.17e-06	2.644	TargetScan Human	Moderate (predicted)	ENSG00000140396	NCOA2	-1.043	Androgen Signaling,Aryl Hydrocarbon Receptor Signaling,Estrogen Receptor Signaling,Glucocorticoid Receptor Signaling,Role of Wnt/GSK-3β Signaling in the Pathogenesis of Influenza,TR/RXR Activation,VDR/RXR Activation,Xenobiotic Metabolism AHR Signaling Pathway
hsa-miR-135b-5p	miR-135a-5p (and other miRNAs w/seed AUGGCUU)	5.17e-06	2.644	TargetScan Human	Moderate (predicted)	ENSG00000173848	NET1	-2.556
hsa-miR-135b-5p	miR-135a-5p (and other miRNAs w/seed AUGGCUU)	5.17e-06	2.644	TargetScan Human	Moderate (predicted)	ENSG00000101096	NFATC2	-1.798	April Mediated Signaling,Axonal Guidance Signaling,B Cell Activating Factor Signaling,B Cell Receptor Signaling,Calcium Signaling,Calcium-induced T Lymphocyte Apoptosis,Cardiac Hypertrophy Signaling (Enhanced),CD28 Signaling in T Helper Cells,fMLP Signaling in Neutrophils,Glucocorticoid Receptor Signaling,Gαq Signaling,iCOS-iCOSL Signaling in T Helper Cells,IL-4 Signaling,Natural Killer Cell Sign…
hsa-miR-135b-5p	miR-135a-5p (and other miRNAs w/seed AUGGCUU)	5.17e-06	2.644	TargetScan Human	Moderate (predicted)	ENSG00000050344	NFE2L3	-0.935
hsa-miR-135b-5p	miR-135a-5p (and other miRNAs w/seed AUGGCUU)	5.17e-06	2.644	TargetScan Human	Moderate (predicted)	ENSG00000182768	NGRN	-0.729
hsa-miR-135b-5p	miR-135a-5p (and other miRNAs w/seed AUGGCUU)	5.17e-06	2.644	TargetScan Human	High (predicted)	ENSG00000169251	NMD3	-0.226
hsa-miR-135b-5p	miR-135a-5p (and other miRNAs w/seed AUGGCUU)	5.17e-06	2.644	TargetScan Human	Moderate (predicted)	ENSG00000164346	NSA2	-0.216
hsa-miR-135b-5p	miR-135a-5p (and other miRNAs w/seed AUGGCUU)	5.17e-06	2.644	TargetScan Human	Moderate (predicted)	ENSG00000035681	NSMAF	-0.384	Ceramide Signaling,Endocannabinoid Cancer Inhibition Pathway,Type II Diabetes Mellitus Signaling
hsa-miR-135b-5p	miR-135a-5p (and other miRNAs w/seed AUGGCUU)	5.17e-06	2.644	TargetScan Human	Moderate (predicted)	ENSG00000173598	NUDT4	-0.829	3-phosphoinositide Biosynthesis,3-phosphoinositide Degradation,D-myo-inositol (1,4,5,6)-Tetrakisphosphate Biosynthesis,D-myo-inositol (3,4,5,6)-tetrakisphosphate Biosynthesis,D-myo-inositol-5-phosphate Metabolism,Superpathway of Inositol Phosphate Compounds
hsa-miR-135b-5p	miR-135a-5p (and other miRNAs w/seed AUGGCUU)	5.17e-06	2.644	TargetScan Human	High (predicted)	ENSG00000165609	NUDT5	-0.391	3-phosphoinositide Biosynthesis,3-phosphoinositide Degradation,D-myo-inositol (1,4,5,6)-Tetrakisphosphate Biosynthesis,D-myo-inositol (3,4,5,6)-tetrakisphosphate Biosynthesis,D-myo-inositol-5-phosphate Metabolism,Pyrimidine Ribonucleotides De Novo Biosynthesis,Pyrimidine Ribonucleotides Interconversion,Superpathway of Inositol Phosphate Compounds
hsa-miR-135b-5p	miR-135a-5p (and other miRNAs w/seed AUGGCUU)	5.17e-06	2.644	TargetScan Human	Moderate (predicted)	ENSG00000135749	PCNX2	-0.363
hsa-miR-135b-5p	miR-135a-5p (and other miRNAs w/seed AUGGCUU)	5.17e-06	2.644	TargetScan Human	High (predicted)	ENSG00000115539	PDCL3	-0.624
hsa-miR-135b-5p	miR-135a-5p (and other miRNAs w/seed AUGGCUU)	5.17e-06	2.644	TargetScan Human	Moderate (predicted)	ENSG00000205268	PDE7A	-0.561	cAMP-mediated signaling,Cardiac Hypertrophy Signaling (Enhanced),Cardiac β-adrenergic Signaling,G-Protein Coupled Receptor Signaling,Gustation Pathway,Protein Kinase A Signaling,Relaxin Signaling,tRNA Splicing
hsa-miR-135b-5p	miR-135a-5p (and other miRNAs w/seed AUGGCUU)	5.17e-06	2.644	TargetScan Human	High (predicted)	ENSG00000139946	PELI2	-2.3
hsa-miR-135b-5p	miR-135a-5p (and other miRNAs w/seed AUGGCUU)	5.17e-06	2.644	TargetScan Human	High (predicted)	ENSG00000100564	PIGH	-0.433
hsa-miR-135b-5p	miR-135a-5p (and other miRNAs w/seed AUGGCUU)	5.17e-06	2.644	TargetScan Human	Moderate (predicted)	ENSG00000124181	PLCG1	-0.402	14-3-3-mediated Signaling,Adrenomedullin signaling pathway,Aldosterone Signaling in Epithelial Cells,Antioxidant Action of Vitamin C,Apelin Cardiomyocyte Signaling Pathway,Apoptosis Signaling,Axonal Guidance Signaling,Calcium-induced T Lymphocyte Apoptosis,Cardiac Hypertrophy Signaling,Cardiac Hypertrophy Signaling (Enhanced),CCR5 Signaling in Macrophages,CD28 Signaling in T Helper Cells,Cellular…
hsa-miR-135b-5p	miR-135a-5p (and other miRNAs w/seed AUGGCUU)	5.17e-06	2.644	TargetScan Human	Moderate (predicted)	ENSG00000205808	PLPP6	-0.558	3-phosphoinositide Biosynthesis,3-phosphoinositide Degradation,D-myo-inositol (1,4,5,6)-Tetrakisphosphate Biosynthesis,D-myo-inositol (3,4,5,6)-tetrakisphosphate Biosynthesis,D-myo-inositol-5-phosphate Metabolism,Superpathway of Inositol Phosphate Compounds
hsa-miR-135b-5p	miR-135a-5p (and other miRNAs w/seed AUGGCUU)	5.17e-06	2.644	TargetScan Human	Moderate (predicted)	ENSG00000101751	POLI	-0.568
hsa-miR-135b-5p	miR-135a-5p (and other miRNAs w/seed AUGGCUU)	5.17e-06	2.644	TargetScan Human	Moderate (predicted)	ENSG00000138032	PPM1B	-0.437	AMPK Signaling
hsa-miR-135b-5p	miR-135a-5p (and other miRNAs w/seed AUGGCUU)	5.17e-06	2.644	TargetScan Human	Moderate (predicted)	ENSG00000186298	PPP1CC	-0.619	3-phosphoinositide Biosynthesis,3-phosphoinositide Degradation,ATM Signaling,Breast Cancer Regulation by Stathmin1,Cardiac β-adrenergic Signaling,CDK5 Signaling,D-myo-inositol (1,4,5,6)-Tetrakisphosphate Biosynthesis,D-myo-inositol (3,4,5,6)-tetrakisphosphate Biosynthesis,D-myo-inositol-5-phosphate Metabolism,Dopamine Receptor Signaling,Dopamine-DARPP32 Feedback in cAMP Signaling,EIF2 Signaling,E…
hsa-miR-135b-5p	miR-135a-5p (and other miRNAs w/seed AUGGCUU)	5.17e-06	2.644	TargetScan Human	Moderate (predicted)	ENSG00000138078	PREPL	-0.67
hsa-miR-135b-5p	miR-135a-5p (and other miRNAs w/seed AUGGCUU)	5.17e-06	2.644	TargetScan Human	Moderate (predicted)	ENSG00000132356	PRKAA1	-1.04	AMPK Signaling,Apelin Adipocyte Signaling Pathway,Apelin Cardiac Fibroblast Signaling Pathway,Apelin Endothelial Signaling Pathway,Apelin Muscle Signaling Pathway,Apelin Pancreas Signaling Pathway,Endocannabinoid Cancer Inhibition Pathway,eNOS Signaling,Estrogen Receptor Signaling,Glucocorticoid Receptor Signaling,mTOR Signaling,Nitric Oxide Signaling in the Cardiovascular System,Osteoarthritis P…
hsa-miR-135b-5p	miR-135a-5p (and other miRNAs w/seed AUGGCUU)	5.17e-06	2.644	TargetScan Human	Moderate (predicted)	ENSG00000164985	PSIP1	-0.335
hsa-miR-135b-5p	miR-135a-5p (and other miRNAs w/seed AUGGCUU)	5.17e-06	2.644	TargetScan Human	High (predicted)	ENSG00000165983	PTER	-0.896
hsa-miR-135b-5p	miR-135a-5p (and other miRNAs w/seed AUGGCUU)	5.17e-06	2.644	TargetScan Human	Moderate (predicted)	ENSG00000169398	PTK2	-0.377	Actin Cytoskeleton Signaling,Adrenomedullin signaling pathway,Agrin Interactions at Neuromuscular Junction,Angiopoietin Signaling,Axonal Guidance Signaling,B Cell Receptor Signaling,Cardiac Hypertrophy Signaling (Enhanced),Chemokine Signaling,Cholecystokinin/Gastrin-mediated Signaling,CXCR4 Signaling,Endocannabinoid Cancer Inhibition Pathway,Ephrin A Signaling,Ephrin B Signaling,Ephrin Receptor S…
hsa-miR-135b-5p	miR-135a-5p (and other miRNAs w/seed AUGGCUU)	5.17e-06	2.644	TargetScan Human	Moderate (predicted)	ENSG00000162437	RAVER2	-0.798
hsa-miR-135b-5p	miR-135a-5p (and other miRNAs w/seed AUGGCUU)	5.17e-06	2.644	TargetScan Human	Moderate (predicted)	ENSG00000089050	RBBP9	-0.259
hsa-miR-135b-5p	miR-135a-5p (and other miRNAs w/seed AUGGCUU)	5.17e-06	2.644	TargetScan Human	Moderate (predicted)	ENSG00000100387	RBX1	-0.481	HIF1α Signaling,NER Pathway,NRF2-mediated Oxidative Stress Response,Protein Ubiquitination Pathway,Renal Cell Carcinoma Signaling,Xenobiotic Metabolism General Signaling Pathway,Xenobiotic Metabolism Signaling
hsa-miR-135b-5p	miR-135a-5p (and other miRNAs w/seed AUGGCUU)	5.17e-06	2.644	TargetScan Human	Moderate (predicted)	ENSG00000115841	RMDN2	-1.226
hsa-miR-135b-5p	miR-135a-5p (and other miRNAs w/seed AUGGCUU)	5.17e-06	2.644	TargetScan Human	Moderate (predicted)	ENSG00000108375	RNF43	-0.272
hsa-miR-135b-5p	miR-135a-5p (and other miRNAs w/seed AUGGCUU)	5.17e-06	2.644	TargetScan Human	Moderate (predicted)	ENSG00000108443	RPS6KB1	-0.427	Acute Myeloid Leukemia Signaling,Adipogenesis pathway,AMPK Signaling,Apelin Endothelial Signaling Pathway,B Cell Receptor Signaling,Breast Cancer Regulation by Stathmin1,Cardiac Hypertrophy Signaling,Cardiac Hypertrophy Signaling (Enhanced),CNTF Signaling,EGF Signaling,ErbB Signaling,ERK5 Signaling,Erythropoietin Signaling,Estrogen Receptor Signaling,Fcγ Receptor-mediated Phagocytosis in Macropha…
hsa-miR-135b-5p	miR-135a-5p (and other miRNAs w/seed AUGGCUU)	5.17e-06	2.644	TargetScan Human	High (predicted)	ENSG00000203727	SAMD5	-5.603
hsa-miR-135b-5p	miR-135a-5p (and other miRNAs w/seed AUGGCUU)	5.17e-06	2.644	TargetScan Human	Moderate (predicted)	ENSG00000000457	SCYL3	-0.611
hsa-miR-135b-5p	miR-135a-5p (and other miRNAs w/seed AUGGCUU)	5.17e-06	2.644	TargetScan Human	Moderate (predicted)	ENSG00000008952	SEC62	-0.34
hsa-miR-135b-5p	miR-135a-5p (and other miRNAs w/seed AUGGCUU)	5.17e-06	2.644	TargetScan Human	Moderate (predicted)	ENSG00000198964	SGMS1	-0.305	Sphingomyelin Metabolism
hsa-miR-135b-5p	miR-135a-5p (and other miRNAs w/seed AUGGCUU)	5.17e-06	2.644	TargetScan Human	Moderate (predicted)	ENSG00000196470	SIAH1	-0.745	Colorectal Cancer Metastasis Signaling,Role of Wnt/GSK-3β Signaling in the Pathogenesis of Influenza
hsa-miR-135b-5p	miR-135a-5p (and other miRNAs w/seed AUGGCUU)	5.17e-06	2.644	TargetScan Human	Moderate (predicted)	ENSG00000096717	SIRT1	-0.876	Adipogenesis pathway,AMPK Signaling,Osteoarthritis Pathway,p53 Signaling,Senescence Pathway,Sirtuin Signaling Pathway,Sumoylation Pathway,White Adipose Tissue Browning Pathway
hsa-miR-135b-5p	miR-135a-5p (and other miRNAs w/seed AUGGCUU)	5.17e-06	2.644	TargetScan Human	Moderate (predicted)	ENSG00000005022	SLC25A5	-0.422	Induction of Apoptosis by HIV1,Necroptosis Signaling Pathway,Sirtuin Signaling Pathway
hsa-miR-135b-5p	miR-135a-5p (and other miRNAs w/seed AUGGCUU)	5.17e-06	2.644	TargetScan Human	Moderate (predicted)	ENSG00000198246	SLC29A3	-0.714
hsa-miR-135b-5p	miR-135a-5p (and other miRNAs w/seed AUGGCUU)	5.17e-06	2.644	TargetScan Human	Moderate (predicted)	ENSG00000164414	SLC35A1	-1.363
hsa-miR-135b-5p	miR-135a-5p (and other miRNAs w/seed AUGGCUU)	5.17e-06	2.644	TargetScan Human	Moderate (predicted)	ENSG00000172716	SLFN11	-1.378
hsa-miR-135b-5p	miR-135a-5p (and other miRNAs w/seed AUGGCUU)	5.17e-06	2.644	TargetScan Human	Moderate (predicted)	ENSG00000101400	SNTA1	-1.079	nNOS Signaling in Skeletal Muscle Cells
hsa-miR-135b-5p	miR-135a-5p (and other miRNAs w/seed AUGGCUU)	5.17e-06	2.644	TargetScan Human	High (predicted)	ENSG00000172845	SP3	-0.375	Gap Junction Signaling,Sumoylation Pathway
hsa-miR-135b-5p	miR-135a-5p (and other miRNAs w/seed AUGGCUU)	5.17e-06	2.644	TargetScan Human	Moderate (predicted)	ENSG00000171621	SPSB1	-0.614
hsa-miR-135b-5p	miR-135a-5p (and other miRNAs w/seed AUGGCUU)	5.17e-06	2.644	TargetScan Human	Moderate (predicted)	ENSG00000112081	SRSF3	-0.26
hsa-miR-135b-5p	miR-135a-5p (and other miRNAs w/seed AUGGCUU)	5.17e-06	2.644	TargetScan Human	High (predicted)	ENSG00000124783	SSR1	-0.255	Insulin Secretion Signaling Pathway
hsa-miR-135b-5p	miR-135a-5p (and other miRNAs w/seed AUGGCUU)	5.17e-06	2.644	TargetScan Human	High (predicted)	ENSG00000163479	SSR2	-0.622	Insulin Secretion Signaling Pathway
hsa-miR-135b-5p	miR-135a-5p (and other miRNAs w/seed AUGGCUU)	5.17e-06	2.644	TargetScan Human	High (predicted)	ENSG00000144057	ST6GAL2	-13.041
hsa-miR-135b-5p	miR-135a-5p (and other miRNAs w/seed AUGGCUU)	5.17e-06	2.644	TargetScan Human	Moderate (predicted)	ENSG00000124356	STAMBP	-0.38
hsa-miR-135b-5p	miR-135a-5p (and other miRNAs w/seed AUGGCUU)	5.17e-06	2.644	TargetScan Human	Moderate (predicted)	ENSG00000109689	STIM2	-1.473
hsa-miR-135b-5p	miR-135a-5p (and other miRNAs w/seed AUGGCUU)	5.17e-06	2.644	TargetScan Human	Moderate (predicted)	ENSG00000082146	STRADB	-0.251
hsa-miR-135b-5p	miR-135a-5p (and other miRNAs w/seed AUGGCUU)	5.17e-06	2.644	TargetScan Human	Moderate (predicted)	ENSG00000172340	SUCLG2	-0.822	4-aminobutyrate Degradation I,Glutamate Degradation III (via 4-aminobutyrate)
hsa-miR-135b-5p	miR-135a-5p (and other miRNAs w/seed AUGGCUU)	5.17e-06	2.644	TargetScan Human	Moderate (predicted)	ENSG00000197283	SYNGAP1	-0.302	G-Protein Coupled Receptor Signaling,Molecular Mechanisms of Cancer,Synaptogenesis Signaling Pathway
hsa-miR-135b-5p	miR-135a-5p (and other miRNAs w/seed AUGGCUU)	5.17e-06	2.644	TargetScan Human	Moderate (predicted)	ENSG00000067715	SYT1	-0.618	Synaptogenesis Signaling Pathway
hsa-miR-135b-5p	miR-135a-5p (and other miRNAs w/seed AUGGCUU)	5.17e-06	2.644	TargetScan Human	Moderate (predicted)	ENSG00000147041	SYTL5	-2.098
hsa-miR-135b-5p	miR-135a-5p (and other miRNAs w/seed AUGGCUU)	5.17e-06	2.644	TargetScan Human	Moderate (predicted)	ENSG00000152382	TADA1	-0.339
hsa-miR-135b-5p	miR-135a-5p (and other miRNAs w/seed AUGGCUU)	5.17e-06	2.644	TargetScan Human	Moderate (predicted)	ENSG00000149922	TBX6	-1.222
hsa-miR-135b-5p	miR-135a-5p (and other miRNAs w/seed AUGGCUU)	5.17e-06	2.644	TargetScan Human	High (predicted)	ENSG00000148737	TCF7L2	-0.855	Acute Myeloid Leukemia Signaling,Basal Cell Carcinoma Signaling,BEX2 Signaling Pathway,Colorectal Cancer Metastasis Signaling,Endocannabinoid Cancer Inhibition Pathway,Epithelial Adherens Junction Signaling,Factors Promoting Cardiogenesis in Vertebrates,Hepatic Fibrosis Signaling Pathway,HOTAIR Regulatory Pathway,Human Embryonic Stem Cell Pluripotency,Mouse Embryonic Stem Cell Pluripotency,Osteoa…
hsa-miR-135b-5p	miR-135a-5p (and other miRNAs w/seed AUGGCUU)	5.17e-06	2.644	TargetScan Human	Moderate (predicted)	ENSG00000187605	TET3	-0.768
hsa-miR-135b-5p	miR-135a-5p (and other miRNAs w/seed AUGGCUU)	5.17e-06	2.644	TargetScan Human	Moderate (predicted)	ENSG00000187720	THSD4	-0.403
hsa-miR-135b-5p	miR-135a-5p (and other miRNAs w/seed AUGGCUU)	5.17e-06	2.644	TargetScan Human	Moderate (predicted)	ENSG00000121895	TMEM156	-0.697
hsa-miR-135b-5p	miR-135a-5p (and other miRNAs w/seed AUGGCUU)	5.17e-06	2.644	TargetScan Human	Moderate (predicted)	ENSG00000011638	TMEM159	-1.201
hsa-miR-135b-5p	miR-135a-5p (and other miRNAs w/seed AUGGCUU)	5.17e-06	2.644	TargetScan Human	Moderate (predicted)	ENSG00000146802	TMEM168	-0.574
hsa-miR-135b-5p	miR-135a-5p (and other miRNAs w/seed AUGGCUU)	5.17e-06	2.644	TargetScan Human	Moderate (predicted)	ENSG00000175606	TMEM70	-0.317
hsa-miR-135b-5p	miR-135a-5p (and other miRNAs w/seed AUGGCUU)	5.17e-06	2.644	TargetScan Human	Moderate (predicted)	ENSG00000109084	TMEM97	-1.149
hsa-miR-135b-5p	miR-135a-5p (and other miRNAs w/seed AUGGCUU)	5.17e-06	2.644	TargetScan Human	Moderate (predicted)	ENSG00000120802	TMPO	-0.176
hsa-miR-135b-5p	miR-135a-5p (and other miRNAs w/seed AUGGCUU)	5.17e-06	2.644	TargetScan Human	High (predicted)	ENSG00000164761	TNFRSF11B	-6.32	Acute Phase Response Signaling,Cardiac Hypertrophy Signaling (Enhanced),Ceramide Signaling,Dendritic Cell Maturation,FAT10 Cancer Signaling Pathway,Granulocyte Adhesion and Diapedesis,Hepatic Cholestasis,Hepatic Fibrosis / Hepatic Stellate Cell Activation,Hepatic Fibrosis Signaling Pathway,HMGB1 Signaling,IL-6 Signaling,Induction of Apoptosis by HIV1,Inhibition of ARE-Mediated mRNA Degradation Pa…
hsa-miR-135b-5p	miR-135a-5p (and other miRNAs w/seed AUGGCUU)	5.17e-06	2.644	TargetScan Human	Moderate (predicted)	ENSG00000175274	TP53I11	-0.905
hsa-miR-135b-5p	miR-135a-5p (and other miRNAs w/seed AUGGCUU)	5.17e-06	2.644	TargetScan Human	High (predicted)	ENSG00000137672	TRPC6	-6.699	Calcium Signaling
hsa-miR-135b-5p	miR-135a-5p (and other miRNAs w/seed AUGGCUU)	5.17e-06	2.644	TargetScan Human	Moderate (predicted)	ENSG00000130529	TRPM4	-0.822
hsa-miR-135b-5p	miR-135a-5p (and other miRNAs w/seed AUGGCUU)	5.17e-06	2.644	TargetScan Human	High (predicted)	ENSG00000182173	TSEN54	-0.561	tRNA Splicing
hsa-miR-135b-5p	miR-135a-5p (and other miRNAs w/seed AUGGCUU)	5.17e-06	2.644	TargetScan Human	Moderate (predicted)	ENSG00000163728	TTC14	-0.271
hsa-miR-135b-5p	miR-135a-5p (and other miRNAs w/seed AUGGCUU)	5.17e-06	2.644	TargetScan Human	Moderate (predicted)	ENSG00000197557	TTC30A	-0.627
hsa-miR-135b-5p	miR-135a-5p (and other miRNAs w/seed AUGGCUU)	5.17e-06	2.644	TargetScan Human	Moderate (predicted)	ENSG00000177889	UBE2N	-0.182	Hypoxia Signaling in the Cardiovascular System,NER Pathway,NF-κB Signaling,Protein Ubiquitination Pathway
hsa-miR-135b-5p	miR-135a-5p (and other miRNAs w/seed AUGGCUU)	5.17e-06	2.644	TargetScan Human	High (predicted)	ENSG00000109181	UGT2B10	-8.255	Melatonin Degradation I,Nicotine Degradation II,Nicotine Degradation III,Serotonin Degradation,Superpathway of Melatonin Degradation,Thyroid Hormone Metabolism II (via Conjugation and/or Degradation),Xenobiotic Metabolism CAR Signaling Pathway,Xenobiotic Metabolism General Signaling Pathway,Xenobiotic Metabolism PXR Signaling Pathway,Xenobiotic Metabolism Signaling
hsa-miR-135b-5p	miR-135a-5p (and other miRNAs w/seed AUGGCUU)	5.17e-06	2.644	TargetScan Human	High (predicted)	ENSG00000196620	UGT2B15	-6.807	Melatonin Degradation I,Nicotine Degradation II,Nicotine Degradation III,Serotonin Degradation,Superpathway of Melatonin Degradation,Thyroid Hormone Metabolism II (via Conjugation and/or Degradation),Xenobiotic Metabolism CAR Signaling Pathway,Xenobiotic Metabolism General Signaling Pathway,Xenobiotic Metabolism PXR Signaling Pathway,Xenobiotic Metabolism Signaling
hsa-miR-135b-5p	miR-135a-5p (and other miRNAs w/seed AUGGCUU)	5.17e-06	2.644	TargetScan Human	Moderate (predicted)	ENSG00000143494	VASH2	-4.251
hsa-miR-135b-5p	miR-135a-5p (and other miRNAs w/seed AUGGCUU)	5.17e-06	2.644	TargetScan Human	Moderate (predicted)	ENSG00000165197	VEGFD	-3.619	Amyotrophic Lateral Sclerosis Signaling,Axonal Guidance Signaling,BEX2 Signaling Pathway,Bladder Cancer Signaling,Breast Cancer Regulation by Stathmin1,Clathrin-mediated Endocytosis Signaling,Colorectal Cancer Metastasis Signaling,Endocannabinoid Cancer Inhibition Pathway,eNOS Signaling,Ephrin Receptor Signaling,Estrogen Receptor Signaling,Hepatic Fibrosis / Hepatic Stellate Cell Activation,Hepat…
hsa-miR-135b-5p	miR-135a-5p (and other miRNAs w/seed AUGGCUU)	5.17e-06	2.644	TargetScan Human	Moderate (predicted)	ENSG00000147852	VLDLR	-1.604	FXR/RXR Activation,Reelin Signaling in Neurons,Synaptogenesis Signaling Pathway
hsa-miR-135b-5p	miR-135a-5p (and other miRNAs w/seed AUGGCUU)	5.17e-06	2.644	TargetScan Human	High (predicted)	ENSG00000167987	VPS37C	-0.585	Mechanisms of Viral Exit from Host Cells,Phagosome Maturation
hsa-miR-135b-5p	miR-135a-5p (and other miRNAs w/seed AUGGCUU)	5.17e-06	2.644	TargetScan Human	Moderate (predicted)	ENSG00000132612	VPS4A	-0.347	Mechanisms of Viral Exit from Host Cells
hsa-miR-135b-5p	miR-135a-5p (and other miRNAs w/seed AUGGCUU)	5.17e-06	2.644	TargetScan Human	Moderate (predicted)	ENSG00000095787	WAC	-0.607
hsa-miR-135b-5p	miR-135a-5p (and other miRNAs w/seed AUGGCUU)	5.17e-06	2.644	TargetScan Human	Moderate (predicted)	ENSG00000136051	WASHC4	-0.215
hsa-miR-135b-5p	miR-135a-5p (and other miRNAs w/seed AUGGCUU)	5.17e-06	2.644	TargetScan Human	Moderate (predicted)	ENSG00000141580	WDR45B	-0.261
hsa-miR-135b-5p	miR-135a-5p (and other miRNAs w/seed AUGGCUU)	5.17e-06	2.644	TargetScan Human	Moderate (predicted)	ENSG00000108953	YWHAE	-0.268	14-3-3-mediated Signaling,Cell Cycle: G2/M DNA Damage Checkpoint Regulation,ERK5 Signaling,HIPPO signaling,IGF-1 Signaling,Inhibition of ARE-Mediated mRNA Degradation Pathway,Neuroprotective Role of THOP1 in Alzheimer's Disease,p70S6K Signaling,PI3K/AKT Signaling,Protein Kinase A Signaling,VEGF Signaling
hsa-miR-135b-5p	miR-135a-5p (and other miRNAs w/seed AUGGCUU)	5.17e-06	2.644	TargetScan Human	Moderate (predicted)	ENSG00000023041	ZDHHC6	-0.658
hsa-miR-135b-5p	miR-135a-5p (and other miRNAs w/seed AUGGCUU)	5.17e-06	2.644	TargetScan Human	High (predicted)	ENSG00000107372	ZFAND5	-0.461
hsa-miR-135b-5p	miR-135a-5p (and other miRNAs w/seed AUGGCUU)	5.17e-06	2.644	TargetScan Human	Moderate (predicted)	ENSG00000159733	ZFYVE28	-1.009
hsa-miR-135b-5p	miR-135a-5p (and other miRNAs w/seed AUGGCUU)	5.17e-06	2.644	TargetScan Human	Moderate (predicted)	ENSG00000106261	ZKSCAN1	-0.409
hsa-miR-135b-5p	miR-135a-5p (and other miRNAs w/seed AUGGCUU)	5.17e-06	2.644	TargetScan Human	Moderate (predicted)	ENSG00000267680	ZNF224	-0.297
hsa-miR-135b-5p	miR-135a-5p (and other miRNAs w/seed AUGGCUU)	5.17e-06	2.644	TargetScan Human	High (predicted)	ENSG00000256294	ZNF225	-0.709
hsa-miR-135b-5p	miR-135a-5p (and other miRNAs w/seed AUGGCUU)	5.17e-06	2.644	TargetScan Human	High (predicted)	ENSG00000089335	ZNF302	-0.408
hsa-miR-135b-5p	miR-135a-5p (and other miRNAs w/seed AUGGCUU)	5.17e-06	2.644	TargetScan Human	Moderate (predicted)	ENSG00000166529	ZSCAN21	-0.776
hsa-miR-138-5p	miR-138-5p (miRNAs w/seed GCUGGUG)	0.00106	-1.462	TargetScan Human	High (predicted)	ENSG00000151498	ACAD8	0.545	Isoleucine Degradation I,Valine Degradation I
hsa-miR-138-5p	miR-138-5p (miRNAs w/seed GCUGGUG)	0.00106	-1.462	TargetScan Human	Moderate (predicted)	ENSG00000114739	ACVR2B	0.36	Cardiac Hypertrophy Signaling (Enhanced),Epithelial Adherens Junction Signaling,Factors Promoting Cardiogenesis in Vertebrates,FAT10 Cancer Signaling Pathway,Hepatic Fibrosis Signaling Pathway,Neuroinflammation Signaling Pathway,PPARα/RXRα Activation,Senescence Pathway,T Cell Exhaustion Signaling Pathway,TGF-β Signaling,Th1 and Th2 Activation Pathway,Th2 Pathway,Wnt/β-catenin Signaling
hsa-miR-138-5p	miR-138-5p (miRNAs w/seed GCUGGUG)	0.00106	-1.462	TargetScan Human	High (predicted)	ENSG00000020181	ADGRA2	2.234	Breast Cancer Regulation by Stathmin1
hsa-miR-138-5p	miR-138-5p (miRNAs w/seed GCUGGUG)	0.00106	-1.462	TargetScan Human	High (predicted)	ENSG00000072071	ADGRL1	0.856	Breast Cancer Regulation by Stathmin1
hsa-miR-138-5p	miR-138-5p (miRNAs w/seed GCUGGUG)	0.00106	-1.462	TargetScan Human	Moderate (predicted)	ENSG00000163485	ADORA1	2.895	Breast Cancer Regulation by Stathmin1,cAMP-mediated signaling,G-Protein Coupled Receptor Signaling,Gαi Signaling
hsa-miR-138-5p	miR-138-5p (miRNAs w/seed GCUGGUG)	0.00106	-1.462	TargetScan Human	Moderate (predicted)	ENSG00000196526	AFAP1	0.477
hsa-miR-138-5p	miR-138-5p (miRNAs w/seed GCUGGUG)	0.00106	-1.462	TargetScan Human	Moderate (predicted)	ENSG00000172493	AFF1	0.784
hsa-miR-138-5p	miR-138-5p (miRNAs w/seed GCUGGUG)	0.00106	-1.462	TargetScan Human	Moderate (predicted)	ENSG00000162688	AGL	0.609	Glycogen Degradation II,Glycogen Degradation III
hsa-miR-138-5p	miR-138-5p (miRNAs w/seed GCUGGUG)	0.00106	-1.462	TargetScan Human	High (predicted)	ENSG00000092847	AGO1	0.765	EIF2 Signaling,HOTAIR Regulatory Pathway,Inhibition of ARE-Mediated mRNA Degradation Pathway,Insulin Secretion Signaling Pathway,Regulation of eIF4 and p70S6K Signaling
hsa-miR-138-5p	miR-138-5p (miRNAs w/seed GCUGGUG)	0.00106	-1.462	TargetScan Human	Moderate (predicted)	ENSG00000023516	AKAP11	0.396	cAMP-mediated signaling,Cardiac β-adrenergic Signaling,Protein Kinase A Signaling
hsa-miR-138-5p	miR-138-5p (miRNAs w/seed GCUGGUG)	0.00106	-1.462	TargetScan Human	Moderate (predicted)	ENSG00000142208	AKT1	0.31	14-3-3-mediated Signaling,Acute Myeloid Leukemia Signaling,Acute Phase Response Signaling,Adipogenesis pathway,Adrenomedullin signaling pathway,AMPK Signaling,Amyloid Processing,Angiopoietin Signaling,Apelin Cardiac Fibroblast Signaling Pathway,Apelin Cardiomyocyte Signaling Pathway,Apelin Endothelial Signaling Pathway,Apelin Muscle Signaling Pathway,Axonal Guidance Signaling,B Cell Receptor Sign…
hsa-miR-138-5p	miR-138-5p (miRNAs w/seed GCUGGUG)	0.00106	-1.462	TargetScan Human	High (predicted)	ENSG00000029534	ANK1	5.169	Rac Signaling
hsa-miR-138-5p	miR-138-5p (miRNAs w/seed GCUGGUG)	0.00106	-1.462	TargetScan Human	High (predicted)	ENSG00000198720	ANKRD13B	0.286
hsa-miR-138-5p	miR-138-5p (miRNAs w/seed GCUGGUG)	0.00106	-1.462	TargetScan Human	Moderate (predicted)	ENSG00000152766	ANKRD22	1.16
hsa-miR-138-5p	miR-138-5p (miRNAs w/seed GCUGGUG)	0.00106	-1.462	TargetScan Human	Moderate (predicted)	ENSG00000185101	ANO9	0.431
hsa-miR-138-5p	miR-138-5p (miRNAs w/seed GCUGGUG)	0.00106	-1.462	TargetScan Human	Moderate (predicted)	ENSG00000161203	AP2M1	0.302	Clathrin-mediated Endocytosis Signaling,CTLA4 Signaling in Cytotoxic T Lymphocytes,GABA Receptor Signaling,Lipid Antigen Presentation by CD1,Opioid Signaling Pathway,Synaptogenesis Signaling Pathway,Virus Entry via Endocytic Pathways
hsa-miR-138-5p	miR-138-5p (miRNAs w/seed GCUGGUG)	0.00106	-1.462	TargetScan Human	High (predicted)	ENSG00000179750	APOBEC3B	1.492	Salvage Pathways of Pyrimidine Deoxyribonucleotides,Salvage Pathways of Pyrimidine Ribonucleotides
hsa-miR-138-5p	miR-138-5p (miRNAs w/seed GCUGGUG)	0.00106	-1.462	TargetScan Human	Moderate (predicted)	ENSG00000062725	APPBP2	0.634
hsa-miR-138-5p	miR-138-5p (miRNAs w/seed GCUGGUG)	0.00106	-1.462	TargetScan Human	Moderate (predicted)	ENSG00000196914	ARHGEF12	0.246	Actin Cytoskeleton Signaling,Axonal Guidance Signaling,Breast Cancer Regulation by Stathmin1,Molecular Mechanisms of Cancer,Phospholipase C Signaling,Reelin Signaling in Neurons,RhoA Signaling,RhoGDI Signaling,Semaphorin Neuronal Repulsive Signaling Pathway,Semaphorin Signaling in Neurons,Signaling by Rho Family GTPases,Thrombin Signaling
hsa-miR-138-5p	miR-138-5p (miRNAs w/seed GCUGGUG)	0.00106	-1.462	TargetScan Human	High (predicted)	ENSG00000163947	ARHGEF3	0.475	Breast Cancer Regulation by Stathmin1,Molecular Mechanisms of Cancer,Phospholipase C Signaling,Reelin Signaling in Neurons,RhoGDI Signaling,Signaling by Rho Family GTPases,Thrombin Signaling
hsa-miR-138-5p	miR-138-5p (miRNAs w/seed GCUGGUG)	0.00106	-1.462	TargetScan Human	Moderate (predicted)	ENSG00000188042	ARL4C	2.034
hsa-miR-138-5p	miR-138-5p (miRNAs w/seed GCUGGUG)	0.00106	-1.462	TargetScan Human	Moderate (predicted)	ENSG00000140450	ARRDC4	3.703
hsa-miR-138-5p	miR-138-5p (miRNAs w/seed GCUGGUG)	0.00106	-1.462	TargetScan Human	Moderate (predicted)	ENSG00000004848	ARX	0.379
hsa-miR-138-5p	miR-138-5p (miRNAs w/seed GCUGGUG)	0.00106	-1.462	TargetScan Human	Moderate (predicted)	ENSG00000101844	ATG4A	0.568	Autophagy,Sirtuin Signaling Pathway
hsa-miR-138-5p	miR-138-5p (miRNAs w/seed GCUGGUG)	0.00106	-1.462	TargetScan Human	High (predicted)	ENSG00000166454	ATMIN	0.311	Role of CHK Proteins in Cell Cycle Checkpoint Control
hsa-miR-138-5p	miR-138-5p (miRNAs w/seed GCUGGUG)	0.00106	-1.462	TargetScan Human	Moderate (predicted)	ENSG00000101974	ATP11C	0.633
hsa-miR-138-5p	miR-138-5p (miRNAs w/seed GCUGGUG)	0.00106	-1.462	TargetScan Human	Moderate (predicted)	ENSG00000171130	ATP6V0E2	0.576	Iron homeostasis signaling pathway,Phagosome Maturation
hsa-miR-138-5p	miR-138-5p (miRNAs w/seed GCUGGUG)	0.00106	-1.462	TargetScan Human	Moderate (predicted)	ENSG00000123472	ATPAF1	0.373	Mitochondrial Dysfunction,Oxidative Phosphorylation
hsa-miR-138-5p	miR-138-5p (miRNAs w/seed GCUGGUG)	0.00106	-1.462	TargetScan Human	Moderate (predicted)	ENSG00000224470	ATXN1L	0.37
hsa-miR-138-5p	miR-138-5p (miRNAs w/seed GCUGGUG)	0.00106	-1.462	TargetScan Human	Moderate (predicted)	ENSG00000204842	ATXN2	0.343
hsa-miR-138-5p	miR-138-5p (miRNAs w/seed GCUGGUG)	0.00106	-1.462	TargetScan Human	Moderate (predicted)	ENSG00000107262	BAG1	0.172	Glucocorticoid Receptor Signaling,Protein Ubiquitination Pathway
hsa-miR-138-5p	miR-138-5p (miRNAs w/seed GCUGGUG)	0.00106	-1.462	TargetScan Human	High (predicted)	ENSG00000009954	BAZ1B	0.285
hsa-miR-138-5p	miR-138-5p (miRNAs w/seed GCUGGUG)	0.00106	-1.462	TargetScan Human	Moderate (predicted)	ENSG00000089685	BIRC5	2.713	Angiopoietin Signaling,Colorectal Cancer Metastasis Signaling,Kinetochore Metaphase Signaling Pathway,Neuroinflammation Signaling Pathway,p53 Signaling,Pancreatic Adenocarcinoma Signaling
hsa-miR-138-5p	miR-138-5p (miRNAs w/seed GCUGGUG)	0.00106	-1.462	TargetScan Human	High (predicted)	ENSG00000104765	BNIP3L	0.549
hsa-miR-138-5p	miR-138-5p (miRNAs w/seed GCUGGUG)	0.00106	-1.462	TargetScan Human	Moderate (predicted)	ENSG00000162813	BPNT1	0.33	D-myo-inositol (1,4,5)-trisphosphate Degradation,Superpathway of D-myo-inositol (1,4,5)-trisphosphate Metabolism
hsa-miR-138-5p	miR-138-5p (miRNAs w/seed GCUGGUG)	0.00106	-1.462	TargetScan Human	Moderate (predicted)	ENSG00000160058	BSDC1	0.188
hsa-miR-138-5p	miR-138-5p (miRNAs w/seed GCUGGUG)	0.00106	-1.462	TargetScan Human	Moderate (predicted)	ENSG00000133639	BTG1	0.542	Cell Cycle Regulation by BTG Family Proteins
hsa-miR-138-5p	miR-138-5p (miRNAs w/seed GCUGGUG)	0.00106	-1.462	TargetScan Human	Moderate (predicted)	ENSG00000112276	BVES	0.624
hsa-miR-138-5p	miR-138-5p (miRNAs w/seed GCUGGUG)	0.00106	-1.462	TargetScan Human	Moderate (predicted)	ENSG00000173237	C11orf86	3.112
hsa-miR-138-5p	miR-138-5p (miRNAs w/seed GCUGGUG)	0.00106	-1.462	TargetScan Human	High (predicted)	ENSG00000239887	C1orf226	1.226
hsa-miR-138-5p	miR-138-5p (miRNAs w/seed GCUGGUG)	0.00106	-1.462	TargetScan Human	Moderate (predicted)	ENSG00000149679	CABLES2	1.059
hsa-miR-138-5p	miR-138-5p (miRNAs w/seed GCUGGUG)	0.00106	-1.462	TargetScan Human	Moderate (predicted)	ENSG00000151893	CACUL1	0.286
hsa-miR-138-5p	miR-138-5p (miRNAs w/seed GCUGGUG)	0.00106	-1.462	TargetScan Human	Moderate (predicted)	ENSG00000012822	CALCOCO1	0.449
hsa-miR-138-5p	miR-138-5p (miRNAs w/seed GCUGGUG)	0.00106	-1.462	TargetScan Human	Moderate (predicted)	ENSG00000078699	CBFA2T2	0.542
hsa-miR-138-5p	miR-138-5p (miRNAs w/seed GCUGGUG)	0.00106	-1.462	TargetScan Human	Moderate (predicted)	ENSG00000158941	CCAR2	0.575
hsa-miR-138-5p	miR-138-5p (miRNAs w/seed GCUGGUG)	0.00106	-1.462	TargetScan Human	High (predicted)	ENSG00000165813	CCDC186	0.401
hsa-miR-138-5p	miR-138-5p (miRNAs w/seed GCUGGUG)	0.00106	-1.462	TargetScan Human	High (predicted)	ENSG00000205476	CCDC85C	0.576
hsa-miR-138-5p	miR-138-5p (miRNAs w/seed GCUGGUG)	0.00106	-1.462	TargetScan Human	High (predicted)	ENSG00000112576	CCND3	0.541	Aryl Hydrocarbon Receptor Signaling,Breast Cancer Regulation by Stathmin1,Cell Cycle: G1/S Checkpoint Regulation,Cyclins and Cell Cycle Regulation,Endocannabinoid Cancer Inhibition Pathway,GADD45 Signaling,IL-7 Signaling Pathway,IL-8 Signaling,Molecular Mechanisms of Cancer,Systemic Lupus Erythematosus In B Cell Signaling Pathway
hsa-miR-138-5p	miR-138-5p (miRNAs w/seed GCUGGUG)	0.00106	-1.462	TargetScan Human	Moderate (predicted)	ENSG00000105173	CCNE1	1.111	Antiproliferative Role of TOB in T Cell Signaling,Aryl Hydrocarbon Receptor Signaling,Cell Cycle Regulation by BTG Family Proteins,Cell Cycle: G1/S Checkpoint Regulation,Cyclins and Cell Cycle Regulation,DNA damage-induced 14-3-3σ Signaling,Endocannabinoid Cancer Inhibition Pathway,Estrogen-mediated S-phase Entry,GADD45 Signaling,Glioblastoma Multiforme Signaling,HER-2 Signaling in Breast Cancer,…
hsa-miR-138-5p	miR-138-5p (miRNAs w/seed GCUGGUG)	0.00106	-1.462	TargetScan Human	Moderate (predicted)	ENSG00000081377	CDC14B	0.266	Protein Kinase A Signaling
hsa-miR-138-5p	miR-138-5p (miRNAs w/seed GCUGGUG)	0.00106	-1.462	TargetScan Human	Moderate (predicted)	ENSG00000089486	CDIP1	1.403
hsa-miR-138-5p	miR-138-5p (miRNAs w/seed GCUGGUG)	0.00106	-1.462	TargetScan Human	Moderate (predicted)	ENSG00000167258	CDK12	0.314	Cell Cycle Control of Chromosomal Replication,Molecular Mechanisms of Cancer
hsa-miR-138-5p	miR-138-5p (miRNAs w/seed GCUGGUG)	0.00106	-1.462	TargetScan Human	Moderate (predicted)	ENSG00000058091	CDK14	9.721	Cell Cycle Control of Chromosomal Replication,Molecular Mechanisms of Cancer
hsa-miR-138-5p	miR-138-5p (miRNAs w/seed GCUGGUG)	0.00106	-1.462	TargetScan Human	Moderate (predicted)	ENSG00000105810	CDK6	0.731	Aryl Hydrocarbon Receptor Signaling,Breast Cancer Regulation by Stathmin1,Cell Cycle Control of Chromosomal Replication,Cell Cycle: G1/S Checkpoint Regulation,Chronic Myeloid Leukemia Signaling,Cyclins and Cell Cycle Regulation,Glioblastoma Multiforme Signaling,Glioma Signaling,HER-2 Signaling in Breast Cancer,Hereditary Breast Cancer Signaling,Molecular Mechanisms of Cancer,Non-Small Cell Lung C…
hsa-miR-138-5p	miR-138-5p (miRNAs w/seed GCUGGUG)	0.00106	-1.462	TargetScan Human	Moderate (predicted)	ENSG00000167513	CDT1	2.109	Cell Cycle Control of Chromosomal Replication
hsa-miR-138-5p	miR-138-5p (miRNAs w/seed GCUGGUG)	0.00106	-1.462	TargetScan Human	High (predicted)	ENSG00000161082	CELF5	0.788
hsa-miR-138-5p	miR-138-5p (miRNAs w/seed GCUGGUG)	0.00106	-1.462	TargetScan Human	Moderate (predicted)	ENSG00000138180	CEP55	2.658
hsa-miR-138-5p	miR-138-5p (miRNAs w/seed GCUGGUG)	0.00106	-1.462	TargetScan Human	Moderate (predicted)	ENSG00000172828	CES3	0.552	Heparan Sulfate Biosynthesis,Heparan Sulfate Biosynthesis (Late Stages),PXR/RXR Activation,Retinol Biosynthesis,Triacylglycerol Degradation,Xenobiotic Metabolism PXR Signaling Pathway,Xenobiotic Metabolism Signaling
hsa-miR-138-5p	miR-138-5p (miRNAs w/seed GCUGGUG)	0.00106	-1.462	TargetScan Human	High (predicted)	ENSG00000131165	CHMP1A	0.224	Axonal Guidance Signaling
hsa-miR-138-5p	miR-138-5p (miRNAs w/seed GCUGGUG)	0.00106	-1.462	TargetScan Human	Moderate (predicted)	ENSG00000147457	CHMP7	0.4
hsa-miR-138-5p	miR-138-5p (miRNAs w/seed GCUGGUG)	0.00106	-1.462	TargetScan Human	Moderate (predicted)	ENSG00000122863	CHST3	1.659	Chondroitin Sulfate Biosynthesis,Chondroitin Sulfate Biosynthesis (Late Stages),Dermatan Sulfate Biosynthesis,Dermatan Sulfate Biosynthesis (Late Stages),Heparan Sulfate Biosynthesis,Heparan Sulfate Biosynthesis (Late Stages),LPS/IL-1 Mediated Inhibition of RXR Function,Xenobiotic Metabolism CAR Signaling Pathway,Xenobiotic Metabolism PXR Signaling Pathway,Xenobiotic Metabolism Signaling
hsa-miR-138-5p	miR-138-5p (miRNAs w/seed GCUGGUG)	0.00106	-1.462	TargetScan Human	Moderate (predicted)	ENSG00000110852	CLEC2B	1.091
hsa-miR-138-5p	miR-138-5p (miRNAs w/seed GCUGGUG)	0.00106	-1.462	TargetScan Human	Moderate (predicted)	ENSG00000166250	CLMP	1.086
hsa-miR-138-5p	miR-138-5p (miRNAs w/seed GCUGGUG)	0.00106	-1.462	TargetScan Human	Moderate (predicted)	ENSG00000134852	CLOCK	0.619	Adipogenesis pathway,Circadian Rhythm Signaling,PPARα/RXRα Activation,Sirtuin Signaling Pathway
hsa-miR-138-5p	miR-138-5p (miRNAs w/seed GCUGGUG)	0.00106	-1.462	TargetScan Human	Moderate (predicted)	ENSG00000103121	CMC2	0.539
hsa-miR-138-5p	miR-138-5p (miRNAs w/seed GCUGGUG)	0.00106	-1.462	TargetScan Human	Moderate (predicted)	ENSG00000103187	COTL1	0.259
hsa-miR-138-5p	miR-138-5p (miRNAs w/seed GCUGGUG)	0.00106	-1.462	TargetScan Human	Moderate (predicted)	ENSG00000095321	CRAT	0.408
hsa-miR-138-5p	miR-138-5p (miRNAs w/seed GCUGGUG)	0.00106	-1.462	TargetScan Human	Moderate (predicted)	ENSG00000112297	CRYBG1	4.837
hsa-miR-138-5p	miR-138-5p (miRNAs w/seed GCUGGUG)	0.00106	-1.462	TargetScan Human	High (predicted)	ENSG00000119535	CSF3R	9.512	Acute Myeloid Leukemia Signaling,Granulocyte Adhesion and Diapedesis
hsa-miR-138-5p	miR-138-5p (miRNAs w/seed GCUGGUG)	0.00106	-1.462	TargetScan Human	Moderate (predicted)	ENSG00000121552	CSTA	1.22
hsa-miR-138-5p	miR-138-5p (miRNAs w/seed GCUGGUG)	0.00106	-1.462	TargetScan Human	High (predicted)	ENSG00000103811	CTSH	1.217	Autophagy,Phagosome Maturation
hsa-miR-138-5p	miR-138-5p (miRNAs w/seed GCUGGUG)	0.00106	-1.462	TargetScan Human	Moderate (predicted)	ENSG00000184014	DENND5A	0.298
hsa-miR-138-5p	miR-138-5p (miRNAs w/seed GCUGGUG)	0.00106	-1.462	TargetScan Human	Moderate (predicted)	ENSG00000160049	DFFA	0.348	Apoptosis Signaling,Cytotoxic T Lymphocyte-mediated Apoptosis of Target Cells,Death Receptor Signaling,Granzyme B Signaling,Induction of Apoptosis by HIV1,Tumoricidal Function of Hepatic Natural Killer Cells
hsa-miR-138-5p	miR-138-5p (miRNAs w/seed GCUGGUG)	0.00106	-1.462	TargetScan Human	High (predicted)	ENSG00000176490	DIRAS1	1.617
hsa-miR-138-5p	miR-138-5p (miRNAs w/seed GCUGGUG)	0.00106	-1.462	TargetScan Human	Moderate (predicted)	ENSG00000119689	DLST	0.337	2-ketoglutarate Dehydrogenase Complex,TCA Cycle II (Eukaryotic)
hsa-miR-138-5p	miR-138-5p (miRNAs w/seed GCUGGUG)	0.00106	-1.462	TargetScan Human	Moderate (predicted)	ENSG00000108813	DLX4	0.655
hsa-miR-138-5p	miR-138-5p (miRNAs w/seed GCUGGUG)	0.00106	-1.462	TargetScan Human	High (predicted)	ENSG00000105993	DNAJB6	0.603	Aldosterone Signaling in Epithelial Cells,NRF2-mediated Oxidative Stress Response,Protein Ubiquitination Pathway
hsa-miR-138-5p	miR-138-5p (miRNAs w/seed GCUGGUG)	0.00106	-1.462	TargetScan Human	Moderate (predicted)	ENSG00000013563	DNASE1L1	0.54
hsa-miR-138-5p	miR-138-5p (miRNAs w/seed GCUGGUG)	0.00106	-1.462	TargetScan Human	Moderate (predicted)	ENSG00000157851	DPYSL5	2.61	Axonal Guidance Signaling,Semaphorin Neuronal Repulsive Signaling Pathway,Semaphorin Signaling in Neurons
hsa-miR-138-5p	miR-138-5p (miRNAs w/seed GCUGGUG)	0.00106	-1.462	TargetScan Human	Moderate (predicted)	ENSG00000096696	DSP	0.848	ILK Signaling
hsa-miR-138-5p	miR-138-5p (miRNAs w/seed GCUGGUG)	0.00106	-1.462	TargetScan Human	High (predicted)	ENSG00000110042	DTX4	1.269	Notch Signaling
hsa-miR-138-5p	miR-138-5p (miRNAs w/seed GCUGGUG)	0.00106	-1.462	TargetScan Human	High (predicted)	ENSG00000111266	DUSP16	0.214	3-phosphoinositide Biosynthesis,3-phosphoinositide Degradation,D-myo-inositol (1,4,5,6)-Tetrakisphosphate Biosynthesis,D-myo-inositol (3,4,5,6)-tetrakisphosphate Biosynthesis,D-myo-inositol-5-phosphate Metabolism,Protein Kinase A Signaling,Superpathway of Inositol Phosphate Compounds
hsa-miR-138-5p	miR-138-5p (miRNAs w/seed GCUGGUG)	0.00106	-1.462	TargetScan Human	High (predicted)	ENSG00000004975	DVL2	0.484	Basal Cell Carcinoma Signaling,Cardiac Hypertrophy Signaling (Enhanced),Hepatic Fibrosis Signaling Pathway,Mouse Embryonic Stem Cell Pluripotency,PCP pathway,Regulation Of The Epithelial Mesenchymal Transition In Development Pathway,Regulation of the Epithelial-Mesenchymal Transition Pathway,Role of Wnt/GSK-3β Signaling in the Pathogenesis of Influenza,Wnt/Ca+ pathway,Wnt/β-catenin Signaling
hsa-miR-138-5p	miR-138-5p (miRNAs w/seed GCUGGUG)	0.00106	-1.462	TargetScan Human	Moderate (predicted)	ENSG00000198919	DZIP3	0.739	HOTAIR Regulatory Pathway
hsa-miR-138-5p	miR-138-5p (miRNAs w/seed GCUGGUG)	0.00106	-1.462	TargetScan Human	Moderate (predicted)	ENSG00000112242	E2F3	0.477	Breast Cancer Regulation by Stathmin1,Cell Cycle Regulation by BTG Family Proteins,Cell Cycle: G1/S Checkpoint Regulation,Chronic Myeloid Leukemia Signaling,Coronavirus Pathogenesis Pathway,Cyclins and Cell Cycle Regulation,Estrogen-mediated S-phase Entry,Glioblastoma Multiforme Signaling,Glioma Signaling,Molecular Mechanisms of Cancer,Pancreatic Adenocarcinoma Signaling,Role of BRCA1 in DNA Dama…
hsa-miR-138-5p	miR-138-5p (miRNAs w/seed GCUGGUG)	0.00106	-1.462	TargetScan Human	Moderate (predicted)	ENSG00000165891	E2F7	3.868	Breast Cancer Regulation by Stathmin1,Cell Cycle Regulation by BTG Family Proteins,Cell Cycle: G1/S Checkpoint Regulation,Chronic Myeloid Leukemia Signaling,Coronavirus Pathogenesis Pathway,Cyclins and Cell Cycle Regulation,Estrogen-mediated S-phase Entry,Glioblastoma Multiforme Signaling,Glioma Signaling,Molecular Mechanisms of Cancer,Pancreatic Adenocarcinoma Signaling,Role of BRCA1 in DNA Dama…
hsa-miR-138-5p	miR-138-5p (miRNAs w/seed GCUGGUG)	0.00106	-1.462	TargetScan Human	Moderate (predicted)	ENSG00000144597	EAF1	0.472
hsa-miR-138-5p	miR-138-5p (miRNAs w/seed GCUGGUG)	0.00106	-1.462	TargetScan Human	Moderate (predicted)	ENSG00000113790	EHHADH	0.656	Fatty Acid β-oxidation I,Fatty Acid β-oxidation III (Unsaturated, Odd Number),Glutaryl-CoA Degradation,Isoleucine Degradation I,Tryptophan Degradation III (Eukaryotic),Valine Degradation I
hsa-miR-138-5p	miR-138-5p (miRNAs w/seed GCUGGUG)	0.00106	-1.462	TargetScan Human	High (predicted)	ENSG00000148730	EIF4EBP2	0.405	Insulin Secretion Signaling Pathway,Regulation of eIF4 and p70S6K Signaling,Synaptogenesis Signaling Pathway
hsa-miR-138-5p	miR-138-5p (miRNAs w/seed GCUGGUG)	0.00106	-1.462	TargetScan Human	High (predicted)	ENSG00000164778	EN2	0.738
hsa-miR-138-5p	miR-138-5p (miRNAs w/seed GCUGGUG)	0.00106	-1.462	TargetScan Human	High (predicted)	ENSG00000159023	EPB41	0.622	Sertoli Cell-Sertoli Cell Junction Signaling,Tight Junction Signaling
hsa-miR-138-5p	miR-138-5p (miRNAs w/seed GCUGGUG)	0.00106	-1.462	TargetScan Human	Moderate (predicted)	ENSG00000129595	EPB41L4A	0.386
hsa-miR-138-5p	miR-138-5p (miRNAs w/seed GCUGGUG)	0.00106	-1.462	TargetScan Human	Moderate (predicted)	ENSG00000175595	ERCC4	0.708	NER Pathway,Nucleotide Excision Repair Pathway
hsa-miR-138-5p	miR-138-5p (miRNAs w/seed GCUGGUG)	0.00106	-1.462	TargetScan Human	High (predicted)	ENSG00000104626	ERI1	0.973
hsa-miR-138-5p	miR-138-5p (miRNAs w/seed GCUGGUG)	0.00106	-1.462	TargetScan Human	Moderate (predicted)	ENSG00000143845	ETNK2	1.056	Phosphatidylethanolamine Biosynthesis II
hsa-miR-138-5p	miR-138-5p (miRNAs w/seed GCUGGUG)	0.00106	-1.462	TargetScan Human	High (predicted)	ENSG00000165591	FAAH2	1.954	Anandamide Degradation
hsa-miR-138-5p	miR-138-5p (miRNAs w/seed GCUGGUG)	0.00106	-1.462	TargetScan Human	Moderate (predicted)	ENSG00000221968	FADS3	1.064
hsa-miR-138-5p	miR-138-5p (miRNAs w/seed GCUGGUG)	0.00106	-1.462	TargetScan Human	Moderate (predicted)	ENSG00000125898	FAM110A	1.381
hsa-miR-138-5p	miR-138-5p (miRNAs w/seed GCUGGUG)	0.00106	-1.462	TargetScan Human	High (predicted)	ENSG00000198780	FAM169A	1.585
hsa-miR-138-5p	miR-138-5p (miRNAs w/seed GCUGGUG)	0.00106	-1.462	TargetScan Human	Moderate (predicted)	ENSG00000160767	FAM189B	0.661
hsa-miR-138-5p	miR-138-5p (miRNAs w/seed GCUGGUG)	0.00106	-1.462	TargetScan Human	Moderate (predicted)	ENSG00000124098	FAM210B	0.462
hsa-miR-138-5p	miR-138-5p (miRNAs w/seed GCUGGUG)	0.00106	-1.462	TargetScan Human	High (predicted)	ENSG00000101447	FAM83D	2.116
hsa-miR-138-5p	miR-138-5p (miRNAs w/seed GCUGGUG)	0.00106	-1.462	TargetScan Human	Moderate (predicted)	ENSG00000187741	FANCA	1.799	Hereditary Breast Cancer Signaling,Role of BRCA1 in DNA Damage Response
hsa-miR-138-5p	miR-138-5p (miRNAs w/seed GCUGGUG)	0.00106	-1.462	TargetScan Human	Moderate (predicted)	ENSG00000197601	FAR1	0.234
hsa-miR-138-5p	miR-138-5p (miRNAs w/seed GCUGGUG)	0.00106	-1.462	TargetScan Human	Moderate (predicted)	ENSG00000156860	FBRS	0.287
hsa-miR-138-5p	miR-138-5p (miRNAs w/seed GCUGGUG)	0.00106	-1.462	TargetScan Human	High (predicted)	ENSG00000155034	FBXL18	1.645
hsa-miR-138-5p	miR-138-5p (miRNAs w/seed GCUGGUG)	0.00106	-1.462	TargetScan Human	High (predicted)	ENSG00000073712	FERMT2	0.853	ILK Signaling
hsa-miR-138-5p	miR-138-5p (miRNAs w/seed GCUGGUG)	0.00106	-1.462	TargetScan Human	High (predicted)	ENSG00000175592	FOSL1	0.491	ERK5 Signaling,NRF2-mediated Oxidative Stress Response
hsa-miR-138-5p	miR-138-5p (miRNAs w/seed GCUGGUG)	0.00106	-1.462	TargetScan Human	Moderate (predicted)	ENSG00000075426	FOSL2	1.415
hsa-miR-138-5p	miR-138-5p (miRNAs w/seed GCUGGUG)	0.00106	-1.462	TargetScan Human	Moderate (predicted)	ENSG00000100350	FOXRED2	0.607
hsa-miR-138-5p	miR-138-5p (miRNAs w/seed GCUGGUG)	0.00106	-1.462	TargetScan Human	Moderate (predicted)	ENSG00000136877	FPGS	0.303	Folate Polyglutamylation
hsa-miR-138-5p	miR-138-5p (miRNAs w/seed GCUGGUG)	0.00106	-1.462	TargetScan Human	High (predicted)	ENSG00000105255	FSD1	2.019
hsa-miR-138-5p	miR-138-5p (miRNAs w/seed GCUGGUG)	0.00106	-1.462	TargetScan Human	High (predicted)	ENSG00000140718	FTO	0.28
hsa-miR-138-5p	miR-138-5p (miRNAs w/seed GCUGGUG)	0.00106	-1.462	TargetScan Human	Moderate (predicted)	ENSG00000163820	FYCO1	0.972
hsa-miR-138-5p	miR-138-5p (miRNAs w/seed GCUGGUG)	0.00106	-1.462	TargetScan Human	Moderate (predicted)	ENSG00000105325	FZR1	0.4	Mitotic Roles of Polo-Like Kinase,Protein Ubiquitination Pathway,Senescence Pathway
hsa-miR-138-5p	miR-138-5p (miRNAs w/seed GCUGGUG)	0.00106	-1.462	TargetScan Human	Moderate (predicted)	ENSG00000033327	GAB2	0.607	B Cell Receptor Signaling,Chronic Myeloid Leukemia Signaling,Fcγ Receptor-mediated Phagocytosis in Macrophages and Monocytes,FLT3 Signaling in Hematopoietic Progenitor Cells,iCOS-iCOSL Signaling in T Helper Cells,IL-3 Signaling,Molecular Mechanisms of Cancer,PI3K/AKT Signaling,Thrombopoietin Signaling
hsa-miR-138-5p	miR-138-5p (miRNAs w/seed GCUGGUG)	0.00106	-1.462	TargetScan Human	Moderate (predicted)	ENSG00000139629	GALNT6	1.295
hsa-miR-138-5p	miR-138-5p (miRNAs w/seed GCUGGUG)	0.00106	-1.462	TargetScan Human	High (predicted)	ENSG00000130005	GAMT	1.079	Glycine Degradation (Creatine Biosynthesis)
hsa-miR-138-5p	miR-138-5p (miRNAs w/seed GCUGGUG)	0.00106	-1.462	TargetScan Human	Moderate (predicted)	ENSG00000059691	GATB	0.463	L-glutamine Biosynthesis II (tRNA-dependent)
hsa-miR-138-5p	miR-138-5p (miRNAs w/seed GCUGGUG)	0.00106	-1.462	TargetScan Human	Moderate (predicted)	ENSG00000177628	GBA	1.614
hsa-miR-138-5p	miR-138-5p (miRNAs w/seed GCUGGUG)	0.00106	-1.462	TargetScan Human	Moderate (predicted)	ENSG00000106415	GLCCI1	2.023
hsa-miR-138-5p	miR-138-5p (miRNAs w/seed GCUGGUG)	0.00106	-1.462	TargetScan Human	Moderate (predicted)	ENSG00000173221	GLRX	0.412	Antioxidant Action of Vitamin C,Ascorbate Recycling (Cytosolic),Glutathione Redox Reactions II,Vitamin-C Transport
hsa-miR-138-5p	miR-138-5p (miRNAs w/seed GCUGGUG)	0.00106	-1.462	TargetScan Human	Moderate (predicted)	ENSG00000139433	GLTP	0.279
hsa-miR-138-5p	miR-138-5p (miRNAs w/seed GCUGGUG)	0.00106	-1.462	TargetScan Human	High (predicted)	ENSG00000196743	GM2A	0.648	Chondroitin Sulfate Degradation (Metazoa),Dermatan Sulfate Degradation (Metazoa)
hsa-miR-138-5p	miR-138-5p (miRNAs w/seed GCUGGUG)	0.00106	-1.462	TargetScan Human	Moderate (predicted)	ENSG00000152642	GPD1L	0.795
hsa-miR-138-5p	miR-138-5p (miRNAs w/seed GCUGGUG)	0.00106	-1.462	TargetScan Human	High (predicted)	ENSG00000100226	GTPBP1	0.388
hsa-miR-138-5p	miR-138-5p (miRNAs w/seed GCUGGUG)	0.00106	-1.462	TargetScan Human	High (predicted)	ENSG00000138867	GUCD1	0.38
hsa-miR-138-5p	miR-138-5p (miRNAs w/seed GCUGGUG)	0.00106	-1.462	TargetScan Human	Moderate (predicted)	ENSG00000188486	H2AX	0.92	ATM Signaling,Hereditary Breast Cancer Signaling,Kinetochore Metaphase Signaling Pathway
hsa-miR-138-5p	miR-138-5p (miRNAs w/seed GCUGGUG)	0.00106	-1.462	TargetScan Human	High (predicted)	ENSG00000173805	HAP1	1.387	Huntington's Disease Signaling
hsa-miR-138-5p	miR-138-5p (miRNAs w/seed GCUGGUG)	0.00106	-1.462	TargetScan Human	Moderate (predicted)	ENSG00000130589	HELZ2	0.778	PPARα/RXRα Activation
hsa-miR-138-5p	miR-138-5p (miRNAs w/seed GCUGGUG)	0.00106	-1.462	TargetScan Human	Moderate (predicted)	ENSG00000100644	HIF1A	0.368	Adipogenesis pathway,Adrenomedullin signaling pathway,Apelin Adipocyte Signaling Pathway,Apelin Cardiomyocyte Signaling Pathway,Apelin Endothelial Signaling Pathway,BEX2 Signaling Pathway,Breast Cancer Regulation by Stathmin1,Endocannabinoid Cancer Inhibition Pathway,Estrogen Receptor Signaling,Hepatic Fibrosis Signaling Pathway,HIF1α Signaling,Hypoxia Signaling in the Cardiovascular System,IL-23…
hsa-miR-138-5p	miR-138-5p (miRNAs w/seed GCUGGUG)	0.00106	-1.462	TargetScan Human	High (predicted)	ENSG00000156515	HK1	0.515	GDP-glucose Biosynthesis,Glucose and Glucose-1-phosphate Degradation,HIF1α Signaling,PFKFB4 Signaling Pathway,Trehalose Degradation II (Trehalase),UDP-N-acetyl-D-galactosamine Biosynthesis II
hsa-miR-138-5p	miR-138-5p (miRNAs w/seed GCUGGUG)	0.00106	-1.462	TargetScan Human	Moderate (predicted)	ENSG00000100099	HPS4	0.318
hsa-miR-138-5p	miR-138-5p (miRNAs w/seed GCUGGUG)	0.00106	-1.462	TargetScan Human	High (predicted)	ENSG00000196684	HSH2D	3.413
hsa-miR-138-5p	miR-138-5p (miRNAs w/seed GCUGGUG)	0.00106	-1.462	TargetScan Human	Moderate (predicted)	ENSG00000164070	HSPA4L	2.057	Aldosterone Signaling in Epithelial Cells,Protein Ubiquitination Pathway
hsa-miR-138-5p	miR-138-5p (miRNAs w/seed GCUGGUG)	0.00106	-1.462	TargetScan Human	Moderate (predicted)	ENSG00000117318	ID3	2.192	Mouse Embryonic Stem Cell Pluripotency
hsa-miR-138-5p	miR-138-5p (miRNAs w/seed GCUGGUG)	0.00106	-1.462	TargetScan Human	Moderate (predicted)	ENSG00000168685	IL7R	8.317	B Cell Development,Cardiac Hypertrophy Signaling (Enhanced),IL-7 Signaling Pathway,PI3K/AKT Signaling,Primary Immunodeficiency Signaling,Role of JAK1 and JAK3 in γc Cytokine Signaling,STAT3 Pathway
hsa-miR-138-5p	miR-138-5p (miRNAs w/seed GCUGGUG)	0.00106	-1.462	TargetScan Human	Moderate (predicted)	ENSG00000176095	IP6K1	0.649	Inositol Pyrophosphates Biosynthesis,Superpathway of Inositol Phosphate Compounds
hsa-miR-138-5p	miR-138-5p (miRNAs w/seed GCUGGUG)	0.00106	-1.462	TargetScan Human	Moderate (predicted)	ENSG00000068745	IP6K2	0.84	Inositol Pyrophosphates Biosynthesis,Superpathway of Inositol Phosphate Compounds
hsa-miR-138-5p	miR-138-5p (miRNAs w/seed GCUGGUG)	0.00106	-1.462	TargetScan Human	Moderate (predicted)	ENSG00000144711	IQSEC1	0.873
hsa-miR-138-5p	miR-138-5p (miRNAs w/seed GCUGGUG)	0.00106	-1.462	TargetScan Human	Moderate (predicted)	ENSG00000136003	ISCU	1.007	Iron homeostasis signaling pathway
hsa-miR-138-5p	miR-138-5p (miRNAs w/seed GCUGGUG)	0.00106	-1.462	TargetScan Human	Moderate (predicted)	ENSG00000082781	ITGB5	0.263	Caveolar-mediated Endocytosis Signaling,Clathrin-mediated Endocytosis Signaling,Glioma Invasiveness Signaling,HER-2 Signaling in Breast Cancer,IL-8 Signaling,ILK Signaling,Integrin Signaling,Macropinocytosis Signaling,NF-κB Activation by Viruses,Paxillin Signaling,PPARα/RXRα Activation,Role of Tissue Factor in Cancer,Virus Entry via Endocytic Pathways
hsa-miR-138-5p	miR-138-5p (miRNAs w/seed GCUGGUG)	0.00106	-1.462	TargetScan Human	High (predicted)	ENSG00000107104	KANK1	0.579
hsa-miR-138-5p	miR-138-5p (miRNAs w/seed GCUGGUG)	0.00106	-1.462	TargetScan Human	Moderate (predicted)	ENSG00000104783	KCNN4	0.262	Adrenomedullin signaling pathway,Cellular Effects of Sildenafil (Viagra),GABA Receptor Signaling,Neuropathic Pain Signaling In Dorsal Horn Neurons
hsa-miR-138-5p	miR-138-5p (miRNAs w/seed GCUGGUG)	0.00106	-1.462	TargetScan Human	Moderate (predicted)	ENSG00000110906	KCTD10	0.313
hsa-miR-138-5p	miR-138-5p (miRNAs w/seed GCUGGUG)	0.00106	-1.462	TargetScan Human	Moderate (predicted)	ENSG00000128607	KLHDC10	0.292
hsa-miR-138-5p	miR-138-5p (miRNAs w/seed GCUGGUG)	0.00106	-1.462	TargetScan Human	High (predicted)	ENSG00000114648	KLHL18	0.381
hsa-miR-138-5p	miR-138-5p (miRNAs w/seed GCUGGUG)	0.00106	-1.462	TargetScan Human	Moderate (predicted)	ENSG00000162413	KLHL21	0.935
hsa-miR-138-5p	miR-138-5p (miRNAs w/seed GCUGGUG)	0.00106	-1.462	TargetScan Human	Moderate (predicted)	ENSG00000099910	KLHL22	0.643
hsa-miR-138-5p	miR-138-5p (miRNAs w/seed GCUGGUG)	0.00106	-1.462	TargetScan Human	High (predicted)	ENSG00000227268	KLLN	1.812
hsa-miR-138-5p	miR-138-5p (miRNAs w/seed GCUGGUG)	0.00106	-1.462	TargetScan Human	High (predicted)	ENSG00000184445	KNTC1	0.644	Kinetochore Metaphase Signaling Pathway
hsa-miR-138-5p	miR-138-5p (miRNAs w/seed GCUGGUG)	0.00106	-1.462	TargetScan Human	Moderate (predicted)	ENSG00000171346	KRT15	1.701	Glucocorticoid Receptor Signaling
hsa-miR-138-5p	miR-138-5p (miRNAs w/seed GCUGGUG)	0.00106	-1.462	TargetScan Human	High (predicted)	ENSG00000198945	L3MBTL3	0.395
hsa-miR-138-5p	miR-138-5p (miRNAs w/seed GCUGGUG)	0.00106	-1.462	TargetScan Human	Moderate (predicted)	ENSG00000148346	LCN2	3.282	Airway Pathology in Chronic Obstructive Pulmonary Disease,Differential Regulation of Cytokine Production in Intestinal Epithelial Cells by IL-17A and IL-17F,IL-17A Signaling in Fibroblasts
hsa-miR-138-5p	miR-138-5p (miRNAs w/seed GCUGGUG)	0.00106	-1.462	TargetScan Human	Moderate (predicted)	ENSG00000100258	LMF2	0.423
hsa-miR-138-5p	miR-138-5p (miRNAs w/seed GCUGGUG)	0.00106	-1.462	TargetScan Human	Moderate (predicted)	ENSG00000172731	LRRC20	0.406
hsa-miR-138-5p	miR-138-5p (miRNAs w/seed GCUGGUG)	0.00106	-1.462	TargetScan Human	Moderate (predicted)	ENSG00000133739	LRRCC1	0.685
hsa-miR-138-5p	miR-138-5p (miRNAs w/seed GCUGGUG)	0.00106	-1.462	TargetScan Human	Moderate (predicted)	ENSG00000148356	LRSAM1	0.295
hsa-miR-138-5p	miR-138-5p (miRNAs w/seed GCUGGUG)	0.00106	-1.462	TargetScan Human	Moderate (predicted)	ENSG00000180155	LYNX1	0.907
hsa-miR-138-5p	miR-138-5p (miRNAs w/seed GCUGGUG)	0.00106	-1.462	TargetScan Human	High (predicted)	ENSG00000127603	MACF1	0.636
hsa-miR-138-5p	miR-138-5p (miRNAs w/seed GCUGGUG)	0.00106	-1.462	TargetScan Human	High (predicted)	ENSG00000185090	MANEAL	0.758
hsa-miR-138-5p	miR-138-5p (miRNAs w/seed GCUGGUG)	0.00106	-1.462	TargetScan Human	Moderate (predicted)	ENSG00000135341	MAP3K7	0.228	Acute Phase Response Signaling,AMPK Signaling,B Cell Receptor Signaling,BMP signaling pathway,Cardiac Hypertrophy Signaling,Cardiac Hypertrophy Signaling (Enhanced),Cardiomyocyte Differentiation via BMP Receptors,CD27 Signaling in Lymphocytes,CD40 Signaling,Factors Promoting Cardiogenesis in Vertebrates,Germ Cell-Sertoli Cell Junction Signaling,Glucocorticoid Receptor Signaling,GNRH Signaling,Hep…
hsa-miR-138-5p	miR-138-5p (miRNAs w/seed GCUGGUG)	0.00106	-1.462	TargetScan Human	Moderate (predicted)	ENSG00000137802	MAPKBP1	0.56
hsa-miR-138-5p	miR-138-5p (miRNAs w/seed GCUGGUG)	0.00106	-1.462	TargetScan Human	Moderate (predicted)	ENSG00000277443	MARCKS	0.2	Phagosome Formation,Phospholipase C Signaling,Synaptogenesis Signaling Pathway
hsa-miR-138-5p	miR-138-5p (miRNAs w/seed GCUGGUG)	0.00106	-1.462	TargetScan Human	Moderate (predicted)	ENSG00000082212	ME2	0.476	Gluconeogenesis I
hsa-miR-138-5p	miR-138-5p (miRNAs w/seed GCUGGUG)	0.00106	-1.462	TargetScan Human	Moderate (predicted)	ENSG00000106484	MEST	0.288	Regulation Of The Epithelial Mesenchymal Transition By Growth Factors Pathway
hsa-miR-138-5p	miR-138-5p (miRNAs w/seed GCUGGUG)	0.00106	-1.462	TargetScan Human	Moderate (predicted)	ENSG00000037749	MFAP3	0.608
hsa-miR-138-5p	miR-138-5p (miRNAs w/seed GCUGGUG)	0.00106	-1.462	TargetScan Human	Moderate (predicted)	ENSG00000167889	MGAT5B	1.272
hsa-miR-138-5p	miR-138-5p (miRNAs w/seed GCUGGUG)	0.00106	-1.462	TargetScan Human	High (predicted)	ENSG00000102858	MGRN1	0.51
hsa-miR-138-5p	miR-138-5p (miRNAs w/seed GCUGGUG)	0.00106	-1.462	TargetScan Human	Moderate (predicted)	ENSG00000243156	MICAL3	0.883	Histidine Degradation VI,Pregnenolone Biosynthesis,Ubiquinol-10 Biosynthesis (Eukaryotic)
hsa-miR-138-5p	miR-138-5p (miRNAs w/seed GCUGGUG)	0.00106	-1.462	TargetScan Human	High (predicted)	ENSG00000204516	MICB	1.631	Crosstalk between Dendritic Cells and Natural Killer Cells,Natural Killer Cell Signaling
hsa-miR-138-5p	miR-138-5p (miRNAs w/seed GCUGGUG)	0.00106	-1.462	TargetScan Human	High (predicted)	ENSG00000177427	MIEF2	0.467
hsa-miR-138-5p	miR-138-5p (miRNAs w/seed GCUGGUG)	0.00106	-1.462	TargetScan Human	Moderate (predicted)	ENSG00000155363	MOV10	0.484
hsa-miR-138-5p	miR-138-5p (miRNAs w/seed GCUGGUG)	0.00106	-1.462	TargetScan Human	Moderate (predicted)	ENSG00000254858	MPV17L2	0.618
hsa-miR-138-5p	miR-138-5p (miRNAs w/seed GCUGGUG)	0.00106	-1.462	TargetScan Human	Moderate (predicted)	ENSG00000153944	MSI2	0.825
hsa-miR-138-5p	miR-138-5p (miRNAs w/seed GCUGGUG)	0.00106	-1.462	TargetScan Human	Moderate (predicted)	ENSG00000198736	MSRB1	0.363
hsa-miR-138-5p	miR-138-5p (miRNAs w/seed GCUGGUG)	0.00106	-1.462	TargetScan Human	Moderate (predicted)	ENSG00000167508	MVD	0.506	Mevalonate Pathway I,Superpathway of Cholesterol Biosynthesis,Superpathway of Geranylgeranyldiphosphate Biosynthesis I (via Mevalonate)
hsa-miR-138-5p	miR-138-5p (miRNAs w/seed GCUGGUG)	0.00106	-1.462	TargetScan Human	High (predicted)	ENSG00000172936	MYD88	0.319	Acute Phase Response Signaling,Dendritic Cell Maturation,Hepatic Cholestasis,Hepatic Fibrosis Signaling Pathway,IL-1 Signaling,IL-12 Signaling and Production in Macrophages,Inflammasome pathway,iNOS Signaling,LPS/IL-1 Mediated Inhibition of RXR Function,Natural Killer Cell Signaling,Neuroinflammation Signaling Pathway,NF-κB Signaling,Role of Macrophages, Fibroblasts and Endothelial Cells in Rheum…
hsa-miR-138-5p	miR-138-5p (miRNAs w/seed GCUGGUG)	0.00106	-1.462	TargetScan Human	Moderate (predicted)	ENSG00000134265	NAPG	0.455	Huntington's Disease Signaling,Insulin Secretion Signaling Pathway,Phagosome Maturation,Synaptogenesis Signaling Pathway,Tight Junction Signaling
hsa-miR-138-5p	miR-138-5p (miRNAs w/seed GCUGGUG)	0.00106	-1.462	TargetScan Human	Moderate (predicted)	ENSG00000172915	NBEA	0.229
hsa-miR-138-5p	miR-138-5p (miRNAs w/seed GCUGGUG)	0.00106	-1.462	TargetScan Human	Moderate (predicted)	ENSG00000188554	NBR1	0.309	Autophagy
hsa-miR-138-5p	miR-138-5p (miRNAs w/seed GCUGGUG)	0.00106	-1.462	TargetScan Human	Moderate (predicted)	ENSG00000188566	NDOR1	0.463
hsa-miR-138-5p	miR-138-5p (miRNAs w/seed GCUGGUG)	0.00106	-1.462	TargetScan Human	High (predicted)	ENSG00000166881	NEMP1	0.723
hsa-miR-138-5p	miR-138-5p (miRNAs w/seed GCUGGUG)	0.00106	-1.462	TargetScan Human	Moderate (predicted)	ENSG00000100503	NIN	0.932
hsa-miR-138-5p	miR-138-5p (miRNAs w/seed GCUGGUG)	0.00106	-1.462	TargetScan Human	High (predicted)	ENSG00000131669	NINJ1	0.889
hsa-miR-138-5p	miR-138-5p (miRNAs w/seed GCUGGUG)	0.00106	-1.462	TargetScan Human	High (predicted)	ENSG00000168256	NKIRAS2	0.584
hsa-miR-138-5p	miR-138-5p (miRNAs w/seed GCUGGUG)	0.00106	-1.462	TargetScan Human	Moderate (predicted)	ENSG00000157064	NMNAT2	1.196	NAD Biosynthesis from 2-amino-3-carboxymuconate Semialdehyde,NAD biosynthesis II (from tryptophan),NAD Biosynthesis III,NAD Salvage Pathway II,NAD Salvage Pathway III
hsa-miR-138-5p	miR-138-5p (miRNAs w/seed GCUGGUG)	0.00106	-1.462	TargetScan Human	Moderate (predicted)	ENSG00000139910	NOVA1	0.575
hsa-miR-138-5p	miR-138-5p (miRNAs w/seed GCUGGUG)	0.00106	-1.462	TargetScan Human	Moderate (predicted)	ENSG00000135838	NPL	0.88
hsa-miR-138-5p	miR-138-5p (miRNAs w/seed GCUGGUG)	0.00106	-1.462	TargetScan Human	Moderate (predicted)	ENSG00000221890	NPTXR	0.915
hsa-miR-138-5p	miR-138-5p (miRNAs w/seed GCUGGUG)	0.00106	-1.462	TargetScan Human	Moderate (predicted)	ENSG00000113580	NR3C1	0.505	Acute Phase Response Signaling,Estrogen Receptor Signaling,Glucocorticoid Receptor Signaling,IL-4 Signaling,MIF-mediated Glucocorticoid Regulation,Prolactin Signaling,PXR/RXR Activation,Sumoylation Pathway
hsa-miR-138-5p	miR-138-5p (miRNAs w/seed GCUGGUG)	0.00106	-1.462	TargetScan Human	High (predicted)	ENSG00000165802	NSMF	0.726
hsa-miR-138-5p	miR-138-5p (miRNAs w/seed GCUGGUG)	0.00106	-1.462	TargetScan Human	Moderate (predicted)	ENSG00000095319	NUP188	0.336
hsa-miR-138-5p	miR-138-5p (miRNAs w/seed GCUGGUG)	0.00106	-1.462	TargetScan Human	Moderate (predicted)	ENSG00000126883	NUP214	0.342
hsa-miR-138-5p	miR-138-5p (miRNAs w/seed GCUGGUG)	0.00106	-1.462	TargetScan Human	Moderate (predicted)	ENSG00000167693	NXN	3.078	Antioxidant Action of Vitamin C,Thioredoxin Pathway,Vitamin-C Transport
hsa-miR-138-5p	miR-138-5p (miRNAs w/seed GCUGGUG)	0.00106	-1.462	TargetScan Human	Moderate (predicted)	ENSG00000135114	OASL	4.165
hsa-miR-138-5p	miR-138-5p (miRNAs w/seed GCUGGUG)	0.00106	-1.462	TargetScan Human	Moderate (predicted)	ENSG00000081087	OSTM1	0.856
hsa-miR-138-5p	miR-138-5p (miRNAs w/seed GCUGGUG)	0.00106	-1.462	TargetScan Human	Moderate (predicted)	ENSG00000099260	PALMD	3.118
hsa-miR-138-5p	miR-138-5p (miRNAs w/seed GCUGGUG)	0.00106	-1.462	TargetScan Human	Moderate (predicted)	ENSG00000182752	PAPPA	1.151	Axonal Guidance Signaling
hsa-miR-138-5p	miR-138-5p (miRNAs w/seed GCUGGUG)	0.00106	-1.462	TargetScan Human	Moderate (predicted)	ENSG00000178184	PARD6G	0.876	HER-2 Signaling in Breast Cancer,Regulation Of The Epithelial Mesenchymal Transition By Growth Factors Pathway,Regulation of the Epithelial-Mesenchymal Transition Pathway
hsa-miR-138-5p	miR-138-5p (miRNAs w/seed GCUGGUG)	0.00106	-1.462	TargetScan Human	High (predicted)	ENSG00000151883	PARP8	4.28	Death Receptor Signaling,Retinoic acid Mediated Apoptosis Signaling,UVA-Induced MAPK Signaling
hsa-miR-138-5p	miR-138-5p (miRNAs w/seed GCUGGUG)	0.00106	-1.462	TargetScan Human	Moderate (predicted)	ENSG00000163346	PBXIP1	0.679
hsa-miR-138-5p	miR-138-5p (miRNAs w/seed GCUGGUG)	0.00106	-1.462	TargetScan Human	Moderate (predicted)	ENSG00000185619	PCGF3	0.495
hsa-miR-138-5p	miR-138-5p (miRNAs w/seed GCUGGUG)	0.00106	-1.462	TargetScan Human	Moderate (predicted)	ENSG00000115257	PCSK4	0.812
hsa-miR-138-5p	miR-138-5p (miRNAs w/seed GCUGGUG)	0.00106	-1.462	TargetScan Human	High (predicted)	ENSG00000172572	PDE3A	1.167	cAMP-mediated signaling,Cardiac Hypertrophy Signaling (Enhanced),Cardiac β-adrenergic Signaling,Cellular Effects of Sildenafil (Viagra),G-Protein Coupled Receptor Signaling,Gustation Pathway,Leptin Signaling in Obesity,Protein Kinase A Signaling,Relaxin Signaling,tRNA Splicing
hsa-miR-138-5p	miR-138-5p (miRNAs w/seed GCUGGUG)	0.00106	-1.462	TargetScan Human	High (predicted)	ENSG00000171408	PDE7B	1.635	cAMP-mediated signaling,Cardiac Hypertrophy Signaling (Enhanced),Cardiac β-adrenergic Signaling,G-Protein Coupled Receptor Signaling,Gustation Pathway,Protein Kinase A Signaling,Relaxin Signaling,tRNA Splicing
hsa-miR-138-5p	miR-138-5p (miRNAs w/seed GCUGGUG)	0.00106	-1.462	TargetScan Human	Moderate (predicted)	ENSG00000145431	PDGFC	1.523	Actin Cytoskeleton Signaling,Amyotrophic Lateral Sclerosis Signaling,Atherosclerosis Signaling,Axonal Guidance Signaling,BEX2 Signaling Pathway,Bladder Cancer Signaling,Breast Cancer Regulation by Stathmin1,Clathrin-mediated Endocytosis Signaling,Colorectal Cancer Metastasis Signaling,Endocannabinoid Cancer Inhibition Pathway,eNOS Signaling,Ephrin Receptor Signaling,Estrogen Receptor Signaling,Gl…
hsa-miR-138-5p	miR-138-5p (miRNAs w/seed GCUGGUG)	0.00106	-1.462	TargetScan Human	Moderate (predicted)	ENSG00000170962	PDGFD	1.103	Actin Cytoskeleton Signaling,Atherosclerosis Signaling,Axonal Guidance Signaling,Clathrin-mediated Endocytosis Signaling,Ephrin Receptor Signaling,Glioblastoma Multiforme Signaling,Glioma Signaling,Hepatic Fibrosis / Hepatic Stellate Cell Activation,Hepatic Fibrosis Signaling Pathway,Human Embryonic Stem Cell Pluripotency,Macropinocytosis Signaling,PAK Signaling,PDGF Signaling,PPAR Signaling,Regu…
hsa-miR-138-5p	miR-138-5p (miRNAs w/seed GCUGGUG)	0.00106	-1.462	TargetScan Human	Moderate (predicted)	ENSG00000164951	PDP1	0.969
hsa-miR-138-5p	miR-138-5p (miRNAs w/seed GCUGGUG)	0.00106	-1.462	TargetScan Human	Moderate (predicted)	ENSG00000088356	PDRG1	0.555
hsa-miR-138-5p	miR-138-5p (miRNAs w/seed GCUGGUG)	0.00106	-1.462	TargetScan Human	Moderate (predicted)	ENSG00000242265	PEG10	0.645
hsa-miR-138-5p	miR-138-5p (miRNAs w/seed GCUGGUG)	0.00106	-1.462	TargetScan Human	Moderate (predicted)	ENSG00000174516	PELI3	1.106
hsa-miR-138-5p	miR-138-5p (miRNAs w/seed GCUGGUG)	0.00106	-1.462	TargetScan Human	High (predicted)	ENSG00000109118	PHF12	0.243
hsa-miR-138-5p	miR-138-5p (miRNAs w/seed GCUGGUG)	0.00106	-1.462	TargetScan Human	Moderate (predicted)	ENSG00000025293	PHF20	0.363
hsa-miR-138-5p	miR-138-5p (miRNAs w/seed GCUGGUG)	0.00106	-1.462	TargetScan Human	Moderate (predicted)	ENSG00000078142	PIK3C3	0.313	14-3-3-mediated Signaling,3-phosphoinositide Biosynthesis,Actin Cytoskeleton Signaling,Acute Myeloid Leukemia Signaling,Adrenomedullin signaling pathway,Aldosterone Signaling in Epithelial Cells,AMPK Signaling,Amyotrophic Lateral Sclerosis Signaling,Angiopoietin Signaling,Antiproliferative Role of Somatostatin Receptor 2,Apelin Cardiomyocyte Signaling Pathway,Apelin Endothelial Signaling Pathway,…
hsa-miR-138-5p	miR-138-5p (miRNAs w/seed GCUGGUG)	0.00106	-1.462	TargetScan Human	Moderate (predicted)	ENSG00000145675	PIK3R1	0.561	14-3-3-mediated Signaling,3-phosphoinositide Biosynthesis,Actin Cytoskeleton Signaling,Acute Myeloid Leukemia Signaling,Acute Phase Response Signaling,Adrenomedullin signaling pathway,Aldosterone Signaling in Epithelial Cells,AMPK Signaling,Amyotrophic Lateral Sclerosis Signaling,Angiopoietin Signaling,Antiproliferative Role of Somatostatin Receptor 2,Apelin Cardiomyocyte Signaling Pathway,Apelin…
hsa-miR-138-5p	miR-138-5p (miRNAs w/seed GCUGGUG)	0.00106	-1.462	TargetScan Human	Moderate (predicted)	ENSG00000117461	PIK3R3	2.787	14-3-3-mediated Signaling,3-phosphoinositide Biosynthesis,Actin Cytoskeleton Signaling,Acute Myeloid Leukemia Signaling,Acute Phase Response Signaling,Adrenomedullin signaling pathway,Aldosterone Signaling in Epithelial Cells,AMPK Signaling,Amyotrophic Lateral Sclerosis Signaling,Angiopoietin Signaling,Antiproliferative Role of Somatostatin Receptor 2,Apelin Cardiomyocyte Signaling Pathway,Apelin…
hsa-miR-138-5p	miR-138-5p (miRNAs w/seed GCUGGUG)	0.00106	-1.462	TargetScan Human	High (predicted)	ENSG00000166908	PIP4K2C	0.494	3-phosphoinositide Biosynthesis,Aldosterone Signaling in Epithelial Cells,D-myo-inositol (1,4,5)-Trisphosphate Biosynthesis,D-myo-inositol-5-phosphate Metabolism,Rac Signaling,Regulation of Actin-based Motility by Rho,RhoA Signaling,RhoGDI Signaling,Signaling by Rho Family GTPases,Superpathway of Inositol Phosphate Compounds
hsa-miR-138-5p	miR-138-5p (miRNAs w/seed GCUGGUG)	0.00106	-1.462	TargetScan Human	Moderate (predicted)	ENSG00000103066	PLA2G15	0.972	Phospholipases
hsa-miR-138-5p	miR-138-5p (miRNAs w/seed GCUGGUG)	0.00106	-1.462	TargetScan Human	Moderate (predicted)	ENSG00000122861	PLAU	2.334	Coagulation System,Glioma Invasiveness Signaling,Glucocorticoid Receptor Signaling,Oncostatin M Signaling
hsa-miR-138-5p	miR-138-5p (miRNAs w/seed GCUGGUG)	0.00106	-1.462	TargetScan Human	High (predicted)	ENSG00000102934	PLLP	0.618
hsa-miR-138-5p	miR-138-5p (miRNAs w/seed GCUGGUG)	0.00106	-1.462	TargetScan Human	High (predicted)	ENSG00000196576	PLXNB2	0.73	Axonal Guidance Signaling
hsa-miR-138-5p	miR-138-5p (miRNAs w/seed GCUGGUG)	0.00106	-1.462	TargetScan Human	Moderate (predicted)	ENSG00000177666	PNPLA2	0.3	Docosahexaenoic Acid (DHA) Signaling,PEDF Signaling,Retinol Biosynthesis,Triacylglycerol Degradation
hsa-miR-138-5p	miR-138-5p (miRNAs w/seed GCUGGUG)	0.00106	-1.462	TargetScan Human	High (predicted)	ENSG00000196313	POM121/POM121C	0.457
hsa-miR-138-5p	miR-138-5p (miRNAs w/seed GCUGGUG)	0.00106	-1.462	TargetScan Human	High (predicted)	ENSG00000112033	PPARD	0.469	Osteoarthritis Pathway,PPAR Signaling,VDR/RXR Activation,Wnt/β-catenin Signaling
hsa-miR-138-5p	miR-138-5p (miRNAs w/seed GCUGGUG)	0.00106	-1.462	TargetScan Human	High (predicted)	ENSG00000109819	PPARGC1A	4.071	AMPK Signaling,Apelin Adipocyte Signaling Pathway,Apelin Muscle Signaling Pathway,Estrogen Receptor Signaling,FXR/RXR Activation,LPS/IL-1 Mediated Inhibition of RXR Function,Osteoarthritis Pathway,PPAR Signaling,PPARα/RXRα Activation,PXR/RXR Activation,RAR Activation,Sirtuin Signaling Pathway,TR/RXR Activation,White Adipose Tissue Browning Pathway,Xenobiotic Metabolism CAR Signaling Pathway,Xenob…
hsa-miR-138-5p	miR-138-5p (miRNAs w/seed GCUGGUG)	0.00106	-1.462	TargetScan Human	Moderate (predicted)	ENSG00000110075	PPP6R3	0.159
hsa-miR-138-5p	miR-138-5p (miRNAs w/seed GCUGGUG)	0.00106	-1.462	TargetScan Human	Moderate (predicted)	ENSG00000131238	PPT1	0.626	Acyl-CoA Hydrolysis,Stearate Biosynthesis I (Animals)
hsa-miR-138-5p	miR-138-5p (miRNAs w/seed GCUGGUG)	0.00106	-1.462	TargetScan Human	High (predicted)	ENSG00000072062	PRKACA	0.579	Adrenomedullin signaling pathway,AMPK Signaling,Amyloid Processing,Androgen Signaling,Apelin Adipocyte Signaling Pathway,Apelin Pancreas Signaling Pathway,Axonal Guidance Signaling,BMP signaling pathway,Breast Cancer Regulation by Stathmin1,Calcium Signaling,cAMP-mediated signaling,Cardiac Hypertrophy Signaling,Cardiac Hypertrophy Signaling (Enhanced),Cardiac β-adrenergic Signaling,CDK5 Signaling…
hsa-miR-138-5p	miR-138-5p (miRNAs w/seed GCUGGUG)	0.00106	-1.462	TargetScan Human	Moderate (predicted)	ENSG00000131467	PSME3	0.359	BAG2 Signaling Pathway,FAT10 Signaling Pathway,Huntington's Disease Signaling,Inhibition of ARE-Mediated mRNA Degradation Pathway,Polyamine Regulation in Colon Cancer
hsa-miR-138-5p	miR-138-5p (miRNAs w/seed GCUGGUG)	0.00106	-1.462	TargetScan Human	Moderate (predicted)	ENSG00000134247	PTGFRN	0.524
hsa-miR-138-5p	miR-138-5p (miRNAs w/seed GCUGGUG)	0.00106	-1.462	TargetScan Human	Moderate (predicted)	ENSG00000184007	PTP4A2	0.27
hsa-miR-138-5p	miR-138-5p (miRNAs w/seed GCUGGUG)	0.00106	-1.462	TargetScan Human	High (predicted)	ENSG00000179295	PTPN11	0.201	3-phosphoinositide Biosynthesis,3-phosphoinositide Degradation,Acute Phase Response Signaling,Angiopoietin Signaling,Antiproliferative Role of Somatostatin Receptor 2,Axonal Guidance Signaling,B Cell Receptor Signaling,CD28 Signaling in T Helper Cells,Chronic Myeloid Leukemia Signaling,CNTF Signaling,CTLA4 Signaling in Cytotoxic T Lymphocytes,D-myo-inositol (1,4,5,6)-Tetrakisphosphate Biosynthesi…
hsa-miR-138-5p	miR-138-5p (miRNAs w/seed GCUGGUG)	0.00106	-1.462	TargetScan Human	Moderate (predicted)	ENSG00000152104	PTPN14	1.632	Protein Kinase A Signaling
hsa-miR-138-5p	miR-138-5p (miRNAs w/seed GCUGGUG)	0.00106	-1.462	TargetScan Human	Moderate (predicted)	ENSG00000134644	PUM1	0.353
hsa-miR-138-5p	miR-138-5p (miRNAs w/seed GCUGGUG)	0.00106	-1.462	TargetScan Human	High (predicted)	ENSG00000156675	RAB11FIP1	2.189
hsa-miR-138-5p	miR-138-5p (miRNAs w/seed GCUGGUG)	0.00106	-1.462	TargetScan Human	Moderate (predicted)	ENSG00000136828	RALGPS1	0.442
hsa-miR-138-5p	miR-138-5p (miRNAs w/seed GCUGGUG)	0.00106	-1.462	TargetScan Human	High (predicted)	ENSG00000118849	RARRES1	0.648
hsa-miR-138-5p	miR-138-5p (miRNAs w/seed GCUGGUG)	0.00106	-1.462	TargetScan Human	Moderate (predicted)	ENSG00000123094	RASSF8	0.639
hsa-miR-138-5p	miR-138-5p (miRNAs w/seed GCUGGUG)	0.00106	-1.462	TargetScan Human	Moderate (predicted)	ENSG00000162521	RBBP4	0.147	Adipogenesis pathway,DNA Methylation and Transcriptional Repression Signaling,HOTAIR Regulatory Pathway
hsa-miR-138-5p	miR-138-5p (miRNAs w/seed GCUGGUG)	0.00106	-1.462	TargetScan Human	Moderate (predicted)	ENSG00000203867	RBM20	1.68
hsa-miR-138-5p	miR-138-5p (miRNAs w/seed GCUGGUG)	0.00106	-1.462	TargetScan Human	High (predicted)	ENSG00000132819	RBM38	1.031	HOTAIR Regulatory Pathway
hsa-miR-138-5p	miR-138-5p (miRNAs w/seed GCUGGUG)	0.00106	-1.462	TargetScan Human	Moderate (predicted)	ENSG00000134444	RELCH	0.314
hsa-miR-138-5p	miR-138-5p (miRNAs w/seed GCUGGUG)	0.00106	-1.462	TargetScan Human	Moderate (predicted)	ENSG00000143878	RHOB	0.632	Actin Nucleation by ARP-WASP Complex,Cardiac Hypertrophy Signaling,Cholecystokinin/Gastrin-mediated Signaling,Colorectal Cancer Metastasis Signaling,CXCR4 Signaling,Germ Cell-Sertoli Cell Junction Signaling,Glioblastoma Multiforme Signaling,Glioma Invasiveness Signaling,Gαq Signaling,Hepatic Fibrosis Signaling Pathway,HMGB1 Signaling,IL-8 Signaling,ILK Signaling,Integrin Signaling,Molecular Mecha…
hsa-miR-138-5p	miR-138-5p (miRNAs w/seed GCUGGUG)	0.00106	-1.462	TargetScan Human	Moderate (predicted)	ENSG00000115963	RND3	1.291	Actin Nucleation by ARP-WASP Complex,Cardiac Hypertrophy Signaling,Cholecystokinin/Gastrin-mediated Signaling,Colorectal Cancer Metastasis Signaling,CXCR4 Signaling,Germ Cell-Sertoli Cell Junction Signaling,Glioblastoma Multiforme Signaling,Glioma Invasiveness Signaling,Gαq Signaling,Hepatic Fibrosis Signaling Pathway,HMGB1 Signaling,IL-8 Signaling,ILK Signaling,Integrin Signaling,Molecular Mecha…
hsa-miR-138-5p	miR-138-5p (miRNAs w/seed GCUGGUG)	0.00106	-1.462	TargetScan Human	Moderate (predicted)	ENSG00000118518	RNF146	0.385
hsa-miR-138-5p	miR-138-5p (miRNAs w/seed GCUGGUG)	0.00106	-1.462	TargetScan Human	High (predicted)	ENSG00000101236	RNF24	0.9
hsa-miR-138-5p	miR-138-5p (miRNAs w/seed GCUGGUG)	0.00106	-1.462	TargetScan Human	Moderate (predicted)	ENSG00000102218	RP2	0.536
hsa-miR-138-5p	miR-138-5p (miRNAs w/seed GCUGGUG)	0.00106	-1.462	TargetScan Human	High (predicted)	ENSG00000101413	RPRD1B	0.295
hsa-miR-138-5p	miR-138-5p (miRNAs w/seed GCUGGUG)	0.00106	-1.462	TargetScan Human	Moderate (predicted)	ENSG00000117676	RPS6KA1	0.724	14-3-3-mediated Signaling,Adipogenesis pathway,Antiproliferative Role of TOB in T Cell Signaling,Apoptosis Signaling,cAMP-mediated signaling,Cardiac Hypertrophy Signaling,Cell Cycle: G2/M DNA Damage Checkpoint Regulation,CNTF Signaling,CREB Signaling in Neurons,ERK/MAPK Signaling,ERK5 Signaling,FLT3 Signaling in Hematopoietic Progenitor Cells,G-Protein Coupled Receptor Signaling,Growth Hormone Si…
hsa-miR-138-5p	miR-138-5p (miRNAs w/seed GCUGGUG)	0.00106	-1.462	TargetScan Human	Moderate (predicted)	ENSG00000007376	RPUSD1	0.34
hsa-miR-138-5p	miR-138-5p (miRNAs w/seed GCUGGUG)	0.00106	-1.462	TargetScan Human	Moderate (predicted)	ENSG00000167325	RRM1	0.873	Pyrimidine Deoxyribonucleotides De Novo Biosynthesis I
hsa-miR-138-5p	miR-138-5p (miRNAs w/seed GCUGGUG)	0.00106	-1.462	TargetScan Human	Moderate (predicted)	ENSG00000048392	RRM2B	1.237	p53 Signaling,Pyrimidine Deoxyribonucleotides De Novo Biosynthesis I
hsa-miR-138-5p	miR-138-5p (miRNAs w/seed GCUGGUG)	0.00106	-1.462	TargetScan Human	Moderate (predicted)	ENSG00000048649	RSF1	0.251
hsa-miR-138-5p	miR-138-5p (miRNAs w/seed GCUGGUG)	0.00106	-1.462	TargetScan Human	Moderate (predicted)	ENSG00000188636	RTL6	0.724
hsa-miR-138-5p	miR-138-5p (miRNAs w/seed GCUGGUG)	0.00106	-1.462	TargetScan Human	High (predicted)	ENSG00000177570	SAMD12	2.605
hsa-miR-138-5p	miR-138-5p (miRNAs w/seed GCUGGUG)	0.00106	-1.462	TargetScan Human	Moderate (predicted)	ENSG00000156671	SAMD8	0.253
hsa-miR-138-5p	miR-138-5p (miRNAs w/seed GCUGGUG)	0.00106	-1.462	TargetScan Human	Moderate (predicted)	ENSG00000099194	SCD	2.349	LXR/RXR Activation,Oleate Biosynthesis II (Animals),PXR/RXR Activation
hsa-miR-138-5p	miR-138-5p (miRNAs w/seed GCUGGUG)	0.00106	-1.462	TargetScan Human	Moderate (predicted)	ENSG00000136193	SCRN1	0.79
hsa-miR-138-5p	miR-138-5p (miRNAs w/seed GCUGGUG)	0.00106	-1.462	TargetScan Human	Moderate (predicted)	ENSG00000138758	SEPTIN11	0.697	RhoA Signaling,Signaling by Rho Family GTPases
hsa-miR-138-5p	miR-138-5p (miRNAs w/seed GCUGGUG)	0.00106	-1.462	TargetScan Human	Moderate (predicted)	ENSG00000125354	SEPTIN6	1.306	RhoA Signaling,Signaling by Rho Family GTPases
hsa-miR-138-5p	miR-138-5p (miRNAs w/seed GCUGGUG)	0.00106	-1.462	TargetScan Human	Moderate (predicted)	ENSG00000156398	SFXN2	0.571
hsa-miR-138-5p	miR-138-5p (miRNAs w/seed GCUGGUG)	0.00106	-1.462	TargetScan Human	Moderate (predicted)	ENSG00000141985	SH3GL1	0.291	Clathrin-mediated Endocytosis Signaling,Mechanisms of Viral Exit from Host Cells
hsa-miR-138-5p	miR-138-5p (miRNAs w/seed GCUGGUG)	0.00106	-1.462	TargetScan Human	High (predicted)	ENSG00000145604	SKP2	0.428	Antiproliferative Role of TOB in T Cell Signaling,Cell Cycle: G1/S Checkpoint Regulation,Cell Cycle: G2/M DNA Damage Checkpoint Regulation,Cyclins and Cell Cycle Regulation,Estrogen-mediated S-phase Entry,HIPPO signaling,Iron homeostasis signaling pathway,PD-1, PD-L1 cancer immunotherapy pathway,Protein Ubiquitination Pathway,Small Cell Lung Cancer Signaling
hsa-miR-138-5p	miR-138-5p (miRNAs w/seed GCUGGUG)	0.00106	-1.462	TargetScan Human	High (predicted)	ENSG00000147100	SLC16A2	1.185	TR/RXR Activation
hsa-miR-138-5p	miR-138-5p (miRNAs w/seed GCUGGUG)	0.00106	-1.462	TargetScan Human	Moderate (predicted)	ENSG00000197375	SLC22A5	0.653
hsa-miR-138-5p	miR-138-5p (miRNAs w/seed GCUGGUG)	0.00106	-1.462	TargetScan Human	Moderate (predicted)	ENSG00000102743	SLC25A15	0.658
hsa-miR-138-5p	miR-138-5p (miRNAs w/seed GCUGGUG)	0.00106	-1.462	TargetScan Human	Moderate (predicted)	ENSG00000170385	SLC30A1	0.97
hsa-miR-138-5p	miR-138-5p (miRNAs w/seed GCUGGUG)	0.00106	-1.462	TargetScan Human	Moderate (predicted)	ENSG00000029364	SLC39A9	0.364
hsa-miR-138-5p	miR-138-5p (miRNAs w/seed GCUGGUG)	0.00106	-1.462	TargetScan Human	Moderate (predicted)	ENSG00000133065	SLC41A1	0.214
hsa-miR-138-5p	miR-138-5p (miRNAs w/seed GCUGGUG)	0.00106	-1.462	TargetScan Human	High (predicted)	ENSG00000132517	SLC52A1	3.819	Breast Cancer Regulation by Stathmin1
hsa-miR-138-5p	miR-138-5p (miRNAs w/seed GCUGGUG)	0.00106	-1.462	TargetScan Human	Moderate (predicted)	ENSG00000197106	SLC6A17	3.527
hsa-miR-138-5p	miR-138-5p (miRNAs w/seed GCUGGUG)	0.00106	-1.462	TargetScan Human	Moderate (predicted)	ENSG00000003989	SLC7A2	0.257
hsa-miR-138-5p	miR-138-5p (miRNAs w/seed GCUGGUG)	0.00106	-1.462	TargetScan Human	High (predicted)	ENSG00000120451	SNX19	0.253
hsa-miR-138-5p	miR-138-5p (miRNAs w/seed GCUGGUG)	0.00106	-1.462	TargetScan Human	Moderate (predicted)	ENSG00000143376	SNX27	0.379
hsa-miR-138-5p	miR-138-5p (miRNAs w/seed GCUGGUG)	0.00106	-1.462	TargetScan Human	Moderate (predicted)	ENSG00000148158	SNX30	0.876
hsa-miR-138-5p	miR-138-5p (miRNAs w/seed GCUGGUG)	0.00106	-1.462	TargetScan Human	Moderate (predicted)	ENSG00000149639	SOGA1	0.737
hsa-miR-138-5p	miR-138-5p (miRNAs w/seed GCUGGUG)	0.00106	-1.462	TargetScan Human	High (predicted)	ENSG00000134243	SORT1	1.499
hsa-miR-138-5p	miR-138-5p (miRNAs w/seed GCUGGUG)	0.00106	-1.462	TargetScan Human	Moderate (predicted)	ENSG00000100485	SOS2	0.315	Actin Cytoskeleton Signaling,Actin Nucleation by ARP-WASP Complex,Acute Myeloid Leukemia Signaling,Acute Phase Response Signaling,Adrenomedullin signaling pathway,Aldosterone Signaling in Epithelial Cells,Axonal Guidance Signaling,B Cell Receptor Signaling,Breast Cancer Regulation by Stathmin1,Cholecystokinin/Gastrin-mediated Signaling,Chronic Myeloid Leukemia Signaling,Colorectal Cancer Metastas…
hsa-miR-138-5p	miR-138-5p (miRNAs w/seed GCUGGUG)	0.00106	-1.462	TargetScan Human	High (predicted)	ENSG00000124766	SOX4	0.563	Wnt/β-catenin Signaling
hsa-miR-138-5p	miR-138-5p (miRNAs w/seed GCUGGUG)	0.00106	-1.462	TargetScan Human	Moderate (predicted)	ENSG00000185404	SP140L	3.023
hsa-miR-138-5p	miR-138-5p (miRNAs w/seed GCUGGUG)	0.00106	-1.462	TargetScan Human	Moderate (predicted)	ENSG00000072195	SPEG	0.788
hsa-miR-138-5p	miR-138-5p (miRNAs w/seed GCUGGUG)	0.00106	-1.462	TargetScan Human	Moderate (predicted)	ENSG00000124214	STAU1	0.234
hsa-miR-138-5p	miR-138-5p (miRNAs w/seed GCUGGUG)	0.00106	-1.462	TargetScan Human	Moderate (predicted)	ENSG00000157214	STEAP2	1.061
hsa-miR-138-5p	miR-138-5p (miRNAs w/seed GCUGGUG)	0.00106	-1.462	TargetScan Human	Moderate (predicted)	ENSG00000130413	STK33	1.452
hsa-miR-138-5p	miR-138-5p (miRNAs w/seed GCUGGUG)	0.00106	-1.462	TargetScan Human	Moderate (predicted)	ENSG00000137868	STRA6	0.297
hsa-miR-138-5p	miR-138-5p (miRNAs w/seed GCUGGUG)	0.00106	-1.462	TargetScan Human	Moderate (predicted)	ENSG00000101846	STS	0.965
hsa-miR-138-5p	miR-138-5p (miRNAs w/seed GCUGGUG)	0.00106	-1.462	TargetScan Human	Moderate (predicted)	ENSG00000124222	STX16	0.179	Huntington's Disease Signaling,Insulin Secretion Signaling Pathway,Phagosome Maturation,Synaptogenesis Signaling Pathway,Tight Junction Signaling
hsa-miR-138-5p	miR-138-5p (miRNAs w/seed GCUGGUG)	0.00106	-1.462	TargetScan Human	High (predicted)	ENSG00000196562	SULF2	2.004
hsa-miR-138-5p	miR-138-5p (miRNAs w/seed GCUGGUG)	0.00106	-1.462	TargetScan Human	Moderate (predicted)	ENSG00000175854	SWI5	0.691
hsa-miR-138-5p	miR-138-5p (miRNAs w/seed GCUGGUG)	0.00106	-1.462	TargetScan Human	Moderate (predicted)	ENSG00000127561	SYNGR3	2.783
hsa-miR-138-5p	miR-138-5p (miRNAs w/seed GCUGGUG)	0.00106	-1.462	TargetScan Human	Moderate (predicted)	ENSG00000196507	TCEAL3	0.569
hsa-miR-138-5p	miR-138-5p (miRNAs w/seed GCUGGUG)	0.00106	-1.462	TargetScan Human	High (predicted)	ENSG00000196628	TCF4	2.059	Acute Myeloid Leukemia Signaling,Acute Phase Response Signaling,Basal Cell Carcinoma Signaling,BEX2 Signaling Pathway,Colorectal Cancer Metastasis Signaling,Endocannabinoid Cancer Inhibition Pathway,Epithelial Adherens Junction Signaling,Factors Promoting Cardiogenesis in Vertebrates,FAT10 Cancer Signaling Pathway,Hepatic Fibrosis Signaling Pathway,HOTAIR Regulatory Pathway,Human Embryonic Stem C…
hsa-miR-138-5p	miR-138-5p (miRNAs w/seed GCUGGUG)	0.00106	-1.462	TargetScan Human	Moderate (predicted)	ENSG00000081059	TCF7	1.991	Acute Myeloid Leukemia Signaling,Adipogenesis pathway,Basal Cell Carcinoma Signaling,BEX2 Signaling Pathway,Colorectal Cancer Metastasis Signaling,Endocannabinoid Cancer Inhibition Pathway,Epithelial Adherens Junction Signaling,Factors Promoting Cardiogenesis in Vertebrates,Hepatic Fibrosis Signaling Pathway,HOTAIR Regulatory Pathway,Human Embryonic Stem Cell Pluripotency,Mouse Embryonic Stem Cel…
hsa-miR-138-5p	miR-138-5p (miRNAs w/seed GCUGGUG)	0.00106	-1.462	TargetScan Human	Moderate (predicted)	ENSG00000204852	TCTN1	0.399
hsa-miR-138-5p	miR-138-5p (miRNAs w/seed GCUGGUG)	0.00106	-1.462	TargetScan Human	Moderate (predicted)	ENSG00000187079	TEAD1	1.274	HIPPO signaling
hsa-miR-138-5p	miR-138-5p (miRNAs w/seed GCUGGUG)	0.00106	-1.462	TargetScan Human	Moderate (predicted)	ENSG00000121274	TENT4B	0.419
hsa-miR-138-5p	miR-138-5p (miRNAs w/seed GCUGGUG)	0.00106	-1.462	TargetScan Human	Moderate (predicted)	ENSG00000137203	TFAP2A	0.686	Adrenomedullin signaling pathway
hsa-miR-138-5p	miR-138-5p (miRNAs w/seed GCUGGUG)	0.00106	-1.462	TargetScan Human	Moderate (predicted)	ENSG00000072274	TFRC	1.582	Clathrin-mediated Endocytosis Signaling,Hepatic Fibrosis Signaling Pathway,Iron homeostasis signaling pathway,Virus Entry via Endocytic Pathways
hsa-miR-138-5p	miR-138-5p (miRNAs w/seed GCUGGUG)	0.00106	-1.462	TargetScan Human	High (predicted)	ENSG00000149809	TM7SF2	0.826	Cholesterol Biosynthesis I,Cholesterol Biosynthesis II (via 24,25-dihydrolanosterol),Cholesterol Biosynthesis III (via Desmosterol),Superpathway of Cholesterol Biosynthesis,Zymosterol Biosynthesis
hsa-miR-138-5p	miR-138-5p (miRNAs w/seed GCUGGUG)	0.00106	-1.462	TargetScan Human	Moderate (predicted)	ENSG00000134291	TMEM106C	0.412
hsa-miR-138-5p	miR-138-5p (miRNAs w/seed GCUGGUG)	0.00106	-1.462	TargetScan Human	Moderate (predicted)	ENSG00000261115	TMEM178B	2.273
hsa-miR-138-5p	miR-138-5p (miRNAs w/seed GCUGGUG)	0.00106	-1.462	TargetScan Human	Moderate (predicted)	ENSG00000238227	TMEM250	0.222
hsa-miR-138-5p	miR-138-5p (miRNAs w/seed GCUGGUG)	0.00106	-1.462	TargetScan Human	High (predicted)	ENSG00000170876	TMEM43	0.325
hsa-miR-138-5p	miR-138-5p (miRNAs w/seed GCUGGUG)	0.00106	-1.462	TargetScan Human	Moderate (predicted)	ENSG00000181634	TNFSF15	1.104	Airway Pathology in Chronic Obstructive Pulmonary Disease,Cardiac Hypertrophy Signaling (Enhanced),Death Receptor Signaling,Hepatic Cholestasis,HMGB1 Signaling,Inhibition of ARE-Mediated mRNA Degradation Pathway,Regulation Of The Epithelial Mesenchymal Transition By Growth Factors Pathway,Role of Pattern Recognition Receptors in Recognition of Bacteria and Viruses,Systemic Lupus Erythematosus In …
hsa-miR-138-5p	miR-138-5p (miRNAs w/seed GCUGGUG)	0.00106	-1.462	TargetScan Human	Moderate (predicted)	ENSG00000061938	TNK2	0.351	Cdc42 Signaling,IL-15 Production,Integrin Signaling,Sperm Motility
hsa-miR-138-5p	miR-138-5p (miRNAs w/seed GCUGGUG)	0.00106	-1.462	TargetScan Human	Moderate (predicted)	ENSG00000100284	TOM1	1.124
hsa-miR-138-5p	miR-138-5p (miRNAs w/seed GCUGGUG)	0.00106	-1.462	TargetScan Human	High (predicted)	ENSG00000078804	TP53INP2	0.859
hsa-miR-138-5p	miR-138-5p (miRNAs w/seed GCUGGUG)	0.00106	-1.462	TargetScan Human	Moderate (predicted)	ENSG00000112343	TRIM38	0.26
hsa-miR-138-5p	miR-138-5p (miRNAs w/seed GCUGGUG)	0.00106	-1.462	TargetScan Human	High (predicted)	ENSG00000176014	TUBB6	0.46	14-3-3-mediated Signaling,Axonal Guidance Signaling,Breast Cancer Regulation by Stathmin1,Epithelial Adherens Junction Signaling,Gap Junction Signaling,Germ Cell-Sertoli Cell Junction Signaling,Phagosome Maturation,Remodeling of Epithelial Adherens Junctions,Sertoli Cell-Sertoli Cell Junction Signaling
hsa-miR-138-5p	miR-138-5p (miRNAs w/seed GCUGGUG)	0.00106	-1.462	TargetScan Human	Moderate (predicted)	ENSG00000130338	TULP4	0.34
hsa-miR-138-5p	miR-138-5p (miRNAs w/seed GCUGGUG)	0.00106	-1.462	TargetScan Human	Moderate (predicted)	ENSG00000074966	TXK	2.616	IL-15 Production,Leukocyte Extravasation Signaling,Sperm Motility,T Cell Receptor Signaling,Tec Kinase Signaling
hsa-miR-138-5p	miR-138-5p (miRNAs w/seed GCUGGUG)	0.00106	-1.462	TargetScan Human	High (predicted)	ENSG00000197763	TXNRD3	0.935	Antioxidant Action of Vitamin C,Thioredoxin Pathway,Vitamin-C Transport
hsa-miR-138-5p	miR-138-5p (miRNAs w/seed GCUGGUG)	0.00106	-1.462	TargetScan Human	Moderate (predicted)	ENSG00000175063	UBE2C	2.255	Hypoxia Signaling in the Cardiovascular System,Protein Ubiquitination Pathway
hsa-miR-138-5p	miR-138-5p (miRNAs w/seed GCUGGUG)	0.00106	-1.462	TargetScan Human	Moderate (predicted)	ENSG00000186591	UBE2H	0.793	Hypoxia Signaling in the Cardiovascular System,Protein Ubiquitination Pathway
hsa-miR-138-5p	miR-138-5p (miRNAs w/seed GCUGGUG)	0.00106	-1.462	TargetScan Human	High (predicted)	ENSG00000153560	UBP1	0.544
hsa-miR-138-5p	miR-138-5p (miRNAs w/seed GCUGGUG)	0.00106	-1.462	TargetScan Human	Moderate (predicted)	ENSG00000131015	ULBP2	2.561	Natural Killer Cell Signaling
hsa-miR-138-5p	miR-138-5p (miRNAs w/seed GCUGGUG)	0.00106	-1.462	TargetScan Human	Moderate (predicted)	ENSG00000156687	UNC5D	3.571	Axonal Guidance Signaling,Netrin Signaling
hsa-miR-138-5p	miR-138-5p (miRNAs w/seed GCUGGUG)	0.00106	-1.462	TargetScan Human	High (predicted)	ENSG00000243566	UPK3B	1.507
hsa-miR-138-5p	miR-138-5p (miRNAs w/seed GCUGGUG)	0.00106	-1.462	TargetScan Human	Moderate (predicted)	ENSG00000162738	VANGL2	0.573
hsa-miR-138-5p	miR-138-5p (miRNAs w/seed GCUGGUG)	0.00106	-1.462	TargetScan Human	Moderate (predicted)	ENSG00000124164	VAPB	0.472
hsa-miR-138-5p	miR-138-5p (miRNAs w/seed GCUGGUG)	0.00106	-1.462	TargetScan Human	Moderate (predicted)	ENSG00000155975	VPS37A	0.458	Phagosome Maturation
hsa-miR-138-5p	miR-138-5p (miRNAs w/seed GCUGGUG)	0.00106	-1.462	TargetScan Human	Moderate (predicted)	ENSG00000166483	WEE1	0.595	Cell Cycle: G2/M DNA Damage Checkpoint Regulation,Cyclins and Cell Cycle Regulation,Hereditary Breast Cancer Signaling,Mitotic Roles of Polo-Like Kinase
hsa-miR-138-5p	miR-138-5p (miRNAs w/seed GCUGGUG)	0.00106	-1.462	TargetScan Human	Moderate (predicted)	ENSG00000156232	WHAMM	0.321
hsa-miR-138-5p	miR-138-5p (miRNAs w/seed GCUGGUG)	0.00106	-1.462	TargetScan Human	Moderate (predicted)	ENSG00000165238	WNK2	1.024
hsa-miR-138-5p	miR-138-5p (miRNAs w/seed GCUGGUG)	0.00106	-1.462	TargetScan Human	Moderate (predicted)	ENSG00000108379	WNT3	0.363	Axonal Guidance Signaling,Basal Cell Carcinoma Signaling,Cardiac Hypertrophy Signaling (Enhanced),Colorectal Cancer Metastasis Signaling,Factors Promoting Cardiogenesis in Vertebrates,Glioblastoma Multiforme Signaling,Hepatic Fibrosis Signaling Pathway,HOTAIR Regulatory Pathway,Human Embryonic Stem Cell Pluripotency,Molecular Mechanisms of Cancer,Ovarian Cancer Signaling,PCP pathway,Regulation Of…
hsa-miR-138-5p	miR-138-5p (miRNAs w/seed GCUGGUG)	0.00106	-1.462	TargetScan Human	Moderate (predicted)	ENSG00000143816	WNT9A	1.839	Axonal Guidance Signaling,Basal Cell Carcinoma Signaling,Cardiac Hypertrophy Signaling (Enhanced),Colorectal Cancer Metastasis Signaling,Factors Promoting Cardiogenesis in Vertebrates,Glioblastoma Multiforme Signaling,Hepatic Fibrosis Signaling Pathway,HOTAIR Regulatory Pathway,Human Embryonic Stem Cell Pluripotency,Molecular Mechanisms of Cancer,Ovarian Cancer Signaling,PCP pathway,Regulation Of…
hsa-miR-138-5p	miR-138-5p (miRNAs w/seed GCUGGUG)	0.00106	-1.462	TargetScan Human	Moderate (predicted)	ENSG00000142279	WTIP	0.523
hsa-miR-138-5p	miR-138-5p (miRNAs w/seed GCUGGUG)	0.00106	-1.462	TargetScan Human	High (predicted)	ENSG00000113645	WWC1	0.551	HIPPO signaling
hsa-miR-138-5p	miR-138-5p (miRNAs w/seed GCUGGUG)	0.00106	-1.462	TargetScan Human	Moderate (predicted)	ENSG00000143324	XPR1	1.685
hsa-miR-138-5p	miR-138-5p (miRNAs w/seed GCUGGUG)	0.00106	-1.462	TargetScan Human	Moderate (predicted)	ENSG00000015532	XYLT2	0.264	Chondroitin Sulfate Biosynthesis,Dermatan Sulfate Biosynthesis,Glycoaminoglycan-protein Linkage Region Biosynthesis,Heparan Sulfate Biosynthesis
hsa-miR-138-5p	miR-138-5p (miRNAs w/seed GCUGGUG)	0.00106	-1.462	TargetScan Human	Moderate (predicted)	ENSG00000169155	ZBTB43	0.898
hsa-miR-138-5p	miR-138-5p (miRNAs w/seed GCUGGUG)	0.00106	-1.462	TargetScan Human	High (predicted)	ENSG00000114853	ZBTB47	1.19
hsa-miR-138-5p	miR-138-5p (miRNAs w/seed GCUGGUG)	0.00106	-1.462	TargetScan Human	Moderate (predicted)	ENSG00000100403	ZC3H7B	0.619
hsa-miR-138-5p	miR-138-5p (miRNAs w/seed GCUGGUG)	0.00106	-1.462	TargetScan Human	Moderate (predicted)	ENSG00000140948	ZCCHC14	0.329
hsa-miR-138-5p	miR-138-5p (miRNAs w/seed GCUGGUG)	0.00106	-1.462	TargetScan Human	Moderate (predicted)	ENSG00000185650	ZFP36L1	0.582	Inhibition of ARE-Mediated mRNA Degradation Pathway,Senescence Pathway
hsa-miR-138-5p	miR-138-5p (miRNAs w/seed GCUGGUG)	0.00106	-1.462	TargetScan Human	High (predicted)	ENSG00000152454	ZNF256	3.461
hsa-miR-138-5p	miR-138-5p (miRNAs w/seed GCUGGUG)	0.00106	-1.462	TargetScan Human	Moderate (predicted)	ENSG00000170265	ZNF282	0.322
hsa-miR-138-5p	miR-138-5p (miRNAs w/seed GCUGGUG)	0.00106	-1.462	TargetScan Human	Moderate (predicted)	ENSG00000188994	ZNF292	0.496
hsa-miR-138-5p	miR-138-5p (miRNAs w/seed GCUGGUG)	0.00106	-1.462	TargetScan Human	Moderate (predicted)	ENSG00000169981	ZNF35	1.86
hsa-miR-138-5p	miR-138-5p (miRNAs w/seed GCUGGUG)	0.00106	-1.462	TargetScan Human	High (predicted)	ENSG00000177932	ZNF354C	1.206
hsa-miR-138-5p	miR-138-5p (miRNAs w/seed GCUGGUG)	0.00106	-1.462	TargetScan Human	High (predicted)	ENSG00000161642	ZNF385A	0.478
hsa-miR-138-5p	miR-138-5p (miRNAs w/seed GCUGGUG)	0.00106	-1.462	TargetScan Human	Moderate (predicted)	ENSG00000081386	ZNF510	0.823
hsa-miR-138-5p	miR-138-5p (miRNAs w/seed GCUGGUG)	0.00106	-1.462	TargetScan Human	Moderate (predicted)	ENSG00000188785	ZNF548	1.336
hsa-miR-138-5p	miR-138-5p (miRNAs w/seed GCUGGUG)	0.00106	-1.462	TargetScan Human	Moderate (predicted)	ENSG00000204519	ZNF551	0.675
hsa-miR-138-5p	miR-138-5p (miRNAs w/seed GCUGGUG)	0.00106	-1.462	TargetScan Human	Moderate (predicted)	ENSG00000171469	ZNF561	0.946
hsa-miR-138-5p	miR-138-5p (miRNAs w/seed GCUGGUG)	0.00106	-1.462	TargetScan Human	Moderate (predicted)	ENSG00000171466	ZNF562	0.496
hsa-miR-138-5p	miR-138-5p (miRNAs w/seed GCUGGUG)	0.00106	-1.462	TargetScan Human	Moderate (predicted)	ENSG00000198182	ZNF607	0.59
hsa-miR-138-5p	miR-138-5p (miRNAs w/seed GCUGGUG)	0.00106	-1.462	TargetScan Human	High (predicted)	ENSG00000197343	ZNF655	0.173
hsa-miR-138-5p	miR-138-5p (miRNAs w/seed GCUGGUG)	0.00106	-1.462	TargetScan Human	High (predicted)	ENSG00000197128	ZNF772	3.406
hsa-miR-138-5p	miR-138-5p (miRNAs w/seed GCUGGUG)	0.00106	-1.462	TargetScan Human	Moderate (predicted)	ENSG00000173875	ZNF791	1.153
hsa-miR-138-5p	miR-138-5p (miRNAs w/seed GCUGGUG)	0.00106	-1.462	TargetScan Human	Moderate (predicted)	ENSG00000124201	ZNFX1	1.085
hsa-miR-139-3p	miR-139-3p (miRNAs w/seed GGAGACG)	0.00133	2.248	TargetScan Human	Moderate (predicted)	ENSG00000136754	ABI1	-0.761	Ephrin B Signaling,Ephrin Receptor Signaling,Macropinocytosis Signaling
hsa-miR-139-3p	miR-139-3p (miRNAs w/seed GGAGACG)	0.00133	2.248	TargetScan Human	Moderate (predicted)	ENSG00000204673	AKT1S1	-0.559	14-3-3-mediated Signaling,AMPK Signaling,Endocannabinoid Cancer Inhibition Pathway,Endocannabinoid Developing Neuron Pathway,IL-15 Signaling,mTOR Signaling,Systemic Lupus Erythematosus In T Cell Signaling Pathway
hsa-miR-139-3p	miR-139-3p (miRNAs w/seed GGAGACG)	0.00133	2.248	TargetScan Human	Moderate (predicted)	ENSG00000108602	ALDH3A1	-0.478	Aryl Hydrocarbon Receptor Signaling,Dopamine Degradation,Ethanol Degradation II,Ethanol Degradation IV,Fatty Acid α-oxidation,Histamine Degradation,LPS/IL-1 Mediated Inhibition of RXR Function,Noradrenaline and Adrenaline Degradation,Oxidative Ethanol Degradation III,Putrescine Degradation III,Serotonin Degradation,Tryptophan Degradation X (Mammalian, via Tryptamine),Xenobiotic Metabolism AHR Sig…
hsa-miR-139-3p	miR-139-3p (miRNAs w/seed GGAGACG)	0.00133	2.248	TargetScan Human	Moderate (predicted)	ENSG00000183684	ALYREF	-0.282
hsa-miR-139-3p	miR-139-3p (miRNAs w/seed GGAGACG)	0.00133	2.248	TargetScan Human	Moderate (predicted)	ENSG00000148120	AOPEP	-0.411
hsa-miR-139-3p	miR-139-3p (miRNAs w/seed GGAGACG)	0.00133	2.248	TargetScan Human	Moderate (predicted)	ENSG00000214944	ARHGEF28	-0.659
hsa-miR-139-3p	miR-139-3p (miRNAs w/seed GGAGACG)	0.00133	2.248	TargetScan Human	High (predicted)	ENSG00000111229	ARPC3	-0.291	Actin Cytoskeleton Signaling,Actin Nucleation by ARP-WASP Complex,Axonal Guidance Signaling,CD28 Signaling in T Helper Cells,Cdc42 Signaling,Clathrin-mediated Endocytosis Signaling,Ephrin Receptor Signaling,Epithelial Adherens Junction Signaling,Fcγ Receptor-mediated Phagocytosis in Macrophages and Monocytes,fMLP Signaling in Neutrophils,Integrin Signaling,Rac Signaling,Reelin Signaling in Neuron…
hsa-miR-139-3p	miR-139-3p (miRNAs w/seed GGAGACG)	0.00133	2.248	TargetScan Human	Moderate (predicted)	ENSG00000196372	ASB13	-0.624
hsa-miR-139-3p	miR-139-3p (miRNAs w/seed GGAGACG)	0.00133	2.248	TargetScan Human	Moderate (predicted)	ENSG00000235863	B3GALT4	-1.031
hsa-miR-139-3p	miR-139-3p (miRNAs w/seed GGAGACG)	0.00133	2.248	TargetScan Human	Moderate (predicted)	ENSG00000123636	BAZ2B	-0.432
hsa-miR-139-3p	miR-139-3p (miRNAs w/seed GGAGACG)	0.00133	2.248	TargetScan Human	High (predicted)	ENSG00000113916	BCL6	-0.619	B Cell Receptor Signaling,IL-7 Signaling Pathway,Systemic Lupus Erythematosus In T Cell Signaling Pathway,T Cell Exhaustion Signaling Pathway,T Helper Cell Differentiation
hsa-miR-139-3p	miR-139-3p (miRNAs w/seed GGAGACG)	0.00133	2.248	TargetScan Human	Moderate (predicted)	ENSG00000134107	BHLHE40	-0.16	Circadian Rhythm Signaling
hsa-miR-139-3p	miR-139-3p (miRNAs w/seed GGAGACG)	0.00133	2.248	TargetScan Human	Moderate (predicted)	ENSG00000105605	CACNG7	-3.127	Androgen Signaling,Calcium Signaling,CCR5 Signaling in Macrophages,Cellular Effects of Sildenafil (Viagra),Corticotropin Releasing Hormone Signaling,CREB Signaling in Neurons,Endocannabinoid Neuronal Synapse Pathway,FcγRIIB Signaling in B Lymphocytes,G Beta Gamma Signaling,GABA Receptor Signaling,GNRH Signaling,GPCR-Mediated Nutrient Sensing in Enteroendocrine Cells,Gustation Pathway,Netrin Signa…
hsa-miR-139-3p	miR-139-3p (miRNAs w/seed GGAGACG)	0.00133	2.248	TargetScan Human	Moderate (predicted)	ENSG00000177697	CD151	-0.294
hsa-miR-139-3p	miR-139-3p (miRNAs w/seed GGAGACG)	0.00133	2.248	TargetScan Human	Moderate (predicted)	ENSG00000125611	CHCHD5	-0.866
hsa-miR-139-3p	miR-139-3p (miRNAs w/seed GGAGACG)	0.00133	2.248	TargetScan Human	Moderate (predicted)	ENSG00000277972	CISD3	-0.447
hsa-miR-139-3p	miR-139-3p (miRNAs w/seed GGAGACG)	0.00133	2.248	TargetScan Human	Moderate (predicted)	ENSG00000184164	CRELD2	-0.453
hsa-miR-139-3p	miR-139-3p (miRNAs w/seed GGAGACG)	0.00133	2.248	TargetScan Human	Moderate (predicted)	ENSG00000116791	CRYZ	-0.377
hsa-miR-139-3p	miR-139-3p (miRNAs w/seed GGAGACG)	0.00133	2.248	TargetScan Human	High (predicted)	ENSG00000142544	CTU1	-0.941
hsa-miR-139-3p	miR-139-3p (miRNAs w/seed GGAGACG)	0.00133	2.248	TargetScan Human	Moderate (predicted)	ENSG00000187954	CYHR1	-0.206
hsa-miR-139-3p	miR-139-3p (miRNAs w/seed GGAGACG)	0.00133	2.248	TargetScan Human	Moderate (predicted)	ENSG00000167600	CYP2S1	-1.974	Acetone Degradation I (to Methylglyoxal),Bupropion Degradation,Estrogen Biosynthesis,Glutaryl-CoA Degradation,Melatonin Degradation I,Nicotine Degradation II,Nicotine Degradation III,Prostanoid Biosynthesis,Superpathway of Melatonin Degradation,Tryptophan Degradation III (Eukaryotic)
hsa-miR-139-3p	miR-139-3p (miRNAs w/seed GGAGACG)	0.00133	2.248	TargetScan Human	Moderate (predicted)	ENSG00000108591	DRG2	-0.607
hsa-miR-139-3p	miR-139-3p (miRNAs w/seed GGAGACG)	0.00133	2.248	TargetScan Human	Moderate (predicted)	ENSG00000116406	EDEM3	-0.213
hsa-miR-139-3p	miR-139-3p (miRNAs w/seed GGAGACG)	0.00133	2.248	TargetScan Human	Moderate (predicted)	ENSG00000108947	EFNB3	-0.901	Axonal Guidance Signaling,Ephrin B Signaling,Ephrin Receptor Signaling,Synaptogenesis Signaling Pathway
hsa-miR-139-3p	miR-139-3p (miRNAs w/seed GGAGACG)	0.00133	2.248	TargetScan Human	Moderate (predicted)	ENSG00000173674	EIF1AX	-0.331	EIF2 Signaling,Regulation of eIF4 and p70S6K Signaling,VEGF Signaling
hsa-miR-139-3p	miR-139-3p (miRNAs w/seed GGAGACG)	0.00133	2.248	TargetScan Human	Moderate (predicted)	ENSG00000141543	EIF4A3	-0.748	EIF2 Signaling,Insulin Secretion Signaling Pathway,mTOR Signaling,Regulation of eIF4 and p70S6K Signaling,Spliceosomal Cycle
hsa-miR-139-3p	miR-139-3p (miRNAs w/seed GGAGACG)	0.00133	2.248	TargetScan Human	Moderate (predicted)	ENSG00000063046	EIF4B	-0.333	mTOR Signaling
hsa-miR-139-3p	miR-139-3p (miRNAs w/seed GGAGACG)	0.00133	2.248	TargetScan Human	Moderate (predicted)	ENSG00000197977	ELOVL2	-2.585	Stearate Biosynthesis I (Animals),Triacylglycerol Biosynthesis
hsa-miR-139-3p	miR-139-3p (miRNAs w/seed GGAGACG)	0.00133	2.248	TargetScan Human	Moderate (predicted)	ENSG00000057593	F7	-9.461	Coagulation System,Extrinsic Prothrombin Activation Pathway,Neuroprotective Role of THOP1 in Alzheimer's Disease,Role of Tissue Factor in Cancer
hsa-miR-139-3p	miR-139-3p (miRNAs w/seed GGAGACG)	0.00133	2.248	TargetScan Human	Moderate (predicted)	ENSG00000277150	F8A1 (includes others)	-3.197
hsa-miR-139-3p	miR-139-3p (miRNAs w/seed GGAGACG)	0.00133	2.248	TargetScan Human	High (predicted)	ENSG00000170264	FAM161A	-0.471
hsa-miR-139-3p	miR-139-3p (miRNAs w/seed GGAGACG)	0.00133	2.248	TargetScan Human	Moderate (predicted)	ENSG00000152102	FAM168B	-0.206
hsa-miR-139-3p	miR-139-3p (miRNAs w/seed GGAGACG)	0.00133	2.248	TargetScan Human	Moderate (predicted)	ENSG00000134452	FBH1	-0.472
hsa-miR-139-3p	miR-139-3p (miRNAs w/seed GGAGACG)	0.00133	2.248	TargetScan Human	High (predicted)	ENSG00000269190	FBXO17	-0.685
hsa-miR-139-3p	miR-139-3p (miRNAs w/seed GGAGACG)	0.00133	2.248	TargetScan Human	Moderate (predicted)	ENSG00000141560	FN3KRP	-0.481
hsa-miR-139-3p	miR-139-3p (miRNAs w/seed GGAGACG)	0.00133	2.248	TargetScan Human	Moderate (predicted)	ENSG00000125740	FOSB	-1.416	CDK5 Signaling,Opioid Signaling Pathway
hsa-miR-139-3p	miR-139-3p (miRNAs w/seed GGAGACG)	0.00133	2.248	TargetScan Human	High (predicted)	ENSG00000069966	GNB5	-0.412	Androgen Signaling,Antiproliferative Role of Somatostatin Receptor 2,Axonal Guidance Signaling,Breast Cancer Regulation by Stathmin1,Cardiac Hypertrophy Signaling,Cardiac β-adrenergic Signaling,CCR3 Signaling in Eosinophils,CCR5 Signaling in Macrophages,Colorectal Cancer Metastasis Signaling,CREB Signaling in Neurons,CXCR4 Signaling,Ephrin B Signaling,Ephrin Receptor Signaling,fMLP Signaling in N…
hsa-miR-139-3p	miR-139-3p (miRNAs w/seed GGAGACG)	0.00133	2.248	TargetScan Human	Moderate (predicted)	ENSG00000164294	GPX8	-0.578	Apelin Adipocyte Signaling Pathway,Glutathione Redox Reactions I
hsa-miR-139-3p	miR-139-3p (miRNAs w/seed GGAGACG)	0.00133	2.248	TargetScan Human	Moderate (predicted)	ENSG00000105723	GSK3A	-0.381	14-3-3-mediated Signaling,Adrenomedullin signaling pathway,Apelin Liver Signaling Pathway,B Cell Receptor Signaling,Cardiac Hypertrophy Signaling (Enhanced),Docosahexaenoic Acid (DHA) Signaling,ErbB2-ErbB3 Signaling,Estrogen Receptor Signaling,GP6 Signaling Pathway,HER-2 Signaling in Breast Cancer,Human Embryonic Stem Cell Pluripotency,IL-7 Signaling Pathway,ILK Signaling,Insulin Receptor Signali…
hsa-miR-139-3p	miR-139-3p (miRNAs w/seed GGAGACG)	0.00133	2.248	TargetScan Human	Moderate (predicted)	ENSG00000100744	GSKIP	-0.329
hsa-miR-139-3p	miR-139-3p (miRNAs w/seed GGAGACG)	0.00133	2.248	TargetScan Human	Moderate (predicted)	ENSG00000127054	INTS11	-0.453
hsa-miR-139-3p	miR-139-3p (miRNAs w/seed GGAGACG)	0.00133	2.248	TargetScan Human	Moderate (predicted)	ENSG00000124313	IQSEC2	-0.259
hsa-miR-139-3p	miR-139-3p (miRNAs w/seed GGAGACG)	0.00133	2.248	TargetScan Human	Moderate (predicted)	ENSG00000137809	ITGA11	-1.082	Caveolar-mediated Endocytosis Signaling,Integrin Signaling,Paxillin Signaling
hsa-miR-139-3p	miR-139-3p (miRNAs w/seed GGAGACG)	0.00133	2.248	TargetScan Human	Moderate (predicted)	ENSG00000100605	ITPK1	-0.446	1D-myo-inositol Hexakisphosphate Biosynthesis II (Mammalian),1D-myo-inositol Hexakisphosphate Biosynthesis V (from Ins(1,3,4)P3),3-phosphoinositide Biosynthesis,3-phosphoinositide Degradation,D-myo-inositol (1,4,5,6)-Tetrakisphosphate Biosynthesis,D-myo-inositol (3,4,5,6)-tetrakisphosphate Biosynthesis,D-myo-inositol-5-phosphate Metabolism,Superpathway of Inositol Phosphate Compounds
hsa-miR-139-3p	miR-139-3p (miRNAs w/seed GGAGACG)	0.00133	2.248	TargetScan Human	Moderate (predicted)	ENSG00000186395	KRT10	-0.495	Glucocorticoid Receptor Signaling
hsa-miR-139-3p	miR-139-3p (miRNAs w/seed GGAGACG)	0.00133	2.248	TargetScan Human	Moderate (predicted)	ENSG00000164406	LEAP2	-1.286
hsa-miR-139-3p	miR-139-3p (miRNAs w/seed GGAGACG)	0.00133	2.248	TargetScan Human	Moderate (predicted)	ENSG00000137507	LRRC32	-2.59
hsa-miR-139-3p	miR-139-3p (miRNAs w/seed GGAGACG)	0.00133	2.248	TargetScan Human	Moderate (predicted)	ENSG00000090006	LTBP4	-0.73
hsa-miR-139-3p	miR-139-3p (miRNAs w/seed GGAGACG)	0.00133	2.248	TargetScan Human	Moderate (predicted)	ENSG00000214113	LYRM4	-0.615	Iron homeostasis signaling pathway
hsa-miR-139-3p	miR-139-3p (miRNAs w/seed GGAGACG)	0.00133	2.248	TargetScan Human	Moderate (predicted)	ENSG00000111261	MANSC1	-1.13
hsa-miR-139-3p	miR-139-3p (miRNAs w/seed GGAGACG)	0.00133	2.248	TargetScan Human	Moderate (predicted)	ENSG00000034152	MAP2K3	-0.343	Acute Myeloid Leukemia Signaling,Acute Phase Response Signaling,Adrenomedullin signaling pathway,AMPK Signaling,B Cell Receptor Signaling,Cardiac Hypertrophy Signaling,Cardiac Hypertrophy Signaling (Enhanced),CD27 Signaling in Lymphocytes,CD40 Signaling,Cholecystokinin/Gastrin-mediated Signaling,Endocannabinoid Cancer Inhibition Pathway,Endocannabinoid Developing Neuron Pathway,ErbB Signaling,Fc …
[truncated: 6,011 more rows]

## Sheet: Only "resistance" keyword
miRNA-mRNA targets with "resistance" as a keyword in the Pathway description
[truncated: 52 more rows]

## Sheet: Top 5 up and down miR
Top 5 up and downregulated miRNA, with "resistance" as keyword in the pathway description
[truncated: 11 more rows]

[truncated: 2 more sheets: Top 5 up and down mRNA, Entire List]
