# Supplementary material for: Advanced bioinformatic analysis and pathway prediction of NSCLC cells upon cisplatin resistance
Source: Sci Rep. 2021 Mar 22;11:6520. doi: 10.1038/s41598-021-85930-y (PMC7985311; doi:10.1038/s41598-021-85930-y)
Supplement: Supplementary file 7 — Supplementary Data 7. [file 41598_2021_85930_MOESM7_ESM.xlsx]

## Sheet: A549DDP only SNPs
SNPs present in both A549/DDP duplicate samples, but absent from A549 samples.
GeneID	merge	CHROM	POS	ID	REF	ALT	FILTER	FeatureID	GeneName	Biotype	HGVS_C	HGVS_P	EFFECT	IMPACT
ENSG00000188157	1-1042190	1	1042190	.	G	A	PASS	ENST00000479707.1	AGRN	retained_intron	n.-3209G>A	.	upstream_gene_variant	MODIFIER
ENSG00000188157	1-1042190	1	1042190	.	G	A	PASS	ENST00000477585.1	AGRN	protein_coding	c.*1465G>A	.	downstream_gene_variant	MODIFIER
ENSG00000188157	1-1042190	1	1042190	.	G	A	PASS	ENST00000469403.1	AGRN	retained_intron	n.*793G>A	.	downstream_gene_variant	MODIFIER
ENSG00000188157	1-1042190	1	1042190	.	G	A	PASS	ENST00000379370.6	AGRN	protein_coding	c.1384+28G>A	.	intron_variant	MODIFIER
ENSG00000188157	1-1042190	1	1042190	.	G	A	PASS	ENST00000620552.4	AGRN	protein_coding	c.970+28G>A	.	intron_variant	MODIFIER
ENSG00000188157	1-1042400	1	1042400	.	C	T	PASS	ENST00000466223.1	AGRN	retained_intron	n.-4801C>T	.	upstream_gene_variant	MODIFIER
ENSG00000188157	1-1042400	1	1042400	.	C	T	PASS	ENST00000479707.1	AGRN	retained_intron	n.-2999C>T	.	upstream_gene_variant	MODIFIER
ENSG00000188157	1-1042400	1	1042400	.	C	T	PASS	ENST00000477585.1	AGRN	protein_coding	c.*1675C>T	.	downstream_gene_variant	MODIFIER
ENSG00000188157	1-1042400	1	1042400	.	C	T	PASS	ENST00000469403.1	AGRN	retained_intron	n.*1003C>T	.	downstream_gene_variant	MODIFIER
ENSG00000188157	1-1042400	1	1042400	.	C	T	PASS	ENST00000379370.6	AGRN	protein_coding	c.1384+238C>T	.	intron_variant	MODIFIER
ENSG00000188157	1-1042400	1	1042400	.	C	T	PASS	ENST00000620552.4	AGRN	protein_coding	c.970+238C>T	.	intron_variant	MODIFIER
ENSG00000188157	1-1045707	1	1045707	.	A	G	PASS	ENST00000466223.1	AGRN	retained_intron	n.-1494A>G	.	upstream_gene_variant	MODIFIER
ENSG00000188157	1-1045707	1	1045707	.	A	G	PASS	ENST00000478677.1	AGRN	retained_intron	n.-1768A>G	.	upstream_gene_variant	MODIFIER
ENSG00000188157	1-1045707	1	1045707	.	A	G	PASS	ENST00000492947.1	AGRN	retained_intron	n.-2822A>G	.	upstream_gene_variant	MODIFIER
ENSG00000188157	1-1045707	1	1045707	.	A	G	PASS	ENST00000419249.2	AGRN	protein_coding	c.-4802A>G	.	upstream_gene_variant	MODIFIER
ENSG00000188157	1-1045707	1	1045707	.	A	G	PASS	ENST00000477585.1	AGRN	protein_coding	c.*4982A>G	.	downstream_gene_variant	MODIFIER
ENSG00000188157	1-1045707	1	1045707	.	A	G	PASS	ENST00000469403.1	AGRN	retained_intron	n.*4310A>G	.	downstream_gene_variant	MODIFIER
ENSG00000188157	1-1045707	1	1045707	.	A	G	PASS	ENST00000379370.6	AGRN	protein_coding	c.2537-26A>G	.	intron_variant	MODIFIER
ENSG00000188157	1-1045707	1	1045707	.	A	G	PASS	ENST00000479707.1	AGRN	retained_intron	n.126-26A>G	.	intron_variant	MODIFIER
ENSG00000188157	1-1045707	1	1045707	.	A	G	PASS	ENST00000620552.4	AGRN	protein_coding	c.2123-26A>G	.	intron_variant	MODIFIER
ENSG00000188157	1-1047561	1	1047561	.	T	C	PASS	ENST00000461111.1	AGRN	retained_intron	n.-4425T>C	.	upstream_gene_variant	MODIFIER
ENSG00000188157	1-1047561	1	1047561	.	T	C	PASS	ENST00000492947.1	AGRN	retained_intron	n.-968T>C	.	upstream_gene_variant	MODIFIER
ENSG00000188157	1-1047561	1	1047561	.	T	C	PASS	ENST00000419249.2	AGRN	protein_coding	c.-2948T>C	.	upstream_gene_variant	MODIFIER
ENSG00000188157	1-1047561	1	1047561	.	T	C	PASS	ENST00000479707.1	AGRN	retained_intron	n.*1212T>C	.	downstream_gene_variant	MODIFIER
ENSG00000188157	1-1047561	1	1047561	.	T	C	PASS	ENST00000379370.6	AGRN	protein_coding	c.3517-12T>C	.	intron_variant	MODIFIER
ENSG00000188157	1-1047561	1	1047561	.	T	C	PASS	ENST00000466223.1	AGRN	retained_intron	n.255-12T>C	.	intron_variant	MODIFIER
ENSG00000188157	1-1047561	1	1047561	.	T	C	PASS	ENST00000620552.4	AGRN	protein_coding	c.3103-12T>C	.	intron_variant	MODIFIER
ENSG00000188157	1-1047561	1	1047561	.	T	C	PASS	ENST00000478677.1	AGRN	retained_intron	n.87T>C	.	non_coding_transcript_exon_variant	MODIFIER
ENSG00000188157	1-1051820	1	1051820	.	C	T	PASS	ENST00000379370.6	AGRN	protein_coding	c.5651+5C>T	.	splice_region_variant&intron_variant	LOW
ENSG00000188157	1-1051820	1	1051820	.	C	T	PASS	ENST00000419249.2	AGRN	protein_coding	c.605+5C>T	.	splice_region_variant&intron_variant	LOW
ENSG00000188157	1-1051820	1	1051820	.	C	T	PASS	ENST00000620552.4	AGRN	protein_coding	c.5249+5C>T	.	splice_region_variant&intron_variant	LOW
ENSG00000188157	1-1051820	1	1051820	.	C	T	PASS	ENST00000461111.1	AGRN	retained_intron	n.-166C>T	.	upstream_gene_variant	MODIFIER
ENSG00000188157	1-1051820	1	1051820	.	C	T	PASS	ENST00000466223.1	AGRN	retained_intron	n.*3955C>T	.	downstream_gene_variant	MODIFIER
ENSG00000188157	1-1051820	1	1051820	.	C	T	PASS	ENST00000478677.1	AGRN	retained_intron	n.*3982C>T	.	downstream_gene_variant	MODIFIER
ENSG00000188157	1-1051820	1	1051820	.	C	T	PASS	ENST00000492947.1	AGRN	retained_intron	n.*2426C>T	.	downstream_gene_variant	MODIFIER
ENSG00000188157	1-1052290	1	1052290	.	T	G	PASS	ENST00000466223.1	AGRN	retained_intron	n.*4425T>G	.	downstream_gene_variant	MODIFIER
ENSG00000188157	1-1052290	1	1052290	.	T	G	PASS	ENST00000478677.1	AGRN	retained_intron	n.*4452T>G	.	downstream_gene_variant	MODIFIER
ENSG00000188157	1-1052290	1	1052290	.	T	G	PASS	ENST00000492947.1	AGRN	retained_intron	n.*2896T>G	.	downstream_gene_variant	MODIFIER
ENSG00000188157	1-1052290	1	1052290	.	T	G	PASS	ENST00000379370.6	AGRN	protein_coding	c.5651+475T>G	.	intron_variant	MODIFIER
ENSG00000188157	1-1052290	1	1052290	.	T	G	PASS	ENST00000419249.2	AGRN	protein_coding	c.629+274T>G	.	intron_variant	MODIFIER
ENSG00000188157	1-1052290	1	1052290	.	T	G	PASS	ENST00000620552.4	AGRN	protein_coding	c.5273+274T>G	.	intron_variant	MODIFIER
ENSG00000188157	1-1052290	1	1052290	.	T	G	PASS	ENST00000461111.1	AGRN	retained_intron	n.305T>G	.	non_coding_transcript_exon_variant	MODIFIER
ENSG00000188157	1-1053123	1	1053123	.	A	T	PASS	ENST00000492947.1	AGRN	retained_intron	n.*3729A>T	.	downstream_gene_variant	MODIFIER
ENSG00000188157	1-1053123	1	1053123	.	A	T	PASS	ENST00000379370.6	AGRN	protein_coding	c.5652-630A>T	.	intron_variant	MODIFIER
ENSG00000188157	1-1053123	1	1053123	.	A	T	PASS	ENST00000419249.2	AGRN	protein_coding	c.630-338A>T	.	intron_variant	MODIFIER
ENSG00000188157	1-1053123	1	1053123	.	A	T	PASS	ENST00000620552.4	AGRN	protein_coding	c.5274-338A>T	.	intron_variant	MODIFIER
ENSG00000188157	1-1053123	1	1053123	.	A	T	PASS	ENST00000461111.1	AGRN	retained_intron	n.1138A>T	.	non_coding_transcript_exon_variant	MODIFIER
ENSG00000188157	1-1053552	1	1053552	.	G	C	PASS	ENST00000492947.1	AGRN	retained_intron	n.*4158G>C	.	downstream_gene_variant	MODIFIER
ENSG00000188157	1-1053552	1	1053552	.	G	C	PASS	ENST00000379370.6	AGRN	protein_coding	c.5652-201G>C	.	intron_variant	MODIFIER
ENSG00000188157	1-1053552	1	1053552	.	G	C	PASS	ENST00000419249.2	AGRN	protein_coding	c.662+59G>C	.	intron_variant	MODIFIER
ENSG00000188157	1-1053552	1	1053552	.	G	C	PASS	ENST00000620552.4	AGRN	protein_coding	c.5306+59G>C	.	intron_variant	MODIFIER
ENSG00000188157	1-1053552	1	1053552	.	G	C	PASS	ENST00000461111.1	AGRN	retained_intron	n.1567G>C	.	non_coding_transcript_exon_variant	MODIFIER
ENSG00000162576	1-1352542	1	1352542	.	G	A	PASS	ENST00000474033.5	MXRA8	retained_intron	n.*147C>T	.	downstream_gene_variant	MODIFIER
ENSG00000162576	1-1352542	1	1352542	.	G	A	PASS	ENST00000342753.8	MXRA8	protein_coding	c.*1062C>T	.	downstream_gene_variant	MODIFIER
ENSG00000162576	1-1352542	1	1352542	.	G	A	PASS	ENST00000309212.10	MXRA8	protein_coding	c.*1062C>T	.	downstream_gene_variant	MODIFIER
ENSG00000162576	1-1352542	1	1352542	.	G	A	PASS	ENST00000445648.5	MXRA8	protein_coding	c.*759C>T	.	downstream_gene_variant	MODIFIER
ENSG00000162576	1-1352542	1	1352542	.	G	A	PASS	ENST00000464351.1	MXRA8	retained_intron	n.*2462C>T	.	downstream_gene_variant	MODIFIER
ENSG00000162576	1-1352542	1	1352542	.	G	A	PASS	ENST00000460473.1	MXRA8	retained_intron	n.*2541C>T	.	downstream_gene_variant	MODIFIER
ENSG00000162576	1-1352542	1	1352542	.	G	A	PASS	ENST00000473097.5	MXRA8	retained_intron	n.*650C>T	.	downstream_gene_variant	MODIFIER
ENSG00000162576	1-1352542	1	1352542	.	G	A	PASS	ENST00000478517.5	MXRA8	retained_intron	n.*673C>T	.	downstream_gene_variant	MODIFIER
ENSG00000162576	1-1352542	1	1352542	.	G	A	PASS	ENST00000476718.1	MXRA8	retained_intron	n.*897C>T	.	downstream_gene_variant	MODIFIER
ENSG00000162576	1-1352542	1	1352542	.	G	A	PASS	ENST00000477278.3	MXRA8	protein_coding	c.*1062C>T	.	downstream_gene_variant	MODIFIER
ENSG00000162576	1-1353091	1	1353091	.	C	T	PASS	ENST00000342753.8	MXRA8	protein_coding	c.*513G>A	.	3_prime_UTR_variant	MODIFIER
ENSG00000162576	1-1353091	1	1353091	.	C	T	PASS	ENST00000309212.10	MXRA8	protein_coding	c.*513G>A	.	3_prime_UTR_variant	MODIFIER
ENSG00000162576	1-1353091	1	1353091	.	C	T	PASS	ENST00000445648.5	MXRA8	protein_coding	c.*210G>A	.	3_prime_UTR_variant	MODIFIER
ENSG00000162576	1-1353091	1	1353091	.	C	T	PASS	ENST00000477278.3	MXRA8	protein_coding	c.*513G>A	.	3_prime_UTR_variant	MODIFIER
ENSG00000162576	1-1353091	1	1353091	.	C	T	PASS	ENST00000464351.1	MXRA8	retained_intron	n.*1913G>A	.	downstream_gene_variant	MODIFIER
ENSG00000162576	1-1353091	1	1353091	.	C	T	PASS	ENST00000460473.1	MXRA8	retained_intron	n.*1992G>A	.	downstream_gene_variant	MODIFIER
ENSG00000162576	1-1353091	1	1353091	.	C	T	PASS	ENST00000473097.5	MXRA8	retained_intron	n.*101G>A	.	downstream_gene_variant	MODIFIER
ENSG00000162576	1-1353091	1	1353091	.	C	T	PASS	ENST00000478517.5	MXRA8	retained_intron	n.*124G>A	.	downstream_gene_variant	MODIFIER
ENSG00000162576	1-1353091	1	1353091	.	C	T	PASS	ENST00000476718.1	MXRA8	retained_intron	n.*348G>A	.	downstream_gene_variant	MODIFIER
ENSG00000162576	1-1353091	1	1353091	.	C	T	PASS	ENST00000474033.5	MXRA8	retained_intron	n.769G>A	.	non_coding_transcript_exon_variant	MODIFIER
ENSG00000162576	1-1357369	1	1357369	.	C	T	PASS	ENST00000474033.5	MXRA8	retained_intron	n.-3105G>A	.	upstream_gene_variant	MODIFIER
ENSG00000162576	1-1357369	1	1357369	.	C	T	PASS	ENST00000464351.1	MXRA8	retained_intron	n.-1857G>A	.	upstream_gene_variant	MODIFIER
ENSG00000162576	1-1357369	1	1357369	.	C	T	PASS	ENST00000460473.1	MXRA8	retained_intron	n.-1857G>A	.	upstream_gene_variant	MODIFIER
ENSG00000162576	1-1357369	1	1357369	.	C	T	PASS	ENST00000473097.5	MXRA8	retained_intron	n.-2895G>A	.	upstream_gene_variant	MODIFIER
ENSG00000162576	1-1357369	1	1357369	.	C	T	PASS	ENST00000478517.5	MXRA8	retained_intron	n.-3122G>A	.	upstream_gene_variant	MODIFIER
ENSG00000162576	1-1357369	1	1357369	.	C	T	PASS	ENST00000476718.1	MXRA8	retained_intron	n.-2353G>A	.	upstream_gene_variant	MODIFIER
ENSG00000162576	1-1357369	1	1357369	.	C	T	PASS	ENST00000342753.8	MXRA8	protein_coding	c.50-665G>A	.	intron_variant	MODIFIER
ENSG00000162576	1-1357369	1	1357369	.	C	T	PASS	ENST00000309212.10	MXRA8	protein_coding	c.50-665G>A	.	intron_variant	MODIFIER
ENSG00000162576	1-1357369	1	1357369	.	C	T	PASS	ENST00000445648.5	MXRA8	protein_coding	c.50-665G>A	.	intron_variant	MODIFIER
ENSG00000162576	1-1357369	1	1357369	.	C	T	PASS	ENST00000477278.3	MXRA8	protein_coding	c.23-665G>A	.	intron_variant	MODIFIER
ENSG00000162591	1-3499885	1	3499885	.	C	A	PASS	ENST00000356575.8	MEGF6	protein_coding	c.2747G>T	p.Arg916Leu	missense_variant	MODERATE
ENSG00000162591	1-3499885	1	3499885	.	C	A	PASS	ENST00000294599.8	MEGF6	protein_coding	c.2432G>T	p.Arg811Leu	missense_variant	MODERATE
ENSG00000162591	1-3499885	1	3499885	.	C	A	PASS	ENST00000485002.6	MEGF6	nonsense_mediated_decay	c.2768G>T	p.Arg923Leu	missense_variant	MODERATE
ENSG00000162591	1-3499885	1	3499885	.	C	A	PASS	ENST00000475790.5	MEGF6	retained_intron	n.-3871G>T	.	upstream_gene_variant	MODIFIER
ENSG00000162591	1-3499885	1	3499885	.	C	A	PASS	ENST00000491842.1	MEGF6	protein_coding	c.-3170G>T	.	upstream_gene_variant	MODIFIER
ENSG00000069812	1-6416432	1	6416432	.	C	G	PASS	ENST00000377834.8	HES2	protein_coding	c.*2441G>C	.	3_prime_UTR_variant	MODIFIER
ENSG00000069812	1-6416432	1	6416432	.	C	G	PASS	ENST00000489730.1	HES2	protein_coding	c.*2801G>C	.	downstream_gene_variant	MODIFIER
ENSG00000069812	1-6416432	1	6416432	.	C	G	PASS	ENST00000487437.5	HES2	protein_coding	c.*2629G>C	.	downstream_gene_variant	MODIFIER
ENSG00000069812	1-6416432	1	6416432	.	C	G	PASS	ENST00000377837.5	HES2	protein_coding	c.142-3150G>C	.	intron_variant	MODIFIER
ENSG00000069812	1-6416432	1	6416432	.	C	G	PASS	ENST00000377836.8	HES2	protein_coding	c.142-3150G>C	.	intron_variant	MODIFIER
ENSG00000069812	1-6416432	1	6416432	.	C	G	PASS	ENST00000471190.1	HES2	processed_transcript	n.116+84G>C	.	intron_variant	MODIFIER
ENSG00000234546	1-9183752	1	9183752	.	G	T	PASS	ENST00000412639.2	LNCTAM34A	lincRNA	n.233G>T	.	non_coding_transcript_exon_variant	MODIFIER
ENSG00000234546	1-9183752	1	9183752	.	G	T	PASS	ENST00000635271.1	LNCTAM34A	lincRNA	n.433G>T	.	non_coding_transcript_exon_variant	MODIFIER
ENSG00000171608	1-9724365	1	9724365	.	C	T	PASS	ENST00000361110.6	PIK3CD	protein_coding	c.2880C>T	p.Tyr960Tyr	synonymous_variant	LOW
ENSG00000171608	1-9724365	1	9724365	.	C	T	PASS	ENST00000377346.8	PIK3CD	protein_coding	c.2808C>T	p.Tyr936Tyr	synonymous_variant	LOW
ENSG00000171608	1-9724365	1	9724365	.	C	T	PASS	ENST00000536656.5	PIK3CD	protein_coding	c.2880C>T	p.Tyr960Tyr	synonymous_variant	LOW
ENSG00000171608	1-9724365	1	9724365	.	C	T	PASS	ENST00000628140.2	PIK3CD	protein_coding	c.2880C>T	p.Tyr960Tyr	synonymous_variant	LOW
ENSG00000171608	1-9724365	1	9724365	.	C	T	PASS	ENST00000543390.2	PIK3CD	protein_coding	c.2880C>T	p.Tyr960Tyr	synonymous_variant	LOW
ENSG00000116661	1-11649707	1	11649707	.	G	T	PASS	ENST00000465901.1	FBXO2	protein_coding	c.*840C>A	.	downstream_gene_variant	MODIFIER
ENSG00000116661	1-11649707	1	11649707	.	G	T	PASS	ENST00000475961.1	FBXO2	processed_transcript	n.*1030C>A	.	downstream_gene_variant	MODIFIER
ENSG00000116661	1-11649707	1	11649707	.	G	T	PASS	ENST00000466919.1	FBXO2	retained_intron	n.*167C>A	.	downstream_gene_variant	MODIFIER
ENSG00000116661	1-11649707	1	11649707	.	G	T	PASS	ENST00000354287.4	FBXO2	protein_coding	c.617+72C>A	.	intron_variant	MODIFIER
ENSG00000116661	1-11649707	1	11649707	.	G	T	PASS	ENST00000642025.1	FBXO2	nonsense_mediated_decay	c.530+72C>A	.	intron_variant	MODIFIER
ENSG00000116661	1-11649707	1	11649707	.	G	T	PASS	ENST00000471501.1	FBXO2	retained_intron	n.546C>A	.	non_coding_transcript_exon_variant	MODIFIER
ENSG00000186301	1-16645058	1	16645058	.	T	C	PASS	ENST00000457982.3	MST1P2	unprocessed_pseudogene	n.-564T>C	.	upstream_gene_variant	MODIFIER
ENSG00000186301	1-16645453	1	16645453	.	C	G	PASS	ENST00000457982.3	MST1P2	unprocessed_pseudogene	n.-169C>G	.	upstream_gene_variant	MODIFIER
ENSG00000186301	1-16645639	1	16645639	.	C	T	PASS	ENST00000457982.3	MST1P2	unprocessed_pseudogene	n.18C>T	.	non_coding_transcript_exon_variant	MODIFIER
ENSG00000186301	1-16645799	1	16645799	.	T	C	PASS	ENST00000457982.3	MST1P2	unprocessed_pseudogene	n.57+121T>C	.	intron_variant	MODIFIER
ENSG00000186301	1-16646031	1	16646031	.	G	T	PASS	ENST00000457982.3	MST1P2	unprocessed_pseudogene	n.58-338G>T	.	intron_variant	MODIFIER
ENSG00000186301	1-16646306	1	16646306	.	C	G	PASS	ENST00000457982.3	MST1P2	unprocessed_pseudogene	n.58-63C>G	.	intron_variant	MODIFIER
ENSG00000186301	1-16646703	1	16646703	.	G	A	PASS	ENST00000457982.3	MST1P2	unprocessed_pseudogene	n.311G>A	.	non_coding_transcript_exon_variant	MODIFIER
ENSG00000186301	1-16646893	1	16646893	.	C	T	PASS	ENST00000457982.3	MST1P2	unprocessed_pseudogene	n.424C>T	.	non_coding_transcript_exon_variant	MODIFIER
ENSG00000186301	1-16648374	1	16648374	.	G	C	PASS	ENST00000457982.3	MST1P2	unprocessed_pseudogene	n.1185G>C	.	non_coding_transcript_exon_variant	MODIFIER
ENSG00000186301	1-16649000	1	16649000	.	T	C	PASS	ENST00000457982.3	MST1P2	unprocessed_pseudogene	n.1602T>C	.	splice_region_variant&non_coding_transcript_exon_variant	LOW
ENSG00000186301	1-16650125	1	16650125	.	A	G	PASS	ENST00000457982.3	MST1P2	unprocessed_pseudogene	n.2127A>G	.	non_coding_transcript_exon_variant	MODIFIER
ENSG00000186301	1-16650184	1	16650184	.	G	A	PASS	ENST00000457982.3	MST1P2	unprocessed_pseudogene	n.2186G>A	.	non_coding_transcript_exon_variant	MODIFIER
ENSG00000133216	1-22893000	1	22893000	.	T	C	PASS	ENST00000400191.7	EPHB2	protein_coding	c.1545T>C	p.Gly515Gly	synonymous_variant	LOW
ENSG00000133216	1-22893000	1	22893000	.	T	C	PASS	ENST00000374630.7	EPHB2	protein_coding	c.1545T>C	p.Gly515Gly	synonymous_variant	LOW
ENSG00000133216	1-22893000	1	22893000	.	T	C	PASS	ENST00000374632.7	EPHB2	protein_coding	c.1545T>C	p.Gly515Gly	synonymous_variant	LOW
ENSG00000133216	1-22893000	1	22893000	.	T	C	PASS	ENST00000374627.1	EPHB2	protein_coding	c.1530T>C	p.Gly510Gly	synonymous_variant	LOW
ENSG00000133216	1-22893000	1	22893000	.	T	C	PASS	ENST00000544305.5	EPHB2	protein_coding	c.*1851T>C	.	downstream_gene_variant	MODIFIER
ENSG00000133216	1-22893000	1	22893000	.	T	C	PASS	ENST00000465676.1	EPHB2	processed_transcript	n.786T>C	.	non_coding_transcript_exon_variant	MODIFIER
ENSG00000084636	1-31662352	1	31662352	.	G	A	PASS	ENST00000373672.7	COL16A1	protein_coding	c.3663C>T	p.Asp1221Asp	synonymous_variant	LOW
ENSG00000084636	1-31662352	1	31662352	.	G	A	PASS	ENST00000440437.1	COL16A1	protein_coding	c.234C>T	p.Asp78Asp	synonymous_variant	LOW
ENSG00000084636	1-31662352	1	31662352	.	G	A	PASS	ENST00000466829.5	COL16A1	processed_transcript	n.-592C>T	.	upstream_gene_variant	MODIFIER
ENSG00000084636	1-31662352	1	31662352	.	G	A	PASS	ENST00000468459.5	COL16A1	processed_transcript	n.*3685C>T	.	downstream_gene_variant	MODIFIER
ENSG00000084636	1-31662352	1	31662352	.	G	A	PASS	ENST00000488897.5	COL16A1	retained_intron	n.906C>T	.	non_coding_transcript_exon_variant	MODIFIER
ENSG00000084636	1-31662352	1	31662352	.	G	A	PASS	ENST00000488128.6	COL16A1	retained_intron	n.1260C>T	.	non_coding_transcript_exon_variant	MODIFIER
ENSG00000084636	1-31662352	1	31662352	.	G	A	PASS	ENST00000470799.5	COL16A1	retained_intron	n.610C>T	.	non_coding_transcript_exon_variant	MODIFIER
ENSG00000084636	1-31662352	1	31662352	.	G	A	PASS	ENST00000482910.1	COL16A1	retained_intron	n.463C>T	.	non_coding_transcript_exon_variant	MODIFIER
ENSG00000121753	1-31756312	1	31756312	.	G	A	PASS	ENST00000373655.6	ADGRB2	protein_coding	c.525C>T	p.Pro175Pro	synonymous_variant	LOW
ENSG00000121753	1-31756312	1	31756312	.	G	A	PASS	ENST00000527361.5	ADGRB2	protein_coding	c.525C>T	p.Pro175Pro	synonymous_variant	LOW
ENSG00000121753	1-31756312	1	31756312	.	G	A	PASS	ENST00000533175.1	ADGRB2	protein_coding	c.627C>T	p.Pro209Pro	synonymous_variant	LOW
ENSG00000121753	1-31756312	1	31756312	.	G	A	PASS	ENST00000420125.5	ADGRB2	protein_coding	c.504C>T	p.Pro168Pro	synonymous_variant	LOW
ENSG00000121753	1-31756312	1	31756312	.	G	A	PASS	ENST00000373658.7	ADGRB2	protein_coding	c.525C>T	p.Pro175Pro	synonymous_variant	LOW
ENSG00000121753	1-31756312	1	31756312	.	G	A	PASS	ENST00000398556.7	ADGRB2	protein_coding	c.534C>T	p.Pro178Pro	synonymous_variant	LOW
ENSG00000121753	1-31756312	1	31756312	.	G	A	PASS	ENST00000398547.5	ADGRB2	protein_coding	c.489C>T	p.Pro163Pro	synonymous_variant	LOW
ENSG00000121753	1-31756312	1	31756312	.	G	A	PASS	ENST00000398542.5	ADGRB2	protein_coding	c.489C>T	p.Pro163Pro	synonymous_variant	LOW
ENSG00000121753	1-31756312	1	31756312	.	G	A	PASS	ENST00000398538.5	ADGRB2	protein_coding	c.489C>T	p.Pro163Pro	synonymous_variant	LOW
ENSG00000121753	1-31756312	1	31756312	.	G	A	PASS	ENST00000530134.5	ADGRB2	processed_transcript	n.-48C>T	.	upstream_gene_variant	MODIFIER
ENSG00000121753	1-31756312	1	31756312	.	G	A	PASS	ENST00000436464.1	ADGRB2	protein_coding	c.*905C>T	.	downstream_gene_variant	MODIFIER
ENSG00000162520	1-32682613	1	32682613	.	A	G	PASS	ENST00000409190.7	SYNC	protein_coding	c.1439-753T>C	.	intron_variant	MODIFIER
ENSG00000162520	1-32682613	1	32682613	.	A	G	PASS	ENST00000373484.4	SYNC	protein_coding	c.1359-753T>C	.	intron_variant	MODIFIER
ENSG00000162520	1-32683842	1	32683842	.	A	G	PASS	ENST00000409190.7	SYNC	protein_coding	c.1438+168T>C	.	intron_variant	MODIFIER
ENSG00000162520	1-32683842	1	32683842	.	A	G	PASS	ENST00000373484.4	SYNC	protein_coding	c.1358+416T>C	.	intron_variant	MODIFIER
ENSG00000162520	1-32695277	1	32695277	.	C	T	PASS	ENST00000409190.7	SYNC	protein_coding	c.821G>A	p.Arg274Gln	missense_variant	MODERATE
ENSG00000162520	1-32695277	1	32695277	.	C	T	PASS	ENST00000373484.4	SYNC	protein_coding	c.821G>A	p.Arg274Gln	missense_variant	MODERATE
ENSG00000162520	1-32695277	1	32695277	.	C	T	PASS	ENST00000417633.1	SYNC	protein_coding	c.*288G>A	.	downstream_gene_variant	MODIFIER
ENSG00000162520	1-32695277	1	32695277	.	C	T	PASS	ENST00000426909.1	SYNC	protein_coding	c.*346G>A	.	downstream_gene_variant	MODIFIER
ENSG00000162520	1-32695611	1	32695611	.	T	C	PASS	ENST00000409190.7	SYNC	protein_coding	c.487A>G	p.Met163Val	missense_variant	MODERATE
ENSG00000162520	1-32695611	1	32695611	.	T	C	PASS	ENST00000373484.4	SYNC	protein_coding	c.487A>G	p.Met163Val	missense_variant	MODERATE
ENSG00000162520	1-32695611	1	32695611	.	T	C	PASS	ENST00000417633.1	SYNC	protein_coding	c.223A>G	p.Met75Val	missense_variant	MODERATE
ENSG00000162520	1-32695611	1	32695611	.	T	C	PASS	ENST00000426909.1	SYNC	protein_coding	c.*12A>G	.	downstream_gene_variant	MODIFIER
ENSG00000134690	1-37709315	1	37709315	.	T	C	PASS	ENST00000327331.2	CDCA8	protein_coding	c.*949T>C	.	3_prime_UTR_variant	MODIFIER
ENSG00000134690	1-37709315	1	37709315	.	T	C	PASS	ENST00000373055.5	CDCA8	protein_coding	c.*949T>C	.	3_prime_UTR_variant	MODIFIER
ENSG00000117399	1-43359973	1	43359973	.	T	C	PASS	ENST00000310955.10	CDC20	protein_coding	c.432T>C	p.Tyr144Tyr	synonymous_variant	LOW
ENSG00000117399	1-43359973	1	43359973	.	T	C	PASS	ENST00000372462.1	CDC20	protein_coding	c.432T>C	p.Tyr144Tyr	synonymous_variant	LOW
ENSG00000117399	1-43359973	1	43359973	.	T	C	PASS	ENST00000482046.1	CDC20	processed_transcript	n.-1085T>C	.	upstream_gene_variant	MODIFIER
ENSG00000117399	1-43359973	1	43359973	.	T	C	PASS	ENST00000478882.1	CDC20	processed_transcript	n.207T>C	.	non_coding_transcript_exon_variant	MODIFIER
ENSG00000117461	1-46055845	1	46055845	.	G	A	PASS	ENST00000262741.9	PIK3R3	protein_coding	c.891C>T	p.Ser297Ser	synonymous_variant	LOW
ENSG00000117461	1-46055845	1	46055845	.	G	A	PASS	ENST00000372006.5	PIK3R3	protein_coding	c.891C>T	p.Ser297Ser	synonymous_variant	LOW
ENSG00000117461	1-46055845	1	46055845	.	G	A	PASS	ENST00000420542.5	PIK3R3	protein_coding	c.891C>T	p.Ser297Ser	synonymous_variant	LOW
ENSG00000117461	1-46055845	1	46055845	.	G	A	PASS	ENST00000423209.5	PIK3R3	protein_coding	c.764+6084C>T	.	intron_variant	MODIFIER
ENSG00000117461	1-46055845	1	46055845	.	G	A	PASS	ENST00000488808.1	PIK3R3	processed_transcript	n.1590C>T	.	non_coding_transcript_exon_variant	MODIFIER
ENSG00000117461	1-46055887	1	46055887	.	A	T	PASS	ENST00000262741.9	PIK3R3	protein_coding	c.849T>A	p.Asn283Lys	missense_variant	MODERATE
ENSG00000117461	1-46055887	1	46055887	.	A	T	PASS	ENST00000372006.5	PIK3R3	protein_coding	c.849T>A	p.Asn283Lys	missense_variant	MODERATE
ENSG00000117461	1-46055887	1	46055887	.	A	T	PASS	ENST00000420542.5	PIK3R3	protein_coding	c.849T>A	p.Asn283Lys	missense_variant	MODERATE
ENSG00000117461	1-46055887	1	46055887	.	A	T	PASS	ENST00000423209.5	PIK3R3	protein_coding	c.764+6042T>A	.	intron_variant	MODIFIER
ENSG00000117461	1-46055887	1	46055887	.	A	T	PASS	ENST00000488808.1	PIK3R3	processed_transcript	n.1548T>A	.	non_coding_transcript_exon_variant	MODIFIER
ENSG00000123473	1-47251517	1	47251517	.	A	G	PASS	ENST00000371877.7	STIL	protein_coding	c.3486T>C	p.Pro1162Pro	synonymous_variant	LOW
ENSG00000123473	1-47251517	1	47251517	.	A	G	PASS	ENST00000360380.7	STIL	protein_coding	c.3483T>C	p.Pro1161Pro	synonymous_variant	LOW
ENSG00000123473	1-47251517	1	47251517	.	A	G	PASS	ENST00000396221.6	STIL	protein_coding	c.3432T>C	p.Pro1144Pro	synonymous_variant	LOW
ENSG00000123473	1-47251517	1	47251517	.	A	G	PASS	ENST00000337817.9	STIL	protein_coding	c.3345T>C	p.Pro1115Pro	synonymous_variant	LOW
ENSG00000024526	1-68494666	1	68494666	.	T	C	PASS	ENST00000456315.6	DEPDC1	protein_coding	c.78A>G	p.Ala26Ala	synonymous_variant	LOW
ENSG00000024526	1-68494666	1	68494666	.	T	C	PASS	ENST00000370966.9	DEPDC1	protein_coding	c.78A>G	p.Ala26Ala	synonymous_variant	LOW
ENSG00000024526	1-68494666	1	68494666	.	T	C	PASS	ENST00000489862.1	DEPDC1	nonsense_mediated_decay	c.-136A>G	.	upstream_gene_variant	MODIFIER
ENSG00000024526	1-68494666	1	68494666	.	T	C	PASS	ENST00000525124.1	DEPDC1	protein_coding	c.-350+2286A>G	.	intron_variant	MODIFIER
ENSG00000055732	1-85018593	1	85018593	.	C	T	PASS	ENST00000370589.6	MCOLN3	protein_coding	c.*530G>A	.	3_prime_UTR_variant	MODIFIER
ENSG00000055732	1-85018593	1	85018593	.	C	T	PASS	ENST00000341115.8	MCOLN3	protein_coding	c.*530G>A	.	downstream_gene_variant	MODIFIER
ENSG00000162643	1-85018593	1	85018593	.	C	T	PASS	ENST00000370596.5	WDR63	protein_coding	c.-15+19255C>T	.	intron_variant	MODIFIER
ENSG00000055732	1-85018593	1	85018593	.	C	T	PASS	ENST00000474447.1	MCOLN3	processed_transcript	n.2217G>A	.	non_coding_transcript_exon_variant	MODIFIER
ENSG00000055732	1-85022347	1	85022347	.	G	A	PASS	ENST00000370589.6	MCOLN3	protein_coding	c.1149C>T	p.Leu383Leu	synonymous_variant	LOW
ENSG00000055732	1-85022347	1	85022347	.	G	A	PASS	ENST00000341115.8	MCOLN3	protein_coding	c.981C>T	p.Leu327Leu	synonymous_variant	LOW
ENSG00000055732	1-85022347	1	85022347	.	G	A	PASS	ENST00000370587.5	MCOLN3	protein_coding	c.*3804C>T	.	downstream_gene_variant	MODIFIER
ENSG00000055732	1-85022347	1	85022347	.	G	A	PASS	ENST00000490600.6	MCOLN3	nonsense_mediated_decay	c.*14492C>T	.	downstream_gene_variant	MODIFIER
ENSG00000055732	1-85022347	1	85022347	.	G	A	PASS	ENST00000475312.1	MCOLN3	processed_transcript	n.*2477C>T	.	downstream_gene_variant	MODIFIER
ENSG00000162643	1-85022347	1	85022347	.	G	A	PASS	ENST00000370596.5	WDR63	protein_coding	c.-15+23009G>A	.	intron_variant	MODIFIER
ENSG00000055732	1-85022347	1	85022347	.	G	A	PASS	ENST00000474447.1	MCOLN3	processed_transcript	n.1174C>T	.	non_coding_transcript_exon_variant	MODIFIER
ENSG00000055732	1-85022471	1	85022471	.	G	C	PASS	ENST00000370587.5	MCOLN3	protein_coding	c.*3680C>G	.	downstream_gene_variant	MODIFIER
ENSG00000055732	1-85022471	1	85022471	.	G	C	PASS	ENST00000490600.6	MCOLN3	nonsense_mediated_decay	c.*14368C>G	.	downstream_gene_variant	MODIFIER
ENSG00000055732	1-85022471	1	85022471	.	G	C	PASS	ENST00000475312.1	MCOLN3	processed_transcript	n.*2353C>G	.	downstream_gene_variant	MODIFIER
ENSG00000055732	1-85022471	1	85022471	.	G	C	PASS	ENST00000370589.6	MCOLN3	protein_coding	c.1096-71C>G	.	intron_variant	MODIFIER
ENSG00000055732	1-85022471	1	85022471	.	G	C	PASS	ENST00000341115.8	MCOLN3	protein_coding	c.928-71C>G	.	intron_variant	MODIFIER
ENSG00000162643	1-85022471	1	85022471	.	G	C	PASS	ENST00000370596.5	WDR63	protein_coding	c.-15+23133G>C	.	intron_variant	MODIFIER
ENSG00000055732	1-85022471	1	85022471	.	G	C	PASS	ENST00000474447.1	MCOLN3	processed_transcript	n.1050C>G	.	non_coding_transcript_exon_variant	MODIFIER
ENSG00000055732	1-85029122	1	85029122	.	C	A	PASS	ENST00000370589.6	MCOLN3	protein_coding	c.816G>T	p.Trp272Cys	missense_variant	MODERATE
ENSG00000055732	1-85029122	1	85029122	.	C	A	PASS	ENST00000370587.5	MCOLN3	protein_coding	c.816G>T	p.Trp272Cys	missense_variant	MODERATE
ENSG00000055732	1-85029122	1	85029122	.	C	A	PASS	ENST00000341115.8	MCOLN3	protein_coding	c.648G>T	p.Trp216Cys	missense_variant	MODERATE
ENSG00000055732	1-85029122	1	85029122	.	C	A	PASS	ENST00000490600.6	MCOLN3	nonsense_mediated_decay	c.*549G>T	.	3_prime_UTR_variant	MODIFIER
ENSG00000162643	1-85029122	1	85029122	.	C	A	PASS	ENST00000370596.5	WDR63	protein_coding	c.-15+29784C>A	.	intron_variant	MODIFIER
ENSG00000055732	1-85029122	1	85029122	.	C	A	PASS	ENST00000475312.1	MCOLN3	processed_transcript	n.838G>T	.	non_coding_transcript_exon_variant	MODIFIER
ENSG00000170989	1-101238976	1	101238976	.	G	T	PASS	ENST00000305352.6	S1PR1	protein_coding	c.-9G>T	.	5_prime_UTR_variant	MODIFIER
ENSG00000170989	1-101238976	1	101238976	.	G	T	PASS	ENST00000475821.2	S1PR1	protein_coding	c.-9G>T	.	5_prime_UTR_variant	MODIFIER
ENSG00000170989	1-101238976	1	101238976	.	G	T	PASS	ENST00000475289.2	S1PR1	protein_coding	c.-9G>T	.	5_prime_UTR_variant	MODIFIER
ENSG00000170989	1-101238976	1	101238976	.	G	T	PASS	ENST00000649383.1	S1PR1	protein_coding	c.-9G>T	.	5_prime_UTR_variant	MODIFIER
ENSG00000170989	1-101238976	1	101238976	.	G	T	PASS	ENST00000648480.1	S1PR1	protein_coding	c.-9G>T	.	5_prime_UTR_variant	MODIFIER
ENSG00000225938	1-101238976	1	101238976	.	G	T	PASS	ENST00000432195.1	AL109741.1	antisense	n.-2448C>A	.	upstream_gene_variant	MODIFIER
ENSG00000170989	1-101238976	1	101238976	.	G	T	PASS	ENST00000561748.2	S1PR1	processed_transcript	n.201+1877G>T	.	intron_variant	MODIFIER
ENSG00000116299	1-109199863	1	109199863	.	G	A	PASS	ENST00000529753.5	KIAA1324	protein_coding	c.2250G>A	p.Ser750Ser	synonymous_variant	LOW
ENSG00000116299	1-109199863	1	109199863	.	G	A	PASS	ENST00000369939.7	KIAA1324	protein_coding	c.2511G>A	p.Ser837Ser	synonymous_variant	LOW
ENSG00000116299	1-109199863	1	109199863	.	G	A	PASS	ENST00000457623.6	KIAA1324	protein_coding	c.2361G>A	p.Ser787Ser	synonymous_variant	LOW
ENSG00000116299	1-109199863	1	109199863	.	G	A	PASS	ENST00000527996.5	KIAA1324	nonsense_mediated_decay	c.*2201G>A	.	3_prime_UTR_variant	MODIFIER
ENSG00000116299	1-109199863	1	109199863	.	G	A	PASS	ENST00000527501.1	KIAA1324	nonsense_mediated_decay	c.-328G>A	.	upstream_gene_variant	MODIFIER
ENSG00000116299	1-109199863	1	109199863	.	G	A	PASS	ENST00000369936.2	KIAA1324	retained_intron	n.1668G>A	.	non_coding_transcript_exon_variant	MODIFIER
ENSG00000116299	1-109199863	1	109199863	.	G	A	PASS	ENST00000369938.5	KIAA1324	processed_transcript	n.2592G>A	.	non_coding_transcript_exon_variant	MODIFIER
ENSG00000116299	1-109202996	1	109202996	.	T	C	PASS	ENST00000529753.5	KIAA1324	protein_coding	c.2765T>C	p.Leu922Pro	missense_variant	MODERATE
ENSG00000116299	1-109202996	1	109202996	.	T	C	PASS	ENST00000369939.7	KIAA1324	protein_coding	c.3026T>C	p.Leu1009Pro	missense_variant	MODERATE
ENSG00000116299	1-109202996	1	109202996	.	T	C	PASS	ENST00000527996.5	KIAA1324	nonsense_mediated_decay	c.*2747T>C	.	3_prime_UTR_variant	MODIFIER
ENSG00000116299	1-109202996	1	109202996	.	T	C	PASS	ENST00000527501.1	KIAA1324	nonsense_mediated_decay	c.*116T>C	.	3_prime_UTR_variant	MODIFIER
ENSG00000116299	1-109202996	1	109202996	.	T	C	PASS	ENST00000457623.6	KIAA1324	protein_coding	c.*2214T>C	.	downstream_gene_variant	MODIFIER
ENSG00000116299	1-109202996	1	109202996	.	T	C	PASS	ENST00000369936.2	KIAA1324	retained_intron	n.2183T>C	.	non_coding_transcript_exon_variant	MODIFIER
ENSG00000116299	1-109202996	1	109202996	.	T	C	PASS	ENST00000369938.5	KIAA1324	processed_transcript	n.3107T>C	.	non_coding_transcript_exon_variant	MODIFIER
ENSG00000116299	1-109204438	1	109204438	.	G	A	PASS	ENST00000529753.5	KIAA1324	protein_coding	c.*1426G>A	.	downstream_gene_variant	MODIFIER
ENSG00000116299	1-109204438	1	109204438	.	G	A	PASS	ENST00000527996.5	KIAA1324	nonsense_mediated_decay	c.*39904G>A	.	downstream_gene_variant	MODIFIER
ENSG00000116299	1-109204438	1	109204438	.	G	A	PASS	ENST00000369938.5	KIAA1324	processed_transcript	n.*1207G>A	.	downstream_gene_variant	MODIFIER
ENSG00000116299	1-109204438	1	109204438	.	G	A	PASS	ENST00000527501.1	KIAA1324	nonsense_mediated_decay	c.*3084G>A	.	downstream_gene_variant	MODIFIER
ENSG00000116299	1-109204438	1	109204438	.	G	A	PASS	ENST00000369939.7	KIAA1324	protein_coding	c.*1426G>A	.	downstream_gene_variant	MODIFIER
ENSG00000116299	1-109204438	1	109204438	.	G	A	PASS	ENST00000457623.6	KIAA1324	protein_coding	c.*3656G>A	.	downstream_gene_variant	MODIFIER
ENSG00000116299	1-109204438	1	109204438	.	G	A	PASS	ENST00000369936.2	KIAA1324	retained_intron	n.3625G>A	.	non_coding_transcript_exon_variant	MODIFIER
ENSG00000188761	1-113881031	1	113881031	.	C	T	PASS	ENST00000393316.7	BCL2L15	protein_coding	c.*92G>A	.	3_prime_UTR_variant	MODIFIER
ENSG00000188761	1-113881031	1	113881031	.	C	T	PASS	ENST00000393320.3	BCL2L15	protein_coding	c.*66G>A	.	downstream_gene_variant	MODIFIER
ENSG00000188761	1-113881031	1	113881031	.	C	T	PASS	ENST00000471267.1	BCL2L15	protein_coding	c.*92G>A	.	downstream_gene_variant	MODIFIER
ENSG00000188761	1-113881031	1	113881031	.	C	T	PASS	ENST00000486485.1	BCL2L15	retained_intron	n.*733G>A	.	downstream_gene_variant	MODIFIER
ENSG00000188761	1-113881031	1	113881031	.	C	T	PASS	ENST00000369580.3	BCL2L15	retained_intron	n.1178G>A	.	non_coding_transcript_exon_variant	MODIFIER
ENSG00000188761	1-113881031	1	113881031	.	C	T	PASS	ENST00000488450.1	BCL2L15	processed_transcript	n.392G>A	.	non_coding_transcript_exon_variant	MODIFIER
ENSG00000188761	1-113881031	1	113881031	.	C	T	PASS	ENST00000650418.1	BCL2L15	retained_intron	n.3793G>A	.	non_coding_transcript_exon_variant	MODIFIER
ENSG00000188761	1-113881979	1	113881979	.	C	T	PASS	ENST00000393316.7	BCL2L15	protein_coding	c.268G>A	p.Asp90Asn	missense_variant	MODERATE
ENSG00000188761	1-113881979	1	113881979	.	C	T	PASS	ENST00000393320.3	BCL2L15	protein_coding	c.128-839G>A	.	intron_variant	MODIFIER
ENSG00000188761	1-113881979	1	113881979	.	C	T	PASS	ENST00000471267.1	BCL2L15	protein_coding	c.250-839G>A	.	intron_variant	MODIFIER
ENSG00000188761	1-113881979	1	113881979	.	C	T	PASS	ENST00000369580.3	BCL2L15	retained_intron	n.230G>A	.	non_coding_transcript_exon_variant	MODIFIER
ENSG00000188761	1-113881979	1	113881979	.	C	T	PASS	ENST00000488450.1	BCL2L15	processed_transcript	n.76G>A	.	non_coding_transcript_exon_variant	MODIFIER
ENSG00000188761	1-113881979	1	113881979	.	C	T	PASS	ENST00000486485.1	BCL2L15	retained_intron	n.268G>A	.	non_coding_transcript_exon_variant	MODIFIER
ENSG00000188761	1-113881979	1	113881979	.	C	T	PASS	ENST00000650418.1	BCL2L15	retained_intron	n.3477G>A	.	non_coding_transcript_exon_variant	MODIFIER
ENSG00000270882	1-149843756	1	149843756	.	A	G	PASS	ENST00000613412.1	HIST2H4A	nonsense_mediated_decay	c.*10760A>G	.	downstream_gene_variant	MODIFIER
ENSG00000237975	1-152335402	1	152335402	.	C	G	PASS	ENST00000445097.2	FLG-AS1	antisense	n.-1666C>G	.	upstream_gene_variant	MODIFIER
ENSG00000237975	1-152335402	1	152335402	.	C	G	PASS	ENST00000593011.5	FLG-AS1	antisense	n.*2716C>G	.	downstream_gene_variant	MODIFIER
ENSG00000237975	1-152335402	1	152335402	.	C	G	PASS	ENST00000392688.6	FLG-AS1	antisense	n.1144C>G	.	non_coding_transcript_exon_variant	MODIFIER
ENSG00000237975	1-152335402	1	152335402	.	C	G	PASS	ENST00000420707.5	FLG-AS1	antisense	n.744C>G	.	non_coding_transcript_exon_variant	MODIFIER
ENSG00000237975	1-152335402	1	152335402	.	C	G	PASS	ENST00000629331.1	FLG-AS1	antisense	n.24C>G	.	non_coding_transcript_exon_variant	MODIFIER
ENSG00000160691	1-154964343	1	154964343	.	T	C	PASS	ENST00000444664.5	SHC1	protein_coding	c.638A>G	p.Lys213Arg	missense_variant	MODERATE
ENSG00000160691	1-154964343	1	154964343	.	T	C	PASS	ENST00000444179.5	SHC1	protein_coding	c.*2082A>G	.	downstream_gene_variant	MODIFIER
ENSG00000160691	1-154964343	1	154964343	.	T	C	PASS	ENST00000414115.5	SHC1	protein_coding	c.*1649A>G	.	downstream_gene_variant	MODIFIER
ENSG00000160691	1-154964343	1	154964343	.	T	C	PASS	ENST00000366442.2	SHC1	protein_coding	c.*4159A>G	.	downstream_gene_variant	MODIFIER
ENSG00000160691	1-154964343	1	154964343	.	T	C	PASS	ENST00000412170.5	SHC1	protein_coding	c.*3327A>G	.	downstream_gene_variant	MODIFIER
ENSG00000160691	1-154964343	1	154964343	.	T	C	PASS	ENST00000448116.6	SHC1	protein_coding	c.1627-412A>G	.	intron_variant	MODIFIER
ENSG00000160691	1-154964343	1	154964343	.	T	C	PASS	ENST00000368445.9	SHC1	protein_coding	c.1624-412A>G	.	intron_variant	MODIFIER
ENSG00000160691	1-154964343	1	154964343	.	T	C	PASS	ENST00000368450.5	SHC1	protein_coding	c.1294-412A>G	.	intron_variant	MODIFIER
ENSG00000160691	1-154964343	1	154964343	.	T	C	PASS	ENST00000368453.8	SHC1	protein_coding	c.1297-412A>G	.	intron_variant	MODIFIER
ENSG00000160691	1-154964343	1	154964343	.	T	C	PASS	ENST00000490667.1	SHC1	processed_transcript	n.125-412A>G	.	intron_variant	MODIFIER
ENSG00000160691	1-154964343	1	154964343	.	T	C	PASS	ENST00000368449.8	SHC1	protein_coding	c.937-412A>G	.	intron_variant	MODIFIER
ENSG00000183856	1-156526396	1	156526396	.	A	G	PASS	ENST00000361170.6	IQGAP3	protein_coding	c.*90T>C	.	3_prime_UTR_variant	MODIFIER
ENSG00000183856	1-156526396	1	156526396	.	A	G	PASS	ENST00000491900.1	IQGAP3	nonsense_mediated_decay	c.*90T>C	.	3_prime_UTR_variant	MODIFIER
ENSG00000183856	1-156530177	1	156530177	.	T	C	PASS	ENST00000361170.6	IQGAP3	protein_coding	c.4332A>G	p.Leu1444Leu	synonymous_variant	LOW
ENSG00000183856	1-156530177	1	156530177	.	T	C	PASS	ENST00000491900.1	IQGAP3	nonsense_mediated_decay	c.4203A>G	p.Leu1401Leu	synonymous_variant	LOW
ENSG00000183856	1-156548587	1	156548587	.	G	A	PASS	ENST00000361170.6	IQGAP3	protein_coding	c.1987C>T	p.Arg663Cys	missense_variant	MODERATE
ENSG00000183856	1-156548587	1	156548587	.	G	A	PASS	ENST00000491900.1	IQGAP3	nonsense_mediated_decay	c.1858C>T	p.Arg620Cys	missense_variant	MODERATE
ENSG00000183856	1-156556595	1	156556595	.	C	G	PASS	ENST00000361170.6	IQGAP3	protein_coding	c.1228G>C	p.Val410Leu	missense_variant	MODERATE
ENSG00000183856	1-156556595	1	156556595	.	C	G	PASS	ENST00000491900.1	IQGAP3	nonsense_mediated_decay	c.1099G>C	p.Val367Leu	missense_variant	MODERATE
ENSG00000183856	1-156563185	1	156563185	.	T	C	PASS	ENST00000361170.6	IQGAP3	protein_coding	c.747A>G	p.Gln249Gln	synonymous_variant	LOW
ENSG00000183856	1-156563185	1	156563185	.	T	C	PASS	ENST00000491900.1	IQGAP3	nonsense_mediated_decay	c.618A>G	p.Gln206Gln	synonymous_variant	LOW
ENSG00000183856	1-156566429	1	156566429	.	G	C	PASS	ENST00000361170.6	IQGAP3	protein_coding	c.243C>G	p.Pro81Pro	synonymous_variant	LOW
ENSG00000183856	1-156566429	1	156566429	.	G	C	PASS	ENST00000491900.1	IQGAP3	nonsense_mediated_decay	c.114C>G	p.Pro38Pro	synonymous_variant	LOW
ENSG00000183856	1-156566459	1	156566459	.	T	C	PASS	ENST00000361170.6	IQGAP3	protein_coding	c.213A>G	p.Leu71Leu	synonymous_variant	LOW
ENSG00000183856	1-156566459	1	156566459	.	T	C	PASS	ENST00000491900.1	IQGAP3	nonsense_mediated_decay	c.84A>G	p.Leu28Leu	synonymous_variant	LOW
ENSG00000163565	1-159020457	1	159020457	.	A	G	PASS	ENST00000368131.8	IFI16	protein_coding	c.1089A>G	p.Gln363Gln	synonymous_variant	LOW
ENSG00000163565	1-159020457	1	159020457	.	A	G	PASS	ENST00000368132.7	IFI16	protein_coding	c.1089A>G	p.Gln363Gln	synonymous_variant	LOW
ENSG00000163565	1-159020457	1	159020457	.	A	G	PASS	ENST00000359709.7	IFI16	protein_coding	c.921A>G	p.Gln307Gln	synonymous_variant	LOW
ENSG00000163565	1-159020457	1	159020457	.	A	G	PASS	ENST00000474473.1	IFI16	protein_coding	c.615A>G	p.Gln205Gln	synonymous_variant	LOW
ENSG00000163565	1-159020457	1	159020457	.	A	G	PASS	ENST00000295809.11	IFI16	protein_coding	c.1089A>G	p.Gln363Gln	synonymous_variant	LOW
ENSG00000163565	1-159020457	1	159020457	.	A	G	PASS	ENST00000448393.6	IFI16	protein_coding	c.1089A>G	p.Gln363Gln	synonymous_variant	LOW
ENSG00000163565	1-159020457	1	159020457	.	A	G	PASS	ENST00000340979.10	IFI16	protein_coding	c.-370A>G	.	5_prime_UTR_variant	MODIFIER
ENSG00000163565	1-159020457	1	159020457	.	A	G	PASS	ENST00000426592.6	IFI16	protein_coding	c.*3804A>G	.	downstream_gene_variant	MODIFIER
ENSG00000163565	1-159020457	1	159020457	.	A	G	PASS	ENST00000567661.5	IFI16	protein_coding	c.*2081A>G	.	downstream_gene_variant	MODIFIER
ENSG00000163565	1-159020457	1	159020457	.	A	G	PASS	ENST00000447473.6	IFI16	protein_coding	c.*3765A>G	.	downstream_gene_variant	MODIFIER
ENSG00000163565	1-159020457	1	159020457	.	A	G	PASS	ENST00000483916.2	IFI16	retained_intron	n.1353A>G	.	non_coding_transcript_exon_variant	MODIFIER
ENSG00000163565	1-159020457	1	159020457	.	A	G	PASS	ENST00000493884.5	IFI16	retained_intron	n.1353A>G	.	non_coding_transcript_exon_variant	MODIFIER
ENSG00000163565	1-159032587	1	159032587	.	C	A	PASS	ENST00000368131.8	IFI16	protein_coding	c.1225C>A	p.Arg409Ser	missense_variant	MODERATE
ENSG00000163565	1-159032587	1	159032587	.	C	A	PASS	ENST00000368132.7	IFI16	protein_coding	c.1225C>A	p.Arg409Ser	missense_variant	MODERATE
ENSG00000163565	1-159032587	1	159032587	.	C	A	PASS	ENST00000359709.7	IFI16	protein_coding	c.1057C>A	p.Arg353Ser	missense_variant	MODERATE
ENSG00000163565	1-159032587	1	159032587	.	C	A	PASS	ENST00000295809.11	IFI16	protein_coding	c.1225C>A	p.Arg409Ser	missense_variant	MODERATE
ENSG00000163565	1-159032587	1	159032587	.	C	A	PASS	ENST00000448393.6	IFI16	protein_coding	c.1225C>A	p.Arg409Ser	missense_variant	MODERATE
ENSG00000163565	1-159032587	1	159032587	.	C	A	PASS	ENST00000340979.10	IFI16	protein_coding	c.-234C>A	.	5_prime_UTR_variant	MODIFIER
ENSG00000163565	1-159032587	1	159032587	.	C	A	PASS	ENST00000483916.2	IFI16	retained_intron	n.1489C>A	.	non_coding_transcript_exon_variant	MODIFIER
ENSG00000163565	1-159032587	1	159032587	.	C	A	PASS	ENST00000562225.1	IFI16	retained_intron	n.84C>A	.	non_coding_transcript_exon_variant	MODIFIER
ENSG00000163565	1-159032587	1	159032587	.	C	A	PASS	ENST00000493884.5	IFI16	retained_intron	n.1489C>A	.	non_coding_transcript_exon_variant	MODIFIER
ENSG00000163565	1-159032599	1	159032599	.	T	A	PASS	ENST00000368131.8	IFI16	protein_coding	c.1237T>A	p.Tyr413Asn	missense_variant	MODERATE
ENSG00000163565	1-159032599	1	159032599	.	T	A	PASS	ENST00000368132.7	IFI16	protein_coding	c.1237T>A	p.Tyr413Asn	missense_variant	MODERATE
ENSG00000163565	1-159032599	1	159032599	.	T	A	PASS	ENST00000359709.7	IFI16	protein_coding	c.1069T>A	p.Tyr357Asn	missense_variant	MODERATE
ENSG00000163565	1-159032599	1	159032599	.	T	A	PASS	ENST00000295809.11	IFI16	protein_coding	c.1237T>A	p.Tyr413Asn	missense_variant	MODERATE
ENSG00000163565	1-159032599	1	159032599	.	T	A	PASS	ENST00000448393.6	IFI16	protein_coding	c.1237T>A	p.Tyr413Asn	missense_variant	MODERATE
ENSG00000163565	1-159032599	1	159032599	.	T	A	PASS	ENST00000340979.10	IFI16	protein_coding	c.-222T>A	.	5_prime_UTR_variant	MODIFIER
ENSG00000163565	1-159032599	1	159032599	.	T	A	PASS	ENST00000483916.2	IFI16	retained_intron	n.1501T>A	.	non_coding_transcript_exon_variant	MODIFIER
ENSG00000163565	1-159032599	1	159032599	.	T	A	PASS	ENST00000562225.1	IFI16	retained_intron	n.96T>A	.	non_coding_transcript_exon_variant	MODIFIER
ENSG00000163565	1-159032599	1	159032599	.	T	A	PASS	ENST00000493884.5	IFI16	retained_intron	n.1501T>A	.	non_coding_transcript_exon_variant	MODIFIER
ENSG00000163565	1-159054878	1	159054878	.	A	T	PASS	ENST00000368131.8	IFI16	protein_coding	c.2167A>T	p.Thr723Ser	missense_variant	MODERATE
ENSG00000163565	1-159054878	1	159054878	.	A	T	PASS	ENST00000368132.7	IFI16	protein_coding	c.2167A>T	p.Thr723Ser	missense_variant	MODERATE
ENSG00000163565	1-159054878	1	159054878	.	A	T	PASS	ENST00000359709.7	IFI16	protein_coding	c.2167A>T	p.Thr723Ser	missense_variant	MODERATE
ENSG00000163565	1-159054878	1	159054878	.	A	T	PASS	ENST00000295809.11	IFI16	protein_coding	c.2335A>T	p.Thr779Ser	missense_variant	MODERATE
ENSG00000163565	1-159054878	1	159054878	.	A	T	PASS	ENST00000340979.10	IFI16	protein_coding	c.709A>T	p.Thr237Ser	missense_variant	MODERATE
ENSG00000163565	1-159054878	1	159054878	.	A	T	PASS	ENST00000448393.6	IFI16	protein_coding	c.1999A>T	p.Thr667Ser	missense_variant	MODERATE
ENSG00000163565	1-159054878	1	159054878	.	A	T	PASS	ENST00000483916.2	IFI16	retained_intron	n.3865A>T	.	non_coding_transcript_exon_variant	MODIFIER
ENSG00000163565	1-159054878	1	159054878	.	A	T	PASS	ENST00000562225.1	IFI16	retained_intron	n.858A>T	.	non_coding_transcript_exon_variant	MODIFIER
ENSG00000163565	1-159054878	1	159054878	.	A	T	PASS	ENST00000493884.5	IFI16	retained_intron	n.3865A>T	.	non_coding_transcript_exon_variant	MODIFIER
ENSG00000162706	1-159199851	1	159199851	.	T	C	PASS	ENST00000368124.8	CADM3	protein_coding	c.1155T>C	p.Leu385Leu	synonymous_variant	LOW
ENSG00000162706	1-159199851	1	159199851	.	T	C	PASS	ENST00000368125.8	CADM3	protein_coding	c.1053T>C	p.Leu351Leu	synonymous_variant	LOW
ENSG00000162706	1-159199851	1	159199851	.	T	C	PASS	ENST00000416746.1	CADM3	protein_coding	c.*2901T>C	.	downstream_gene_variant	MODIFIER
ENSG00000162706	1-159200859	1	159200859	.	G	A	PASS	ENST00000368124.8	CADM3	protein_coding	c.1236G>A	p.Thr412Thr	synonymous_variant	LOW
ENSG00000162706	1-159200859	1	159200859	.	G	A	PASS	ENST00000368125.8	CADM3	protein_coding	c.1134G>A	p.Thr378Thr	synonymous_variant	LOW
ENSG00000162706	1-159200859	1	159200859	.	G	A	PASS	ENST00000416746.1	CADM3	protein_coding	c.*3909G>A	.	downstream_gene_variant	MODIFIER
ENSG00000158769	1-160995589	1	160995589	.	T	C	PASS	ENST00000368026.10	F11R	protein_coding	c.*3282A>G	.	3_prime_UTR_variant	MODIFIER
ENSG00000158769	1-160995589	1	160995589	.	T	C	PASS	ENST00000621309.4	F11R	protein_coding	c.*3282A>G	.	3_prime_UTR_variant	MODIFIER
ENSG00000158769	1-160995589	1	160995589	.	T	C	PASS	ENST00000537746.1	F11R	protein_coding	c.*3282A>G	.	downstream_gene_variant	MODIFIER
ENSG00000158769	1-160995589	1	160995589	.	T	C	PASS	ENST00000472573.5	F11R	processed_transcript	n.*4321A>G	.	downstream_gene_variant	MODIFIER
ENSG00000158769	1-160995589	1	160995589	.	T	C	PASS	ENST00000335772.3	F11R	processed_transcript	n.*4721A>G	.	downstream_gene_variant	MODIFIER
ENSG00000158769	1-160998100	1	160998100	.	T	C	PASS	ENST00000368026.10	F11R	protein_coding	c.*771A>G	.	3_prime_UTR_variant	MODIFIER
ENSG00000158769	1-160998100	1	160998100	.	T	C	PASS	ENST00000621309.4	F11R	protein_coding	c.*771A>G	.	3_prime_UTR_variant	MODIFIER
ENSG00000158769	1-160998100	1	160998100	.	T	C	PASS	ENST00000537746.1	F11R	protein_coding	c.*771A>G	.	downstream_gene_variant	MODIFIER
ENSG00000158769	1-160998100	1	160998100	.	T	C	PASS	ENST00000472573.5	F11R	processed_transcript	n.*1810A>G	.	downstream_gene_variant	MODIFIER
ENSG00000158769	1-160998100	1	160998100	.	T	C	PASS	ENST00000335772.3	F11R	processed_transcript	n.*2210A>G	.	downstream_gene_variant	MODIFIER
ENSG00000158769	1-160998100	1	160998100	.	T	C	PASS	ENST00000602966.1	F11R	retained_intron	n.*2620A>G	.	downstream_gene_variant	MODIFIER
ENSG00000143217	1-161072273	1	161072273	.	C	A	PASS	ENST00000368012.3	NECTIN4	protein_coding	c.*388G>T	.	3_prime_UTR_variant	MODIFIER
ENSG00000186517	1-161072273	1	161072273	.	C	A	PASS	ENST00000490279.5	ARHGAP30	nonsense_mediated_decay	c.-2649G>T	.	upstream_gene_variant	MODIFIER
ENSG00000186517	1-161072273	1	161072273	.	C	A	PASS	ENST00000368013.7	ARHGAP30	protein_coding	c.-2649G>T	.	upstream_gene_variant	MODIFIER
ENSG00000186517	1-161072273	1	161072273	.	C	A	PASS	ENST00000461003.5	ARHGAP30	retained_intron	n.-2403G>T	.	upstream_gene_variant	MODIFIER
ENSG00000186517	1-161072273	1	161072273	.	C	A	PASS	ENST00000471492.2	ARHGAP30	nonsense_mediated_decay	c.-2649G>T	.	upstream_gene_variant	MODIFIER
ENSG00000186517	1-161072273	1	161072273	.	C	A	PASS	ENST00000368016.7	ARHGAP30	protein_coding	c.-2649G>T	.	upstream_gene_variant	MODIFIER
ENSG00000186517	1-161072273	1	161072273	.	C	A	PASS	ENST00000368015.1	ARHGAP30	protein_coding	c.-2649G>T	.	upstream_gene_variant	MODIFIER
ENSG00000186517	1-161072273	1	161072273	.	C	A	PASS	ENST00000368018.2	ARHGAP30	nonsense_mediated_decay	c.-2649G>T	.	upstream_gene_variant	MODIFIER
ENSG00000143217	1-161072273	1	161072273	.	C	A	PASS	ENST00000486694.1	NECTIN4	processed_transcript	n.731G>T	.	non_coding_transcript_exon_variant	MODIFIER
ENSG00000239887	1-162365466	1	162365466	.	C	T	PASS	ENST00000420220.1	C1orf226	protein_coding	c.-16436C>T	.	upstream_gene_variant	MODIFIER
ENSG00000239887	1-162384360	1	162384360	.	A	T	PASS	ENST00000458626.3	C1orf226	protein_coding	c.*677A>T	.	3_prime_UTR_variant	MODIFIER
ENSG00000239887	1-162384360	1	162384360	.	A	T	PASS	ENST00000426197.2	C1orf226	protein_coding	c.*677A>T	.	downstream_gene_variant	MODIFIER
ENSG00000239887	1-162384360	1	162384360	.	A	T	PASS	ENST00000420220.1	C1orf226	protein_coding	c.*983A>T	.	downstream_gene_variant	MODIFIER
ENSG00000239887	1-162384406	1	162384406	.	G	T	PASS	ENST00000458626.3	C1orf226	protein_coding	c.*723G>T	.	3_prime_UTR_variant	MODIFIER
ENSG00000239887	1-162384406	1	162384406	.	G	T	PASS	ENST00000426197.2	C1orf226	protein_coding	c.*723G>T	.	downstream_gene_variant	MODIFIER
ENSG00000239887	1-162384406	1	162384406	.	G	T	PASS	ENST00000420220.1	C1orf226	protein_coding	c.*1029G>T	.	downstream_gene_variant	MODIFIER
ENSG00000239887	1-162384735	1	162384735	.	A	G	PASS	ENST00000458626.3	C1orf226	protein_coding	c.*1052A>G	.	3_prime_UTR_variant	MODIFIER
ENSG00000239887	1-162384735	1	162384735	.	A	G	PASS	ENST00000426197.2	C1orf226	protein_coding	c.*1052A>G	.	downstream_gene_variant	MODIFIER
ENSG00000239887	1-162384735	1	162384735	.	A	G	PASS	ENST00000420220.1	C1orf226	protein_coding	c.*1358A>G	.	downstream_gene_variant	MODIFIER
ENSG00000239887	1-162385013	1	162385013	.	G	C	PASS	ENST00000458626.3	C1orf226	protein_coding	c.*1330G>C	.	3_prime_UTR_variant	MODIFIER
ENSG00000239887	1-162385013	1	162385013	.	G	C	PASS	ENST00000426197.2	C1orf226	protein_coding	c.*1330G>C	.	downstream_gene_variant	MODIFIER
ENSG00000239887	1-162385013	1	162385013	.	G	C	PASS	ENST00000420220.1	C1orf226	protein_coding	c.*1636G>C	.	downstream_gene_variant	MODIFIER
ENSG00000239887	1-162386534	1	162386534	.	G	T	PASS	ENST00000458626.3	C1orf226	protein_coding	c.*2851G>T	.	3_prime_UTR_variant	MODIFIER
ENSG00000239887	1-162386534	1	162386534	.	G	T	PASS	ENST00000426197.2	C1orf226	protein_coding	c.*2851G>T	.	downstream_gene_variant	MODIFIER
ENSG00000239887	1-162386534	1	162386534	.	G	T	PASS	ENST00000420220.1	C1orf226	protein_coding	c.*3157G>T	.	downstream_gene_variant	MODIFIER
ENSG00000143228	1-163339429	1	163339429	.	A	T	PASS	ENST00000271452.7	NUF2	protein_coding	c.558A>T	p.Gly186Gly	synonymous_variant	LOW
ENSG00000143228	1-163339429	1	163339429	.	A	T	PASS	ENST00000367900.7	NUF2	protein_coding	c.558A>T	p.Gly186Gly	synonymous_variant	LOW
ENSG00000143228	1-163339429	1	163339429	.	A	T	PASS	ENST00000524800.5	NUF2	protein_coding	c.558A>T	p.Gly186Gly	synonymous_variant	LOW
ENSG00000143228	1-163339429	1	163339429	.	A	T	PASS	ENST00000442820.5	NUF2	protein_coding	c.558A>T	p.Gly186Gly	synonymous_variant	LOW
ENSG00000143228	1-163339429	1	163339429	.	A	T	PASS	ENST00000497990.1	NUF2	nonsense_mediated_decay	c.558A>T	p.Gly186Gly	synonymous_variant	LOW
ENSG00000143228	1-163339429	1	163339429	.	A	T	PASS	ENST00000531529.1	NUF2	retained_intron	n.-826A>T	.	upstream_gene_variant	MODIFIER
ENSG00000143228	1-163339429	1	163339429	.	A	T	PASS	ENST00000450453.6	NUF2	protein_coding	c.*2581A>T	.	downstream_gene_variant	MODIFIER
ENSG00000143228	1-163339429	1	163339429	.	A	T	PASS	ENST00000534289.5	NUF2	protein_coding	c.*2643A>T	.	downstream_gene_variant	MODIFIER
ENSG00000143228	1-163339429	1	163339429	.	A	T	PASS	ENST00000490881.5	NUF2	processed_transcript	n.*1336A>T	.	downstream_gene_variant	MODIFIER
ENSG00000143228	1-163339429	1	163339429	.	A	T	PASS	ENST00000527439.5	NUF2	retained_intron	n.128A>T	.	non_coding_transcript_exon_variant	MODIFIER
ENSG00000143228	1-163339429	1	163339429	.	A	T	PASS	ENST00000527120.1	NUF2	retained_intron	n.149A>T	.	non_coding_transcript_exon_variant	MODIFIER
ENSG00000185630	1-164792561	1	164792561	.	G	T	PASS	ENST00000420696.6	PBX1	protein_coding	c.333G>T	p.Met111Ile	missense_variant	MODERATE
ENSG00000185630	1-164792561	1	164792561	.	G	T	PASS	ENST00000367897.5	PBX1	protein_coding	c.333G>T	p.Met111Ile	missense_variant	MODERATE
ENSG00000185630	1-164792561	1	164792561	.	G	T	PASS	ENST00000540236.3	PBX1	protein_coding	c.69G>T	p.Met23Ile	missense_variant	MODERATE
ENSG00000185630	1-164792561	1	164792561	.	G	T	PASS	ENST00000627490.2	PBX1	protein_coding	c.333G>T	p.Met111Ile	missense_variant	MODERATE
ENSG00000185630	1-164792561	1	164792561	.	G	T	PASS	ENST00000340699.7	PBX1	protein_coding	c.333G>T	p.Met111Ile	missense_variant	MODERATE
ENSG00000185630	1-164792561	1	164792561	.	G	T	PASS	ENST00000559578.1	PBX1	protein_coding	c.117G>T	p.Met39Ile	missense_variant	MODERATE
ENSG00000185630	1-164792561	1	164792561	.	G	T	PASS	ENST00000558837.5	PBX1	protein_coding	c.18G>T	p.Met6Ile	missense_variant	MODERATE
ENSG00000185630	1-164792561	1	164792561	.	G	T	PASS	ENST00000559560.1	PBX1	protein_coding	c.18G>T	p.Met6Ile	missense_variant	MODERATE
ENSG00000185630	1-164792561	1	164792561	.	G	T	PASS	ENST00000559240.5	PBX1	protein_coding	c.333G>T	p.Met111Ile	missense_variant	MODERATE
ENSG00000185630	1-164792561	1	164792561	.	G	T	PASS	ENST00000560641.5	PBX1	protein_coding	c.18G>T	p.Met6Ile	missense_variant	MODERATE
ENSG00000185630	1-164792561	1	164792561	.	G	T	PASS	ENST00000482110.5	PBX1	protein_coding	c.18G>T	p.Met6Ile	missense_variant	MODERATE
ENSG00000185630	1-164792561	1	164792561	.	G	T	PASS	ENST00000612123.3	PBX1	protein_coding	c.69G>T	p.Met23Ile	missense_variant	MODERATE
ENSG00000185630	1-164792561	1	164792561	.	G	T	PASS	ENST00000558796.2	PBX1	processed_transcript	n.245-38910G>T	.	intron_variant	MODIFIER
ENSG00000185630	1-164792561	1	164792561	.	G	T	PASS	ENST00000560469.5	PBX1	processed_transcript	n.289G>T	.	non_coding_transcript_exon_variant	MODIFIER
ENSG00000185630	1-164792561	1	164792561	.	G	T	PASS	ENST00000496120.6	PBX1	processed_transcript	n.153G>T	.	non_coding_transcript_exon_variant	MODIFIER
ENSG00000185630	1-164792561	1	164792561	.	G	T	PASS	ENST00000468104.5	PBX1	processed_transcript	n.463G>T	.	non_coding_transcript_exon_variant	MODIFIER
ENSG00000197959	1-171987663	1	171987663	.	C	T	PASS	ENST00000367733.6	DNM3	protein_coding	c.243C>T	p.Ala81Ala	synonymous_variant	LOW
ENSG00000197959	1-171987663	1	171987663	.	C	T	PASS	ENST00000367731.5	DNM3	protein_coding	c.243C>T	p.Ala81Ala	synonymous_variant	LOW
ENSG00000197959	1-171987663	1	171987663	.	C	T	PASS	ENST00000627582.2	DNM3	protein_coding	c.243C>T	p.Ala81Ala	synonymous_variant	LOW
ENSG00000197959	1-171987663	1	171987663	.	C	T	PASS	ENST00000520906.5	DNM3	protein_coding	c.243C>T	p.Ala81Ala	synonymous_variant	LOW
ENSG00000197959	1-171987663	1	171987663	.	C	T	PASS	ENST00000355305.9	DNM3	protein_coding	c.243C>T	p.Ala81Ala	synonymous_variant	LOW
ENSG00000197959	1-171987663	1	171987663	.	C	T	PASS	ENST00000523513.1	DNM3	protein_coding	c.-88C>T	.	5_prime_UTR_variant	MODIFIER
ENSG00000197959	1-172387297	1	172387297	.	A	G	PASS	ENST00000367731.5	DNM3	protein_coding	c.2211A>G	p.Thr737Thr	synonymous_variant	LOW
ENSG00000197959	1-172387297	1	172387297	.	A	G	PASS	ENST00000627582.2	DNM3	protein_coding	c.2223A>G	p.Thr741Thr	synonymous_variant	LOW
ENSG00000197959	1-172387297	1	172387297	.	A	G	PASS	ENST00000485254.2	DNM3	protein_coding	c.330A>G	p.Thr110Thr	synonymous_variant	LOW
ENSG00000197959	1-172387297	1	172387297	.	A	G	PASS	ENST00000355305.9	DNM3	protein_coding	c.2241A>G	p.Thr747Thr	synonymous_variant	LOW
ENSG00000197959	1-172387297	1	172387297	.	A	G	PASS	ENST00000491124.1	DNM3	retained_intron	n.110A>G	.	non_coding_transcript_exon_variant	MODIFIER
ENSG00000197959	1-172411735	1	172411735	.	C	A	PASS	ENST00000367731.5	DNM3	protein_coding	c.*3894C>A	.	3_prime_UTR_variant	MODIFIER
ENSG00000197959	1-172411735	1	172411735	.	C	A	PASS	ENST00000627582.2	DNM3	protein_coding	c.*3894C>A	.	3_prime_UTR_variant	MODIFIER
ENSG00000197959	1-172411735	1	172411735	.	C	A	PASS	ENST00000355305.9	DNM3	protein_coding	c.*3894C>A	.	downstream_gene_variant	MODIFIER
ENSG00000197959	1-172411735	1	172411735	.	C	A	PASS	ENST00000485254.2	DNM3	protein_coding	c.630-6546C>A	.	intron_variant	MODIFIER
ENSG00000197959	1-172412017	1	172412017	.	C	G	PASS	ENST00000367731.5	DNM3	protein_coding	c.*4176C>G	.	3_prime_UTR_variant	MODIFIER
ENSG00000197959	1-172412017	1	172412017	.	C	G	PASS	ENST00000627582.2	DNM3	protein_coding	c.*4176C>G	.	3_prime_UTR_variant	MODIFIER
ENSG00000197959	1-172412017	1	172412017	.	C	G	PASS	ENST00000355305.9	DNM3	protein_coding	c.*4176C>G	.	downstream_gene_variant	MODIFIER
ENSG00000197959	1-172412017	1	172412017	.	C	G	PASS	ENST00000485254.2	DNM3	protein_coding	c.630-6264C>G	.	intron_variant	MODIFIER
ENSG00000197959	1-172412243	1	172412243	.	T	C	PASS	ENST00000367731.5	DNM3	protein_coding	c.*4402T>C	.	3_prime_UTR_variant	MODIFIER
ENSG00000197959	1-172412243	1	172412243	.	T	C	PASS	ENST00000627582.2	DNM3	protein_coding	c.*4402T>C	.	3_prime_UTR_variant	MODIFIER
ENSG00000197959	1-172412243	1	172412243	.	T	C	PASS	ENST00000355305.9	DNM3	protein_coding	c.*4402T>C	.	downstream_gene_variant	MODIFIER
ENSG00000197959	1-172412243	1	172412243	.	T	C	PASS	ENST00000485254.2	DNM3	protein_coding	c.630-6038T>C	.	intron_variant	MODIFIER
ENSG00000143324	1-180884679	1	180884679	.	T	C	PASS	ENST00000367590.8	XPR1	protein_coding	c.*613T>C	.	3_prime_UTR_variant	MODIFIER
ENSG00000143324	1-180884679	1	180884679	.	T	C	PASS	ENST00000367589.3	XPR1	protein_coding	c.*613T>C	.	3_prime_UTR_variant	MODIFIER
ENSG00000143324	1-180884679	1	180884679	.	T	C	PASS	ENST00000467345.1	XPR1	processed_transcript	n.-2893T>C	.	upstream_gene_variant	MODIFIER
ENSG00000143324	1-180886367	1	180886367	.	A	G	PASS	ENST00000367590.8	XPR1	protein_coding	c.*2301A>G	.	3_prime_UTR_variant	MODIFIER
ENSG00000143324	1-180886367	1	180886367	.	A	G	PASS	ENST00000467345.1	XPR1	processed_transcript	n.-1205A>G	.	upstream_gene_variant	MODIFIER
ENSG00000143324	1-180886367	1	180886367	.	A	G	PASS	ENST00000367589.3	XPR1	protein_coding	c.*2301A>G	.	downstream_gene_variant	MODIFIER
ENSG00000153029	1-181058191	1	181058191	.	T	A	PASS	ENST00000367580.5	MR1	protein_coding	c.*2926T>A	.	3_prime_UTR_variant	MODIFIER
ENSG00000153029	1-181058191	1	181058191	.	T	A	PASS	ENST00000434571.6	MR1	protein_coding	c.*2926T>A	.	3_prime_UTR_variant	MODIFIER
ENSG00000153029	1-181058191	1	181058191	.	T	A	PASS	ENST00000614012.4	MR1	protein_coding	c.*2926T>A	.	3_prime_UTR_variant	MODIFIER
ENSG00000153029	1-181058191	1	181058191	.	T	A	PASS	ENST00000617803.4	MR1	protein_coding	c.*2926T>A	.	3_prime_UTR_variant	MODIFIER
ENSG00000153029	1-181058191	1	181058191	.	T	A	PASS	ENST00000367579.7	MR1	protein_coding	c.*2926T>A	.	downstream_gene_variant	MODIFIER
ENSG00000153029	1-181058191	1	181058191	.	T	A	PASS	ENST00000282990.10	MR1	protein_coding	c.*2926T>A	.	downstream_gene_variant	MODIFIER
ENSG00000153029	1-181058191	1	181058191	.	T	A	PASS	ENST00000438435.6	MR1	processed_transcript	n.*2907T>A	.	downstream_gene_variant	MODIFIER
ENSG00000153029	1-181058423	1	181058423	.	G	A	PASS	ENST00000367580.5	MR1	protein_coding	c.*3158G>A	.	3_prime_UTR_variant	MODIFIER
ENSG00000153029	1-181058423	1	181058423	.	G	A	PASS	ENST00000434571.6	MR1	protein_coding	c.*3158G>A	.	3_prime_UTR_variant	MODIFIER
ENSG00000153029	1-181058423	1	181058423	.	G	A	PASS	ENST00000614012.4	MR1	protein_coding	c.*3158G>A	.	3_prime_UTR_variant	MODIFIER
ENSG00000153029	1-181058423	1	181058423	.	G	A	PASS	ENST00000617803.4	MR1	protein_coding	c.*3158G>A	.	3_prime_UTR_variant	MODIFIER
ENSG00000153029	1-181058423	1	181058423	.	G	A	PASS	ENST00000367579.7	MR1	protein_coding	c.*3158G>A	.	downstream_gene_variant	MODIFIER
ENSG00000153029	1-181058423	1	181058423	.	G	A	PASS	ENST00000282990.10	MR1	protein_coding	c.*3158G>A	.	downstream_gene_variant	MODIFIER
ENSG00000153029	1-181058423	1	181058423	.	G	A	PASS	ENST00000438435.6	MR1	processed_transcript	n.*3139G>A	.	downstream_gene_variant	MODIFIER
ENSG00000153029	1-181058705	1	181058705	.	A	G	PASS	ENST00000367580.5	MR1	protein_coding	c.*3440A>G	.	3_prime_UTR_variant	MODIFIER
ENSG00000153029	1-181058705	1	181058705	.	A	G	PASS	ENST00000434571.6	MR1	protein_coding	c.*3440A>G	.	3_prime_UTR_variant	MODIFIER
ENSG00000153029	1-181058705	1	181058705	.	A	G	PASS	ENST00000614012.4	MR1	protein_coding	c.*3440A>G	.	3_prime_UTR_variant	MODIFIER
ENSG00000153029	1-181058705	1	181058705	.	A	G	PASS	ENST00000617803.4	MR1	protein_coding	c.*3440A>G	.	3_prime_UTR_variant	MODIFIER
ENSG00000153029	1-181058705	1	181058705	.	A	G	PASS	ENST00000367579.7	MR1	protein_coding	c.*3440A>G	.	downstream_gene_variant	MODIFIER
ENSG00000153029	1-181058705	1	181058705	.	A	G	PASS	ENST00000282990.10	MR1	protein_coding	c.*3440A>G	.	downstream_gene_variant	MODIFIER
ENSG00000153029	1-181058705	1	181058705	.	A	G	PASS	ENST00000438435.6	MR1	processed_transcript	n.*3421A>G	.	downstream_gene_variant	MODIFIER
ENSG00000153029	1-181059597	1	181059597	.	T	C	PASS	ENST00000367580.5	MR1	protein_coding	c.*4332T>C	.	3_prime_UTR_variant	MODIFIER
ENSG00000153029	1-181059597	1	181059597	.	T	C	PASS	ENST00000434571.6	MR1	protein_coding	c.*4332T>C	.	3_prime_UTR_variant	MODIFIER
ENSG00000153029	1-181059597	1	181059597	.	T	C	PASS	ENST00000614012.4	MR1	protein_coding	c.*4332T>C	.	3_prime_UTR_variant	MODIFIER
ENSG00000153029	1-181059597	1	181059597	.	T	C	PASS	ENST00000617803.4	MR1	protein_coding	c.*4332T>C	.	3_prime_UTR_variant	MODIFIER
ENSG00000153029	1-181059597	1	181059597	.	T	C	PASS	ENST00000367579.7	MR1	protein_coding	c.*4332T>C	.	downstream_gene_variant	MODIFIER
ENSG00000153029	1-181059597	1	181059597	.	T	C	PASS	ENST00000282990.10	MR1	protein_coding	c.*4332T>C	.	downstream_gene_variant	MODIFIER
ENSG00000153029	1-181059597	1	181059597	.	T	C	PASS	ENST00000438435.6	MR1	processed_transcript	n.*4313T>C	.	downstream_gene_variant	MODIFIER
ENSG00000153029	1-181059917	1	181059917	.	C	T	PASS	ENST00000367580.5	MR1	protein_coding	c.*4652C>T	.	3_prime_UTR_variant	MODIFIER
ENSG00000153029	1-181059917	1	181059917	.	C	T	PASS	ENST00000434571.6	MR1	protein_coding	c.*4652C>T	.	3_prime_UTR_variant	MODIFIER
ENSG00000153029	1-181059917	1	181059917	.	C	T	PASS	ENST00000614012.4	MR1	protein_coding	c.*4652C>T	.	3_prime_UTR_variant	MODIFIER
ENSG00000153029	1-181059917	1	181059917	.	C	T	PASS	ENST00000617803.4	MR1	protein_coding	c.*4652C>T	.	3_prime_UTR_variant	MODIFIER
ENSG00000153029	1-181059917	1	181059917	.	C	T	PASS	ENST00000367579.7	MR1	protein_coding	c.*4652C>T	.	downstream_gene_variant	MODIFIER
ENSG00000153029	1-181059917	1	181059917	.	C	T	PASS	ENST00000282990.10	MR1	protein_coding	c.*4652C>T	.	downstream_gene_variant	MODIFIER
ENSG00000153029	1-181059917	1	181059917	.	C	T	PASS	ENST00000438435.6	MR1	processed_transcript	n.*4633C>T	.	downstream_gene_variant	MODIFIER
ENSG00000153029	1-181060669	1	181060669	.	C	T	PASS	ENST00000367580.5	MR1	protein_coding	c.*5404C>T	.	3_prime_UTR_variant	MODIFIER
ENSG00000153029	1-181060669	1	181060669	.	C	T	PASS	ENST00000434571.6	MR1	protein_coding	c.*5404C>T	.	3_prime_UTR_variant	MODIFIER
ENSG00000153029	1-181060669	1	181060669	.	C	T	PASS	ENST00000614012.4	MR1	protein_coding	c.*5404C>T	.	3_prime_UTR_variant	MODIFIER
ENSG00000153029	1-181060669	1	181060669	.	C	T	PASS	ENST00000617803.4	MR1	protein_coding	c.*5404C>T	.	3_prime_UTR_variant	MODIFIER
ENSG00000153029	1-181060669	1	181060669	.	C	T	PASS	ENST00000282990.10	MR1	protein_coding	c.*5404C>T	.	downstream_gene_variant	MODIFIER
ENSG00000153029	1-181060979	1	181060979	.	C	T	PASS	ENST00000367580.5	MR1	protein_coding	c.*5714C>T	.	3_prime_UTR_variant	MODIFIER
ENSG00000153029	1-181060979	1	181060979	.	C	T	PASS	ENST00000434571.6	MR1	protein_coding	c.*5714C>T	.	3_prime_UTR_variant	MODIFIER
ENSG00000153029	1-181060979	1	181060979	.	C	T	PASS	ENST00000614012.4	MR1	protein_coding	c.*5714C>T	.	3_prime_UTR_variant	MODIFIER
ENSG00000153029	1-181060979	1	181060979	.	C	T	PASS	ENST00000617803.4	MR1	protein_coding	c.*5714C>T	.	3_prime_UTR_variant	MODIFIER
ENSG00000153029	1-181060979	1	181060979	.	C	T	PASS	ENST00000282990.10	MR1	protein_coding	c.*5714C>T	.	downstream_gene_variant	MODIFIER
ENSG00000135821	1-182385715	1	182385715	.	A	G	PASS	ENST00000475808.5	GLUL	processed_transcript	n.*480T>C	.	downstream_gene_variant	MODIFIER
ENSG00000135821	1-182385715	1	182385715	.	A	G	PASS	ENST00000462444.1	GLUL	processed_transcript	n.*1060T>C	.	downstream_gene_variant	MODIFIER
ENSG00000135821	1-182385715	1	182385715	.	A	G	PASS	ENST00000480604.5	GLUL	processed_transcript	n.*558T>C	.	downstream_gene_variant	MODIFIER
ENSG00000135821	1-182385715	1	182385715	.	A	G	PASS	ENST00000331872.10	GLUL	protein_coding	c.603+45T>C	.	intron_variant	MODIFIER
ENSG00000135821	1-182385715	1	182385715	.	A	G	PASS	ENST00000311223.9	GLUL	protein_coding	c.603+45T>C	.	intron_variant	MODIFIER
ENSG00000135821	1-182385715	1	182385715	.	A	G	PASS	ENST00000339526.8	GLUL	protein_coding	c.603+45T>C	.	intron_variant	MODIFIER
ENSG00000135821	1-182385715	1	182385715	.	A	G	PASS	ENST00000461447.1	GLUL	processed_transcript	n.180+45T>C	.	intron_variant	MODIFIER
ENSG00000135821	1-182385715	1	182385715	.	A	G	PASS	ENST00000463851.6	GLUL	processed_transcript	n.211+45T>C	.	intron_variant	MODIFIER
ENSG00000135821	1-182385715	1	182385715	.	A	G	PASS	ENST00000484996.5	GLUL	processed_transcript	n.1215+45T>C	.	intron_variant	MODIFIER
ENSG00000135821	1-182385715	1	182385715	.	A	G	PASS	ENST00000417584.6	GLUL	protein_coding	c.603+45T>C	.	intron_variant	MODIFIER
ENSG00000135821	1-182385715	1	182385715	.	A	G	PASS	ENST00000642379.1	GLUL	protein_coding	c.1005+45T>C	.	intron_variant	MODIFIER
ENSG00000135821	1-182385715	1	182385715	.	A	G	PASS	ENST00000491322.1	GLUL	processed_transcript	n.3311T>C	.	non_coding_transcript_exon_variant	MODIFIER
ENSG00000135821	1-182385715	1	182385715	.	A	G	PASS	ENST00000489818.5	GLUL	processed_transcript	n.667T>C	.	non_coding_transcript_exon_variant	MODIFIER
ENSG00000058085	1-183186264	1	183186264	.	A	G	PASS	ENST00000493293.5	LAMC2	protein_coding	c.-89A>G	.	5_prime_UTR_variant	MODIFIER
ENSG00000058085	1-183186264	1	183186264	.	A	G	PASS	ENST00000264144.4	LAMC2	protein_coding	c.-89A>G	.	upstream_gene_variant	MODIFIER
ENSG00000058085	1-183223169	1	183223169	.	T	G	PASS	ENST00000264144.4	LAMC2	protein_coding	c.798T>G	p.Gly266Gly	synonymous_variant	LOW
ENSG00000058085	1-183223169	1	183223169	.	T	G	PASS	ENST00000493293.5	LAMC2	protein_coding	c.798T>G	p.Gly266Gly	synonymous_variant	LOW
ENSG00000058085	1-183232835	1	183232835	.	G	C	PASS	ENST00000264144.4	LAMC2	protein_coding	c.2198G>C	p.Ser733Thr	missense_variant	MODERATE
ENSG00000058085	1-183232835	1	183232835	.	G	C	PASS	ENST00000493293.5	LAMC2	protein_coding	c.2198G>C	p.Ser733Thr	missense_variant	MODERATE
ENSG00000058085	1-183237438	1	183237438	.	G	A	PASS	ENST00000264144.4	LAMC2	protein_coding	c.2688G>A	p.Gln896Gln	synonymous_variant	LOW
ENSG00000058085	1-183237438	1	183237438	.	G	A	PASS	ENST00000493293.5	LAMC2	protein_coding	c.2688G>A	p.Gln896Gln	synonymous_variant	LOW
ENSG00000058085	1-183237438	1	183237438	.	G	A	PASS	ENST00000461729.1	LAMC2	processed_transcript	n.-2063G>A	.	upstream_gene_variant	MODIFIER
ENSG00000058085	1-183243413	1	183243413	.	T	G	PASS	ENST00000264144.4	LAMC2	protein_coding	c.*13T>G	.	3_prime_UTR_variant	MODIFIER
ENSG00000058085	1-183243413	1	183243413	.	T	G	PASS	ENST00000476255.1	LAMC2	processed_transcript	n.-21T>G	.	upstream_gene_variant	MODIFIER
ENSG00000157064	1-183243413	1	183243413	.	T	G	PASS	ENST00000287713.6	NMNAT2	protein_coding	c.*9228A>C	.	downstream_gene_variant	MODIFIER
ENSG00000058085	1-183243413	1	183243413	.	T	G	PASS	ENST00000493293.5	LAMC2	protein_coding	c.*3014T>G	.	downstream_gene_variant	MODIFIER
ENSG00000157064	1-183243413	1	183243413	.	T	G	PASS	ENST00000294868.8	NMNAT2	protein_coding	c.*9228A>C	.	downstream_gene_variant	MODIFIER
ENSG00000058085	1-183243413	1	183243413	.	T	G	PASS	ENST00000461729.1	LAMC2	processed_transcript	n.*3034T>G	.	downstream_gene_variant	MODIFIER
ENSG00000066279	1-197101312	1	197101312	.	G	T	PASS	ENST00000367409.8	ASPM	protein_coding	c.7939C>A	p.Leu2647Ile	missense_variant	MODERATE
ENSG00000066279	1-197101312	1	197101312	.	G	T	PASS	ENST00000294732.11	ASPM	protein_coding	c.4066-5148C>A	.	intron_variant	MODIFIER
ENSG00000066279	1-197101312	1	197101312	.	G	T	PASS	ENST00000367408.5	ASPM	protein_coding	c.1816-5148C>A	.	intron_variant	MODIFIER
ENSG00000066279	1-197101567	1	197101567	.	T	C	PASS	ENST00000367409.8	ASPM	protein_coding	c.7684A>G	p.Ser2562Gly	missense_variant	MODERATE
ENSG00000066279	1-197101567	1	197101567	.	T	C	PASS	ENST00000294732.11	ASPM	protein_coding	c.4066-5403A>G	.	intron_variant	MODIFIER
ENSG00000066279	1-197101567	1	197101567	.	T	C	PASS	ENST00000367408.5	ASPM	protein_coding	c.1816-5403A>G	.	intron_variant	MODIFIER
ENSG00000066279	1-197101577	1	197101577	.	G	A	PASS	ENST00000367409.8	ASPM	protein_coding	c.7674C>T	p.Ile2558Ile	synonymous_variant	LOW
ENSG00000066279	1-197101577	1	197101577	.	G	A	PASS	ENST00000294732.11	ASPM	protein_coding	c.4066-5413C>T	.	intron_variant	MODIFIER
ENSG00000066279	1-197101577	1	197101577	.	G	A	PASS	ENST00000367408.5	ASPM	protein_coding	c.1816-5413C>T	.	intron_variant	MODIFIER
ENSG00000066279	1-197101685	1	197101685	.	T	C	PASS	ENST00000367409.8	ASPM	protein_coding	c.7566A>G	p.Leu2522Leu	synonymous_variant	LOW
ENSG00000066279	1-197101685	1	197101685	.	T	C	PASS	ENST00000294732.11	ASPM	protein_coding	c.4066-5521A>G	.	intron_variant	MODIFIER
ENSG00000066279	1-197101685	1	197101685	.	T	C	PASS	ENST00000367408.5	ASPM	protein_coding	c.1816-5521A>G	.	intron_variant	MODIFIER
ENSG00000066279	1-197101771	1	197101771	.	A	G	PASS	ENST00000367409.8	ASPM	protein_coding	c.7480T>C	p.Tyr2494His	missense_variant	MODERATE
ENSG00000066279	1-197101771	1	197101771	.	A	G	PASS	ENST00000294732.11	ASPM	protein_coding	c.4066-5607T>C	.	intron_variant	MODIFIER
ENSG00000066279	1-197101771	1	197101771	.	A	G	PASS	ENST00000367408.5	ASPM	protein_coding	c.1816-5607T>C	.	intron_variant	MODIFIER
ENSG00000066279	1-197102262	1	197102262	.	C	A	PASS	ENST00000367409.8	ASPM	protein_coding	c.6989G>T	p.Arg2330Met	missense_variant	MODERATE
ENSG00000066279	1-197102262	1	197102262	.	C	A	PASS	ENST00000294732.11	ASPM	protein_coding	c.4066-6098G>T	.	intron_variant	MODIFIER
ENSG00000066279	1-197102262	1	197102262	.	C	A	PASS	ENST00000367408.5	ASPM	protein_coding	c.1816-6098G>T	.	intron_variant	MODIFIER
ENSG00000066279	1-197103290	1	197103290	.	T	C	PASS	ENST00000367409.8	ASPM	protein_coding	c.5961A>G	p.Gln1987Gln	synonymous_variant	LOW
ENSG00000066279	1-197103290	1	197103290	.	T	C	PASS	ENST00000294732.11	ASPM	protein_coding	c.4066-7126A>G	.	intron_variant	MODIFIER
ENSG00000066279	1-197103290	1	197103290	.	T	C	PASS	ENST00000367408.5	ASPM	protein_coding	c.1816-7126A>G	.	intron_variant	MODIFIER
ENSG00000066279	1-197104802	1	197104802	.	T	C	PASS	ENST00000367409.8	ASPM	protein_coding	c.4449A>G	p.Lys1483Lys	synonymous_variant	LOW
ENSG00000066279	1-197104802	1	197104802	.	T	C	PASS	ENST00000294732.11	ASPM	protein_coding	c.4066-8638A>G	.	intron_variant	MODIFIER
ENSG00000066279	1-197104802	1	197104802	.	T	C	PASS	ENST00000367408.5	ASPM	protein_coding	c.1816-8638A>G	.	intron_variant	MODIFIER
ENSG00000066279	1-197143403	1	197143403	.	G	A	PASS	ENST00000367409.8	ASPM	protein_coding	c.849C>T	p.Ser283Ser	synonymous_variant	LOW
ENSG00000066279	1-197143403	1	197143403	.	G	A	PASS	ENST00000294732.11	ASPM	protein_coding	c.849C>T	p.Ser283Ser	synonymous_variant	LOW
ENSG00000118193	1-200565120	1	200565120	.	C	T	PASS	ENST00000614960.4	KIF14	protein_coding	c.4020G>A	p.Glu1340Glu	synonymous_variant	LOW
ENSG00000118193	1-200565120	1	200565120	.	C	T	PASS	ENST00000367350.4	KIF14	protein_coding	c.4020G>A	p.Glu1340Glu	synonymous_variant	LOW
ENSG00000228288	1-202811679	1	202811679	.	T	C	PASS	ENST00000553157.1	PCAT6	antisense	n.417+309T>C	.	intron_variant	MODIFIER
ENSG00000228288	1-202811679	1	202811679	.	T	C	PASS	ENST00000425295.1	PCAT6	antisense	n.410-10T>C	.	intron_variant	MODIFIER
ENSG00000228288	1-202811679	1	202811679	.	T	C	PASS	ENST00000417262.5	PCAT6	antisense	n.514T>C	.	non_coding_transcript_exon_variant	MODIFIER
ENSG00000163485	1-203129147	1	203129147	.	T	G	PASS	ENST00000309502.7	ADORA1	protein_coding	c.306T>G	p.Ala102Ala	synonymous_variant	LOW
ENSG00000163485	1-203129147	1	203129147	.	T	G	PASS	ENST00000367236.8	ADORA1	protein_coding	c.306T>G	p.Ala102Ala	synonymous_variant	LOW
ENSG00000163485	1-203129147	1	203129147	.	T	G	PASS	ENST00000337894.8	ADORA1	protein_coding	c.306T>G	p.Ala102Ala	synonymous_variant	LOW
ENSG00000163485	1-203129147	1	203129147	.	T	G	PASS	ENST00000367235.1	ADORA1	protein_coding	c.306T>G	p.Ala102Ala	synonymous_variant	LOW
ENSG00000163485	1-203129147	1	203129147	.	T	G	PASS	ENST00000640524.1	ADORA1	protein_coding	c.306T>G	p.Ala102Ala	synonymous_variant	LOW
ENSG00000163485	1-203129147	1	203129147	.	T	G	PASS	ENST00000464019.1	ADORA1	processed_transcript	n.-487T>G	.	upstream_gene_variant	MODIFIER
ENSG00000163485	1-203129147	1	203129147	.	T	G	PASS	ENST00000618295.1	ADORA1	protein_coding	c.-8+715T>G	.	intron_variant	MODIFIER
ENSG00000163485	1-203166197	1	203166197	.	A	C	PASS	ENST00000309502.7	ADORA1	protein_coding	c.*297A>C	.	3_prime_UTR_variant	MODIFIER
ENSG00000163485	1-203166197	1	203166197	.	A	C	PASS	ENST00000367236.8	ADORA1	protein_coding	c.*297A>C	.	3_prime_UTR_variant	MODIFIER
ENSG00000163485	1-203166197	1	203166197	.	A	C	PASS	ENST00000337894.8	ADORA1	protein_coding	c.*297A>C	.	3_prime_UTR_variant	MODIFIER
ENSG00000163485	1-203166197	1	203166197	.	A	C	PASS	ENST00000367235.1	ADORA1	protein_coding	c.*1105A>C	.	3_prime_UTR_variant	MODIFIER
ENSG00000163485	1-203166197	1	203166197	.	A	C	PASS	ENST00000618295.1	ADORA1	protein_coding	c.*297A>C	.	downstream_gene_variant	MODIFIER
ENSG00000163485	1-203166197	1	203166197	.	A	C	PASS	ENST00000467253.1	ADORA1	processed_transcript	n.*82A>C	.	downstream_gene_variant	MODIFIER
ENSG00000163485	1-203166197	1	203166197	.	A	C	PASS	ENST00000464019.1	ADORA1	processed_transcript	n.*456A>C	.	downstream_gene_variant	MODIFIER
ENSG00000163485	1-203166197	1	203166197	.	A	C	PASS	ENST00000640524.1	ADORA1	protein_coding	c.*1108A>C	.	downstream_gene_variant	MODIFIER
ENSG00000163485	1-203166197	1	203166197	.	A	C	PASS	ENST00000472535.1	ADORA1	processed_transcript	n.1084A>C	.	non_coding_transcript_exon_variant	MODIFIER
ENSG00000143845	1-204151824	1	204151824	.	G	T	PASS	ENST00000367202.8	ETNK2	protein_coding	c.29C>A	p.Pro10Gln	missense_variant	MODERATE
ENSG00000143845	1-204151824	1	204151824	.	G	T	PASS	ENST00000367201.7	ETNK2	protein_coding	c.29C>A	p.Pro10Gln	missense_variant	MODERATE
ENSG00000143845	1-204151824	1	204151824	.	G	T	PASS	ENST00000422699.5	ETNK2	protein_coding	c.-4249C>A	.	upstream_gene_variant	MODIFIER
ENSG00000143845	1-204151824	1	204151824	.	G	T	PASS	ENST00000472340.5	ETNK2	retained_intron	n.-4834C>A	.	upstream_gene_variant	MODIFIER
ENSG00000143845	1-204151824	1	204151824	.	G	T	PASS	ENST00000452983.5	ETNK2	protein_coding	c.-4864C>A	.	upstream_gene_variant	MODIFIER
ENSG00000143845	1-204151824	1	204151824	.	G	T	PASS	ENST00000429525.1	ETNK2	protein_coding	c.-1916C>A	.	upstream_gene_variant	MODIFIER
ENSG00000143845	1-204151824	1	204151824	.	G	T	PASS	ENST00000444817.1	ETNK2	protein_coding	c.-1943C>A	.	upstream_gene_variant	MODIFIER
ENSG00000263528	1-206474444	1	206474444	.	T	C	PASS	ENST00000581977.6	IKBKE	protein_coding	c.201T>C	p.Ile67Ile	synonymous_variant	LOW
ENSG00000263528	1-206474444	1	206474444	.	T	C	PASS	ENST00000578328.6	IKBKE	protein_coding	c.201T>C	p.Ile67Ile	synonymous_variant	LOW
ENSG00000263528	1-206474444	1	206474444	.	T	C	PASS	ENST00000579827.6	IKBKE	protein_coding	c.201T>C	p.Ile67Ile	synonymous_variant	LOW
ENSG00000263528	1-206474444	1	206474444	.	T	C	PASS	ENST00000605726.1	IKBKE	protein_coding	c.201T>C	p.Ile67Ile	synonymous_variant	LOW
ENSG00000263528	1-206474444	1	206474444	.	T	C	PASS	ENST00000584998.5	IKBKE	protein_coding	c.-55T>C	.	5_prime_UTR_variant	MODIFIER
ENSG00000263528	1-206474444	1	206474444	.	T	C	PASS	ENST00000605818.5	IKBKE	retained_intron	n.546T>C	.	non_coding_transcript_exon_variant	MODIFIER
ENSG00000123836	1-207076510	1	207076510	.	G	A	PASS	ENST00000367080.7	PFKFB2	protein_coding	c.*4139G>A	.	3_prime_UTR_variant	MODIFIER
ENSG00000123836	1-207076510	1	207076510	.	G	A	PASS	ENST00000483688.2	PFKFB2	processed_transcript	n.*945G>A	.	downstream_gene_variant	MODIFIER
ENSG00000123836	1-207076510	1	207076510	.	G	A	PASS	ENST00000367079.3	PFKFB2	protein_coding	c.1351-2444G>A	.	intron_variant	MODIFIER
ENSG00000123836	1-207076510	1	207076510	.	G	A	PASS	ENST00000411990.6	PFKFB2	nonsense_mediated_decay	c.*1133-2444G>A	.	intron_variant	MODIFIER
ENSG00000123836	1-207076510	1	207076510	.	G	A	PASS	ENST00000473310.5	PFKFB2	processed_transcript	n.171-2444G>A	.	intron_variant	MODIFIER
ENSG00000123836	1-207076955	1	207076955	.	G	A	PASS	ENST00000367080.7	PFKFB2	protein_coding	c.*4584G>A	.	3_prime_UTR_variant	MODIFIER
ENSG00000123836	1-207076955	1	207076955	.	G	A	PASS	ENST00000483688.2	PFKFB2	processed_transcript	n.*1390G>A	.	downstream_gene_variant	MODIFIER
ENSG00000123836	1-207076955	1	207076955	.	G	A	PASS	ENST00000367079.3	PFKFB2	protein_coding	c.1351-1999G>A	.	intron_variant	MODIFIER
ENSG00000123836	1-207076955	1	207076955	.	G	A	PASS	ENST00000411990.6	PFKFB2	nonsense_mediated_decay	c.*1133-1999G>A	.	intron_variant	MODIFIER
ENSG00000123836	1-207076955	1	207076955	.	G	A	PASS	ENST00000473310.5	PFKFB2	processed_transcript	n.171-1999G>A	.	intron_variant	MODIFIER
ENSG00000123836	1-207077111	1	207077111	.	C	T	PASS	ENST00000367080.7	PFKFB2	protein_coding	c.*4740C>T	.	3_prime_UTR_variant	MODIFIER
ENSG00000123836	1-207077111	1	207077111	.	C	T	PASS	ENST00000483688.2	PFKFB2	processed_transcript	n.*1546C>T	.	downstream_gene_variant	MODIFIER
ENSG00000123836	1-207077111	1	207077111	.	C	T	PASS	ENST00000367079.3	PFKFB2	protein_coding	c.1351-1843C>T	.	intron_variant	MODIFIER
ENSG00000123836	1-207077111	1	207077111	.	C	T	PASS	ENST00000411990.6	PFKFB2	nonsense_mediated_decay	c.*1133-1843C>T	.	intron_variant	MODIFIER
ENSG00000123836	1-207077111	1	207077111	.	C	T	PASS	ENST00000473310.5	PFKFB2	processed_transcript	n.171-1843C>T	.	intron_variant	MODIFIER
ENSG00000196878	1-209652603	1	209652603	.	C	G	PASS	ENST00000356082.8	LAMB3	protein_coding	c.-1659G>C	.	upstream_gene_variant	MODIFIER
ENSG00000196878	1-209652603	1	209652603	.	C	G	PASS	ENST00000391911.5	LAMB3	protein_coding	c.-1659G>C	.	upstream_gene_variant	MODIFIER
ENSG00000196878	1-209652603	1	209652603	.	C	G	PASS	ENST00000367030.7	LAMB3	protein_coding	c.-1659G>C	.	upstream_gene_variant	MODIFIER
ENSG00000196878	1-209652603	1	209652603	.	C	G	PASS	ENST00000415782.1	LAMB3	protein_coding	c.-1659G>C	.	upstream_gene_variant	MODIFIER
ENSG00000054392	1-210404529	1	210404529	.	G	C	PASS	ENST00000426968.2	HHAT	protein_coding	c.150G>C	p.Leu50Leu	synonymous_variant	LOW
ENSG00000054392	1-210404529	1	210404529	.	G	C	PASS	ENST00000545154.5	HHAT	protein_coding	c.537G>C	p.Leu179Leu	synonymous_variant	LOW
ENSG00000054392	1-210404529	1	210404529	.	G	C	PASS	ENST00000537898.5	HHAT	protein_coding	c.339G>C	p.Leu113Leu	synonymous_variant	LOW
ENSG00000054392	1-210404529	1	210404529	.	G	C	PASS	ENST00000261458.7	HHAT	protein_coding	c.534G>C	p.Leu178Leu	synonymous_variant	LOW
ENSG00000054392	1-210404529	1	210404529	.	G	C	PASS	ENST00000367010.5	HHAT	protein_coding	c.534G>C	p.Leu178Leu	synonymous_variant	LOW
ENSG00000054392	1-210404529	1	210404529	.	G	C	PASS	ENST00000413764.6	HHAT	protein_coding	c.534G>C	p.Leu178Leu	synonymous_variant	LOW
ENSG00000054392	1-210404529	1	210404529	.	G	C	PASS	ENST00000545781.2	HHAT	protein_coding	c.-101+16948G>C	.	intron_variant	MODIFIER
ENSG00000054392	1-210404529	1	210404529	.	G	C	PASS	ENST00000541565.5	HHAT	protein_coding	c.274-13625G>C	.	intron_variant	MODIFIER
ENSG00000054392	1-210674882	1	210674882	.	G	A	PASS	ENST00000545154.5	HHAT	protein_coding	c.*503G>A	.	3_prime_UTR_variant	MODIFIER
ENSG00000054392	1-210674882	1	210674882	.	G	A	PASS	ENST00000541565.5	HHAT	protein_coding	c.*503G>A	.	3_prime_UTR_variant	MODIFIER
ENSG00000054392	1-210674882	1	210674882	.	G	A	PASS	ENST00000537898.5	HHAT	protein_coding	c.*503G>A	.	3_prime_UTR_variant	MODIFIER
ENSG00000054392	1-210674882	1	210674882	.	G	A	PASS	ENST00000261458.7	HHAT	protein_coding	c.*503G>A	.	3_prime_UTR_variant	MODIFIER
ENSG00000054392	1-210674882	1	210674882	.	G	A	PASS	ENST00000367010.5	HHAT	protein_coding	c.*503G>A	.	3_prime_UTR_variant	MODIFIER
ENSG00000054392	1-210674882	1	210674882	.	G	A	PASS	ENST00000367009.2	HHAT	protein_coding	c.*503G>A	.	3_prime_UTR_variant	MODIFIER
ENSG00000054392	1-210674882	1	210674882	.	G	A	PASS	ENST00000413764.6	HHAT	protein_coding	c.*503G>A	.	3_prime_UTR_variant	MODIFIER
ENSG00000054392	1-210675002	1	210675002	.	C	T	PASS	ENST00000545154.5	HHAT	protein_coding	c.*623C>T	.	3_prime_UTR_variant	MODIFIER
ENSG00000054392	1-210675002	1	210675002	.	C	T	PASS	ENST00000541565.5	HHAT	protein_coding	c.*623C>T	.	3_prime_UTR_variant	MODIFIER
ENSG00000054392	1-210675002	1	210675002	.	C	T	PASS	ENST00000537898.5	HHAT	protein_coding	c.*623C>T	.	3_prime_UTR_variant	MODIFIER
ENSG00000054392	1-210675002	1	210675002	.	C	T	PASS	ENST00000261458.7	HHAT	protein_coding	c.*623C>T	.	3_prime_UTR_variant	MODIFIER
ENSG00000054392	1-210675002	1	210675002	.	C	T	PASS	ENST00000367010.5	HHAT	protein_coding	c.*623C>T	.	3_prime_UTR_variant	MODIFIER
ENSG00000054392	1-210675002	1	210675002	.	C	T	PASS	ENST00000367009.2	HHAT	protein_coding	c.*623C>T	.	3_prime_UTR_variant	MODIFIER
ENSG00000054392	1-210675002	1	210675002	.	C	T	PASS	ENST00000413764.6	HHAT	protein_coding	c.*623C>T	.	3_prime_UTR_variant	MODIFIER
ENSG00000117650	1-211663447	1	211663447	.	T	C	PASS	ENST00000366999.8	NEK2	protein_coding	c.1317A>G	p.Arg439Arg	synonymous_variant	LOW
ENSG00000117650	1-211663447	1	211663447	.	T	C	PASS	ENST00000366998.4	NEK2	protein_coding	c.*3615A>G	.	downstream_gene_variant	MODIFIER
ENSG00000117650	1-211663447	1	211663447	.	T	C	PASS	ENST00000489633.1	NEK2	processed_transcript	n.*78A>G	.	downstream_gene_variant	MODIFIER
ENSG00000117650	1-211663447	1	211663447	.	T	C	PASS	ENST00000540251.5	NEK2	protein_coding	c.1111+3659A>G	.	intron_variant	MODIFIER
ENSG00000117650	1-211663447	1	211663447	.	T	C	PASS	ENST00000462283.5	NEK2	processed_transcript	n.757A>G	.	non_coding_transcript_exon_variant	MODIFIER
ENSG00000117650	1-211667156	1	211667156	.	T	C	PASS	ENST00000366999.8	NEK2	protein_coding	c.1061A>G	p.Asn354Ser	missense_variant	MODERATE
ENSG00000117650	1-211667156	1	211667156	.	T	C	PASS	ENST00000540251.5	NEK2	protein_coding	c.1061A>G	p.Asn354Ser	missense_variant	MODERATE
ENSG00000117650	1-211667156	1	211667156	.	T	C	PASS	ENST00000366998.4	NEK2	protein_coding	c.1061A>G	p.Asn354Ser	missense_variant	MODERATE
ENSG00000117650	1-211667156	1	211667156	.	T	C	PASS	ENST00000462283.5	NEK2	processed_transcript	n.525A>G	.	non_coding_transcript_exon_variant	MODIFIER
ENSG00000117650	1-211667156	1	211667156	.	T	C	PASS	ENST00000489633.1	NEK2	processed_transcript	n.483A>G	.	non_coding_transcript_exon_variant	MODIFIER
ENSG00000117650	1-211673534	1	211673534	.	A	G	PASS	ENST00000366999.8	NEK2	protein_coding	c.504T>C	p.His168His	synonymous_variant	LOW
ENSG00000117650	1-211673534	1	211673534	.	A	G	PASS	ENST00000540251.5	NEK2	protein_coding	c.504T>C	p.His168His	synonymous_variant	LOW
ENSG00000117650	1-211673534	1	211673534	.	A	G	PASS	ENST00000366998.4	NEK2	protein_coding	c.504T>C	p.His168His	synonymous_variant	LOW
ENSG00000117650	1-211673534	1	211673534	.	A	G	PASS	ENST00000462283.5	NEK2	processed_transcript	n.-2250T>C	.	upstream_gene_variant	MODIFIER
ENSG00000117650	1-211673534	1	211673534	.	A	G	PASS	ENST00000489633.1	NEK2	processed_transcript	n.-4015T>C	.	upstream_gene_variant	MODIFIER
ENSG00000143476	1-212102934	1	212102934	.	A	G	PASS	ENST00000366991.4	DTL	protein_coding	c.2187A>G	p.Glu729Glu	synonymous_variant	LOW
ENSG00000143476	1-212102934	1	212102934	.	A	G	PASS	ENST00000542077.5	DTL	protein_coding	c.2061A>G	p.Glu687Glu	synonymous_variant	LOW
ENSG00000143476	1-212102934	1	212102934	.	A	G	PASS	ENST00000489149.1	DTL	processed_transcript	n.*2234A>G	.	downstream_gene_variant	MODIFIER
ENSG00000143476	1-212102934	1	212102934	.	A	G	PASS	ENST00000463791.1	DTL	processed_transcript	n.*2508A>G	.	downstream_gene_variant	MODIFIER
ENSG00000143476	1-212102934	1	212102934	.	A	G	PASS	ENST00000496442.1	DTL	processed_transcript	n.439+1850A>G	.	intron_variant	MODIFIER
ENSG00000143476	1-212102934	1	212102934	.	A	G	PASS	ENST00000475419.5	DTL	processed_transcript	n.2002A>G	.	non_coding_transcript_exon_variant	MODIFIER
ENSG00000117724	1-214657274	1	214657274	.	A	G	PASS	ENST00000366955.7	CENPF	protein_coding	c.8827A>G	p.Arg2943Gly	missense_variant	MODERATE
ENSG00000117724	1-214657274	1	214657274	.	A	G	PASS	ENST00000467765.1	CENPF	processed_transcript	n.*2855A>G	.	downstream_gene_variant	MODIFIER
ENSG00000117724	1-214657274	1	214657274	.	A	G	PASS	ENST00000614578.1	CENPF	protein_coding	c.*3781A>G	.	downstream_gene_variant	MODIFIER
ENSG00000117724	1-214657274	1	214657274	.	A	G	PASS	ENST00000469862.1	CENPF	processed_transcript	n.598A>G	.	non_coding_transcript_exon_variant	MODIFIER
ENSG00000117724	1-214663767	1	214663767	.	C	G	PASS	ENST00000366955.7	CENPF	protein_coding	c.9318C>G	p.Asn3106Lys	missense_variant	MODERATE
ENSG00000186205	1-220796686	1	220796686	.	A	G	PASS	ENST00000366910.9	MTARC1	protein_coding	c.493A>G	p.Thr165Ala	missense_variant	MODERATE
ENSG00000186205	1-220796686	1	220796686	.	A	G	PASS	ENST00000407981.6	MTARC1	protein_coding	c.217A>G	p.Thr73Ala	missense_variant	MODERATE
ENSG00000186205	1-220796686	1	220796686	.	A	G	PASS	ENST00000463976.1	MTARC1	nonsense_mediated_decay	c.-69A>G	.	upstream_gene_variant	MODIFIER
ENSG00000186205	1-220796686	1	220796686	.	A	G	PASS	ENST00000472269.1	MTARC1	processed_transcript	n.-1076A>G	.	upstream_gene_variant	MODIFIER
ENSG00000186205	1-220796686	1	220796686	.	A	G	PASS	ENST00000443880.1	MTARC1	protein_coding	c.-69A>G	.	upstream_gene_variant	MODIFIER
ENSG00000186205	1-220796686	1	220796686	.	A	G	PASS	ENST00000496110.1	MTARC1	processed_transcript	n.1211A>G	.	non_coding_transcript_exon_variant	MODIFIER
ENSG00000186205	1-220796753	1	220796753	.	T	A	PASS	ENST00000366910.9	MTARC1	protein_coding	c.560T>A	p.Met187Lys	missense_variant	MODERATE
ENSG00000186205	1-220796753	1	220796753	.	T	A	PASS	ENST00000407981.6	MTARC1	protein_coding	c.284T>A	p.Met95Lys	missense_variant	MODERATE
ENSG00000186205	1-220796753	1	220796753	.	T	A	PASS	ENST00000463976.1	MTARC1	nonsense_mediated_decay	c.-2T>A	.	5_prime_UTR_variant	MODIFIER
ENSG00000186205	1-220796753	1	220796753	.	T	A	PASS	ENST00000472269.1	MTARC1	processed_transcript	n.-1009T>A	.	upstream_gene_variant	MODIFIER
ENSG00000186205	1-220796753	1	220796753	.	T	A	PASS	ENST00000443880.1	MTARC1	protein_coding	c.-2T>A	.	upstream_gene_variant	MODIFIER
ENSG00000186205	1-220796753	1	220796753	.	T	A	PASS	ENST00000496110.1	MTARC1	processed_transcript	n.1278T>A	.	non_coding_transcript_exon_variant	MODIFIER
ENSG00000186205	1-220813813	1	220813813	.	A	G	PASS	ENST00000366910.9	MTARC1	protein_coding	c.*395A>G	.	3_prime_UTR_variant	MODIFIER
ENSG00000186205	1-220813813	1	220813813	.	A	G	PASS	ENST00000407981.6	MTARC1	protein_coding	c.*395A>G	.	3_prime_UTR_variant	MODIFIER
ENSG00000186205	1-220813813	1	220813813	.	A	G	PASS	ENST00000443880.1	MTARC1	protein_coding	c.*4921A>G	.	downstream_gene_variant	MODIFIER
ENSG00000186205	1-220813813	1	220813813	.	A	G	PASS	ENST00000496110.1	MTARC1	processed_transcript	n.2127A>G	.	non_coding_transcript_exon_variant	MODIFIER
ENSG00000154429	1-229321892	1	229321892	.	G	C	PASS	ENST00000284617.6	CCSAP	protein_coding	c.*3343C>G	.	3_prime_UTR_variant	MODIFIER
ENSG00000154429	1-229321892	1	229321892	.	G	C	PASS	ENST00000366687.5	CCSAP	protein_coding	c.*3343C>G	.	3_prime_UTR_variant	MODIFIER
ENSG00000154429	1-229321892	1	229321892	.	G	C	PASS	ENST00000366686.1	CCSAP	protein_coding	c.*3343C>G	.	3_prime_UTR_variant	MODIFIER
ENSG00000154429	1-229321892	1	229321892	.	G	C	PASS	ENST00000483092.1	CCSAP	processed_transcript	n.*1647C>G	.	downstream_gene_variant	MODIFIER
ENSG00000154429	1-229322709	1	229322709	.	G	A	PASS	ENST00000284617.6	CCSAP	protein_coding	c.*2526C>T	.	3_prime_UTR_variant	MODIFIER
ENSG00000154429	1-229322709	1	229322709	.	G	A	PASS	ENST00000366687.5	CCSAP	protein_coding	c.*2526C>T	.	3_prime_UTR_variant	MODIFIER
ENSG00000154429	1-229322709	1	229322709	.	G	A	PASS	ENST00000366686.1	CCSAP	protein_coding	c.*2526C>T	.	3_prime_UTR_variant	MODIFIER
ENSG00000154429	1-229322709	1	229322709	.	G	A	PASS	ENST00000483092.1	CCSAP	processed_transcript	n.*830C>T	.	downstream_gene_variant	MODIFIER
ENSG00000154429	1-229322885	1	229322885	.	T	C	PASS	ENST00000284617.6	CCSAP	protein_coding	c.*2350A>G	.	3_prime_UTR_variant	MODIFIER
ENSG00000154429	1-229322885	1	229322885	.	T	C	PASS	ENST00000366687.5	CCSAP	protein_coding	c.*2350A>G	.	3_prime_UTR_variant	MODIFIER
ENSG00000154429	1-229322885	1	229322885	.	T	C	PASS	ENST00000366686.1	CCSAP	protein_coding	c.*2350A>G	.	3_prime_UTR_variant	MODIFIER
ENSG00000154429	1-229322885	1	229322885	.	T	C	PASS	ENST00000483092.1	CCSAP	processed_transcript	n.*654A>G	.	downstream_gene_variant	MODIFIER
ENSG00000154429	1-229324576	1	229324576	.	G	C	PASS	ENST00000284617.6	CCSAP	protein_coding	c.*659C>G	.	3_prime_UTR_variant	MODIFIER
ENSG00000154429	1-229324576	1	229324576	.	G	C	PASS	ENST00000366687.5	CCSAP	protein_coding	c.*659C>G	.	3_prime_UTR_variant	MODIFIER
ENSG00000154429	1-229324576	1	229324576	.	G	C	PASS	ENST00000366686.1	CCSAP	protein_coding	c.*659C>G	.	3_prime_UTR_variant	MODIFIER
ENSG00000154429	1-229324576	1	229324576	.	G	C	PASS	ENST00000483092.1	CCSAP	processed_transcript	n.2455C>G	.	non_coding_transcript_exon_variant	MODIFIER
ENSG00000154429	1-229324609	1	229324609	.	C	T	PASS	ENST00000284617.6	CCSAP	protein_coding	c.*626G>A	.	3_prime_UTR_variant	MODIFIER
ENSG00000154429	1-229324609	1	229324609	.	C	T	PASS	ENST00000366687.5	CCSAP	protein_coding	c.*626G>A	.	3_prime_UTR_variant	MODIFIER
ENSG00000154429	1-229324609	1	229324609	.	C	T	PASS	ENST00000366686.1	CCSAP	protein_coding	c.*626G>A	.	3_prime_UTR_variant	MODIFIER
ENSG00000154429	1-229324609	1	229324609	.	C	T	PASS	ENST00000483092.1	CCSAP	processed_transcript	n.2422G>A	.	non_coding_transcript_exon_variant	MODIFIER
ENSG00000116962	1-235981651	1	235981651	.	A	G	PASS	ENST00000264187.6	NID1	protein_coding	c.3187T>C	p.Leu1063Leu	synonymous_variant	LOW
ENSG00000116962	1-235981651	1	235981651	.	A	G	PASS	ENST00000366595.7	NID1	protein_coding	c.2788T>C	p.Leu930Leu	synonymous_variant	LOW
ENSG00000215808	1-238480800	1	238480800	.	C	T	PASS	ENST00000649127.1	LINC01139	lincRNA	n.785+357G>A	.	intron_variant	MODIFIER
ENSG00000215808	1-238480800	1	238480800	.	C	T	PASS	ENST00000400946.3	LINC01139	lincRNA	n.1151G>A	.	non_coding_transcript_exon_variant	MODIFIER
ENSG00000215808	1-238480800	1	238480800	.	C	T	PASS	ENST00000649681.1	LINC01139	lincRNA	n.5224G>A	.	non_coding_transcript_exon_variant	MODIFIER
ENSG00000215808	1-238480800	1	238480800	.	C	T	PASS	ENST00000648241.1	LINC01139	lincRNA	n.1109G>A	.	non_coding_transcript_exon_variant	MODIFIER
ENSG00000215808	1-238480800	1	238480800	.	C	T	PASS	ENST00000648188.1	LINC01139	lincRNA	n.1048G>A	.	non_coding_transcript_exon_variant	MODIFIER
ENSG00000215808	1-238480800	1	238480800	.	C	T	PASS	ENST00000649385.1	LINC01139	lincRNA	n.1034G>A	.	non_coding_transcript_exon_variant	MODIFIER
ENSG00000215808	1-238480990	1	238480990	.	T	C	PASS	ENST00000649127.1	LINC01139	lincRNA	n.785+167A>G	.	intron_variant	MODIFIER
ENSG00000215808	1-238480990	1	238480990	.	T	C	PASS	ENST00000400946.3	LINC01139	lincRNA	n.961A>G	.	non_coding_transcript_exon_variant	MODIFIER
ENSG00000215808	1-238480990	1	238480990	.	T	C	PASS	ENST00000649681.1	LINC01139	lincRNA	n.5034A>G	.	non_coding_transcript_exon_variant	MODIFIER
ENSG00000215808	1-238480990	1	238480990	.	T	C	PASS	ENST00000648241.1	LINC01139	lincRNA	n.919A>G	.	non_coding_transcript_exon_variant	MODIFIER
ENSG00000215808	1-238480990	1	238480990	.	T	C	PASS	ENST00000648188.1	LINC01139	lincRNA	n.858A>G	.	non_coding_transcript_exon_variant	MODIFIER
ENSG00000215808	1-238480990	1	238480990	.	T	C	PASS	ENST00000649385.1	LINC01139	lincRNA	n.844A>G	.	non_coding_transcript_exon_variant	MODIFIER
ENSG00000215808	1-238481345	1	238481345	.	G	A	PASS	ENST00000400946.3	LINC01139	lincRNA	n.606C>T	.	non_coding_transcript_exon_variant	MODIFIER
ENSG00000215808	1-238481345	1	238481345	.	G	A	PASS	ENST00000649681.1	LINC01139	lincRNA	n.4679C>T	.	non_coding_transcript_exon_variant	MODIFIER
ENSG00000215808	1-238481345	1	238481345	.	G	A	PASS	ENST00000649127.1	LINC01139	lincRNA	n.597C>T	.	non_coding_transcript_exon_variant	MODIFIER
ENSG00000215808	1-238481345	1	238481345	.	G	A	PASS	ENST00000648241.1	LINC01139	lincRNA	n.564C>T	.	non_coding_transcript_exon_variant	MODIFIER
ENSG00000215808	1-238481345	1	238481345	.	G	A	PASS	ENST00000648188.1	LINC01139	lincRNA	n.503C>T	.	non_coding_transcript_exon_variant	MODIFIER
ENSG00000215808	1-238481345	1	238481345	.	G	A	PASS	ENST00000649385.1	LINC01139	lincRNA	n.489C>T	.	non_coding_transcript_exon_variant	MODIFIER
ENSG00000215808	1-238485868	1	238485868	.	C	T	PASS	ENST00000400946.3	LINC01139	lincRNA	n.186G>A	.	non_coding_transcript_exon_variant	MODIFIER
ENSG00000215808	1-238485868	1	238485868	.	C	T	PASS	ENST00000649681.1	LINC01139	lincRNA	n.156G>A	.	non_coding_transcript_exon_variant	MODIFIER
ENSG00000215808	1-238485868	1	238485868	.	C	T	PASS	ENST00000649127.1	LINC01139	lincRNA	n.177G>A	.	non_coding_transcript_exon_variant	MODIFIER
ENSG00000215808	1-238485868	1	238485868	.	C	T	PASS	ENST00000648241.1	LINC01139	lincRNA	n.171G>A	.	non_coding_transcript_exon_variant	MODIFIER
ENSG00000215808	1-238485868	1	238485868	.	C	T	PASS	ENST00000648188.1	LINC01139	lincRNA	n.83G>A	.	non_coding_transcript_exon_variant	MODIFIER
ENSG00000215808	1-238485868	1	238485868	.	C	T	PASS	ENST00000649385.1	LINC01139	lincRNA	n.69G>A	.	non_coding_transcript_exon_variant	MODIFIER
ENSG00000054277	1-241635329	1	241635329	.	C	T	PASS	ENST00000366554.2	OPN3	protein_coding	c.373+4553G>A	.	intron_variant	MODIFIER
ENSG00000054277	1-241635329	1	241635329	.	C	T	PASS	ENST00000469376.5	OPN3	nonsense_mediated_decay	c.373+4553G>A	.	intron_variant	MODIFIER
ENSG00000054277	1-241635329	1	241635329	.	C	T	PASS	ENST00000490673.5	OPN3	nonsense_mediated_decay	c.373+4553G>A	.	intron_variant	MODIFIER
ENSG00000054277	1-241635329	1	241635329	.	C	T	PASS	ENST00000463155.5	OPN3	processed_transcript	n.75-37332G>A	.	intron_variant	MODIFIER
ENSG00000054277	1-241635329	1	241635329	.	C	T	PASS	ENST00000478849.1	OPN3	nonsense_mediated_decay	c.328+4553G>A	.	intron_variant	MODIFIER
ENSG00000174371	1-241879243	1	241879243	.	A	G	PASS	ENST00000348581.9	EXO1	protein_coding	c.2009A>G	p.Glu670Gly	missense_variant	MODERATE
ENSG00000174371	1-241879243	1	241879243	.	A	G	PASS	ENST00000366548.7	EXO1	protein_coding	c.2009A>G	p.Glu670Gly	missense_variant	MODERATE
ENSG00000174371	1-241879243	1	241879243	.	A	G	PASS	ENST00000518483.5	EXO1	protein_coding	c.2009A>G	p.Glu670Gly	missense_variant	MODERATE
ENSG00000174371	1-241879243	1	241879243	.	A	G	PASS	ENST00000521202.2	EXO1	protein_coding	c.203A>G	p.Glu68Gly	missense_variant	MODERATE
ENSG00000187134	10-4963923	10	4963923	.	T	C	PASS	ENST00000476100.1	AKR1C1	processed_transcript	n.-1568T>C	.	upstream_gene_variant	MODIFIER
ENSG00000187134	10-4963923	10	4963923	.	T	C	PASS	ENST00000380872.8	AKR1C1	protein_coding	c.84+395T>C	.	intron_variant	MODIFIER
ENSG00000187134	10-4963923	10	4963923	.	T	C	PASS	ENST00000442997.5	AKR1C1	protein_coding	c.78+395T>C	.	intron_variant	MODIFIER
ENSG00000187134	10-4963923	10	4963923	.	T	C	PASS	ENST00000380859.1	AKR1C1	protein_coding	c.90+30T>C	.	intron_variant	MODIFIER
ENSG00000187134	10-4963923	10	4963923	.	T	C	PASS	ENST00000477661.1	AKR1C1	processed_transcript	n.276+395T>C	.	intron_variant	MODIFIER
ENSG00000187134	10-4964092	10	4964092	.	A	G	PASS	ENST00000476100.1	AKR1C1	processed_transcript	n.-1399A>G	.	upstream_gene_variant	MODIFIER
ENSG00000187134	10-4964092	10	4964092	.	A	G	PASS	ENST00000380872.8	AKR1C1	protein_coding	c.84+564A>G	.	intron_variant	MODIFIER
ENSG00000187134	10-4964092	10	4964092	.	A	G	PASS	ENST00000442997.5	AKR1C1	protein_coding	c.78+564A>G	.	intron_variant	MODIFIER
ENSG00000187134	10-4964092	10	4964092	.	A	G	PASS	ENST00000380859.1	AKR1C1	protein_coding	c.90+199A>G	.	intron_variant	MODIFIER
ENSG00000187134	10-4964092	10	4964092	.	A	G	PASS	ENST00000477661.1	AKR1C1	processed_transcript	n.276+564A>G	.	intron_variant	MODIFIER
ENSG00000187134	10-4969500	10	4969500	.	A	G	PASS	ENST00000476100.1	AKR1C1	processed_transcript	n.*2452A>G	.	downstream_gene_variant	MODIFIER
ENSG00000187134	10-4969500	10	4969500	.	A	G	PASS	ENST00000380872.8	AKR1C1	protein_coding	c.570+556A>G	.	intron_variant	MODIFIER
ENSG00000187134	10-4969500	10	4969500	.	A	G	PASS	ENST00000442997.5	AKR1C1	protein_coding	c.468+556A>G	.	intron_variant	MODIFIER
ENSG00000187134	10-4969500	10	4969500	.	A	G	PASS	ENST00000380859.1	AKR1C1	protein_coding	c.577-175A>G	.	intron_variant	MODIFIER
ENSG00000187134	10-4969500	10	4969500	.	A	G	PASS	ENST00000477661.1	AKR1C1	processed_transcript	n.2027+556A>G	.	intron_variant	MODIFIER
ENSG00000187134	10-4971843	10	4971843	.	A	G	PASS	ENST00000476100.1	AKR1C1	processed_transcript	n.*4795A>G	.	downstream_gene_variant	MODIFIER
ENSG00000187134	10-4971843	10	4971843	.	A	G	PASS	ENST00000380859.1	AKR1C1	protein_coding	c.*2127A>G	.	downstream_gene_variant	MODIFIER
ENSG00000187134	10-4971843	10	4971843	.	A	G	PASS	ENST00000380872.8	AKR1C1	protein_coding	c.571-358A>G	.	intron_variant	MODIFIER
ENSG00000187134	10-4971843	10	4971843	.	A	G	PASS	ENST00000442997.5	AKR1C1	protein_coding	c.469-358A>G	.	intron_variant	MODIFIER
ENSG00000187134	10-4971843	10	4971843	.	A	G	PASS	ENST00000477661.1	AKR1C1	processed_transcript	n.2028-358A>G	.	intron_variant	MODIFIER
ENSG00000187134	10-4973841	10	4973841	.	A	G	PASS	ENST00000442997.5	AKR1C1	protein_coding	c.*1094A>G	.	downstream_gene_variant	MODIFIER
ENSG00000187134	10-4973841	10	4973841	.	A	G	PASS	ENST00000380859.1	AKR1C1	protein_coding	c.*4125A>G	.	downstream_gene_variant	MODIFIER
ENSG00000187134	10-4973841	10	4973841	.	A	G	PASS	ENST00000380872.8	AKR1C1	protein_coding	c.846+1092A>G	.	intron_variant	MODIFIER
ENSG00000187134	10-4973841	10	4973841	.	A	G	PASS	ENST00000477661.1	AKR1C1	processed_transcript	n.2303+1092A>G	.	intron_variant	MODIFIER
ENSG00000187134	10-4974271	10	4974271	.	A	G	PASS	ENST00000442997.5	AKR1C1	protein_coding	c.*1524A>G	.	downstream_gene_variant	MODIFIER
ENSG00000187134	10-4974271	10	4974271	.	A	G	PASS	ENST00000380859.1	AKR1C1	protein_coding	c.*4555A>G	.	downstream_gene_variant	MODIFIER
ENSG00000187134	10-4974271	10	4974271	.	A	G	PASS	ENST00000380872.8	AKR1C1	protein_coding	c.846+1522A>G	.	intron_variant	MODIFIER
ENSG00000187134	10-4974271	10	4974271	.	A	G	PASS	ENST00000477661.1	AKR1C1	processed_transcript	n.2303+1522A>G	.	intron_variant	MODIFIER
ENSG00000151632	10-4988724	10	4988724	.	A	T	PASS	ENST00000380753.8	AKR1C2	protein_coding	c.*1272T>A	.	3_prime_UTR_variant	MODIFIER
ENSG00000151632	10-4988724	10	4988724	.	A	T	PASS	ENST00000421196.7	AKR1C2	protein_coding	c.*1272T>A	.	downstream_gene_variant	MODIFIER
ENSG00000151632	10-4988724	10	4988724	.	A	T	PASS	ENST00000460124.5	AKR1C2	retained_intron	n.*1065T>A	.	downstream_gene_variant	MODIFIER
ENSG00000151632	10-4988764	10	4988764	.	A	G	PASS	ENST00000380753.8	AKR1C2	protein_coding	c.*1232T>C	.	3_prime_UTR_variant	MODIFIER
ENSG00000151632	10-4988764	10	4988764	.	A	G	PASS	ENST00000421196.7	AKR1C2	protein_coding	c.*1232T>C	.	downstream_gene_variant	MODIFIER
ENSG00000151632	10-4988764	10	4988764	.	A	G	PASS	ENST00000460124.5	AKR1C2	retained_intron	n.*1025T>C	.	downstream_gene_variant	MODIFIER
ENSG00000151632	10-4988841	10	4988841	.	T	G	PASS	ENST00000380753.8	AKR1C2	protein_coding	c.*1155A>C	.	3_prime_UTR_variant	MODIFIER
ENSG00000151632	10-4988841	10	4988841	.	T	G	PASS	ENST00000421196.7	AKR1C2	protein_coding	c.*1155A>C	.	downstream_gene_variant	MODIFIER
ENSG00000151632	10-4988841	10	4988841	.	T	G	PASS	ENST00000460124.5	AKR1C2	retained_intron	n.*948A>C	.	downstream_gene_variant	MODIFIER
ENSG00000151632	10-4998432	10	4998432	.	T	C	PASS	ENST00000455190.2	AKR1C2	protein_coding	c.*1978A>G	.	downstream_gene_variant	MODIFIER
ENSG00000151632	10-4998432	10	4998432	.	T	C	PASS	ENST00000604184.1	AKR1C2	processed_transcript	n.*1871A>G	.	downstream_gene_variant	MODIFIER
ENSG00000224251	10-4998432	10	4998432	.	T	C	PASS	ENST00000451575.6	AL391427.1	antisense	n.*1058T>C	.	downstream_gene_variant	MODIFIER
ENSG00000224251	10-4998432	10	4998432	.	T	C	PASS	ENST00000440414.1	AL391427.1	antisense	n.*1052T>C	.	downstream_gene_variant	MODIFIER
ENSG00000151632	10-4998432	10	4998432	.	T	C	PASS	ENST00000380753.8	AKR1C2	protein_coding	c.570+193A>G	.	intron_variant	MODIFIER
ENSG00000151632	10-4998432	10	4998432	.	T	C	PASS	ENST00000421196.7	AKR1C2	protein_coding	c.492+193A>G	.	intron_variant	MODIFIER
ENSG00000151632	10-4998432	10	4998432	.	T	C	PASS	ENST00000460124.5	AKR1C2	retained_intron	n.2030+193A>G	.	intron_variant	MODIFIER
ENSG00000151632	10-4998432	10	4998432	.	T	C	PASS	ENST00000604507.5	AKR1C2	protein_coding	c.570+193A>G	.	intron_variant	MODIFIER
ENSG00000151632	10-5006851	10	5006851	.	T	C	PASS	ENST00000380753.8	AKR1C2	protein_coding	c.-3016A>G	.	upstream_gene_variant	MODIFIER
ENSG00000151632	10-5006851	10	5006851	.	T	C	PASS	ENST00000421196.7	AKR1C2	protein_coding	c.-3016A>G	.	upstream_gene_variant	MODIFIER
ENSG00000151632	10-5006851	10	5006851	.	T	C	PASS	ENST00000455190.2	AKR1C2	protein_coding	c.-3016A>G	.	upstream_gene_variant	MODIFIER
ENSG00000151632	10-5006851	10	5006851	.	T	C	PASS	ENST00000604184.1	AKR1C2	processed_transcript	n.-2990A>G	.	upstream_gene_variant	MODIFIER
ENSG00000151632	10-5006851	10	5006851	.	T	C	PASS	ENST00000460124.5	AKR1C2	retained_intron	n.-2828A>G	.	upstream_gene_variant	MODIFIER
ENSG00000151632	10-5006851	10	5006851	.	T	C	PASS	ENST00000603073.1	AKR1C2	processed_transcript	n.*3612A>G	.	downstream_gene_variant	MODIFIER
ENSG00000151632	10-5006851	10	5006851	.	T	C	PASS	ENST00000604428.5	AKR1C2	processed_transcript	n.542+556A>G	.	intron_variant	MODIFIER
ENSG00000151632	10-5006851	10	5006851	.	T	C	PASS	ENST00000604711.1	AKR1C2	processed_transcript	n.446-259A>G	.	intron_variant	MODIFIER
ENSG00000151632	10-5006851	10	5006851	.	T	C	PASS	ENST00000604507.5	AKR1C2	protein_coding	c.-87-2929A>G	.	intron_variant	MODIFIER
ENSG00000151632	10-5008551	10	5008551	.	C	G	PASS	ENST00000380753.8	AKR1C2	protein_coding	c.-4716G>C	.	upstream_gene_variant	MODIFIER
ENSG00000151632	10-5008551	10	5008551	.	C	G	PASS	ENST00000421196.7	AKR1C2	protein_coding	c.-4716G>C	.	upstream_gene_variant	MODIFIER
ENSG00000151632	10-5008551	10	5008551	.	C	G	PASS	ENST00000455190.2	AKR1C2	protein_coding	c.-4716G>C	.	upstream_gene_variant	MODIFIER
ENSG00000151632	10-5008551	10	5008551	.	C	G	PASS	ENST00000604184.1	AKR1C2	processed_transcript	n.-4690G>C	.	upstream_gene_variant	MODIFIER
ENSG00000151632	10-5008551	10	5008551	.	C	G	PASS	ENST00000460124.5	AKR1C2	retained_intron	n.-4528G>C	.	upstream_gene_variant	MODIFIER
ENSG00000151632	10-5008551	10	5008551	.	C	G	PASS	ENST00000604439.1	AKR1C2	processed_transcript	n.*4756G>C	.	downstream_gene_variant	MODIFIER
ENSG00000151632	10-5008551	10	5008551	.	C	G	PASS	ENST00000603073.1	AKR1C2	processed_transcript	n.*1912G>C	.	downstream_gene_variant	MODIFIER
ENSG00000151632	10-5008551	10	5008551	.	C	G	PASS	ENST00000604428.5	AKR1C2	processed_transcript	n.443-1045G>C	.	intron_variant	MODIFIER
ENSG00000151632	10-5008551	10	5008551	.	C	G	PASS	ENST00000604711.1	AKR1C2	processed_transcript	n.346-1045G>C	.	intron_variant	MODIFIER
ENSG00000151632	10-5008551	10	5008551	.	C	G	PASS	ENST00000604507.5	AKR1C2	protein_coding	c.-87-4629G>C	.	intron_variant	MODIFIER
ENSG00000196139	10-5100483	10	5100483	.	A	G	PASS	ENST00000603484.1	AKR1C3	retained_intron	n.-4792A>G	.	upstream_gene_variant	MODIFIER
ENSG00000196139	10-5100483	10	5100483	.	A	G	PASS	ENST00000480697.6	AKR1C3	retained_intron	n.*2307A>G	.	downstream_gene_variant	MODIFIER
ENSG00000196139	10-5100483	10	5100483	.	A	G	PASS	ENST00000605322.1	AKR1C3	retained_intron	n.*590A>G	.	downstream_gene_variant	MODIFIER
ENSG00000196139	10-5100483	10	5100483	.	A	G	PASS	ENST00000603312.1	AKR1C3	retained_intron	n.*2955A>G	.	downstream_gene_variant	MODIFIER
ENSG00000196139	10-5100483	10	5100483	.	A	G	PASS	ENST00000602997.5	AKR1C3	protein_coding	c.*1069A>G	.	downstream_gene_variant	MODIFIER
ENSG00000196139	10-5100483	10	5100483	.	A	G	PASS	ENST00000470862.6	AKR1C3	processed_transcript	n.*2950A>G	.	downstream_gene_variant	MODIFIER
ENSG00000196139	10-5100483	10	5100483	.	A	G	PASS	ENST00000480822.5	AKR1C3	processed_transcript	n.*2946A>G	.	downstream_gene_variant	MODIFIER
ENSG00000196139	10-5100483	10	5100483	.	A	G	PASS	ENST00000380554.4	AKR1C3	protein_coding	c.570+1034A>G	.	intron_variant	MODIFIER
ENSG00000196139	10-5100483	10	5100483	.	A	G	PASS	ENST00000605149.5	AKR1C3	protein_coding	c.501+1034A>G	.	intron_variant	MODIFIER
ENSG00000196139	10-5100483	10	5100483	.	A	G	PASS	ENST00000605781.5	AKR1C3	processed_transcript	n.749+1034A>G	.	intron_variant	MODIFIER
ENSG00000196139	10-5100483	10	5100483	.	A	G	PASS	ENST00000439082.7	AKR1C3	protein_coding	c.570+1034A>G	.	intron_variant	MODIFIER
ENSG00000196139	10-5106520	10	5106520	.	G	A	PASS	ENST00000605781.5	AKR1C3	processed_transcript	n.*4310G>A	.	downstream_gene_variant	MODIFIER
ENSG00000196139	10-5106520	10	5106520	.	G	A	PASS	ENST00000380554.4	AKR1C3	protein_coding	c.929+843G>A	.	intron_variant	MODIFIER
ENSG00000196139	10-5106520	10	5106520	.	G	A	PASS	ENST00000605149.5	AKR1C3	protein_coding	c.860+843G>A	.	intron_variant	MODIFIER
ENSG00000196139	10-5106520	10	5106520	.	G	A	PASS	ENST00000603484.1	AKR1C3	retained_intron	n.403+843G>A	.	intron_variant	MODIFIER
ENSG00000196139	10-5106520	10	5106520	.	G	A	PASS	ENST00000439082.7	AKR1C3	protein_coding	c.929+843G>A	.	intron_variant	MODIFIER
ENSG00000196139	10-5106574	10	5106574	.	A	C	PASS	ENST00000605781.5	AKR1C3	processed_transcript	n.*4364A>C	.	downstream_gene_variant	MODIFIER
ENSG00000196139	10-5106574	10	5106574	.	A	C	PASS	ENST00000380554.4	AKR1C3	protein_coding	c.930-887A>C	.	intron_variant	MODIFIER
ENSG00000196139	10-5106574	10	5106574	.	A	C	PASS	ENST00000605149.5	AKR1C3	protein_coding	c.861-887A>C	.	intron_variant	MODIFIER
ENSG00000196139	10-5106574	10	5106574	.	A	C	PASS	ENST00000603484.1	AKR1C3	retained_intron	n.404-887A>C	.	intron_variant	MODIFIER
ENSG00000196139	10-5106574	10	5106574	.	A	C	PASS	ENST00000439082.7	AKR1C3	protein_coding	c.930-887A>C	.	intron_variant	MODIFIER
ENSG00000225383	10-10786693	10	10786693	.	C	T	PASS	ENST00000446372.2	SFTA1P	lincRNA	n.414G>A	.	non_coding_transcript_exon_variant	MODIFIER
ENSG00000225383	10-10786693	10	10786693	.	C	T	PASS	ENST00000602763.5	SFTA1P	lincRNA	n.316G>A	.	non_coding_transcript_exon_variant	MODIFIER
ENSG00000225383	10-10786693	10	10786693	.	C	T	PASS	ENST00000415590.6	SFTA1P	lincRNA	n.346G>A	.	non_coding_transcript_exon_variant	MODIFIER
ENSG00000225383	10-10786693	10	10786693	.	C	T	PASS	ENST00000434919.6	SFTA1P	lincRNA	n.185G>A	.	non_coding_transcript_exon_variant	MODIFIER
ENSG00000225383	10-10786693	10	10786693	.	C	T	PASS	ENST00000634899.1	SFTA1P	lincRNA	n.86G>A	.	non_coding_transcript_exon_variant	MODIFIER
ENSG00000048740	10-11257772	10	11257772	.	A	T	PASS	ENST00000632065.1	CELF2	protein_coding	c.438A>T	p.Val146Val	synonymous_variant	LOW
ENSG00000048740	10-11257772	10	11257772	.	A	T	PASS	ENST00000416382.6	CELF2	protein_coding	c.417A>T	p.Val139Val	synonymous_variant	LOW
ENSG00000048740	10-11257772	10	11257772	.	A	T	PASS	ENST00000633077.1	CELF2	protein_coding	c.438A>T	p.Val146Val	synonymous_variant	LOW
ENSG00000048740	10-11257772	10	11257772	.	A	T	PASS	ENST00000542579.5	CELF2	protein_coding	c.438A>T	p.Val146Val	synonymous_variant	LOW
ENSG00000048740	10-11257772	10	11257772	.	A	T	PASS	ENST00000417956.6	CELF2	protein_coding	c.345A>T	p.Val115Val	synonymous_variant	LOW
ENSG00000048740	10-11257772	10	11257772	.	A	T	PASS	ENST00000608830.5	CELF2	protein_coding	c.345A>T	p.Val115Val	synonymous_variant	LOW
ENSG00000048740	10-11257772	10	11257772	.	A	T	PASS	ENST00000631816.1	CELF2	protein_coding	c.417A>T	p.Val139Val	synonymous_variant	LOW
ENSG00000048740	10-11257772	10	11257772	.	A	T	PASS	ENST00000637215.1	CELF2	protein_coding	c.453A>T	p.Val151Val	synonymous_variant	LOW
ENSG00000048740	10-11257772	10	11257772	.	A	T	PASS	ENST00000638035.1	CELF2	protein_coding	c.345A>T	p.Val115Val	synonymous_variant	LOW
ENSG00000048740	10-11257772	10	11257772	.	A	T	PASS	ENST00000636488.1	CELF2	protein_coding	c.453A>T	p.Val151Val	synonymous_variant	LOW
ENSG00000048740	10-11257772	10	11257772	.	A	T	PASS	ENST00000631460.1	CELF2	protein_coding	c.417A>T	p.Val139Val	synonymous_variant	LOW
ENSG00000048740	10-11257772	10	11257772	.	A	T	PASS	ENST00000632728.1	CELF2	protein_coding	c.345A>T	p.Val115Val	synonymous_variant	LOW
ENSG00000048740	10-11257772	10	11257772	.	A	T	PASS	ENST00000399850.7	CELF2	protein_coding	c.345A>T	p.Val115Val	synonymous_variant	LOW
ENSG00000048740	10-11257772	10	11257772	.	A	T	PASS	ENST00000609692.5	CELF2	protein_coding	c.345A>T	p.Val115Val	synonymous_variant	LOW
ENSG00000048740	10-11257772	10	11257772	.	A	T	PASS	ENST00000354897.3	CELF2	protein_coding	c.345A>T	p.Val115Val	synonymous_variant	LOW
ENSG00000048740	10-11257772	10	11257772	.	A	T	PASS	ENST00000633200.1	CELF2	nonsense_mediated_decay	c.*49A>T	.	3_prime_UTR_variant	MODIFIER
ENSG00000048740	10-11257772	10	11257772	.	A	T	PASS	ENST00000609870.5	CELF2	nonsense_mediated_decay	c.*49A>T	.	3_prime_UTR_variant	MODIFIER
ENSG00000120594	10-19816920	10	19816920	.	T	C	PASS	ENST00000377252.4	PLXDC2	protein_coding	c.-160T>C	.	5_prime_UTR_variant	MODIFIER
ENSG00000120594	10-19816920	10	19816920	.	T	C	PASS	ENST00000377242.7	PLXDC2	protein_coding	c.-160T>C	.	5_prime_UTR_variant	MODIFIER
ENSG00000120594	10-19817007	10	19817007	.	T	C	PASS	ENST00000377252.4	PLXDC2	protein_coding	c.-73T>C	.	5_prime_UTR_variant	MODIFIER
ENSG00000120594	10-19817007	10	19817007	.	T	C	PASS	ENST00000377242.7	PLXDC2	protein_coding	c.-73T>C	.	5_prime_UTR_variant	MODIFIER
ENSG00000120594	10-20217489	10	20217489	.	G	A	PASS	ENST00000377252.4	PLXDC2	protein_coding	c.1186G>A	p.Val396Ile	missense_variant	MODERATE
ENSG00000120594	10-20217489	10	20217489	.	G	A	PASS	ENST00000377242.7	PLXDC2	protein_coding	c.1039G>A	p.Val347Ile	missense_variant	MODERATE
ENSG00000120594	10-20217489	10	20217489	.	G	A	PASS	ENST00000377238.2	PLXDC2	processed_transcript	n.961G>A	.	non_coding_transcript_exon_variant	MODIFIER
ENSG00000120594	10-20245404	10	20245404	.	A	G	PASS	ENST00000377252.4	PLXDC2	protein_coding	c.1372A>G	p.Ile458Val	missense_variant	MODERATE
ENSG00000120594	10-20245404	10	20245404	.	A	G	PASS	ENST00000377242.7	PLXDC2	protein_coding	c.1225A>G	p.Ile409Val	missense_variant	MODERATE
ENSG00000120594	10-20245404	10	20245404	.	A	G	PASS	ENST00000377238.2	PLXDC2	processed_transcript	n.1147A>G	.	non_coding_transcript_exon_variant	MODIFIER
ENSG00000120594	10-20280531	10	20280531	.	A	G	PASS	ENST00000377252.4	PLXDC2	protein_coding	c.*712A>G	.	3_prime_UTR_variant	MODIFIER
ENSG00000120594	10-20280531	10	20280531	.	A	G	PASS	ENST00000377242.7	PLXDC2	protein_coding	c.*712A>G	.	downstream_gene_variant	MODIFIER
ENSG00000120594	10-20280531	10	20280531	.	A	G	PASS	ENST00000377238.2	PLXDC2	processed_transcript	n.*174A>G	.	downstream_gene_variant	MODIFIER
ENSG00000120594	10-20280991	10	20280991	.	G	A	PASS	ENST00000377252.4	PLXDC2	protein_coding	c.*1172G>A	.	3_prime_UTR_variant	MODIFIER
ENSG00000120594	10-20280991	10	20280991	.	G	A	PASS	ENST00000377242.7	PLXDC2	protein_coding	c.*1172G>A	.	downstream_gene_variant	MODIFIER
ENSG00000120594	10-20280991	10	20280991	.	G	A	PASS	ENST00000377238.2	PLXDC2	processed_transcript	n.*634G>A	.	downstream_gene_variant	MODIFIER
ENSG00000120594	10-20281775	10	20281775	.	A	G	PASS	ENST00000377252.4	PLXDC2	protein_coding	c.*1956A>G	.	3_prime_UTR_variant	MODIFIER
ENSG00000120594	10-20281775	10	20281775	.	A	G	PASS	ENST00000377242.7	PLXDC2	protein_coding	c.*1956A>G	.	downstream_gene_variant	MODIFIER
ENSG00000120594	10-20281775	10	20281775	.	A	G	PASS	ENST00000377238.2	PLXDC2	processed_transcript	n.*1418A>G	.	downstream_gene_variant	MODIFIER
ENSG00000120594	10-20282095	10	20282095	.	G	A	PASS	ENST00000377252.4	PLXDC2	protein_coding	c.*2276G>A	.	3_prime_UTR_variant	MODIFIER
ENSG00000120594	10-20282095	10	20282095	.	G	A	PASS	ENST00000377242.7	PLXDC2	protein_coding	c.*2276G>A	.	downstream_gene_variant	MODIFIER
ENSG00000120594	10-20282095	10	20282095	.	G	A	PASS	ENST00000377238.2	PLXDC2	processed_transcript	n.*1738G>A	.	downstream_gene_variant	MODIFIER
ENSG00000120594	10-20283553	10	20283553	.	C	T	PASS	ENST00000377252.4	PLXDC2	protein_coding	c.*3734C>T	.	3_prime_UTR_variant	MODIFIER
ENSG00000120594	10-20283553	10	20283553	.	C	T	PASS	ENST00000377242.7	PLXDC2	protein_coding	c.*3734C>T	.	downstream_gene_variant	MODIFIER
ENSG00000120594	10-20283553	10	20283553	.	C	T	PASS	ENST00000377238.2	PLXDC2	processed_transcript	n.*3196C>T	.	downstream_gene_variant	MODIFIER
ENSG00000120594	10-20286904	10	20286904	.	A	G	PASS	ENST00000377252.4	PLXDC2	protein_coding	c.*7085A>G	.	3_prime_UTR_variant	MODIFIER
ENSG00000120594	10-20287431	10	20287431	.	A	G	PASS	ENST00000377252.4	PLXDC2	protein_coding	c.*7612A>G	.	3_prime_UTR_variant	MODIFIER
ENSG00000120594	10-20288275	10	20288275	.	T	A	PASS	ENST00000377252.4	PLXDC2	protein_coding	c.*8456T>A	.	3_prime_UTR_variant	MODIFIER
ENSG00000120594	10-20288483	10	20288483	.	C	T	PASS	ENST00000377252.4	PLXDC2	protein_coding	c.*8664C>T	.	3_prime_UTR_variant	MODIFIER
ENSG00000230109	10-21368545	10	21368545	.	T	C	PASS	ENST00000433460.1	AL158209.1	lincRNA	n.216A>G	.	non_coding_transcript_exon_variant	MODIFIER
ENSG00000107968	10-30434664	10	30434664	.	G	A	PASS	ENST00000375321.1	MAP3K8	protein_coding	c.-4275G>A	.	upstream_gene_variant	MODIFIER
ENSG00000107968	10-30434664	10	30434664	.	G	A	PASS	ENST00000413724.5	MAP3K8	protein_coding	c.-4275G>A	.	upstream_gene_variant	MODIFIER
ENSG00000107968	10-30434664	10	30434664	.	G	A	PASS	ENST00000430603.1	MAP3K8	retained_intron	n.-4513G>A	.	upstream_gene_variant	MODIFIER
ENSG00000107968	10-30434664	10	30434664	.	G	A	PASS	ENST00000263056.5	MAP3K8	protein_coding	c.-255+286G>A	.	intron_variant	MODIFIER
ENSG00000107968	10-30434664	10	30434664	.	G	A	PASS	ENST00000542547.5	MAP3K8	protein_coding	c.-24+286G>A	.	intron_variant	MODIFIER
ENSG00000107968	10-30434664	10	30434664	.	G	A	PASS	ENST00000375322.2	MAP3K8	protein_coding	c.-255+286G>A	.	intron_variant	MODIFIER
ENSG00000107968	10-30434664	10	30434664	.	G	A	PASS	ENST00000415139.5	MAP3K8	protein_coding	c.-24+286G>A	.	intron_variant	MODIFIER
ENSG00000107968	10-30434902	10	30434902	.	A	G	PASS	ENST00000375321.1	MAP3K8	protein_coding	c.-4037A>G	.	upstream_gene_variant	MODIFIER
ENSG00000107968	10-30434902	10	30434902	.	A	G	PASS	ENST00000430603.1	MAP3K8	retained_intron	n.-4275A>G	.	upstream_gene_variant	MODIFIER
ENSG00000107968	10-30434902	10	30434902	.	A	G	PASS	ENST00000263056.5	MAP3K8	protein_coding	c.-255+524A>G	.	intron_variant	MODIFIER
ENSG00000107968	10-30434902	10	30434902	.	A	G	PASS	ENST00000542547.5	MAP3K8	protein_coding	c.-24+524A>G	.	intron_variant	MODIFIER
ENSG00000107968	10-30434902	10	30434902	.	A	G	PASS	ENST00000375322.2	MAP3K8	protein_coding	c.-255+524A>G	.	intron_variant	MODIFIER
ENSG00000107968	10-30434902	10	30434902	.	A	G	PASS	ENST00000415139.5	MAP3K8	protein_coding	c.-24+524A>G	.	intron_variant	MODIFIER
ENSG00000107968	10-30434902	10	30434902	.	A	G	PASS	ENST00000413724.5	MAP3K8	protein_coding	c.-24+154A>G	.	intron_variant	MODIFIER
ENSG00000107968	10-30437916	10	30437916	.	G	A	PASS	ENST00000375321.1	MAP3K8	protein_coding	c.-1023G>A	.	upstream_gene_variant	MODIFIER
ENSG00000107968	10-30437916	10	30437916	.	G	A	PASS	ENST00000430603.1	MAP3K8	retained_intron	n.-1261G>A	.	upstream_gene_variant	MODIFIER
ENSG00000107968	10-30437916	10	30437916	.	G	A	PASS	ENST00000263056.5	MAP3K8	protein_coding	c.-24+510G>A	.	intron_variant	MODIFIER
ENSG00000107968	10-30437916	10	30437916	.	G	A	PASS	ENST00000542547.5	MAP3K8	protein_coding	c.-23-1000G>A	.	intron_variant	MODIFIER
ENSG00000107968	10-30437916	10	30437916	.	G	A	PASS	ENST00000375322.2	MAP3K8	protein_coding	c.-24+510G>A	.	intron_variant	MODIFIER
ENSG00000107968	10-30437916	10	30437916	.	G	A	PASS	ENST00000415139.5	MAP3K8	protein_coding	c.-23-1000G>A	.	intron_variant	MODIFIER
ENSG00000107968	10-30437916	10	30437916	.	G	A	PASS	ENST00000413724.5	MAP3K8	protein_coding	c.-23-1000G>A	.	intron_variant	MODIFIER
ENSG00000107968	10-30438155	10	30438155	.	G	T	PASS	ENST00000375321.1	MAP3K8	protein_coding	c.-784G>T	.	upstream_gene_variant	MODIFIER
ENSG00000107968	10-30438155	10	30438155	.	G	T	PASS	ENST00000430603.1	MAP3K8	retained_intron	n.-1022G>T	.	upstream_gene_variant	MODIFIER
ENSG00000107968	10-30438155	10	30438155	.	G	T	PASS	ENST00000263056.5	MAP3K8	protein_coding	c.-24+749G>T	.	intron_variant	MODIFIER
ENSG00000107968	10-30438155	10	30438155	.	G	T	PASS	ENST00000542547.5	MAP3K8	protein_coding	c.-23-761G>T	.	intron_variant	MODIFIER
ENSG00000107968	10-30438155	10	30438155	.	G	T	PASS	ENST00000375322.2	MAP3K8	protein_coding	c.-24+749G>T	.	intron_variant	MODIFIER
ENSG00000107968	10-30438155	10	30438155	.	G	T	PASS	ENST00000415139.5	MAP3K8	protein_coding	c.-23-761G>T	.	intron_variant	MODIFIER
ENSG00000107968	10-30438155	10	30438155	.	G	T	PASS	ENST00000413724.5	MAP3K8	protein_coding	c.-23-761G>T	.	intron_variant	MODIFIER
ENSG00000273038	10-32894293	10	32894293	.	C	G	PASS	ENST00000609742.2	AL365203.2	lincRNA	n.-4982G>C	.	upstream_gene_variant	MODIFIER
ENSG00000012779	10-45428575	10	45428575	.	G	A	PASS	ENST00000483623.2	ALOX5	processed_transcript	n.*89G>A	.	downstream_gene_variant	MODIFIER
ENSG00000012779	10-45428575	10	45428575	.	G	A	PASS	ENST00000374391.6	ALOX5	protein_coding	c.835-43G>A	.	intron_variant	MODIFIER
ENSG00000012779	10-45428575	10	45428575	.	G	A	PASS	ENST00000542434.5	ALOX5	protein_coding	c.835-43G>A	.	intron_variant	MODIFIER
ENSG00000012779	10-45428575	10	45428575	.	G	A	PASS	ENST00000612635.4	ALOX5	protein_coding	c.*335-43G>A	.	intron_variant	MODIFIER
ENSG00000012779	10-45441975	10	45441975	.	C	T	PASS	ENST00000481117.1	ALOX5	processed_transcript	n.-1267C>T	.	upstream_gene_variant	MODIFIER
ENSG00000012779	10-45441975	10	45441975	.	C	T	PASS	ENST00000498461.1	ALOX5	processed_transcript	n.-1446C>T	.	upstream_gene_variant	MODIFIER
ENSG00000012779	10-45441975	10	45441975	.	C	T	PASS	ENST00000493336.1	ALOX5	processed_transcript	n.-638C>T	.	upstream_gene_variant	MODIFIER
ENSG00000231964	10-45441975	10	45441975	.	C	T	PASS	ENST00000435635.1	AL731567.1	antisense	n.*2595G>A	.	downstream_gene_variant	MODIFIER
ENSG00000012779	10-45441975	10	45441975	.	C	T	PASS	ENST00000475300.1	ALOX5	processed_transcript	n.*390C>T	.	downstream_gene_variant	MODIFIER
ENSG00000012779	10-45441975	10	45441975	.	C	T	PASS	ENST00000374391.6	ALOX5	protein_coding	c.1272+545C>T	.	intron_variant	MODIFIER
ENSG00000012779	10-45441975	10	45441975	.	C	T	PASS	ENST00000542434.5	ALOX5	protein_coding	c.1272+545C>T	.	intron_variant	MODIFIER
ENSG00000012779	10-45441975	10	45441975	.	C	T	PASS	ENST00000612635.4	ALOX5	protein_coding	c.*772+545C>T	.	intron_variant	MODIFIER
ENSG00000012779	10-45442791	10	45442791	.	T	C	PASS	ENST00000481117.1	ALOX5	processed_transcript	n.-451T>C	.	upstream_gene_variant	MODIFIER
ENSG00000012779	10-45442791	10	45442791	.	T	C	PASS	ENST00000498461.1	ALOX5	processed_transcript	n.-630T>C	.	upstream_gene_variant	MODIFIER
ENSG00000231964	10-45442791	10	45442791	.	T	C	PASS	ENST00000435635.1	AL731567.1	antisense	n.*1779A>G	.	downstream_gene_variant	MODIFIER
ENSG00000012779	10-45442791	10	45442791	.	T	C	PASS	ENST00000475300.1	ALOX5	processed_transcript	n.*1206T>C	.	downstream_gene_variant	MODIFIER
ENSG00000012779	10-45442791	10	45442791	.	T	C	PASS	ENST00000374391.6	ALOX5	protein_coding	c.1273-247T>C	.	intron_variant	MODIFIER
ENSG00000012779	10-45442791	10	45442791	.	T	C	PASS	ENST00000542434.5	ALOX5	protein_coding	c.1273-247T>C	.	intron_variant	MODIFIER
ENSG00000012779	10-45442791	10	45442791	.	T	C	PASS	ENST00000612635.4	ALOX5	protein_coding	c.*773-247T>C	.	intron_variant	MODIFIER
ENSG00000012779	10-45442791	10	45442791	.	T	C	PASS	ENST00000493336.1	ALOX5	processed_transcript	n.179T>C	.	non_coding_transcript_exon_variant	MODIFIER
ENSG00000012779	10-45442853	10	45442853	.	G	T	PASS	ENST00000481117.1	ALOX5	processed_transcript	n.-389G>T	.	upstream_gene_variant	MODIFIER
ENSG00000012779	10-45442853	10	45442853	.	G	T	PASS	ENST00000498461.1	ALOX5	processed_transcript	n.-568G>T	.	upstream_gene_variant	MODIFIER
ENSG00000231964	10-45442853	10	45442853	.	G	T	PASS	ENST00000435635.1	AL731567.1	antisense	n.*1717C>A	.	downstream_gene_variant	MODIFIER
ENSG00000012779	10-45442853	10	45442853	.	G	T	PASS	ENST00000475300.1	ALOX5	processed_transcript	n.*1268G>T	.	downstream_gene_variant	MODIFIER
ENSG00000012779	10-45442853	10	45442853	.	G	T	PASS	ENST00000374391.6	ALOX5	protein_coding	c.1273-185G>T	.	intron_variant	MODIFIER
ENSG00000012779	10-45442853	10	45442853	.	G	T	PASS	ENST00000542434.5	ALOX5	protein_coding	c.1273-185G>T	.	intron_variant	MODIFIER
ENSG00000012779	10-45442853	10	45442853	.	G	T	PASS	ENST00000612635.4	ALOX5	protein_coding	c.*773-185G>T	.	intron_variant	MODIFIER
ENSG00000012779	10-45442853	10	45442853	.	G	T	PASS	ENST00000493336.1	ALOX5	processed_transcript	n.241G>T	.	non_coding_transcript_exon_variant	MODIFIER
ENSG00000012779	10-45446051	10	45446051	.	C	A	PASS	ENST00000374391.6	ALOX5	protein_coding	c.*364C>A	.	3_prime_UTR_variant	MODIFIER
ENSG00000012779	10-45446051	10	45446051	.	C	A	PASS	ENST00000542434.5	ALOX5	protein_coding	c.*364C>A	.	3_prime_UTR_variant	MODIFIER
ENSG00000012779	10-45446051	10	45446051	.	C	A	PASS	ENST00000612635.4	ALOX5	protein_coding	c.*33792C>A	.	downstream_gene_variant	MODIFIER
ENSG00000012779	10-45446051	10	45446051	.	C	A	PASS	ENST00000475300.1	ALOX5	processed_transcript	n.*4466C>A	.	downstream_gene_variant	MODIFIER
ENSG00000012779	10-45446051	10	45446051	.	C	A	PASS	ENST00000481117.1	ALOX5	processed_transcript	n.*1819C>A	.	downstream_gene_variant	MODIFIER
ENSG00000012779	10-45446051	10	45446051	.	C	A	PASS	ENST00000498461.1	ALOX5	processed_transcript	n.*1837C>A	.	downstream_gene_variant	MODIFIER
ENSG00000012779	10-45446051	10	45446051	.	C	A	PASS	ENST00000493336.1	ALOX5	processed_transcript	n.*2604C>A	.	downstream_gene_variant	MODIFIER
ENSG00000231964	10-45446051	10	45446051	.	C	A	PASS	ENST00000435635.1	AL731567.1	antisense	n.180-1199G>T	.	intron_variant	MODIFIER
ENSG00000265763	10-47368767	10	47368767	.	C	T	PASS	ENST00000585316.2	ZNF488	protein_coding	c.63G>A	p.Gly21Gly	synonymous_variant	LOW
ENSG00000265763	10-47368767	10	47368767	.	C	T	PASS	ENST00000591025.1	ZNF488	protein_coding	c.-153G>A	.	5_prime_UTR_variant	MODIFIER
ENSG00000265190	10-47468143	10	47468143	.	C	T	PASS	ENST00000585281.5	ANXA8	protein_coding	c.*704G>A	.	3_prime_UTR_variant	MODIFIER
ENSG00000265190	10-47468143	10	47468143	.	C	T	PASS	ENST00000583874.5	ANXA8	protein_coding	c.*704G>A	.	3_prime_UTR_variant	MODIFIER
ENSG00000265190	10-47468143	10	47468143	.	C	T	PASS	ENST00000611843.4	ANXA8	protein_coding	c.*704G>A	.	3_prime_UTR_variant	MODIFIER
ENSG00000265190	10-47468143	10	47468143	.	C	T	PASS	ENST00000583911.5	ANXA8	protein_coding	c.*704G>A	.	3_prime_UTR_variant	MODIFIER
ENSG00000265190	10-47468143	10	47468143	.	C	T	PASS	ENST00000577813.1	ANXA8	nonsense_mediated_decay	c.*6848G>A	.	downstream_gene_variant	MODIFIER
ENSG00000265190	10-47468143	10	47468143	.	C	T	PASS	ENST00000583448.2	ANXA8	protein_coding	c.22-6182G>A	.	intron_variant	MODIFIER
ENSG00000265190	10-47472148	10	47472148	.	G	C	PASS	ENST00000585281.5	ANXA8	protein_coding	c.786C>G	p.Leu262Leu	synonymous_variant	LOW
ENSG00000265190	10-47472148	10	47472148	.	G	C	PASS	ENST00000583874.5	ANXA8	protein_coding	c.633C>G	p.Leu211Leu	synonymous_variant	LOW
ENSG00000265190	10-47472148	10	47472148	.	G	C	PASS	ENST00000611843.4	ANXA8	protein_coding	c.900C>G	p.Leu300Leu	synonymous_variant	LOW
ENSG00000265190	10-47472148	10	47472148	.	G	C	PASS	ENST00000583911.5	ANXA8	protein_coding	c.600C>G	p.Leu200Leu	synonymous_variant	LOW
ENSG00000265190	10-47472148	10	47472148	.	G	C	PASS	ENST00000577813.1	ANXA8	nonsense_mediated_decay	c.*280C>G	.	3_prime_UTR_variant	MODIFIER
ENSG00000265190	10-47472148	10	47472148	.	G	C	PASS	ENST00000583448.2	ANXA8	protein_coding	c.22-10187C>G	.	intron_variant	MODIFIER
ENSG00000265190	10-47472186	10	47472186	.	A	G	PASS	ENST00000585281.5	ANXA8	protein_coding	c.748T>C	p.Cys250Arg	missense_variant	MODERATE
ENSG00000265190	10-47472186	10	47472186	.	A	G	PASS	ENST00000583874.5	ANXA8	protein_coding	c.595T>C	p.Cys199Arg	missense_variant	MODERATE
ENSG00000265190	10-47472186	10	47472186	.	A	G	PASS	ENST00000611843.4	ANXA8	protein_coding	c.862T>C	p.Cys288Arg	missense_variant	MODERATE
ENSG00000265190	10-47472186	10	47472186	.	A	G	PASS	ENST00000583911.5	ANXA8	protein_coding	c.562T>C	p.Cys188Arg	missense_variant	MODERATE
ENSG00000265190	10-47472186	10	47472186	.	A	G	PASS	ENST00000577813.1	ANXA8	nonsense_mediated_decay	c.*242T>C	.	3_prime_UTR_variant	MODIFIER
ENSG00000265190	10-47472186	10	47472186	.	A	G	PASS	ENST00000583448.2	ANXA8	protein_coding	c.22-10225T>C	.	intron_variant	MODIFIER
ENSG00000225830	10-49457882	10	49457882	.	C	T	PASS	ENST00000355832.9	ERCC6	protein_coding	c.*933G>A	.	3_prime_UTR_variant	MODIFIER
ENSG00000225830	10-49457882	10	49457882	.	C	T	PASS	ENST00000624341.3	ERCC6	nonsense_mediated_decay	c.*3014G>A	.	3_prime_UTR_variant	MODIFIER
ENSG00000225830	10-49457882	10	49457882	.	C	T	PASS	ENST00000623115.3	ERCC6	processed_transcript	n.*906G>A	.	downstream_gene_variant	MODIFIER
ENSG00000225830	10-49457882	10	49457882	.	C	T	PASS	ENST00000465653.1	ERCC6	processed_transcript	n.*2142G>A	.	downstream_gene_variant	MODIFIER
ENSG00000225830	10-49457882	10	49457882	.	C	T	PASS	ENST00000623073.3	ERCC6	retained_intron	n.9799G>A	.	non_coding_transcript_exon_variant	MODIFIER
ENSG00000225830	10-49470271	10	49470271	.	C	G	PASS	ENST00000355832.9	ERCC6	protein_coding	c.3689G>C	p.Arg1230Pro	missense_variant	MODERATE
ENSG00000225830	10-49470271	10	49470271	.	C	G	PASS	ENST00000624341.3	ERCC6	nonsense_mediated_decay	c.*1288G>C	.	3_prime_UTR_variant	MODIFIER
ENSG00000225830	10-49470271	10	49470271	.	C	G	PASS	ENST00000623073.3	ERCC6	retained_intron	n.8073G>C	.	non_coding_transcript_exon_variant	MODIFIER
ENSG00000225830	10-49470271	10	49470271	.	C	G	PASS	ENST00000623115.3	ERCC6	processed_transcript	n.2112G>C	.	non_coding_transcript_exon_variant	MODIFIER
ENSG00000225830	10-49470271	10	49470271	.	C	G	PASS	ENST00000465653.1	ERCC6	processed_transcript	n.11G>C	.	non_coding_transcript_exon_variant	MODIFIER
ENSG00000225830	10-49524234	10	49524234	.	C	T	PASS	ENST00000355832.9	ERCC6	protein_coding	c.1196G>A	p.Gly399Asp	missense_variant	MODERATE
ENSG00000225830	10-49524234	10	49524234	.	C	T	PASS	ENST00000447839.6	ERCC6	protein_coding	c.1196G>A	p.Gly399Asp	missense_variant	MODERATE
ENSG00000225830	10-49524234	10	49524234	.	C	T	PASS	ENST00000515869.1	ERCC6	protein_coding	c.1196G>A	p.Gly399Asp	missense_variant	MODERATE
ENSG00000225830	10-49524234	10	49524234	.	C	T	PASS	ENST00000479652.1	ERCC6	processed_transcript	n.*702G>A	.	downstream_gene_variant	MODIFIER
ENSG00000225830	10-49532830	10	49532830	.	G	C	PASS	ENST00000355832.9	ERCC6	protein_coding	c.135C>G	p.Leu45Leu	synonymous_variant	LOW
ENSG00000225830	10-49532830	10	49532830	.	G	C	PASS	ENST00000447839.6	ERCC6	protein_coding	c.135C>G	p.Leu45Leu	synonymous_variant	LOW
ENSG00000225830	10-49532830	10	49532830	.	G	C	PASS	ENST00000515869.1	ERCC6	protein_coding	c.135C>G	p.Leu45Leu	synonymous_variant	LOW
ENSG00000225830	10-49532830	10	49532830	.	G	C	PASS	ENST00000462247.1	ERCC6	protein_coding	c.135C>G	p.Leu45Leu	synonymous_variant	LOW
ENSG00000225830	10-49532830	10	49532830	.	G	C	PASS	ENST00000479652.1	ERCC6	processed_transcript	n.-2093C>G	.	upstream_gene_variant	MODIFIER
ENSG00000122952	10-56360215	10	56360215	.	G	A	PASS	ENST00000489649.6	ZWINT	nonsense_mediated_decay	c.*63C>T	.	3_prime_UTR_variant	MODIFIER
ENSG00000122952	10-56360215	10	56360215	.	G	A	PASS	ENST00000318387.6	ZWINT	protein_coding	c.-466C>T	.	upstream_gene_variant	MODIFIER
ENSG00000122952	10-56360215	10	56360215	.	G	A	PASS	ENST00000460654.5	ZWINT	processed_transcript	n.-484C>T	.	upstream_gene_variant	MODIFIER
ENSG00000122952	10-56360215	10	56360215	.	G	A	PASS	ENST00000478181.5	ZWINT	processed_transcript	n.-73C>T	.	upstream_gene_variant	MODIFIER
ENSG00000122952	10-56360215	10	56360215	.	G	A	PASS	ENST00000373944.7	ZWINT	protein_coding	c.133-74C>T	.	intron_variant	MODIFIER
ENSG00000122952	10-56360215	10	56360215	.	G	A	PASS	ENST00000395405.5	ZWINT	protein_coding	c.133-74C>T	.	intron_variant	MODIFIER
ENSG00000122952	10-56360215	10	56360215	.	G	A	PASS	ENST00000361148.6	ZWINT	protein_coding	c.133-74C>T	.	intron_variant	MODIFIER
ENSG00000122952	10-56360215	10	56360215	.	G	A	PASS	ENST00000494312.5	ZWINT	retained_intron	n.233C>T	.	non_coding_transcript_exon_variant	MODIFIER
ENSG00000122952	10-56360215	10	56360215	.	G	A	PASS	ENST00000467523.1	ZWINT	processed_transcript	n.167C>T	.	non_coding_transcript_exon_variant	MODIFIER
ENSG00000197746	10-71826180	10	71826180	.	G	C	PASS	ENST00000493143.1	PSAP	retained_intron	n.-3975C>G	.	upstream_gene_variant	MODIFIER
ENSG00000197746	10-71826180	10	71826180	.	G	C	PASS	ENST00000394936.7	PSAP	protein_coding	c.721-287C>G	.	intron_variant	MODIFIER
ENSG00000197746	10-71826180	10	71826180	.	G	C	PASS	ENST00000610929.3	PSAP	protein_coding	c.270+5051C>G	.	intron_variant	MODIFIER
ENSG00000197746	10-71826180	10	71826180	.	G	C	PASS	ENST00000394934.4	PSAP	protein_coding	c.721-287C>G	.	intron_variant	MODIFIER
ENSG00000197746	10-71826180	10	71826180	.	G	C	PASS	ENST00000633965.1	PSAP	protein_coding	c.121-287C>G	.	intron_variant	MODIFIER
ENSG00000197746	10-71827036	10	71827036	.	C	T	PASS	ENST00000493143.1	PSAP	retained_intron	n.-4831G>A	.	upstream_gene_variant	MODIFIER
ENSG00000197746	10-71827036	10	71827036	.	C	T	PASS	ENST00000394936.7	PSAP	protein_coding	c.720+978G>A	.	intron_variant	MODIFIER
ENSG00000197746	10-71827036	10	71827036	.	C	T	PASS	ENST00000610929.3	PSAP	protein_coding	c.270+4195G>A	.	intron_variant	MODIFIER
ENSG00000197746	10-71827036	10	71827036	.	C	T	PASS	ENST00000394934.4	PSAP	protein_coding	c.720+978G>A	.	intron_variant	MODIFIER
ENSG00000197746	10-71827036	10	71827036	.	C	T	PASS	ENST00000633965.1	PSAP	protein_coding	c.120+978G>A	.	intron_variant	MODIFIER
ENSG00000227540	10-73248973	10	73248973	.	T	C	PASS	ENST00000457147.1	DNAJC9-AS1	antisense	n.-3818T>C	.	upstream_gene_variant	MODIFIER
ENSG00000227540	10-73248973	10	73248973	.	T	C	PASS	ENST00000394864.2	DNAJC9-AS1	antisense	n.-4196T>C	.	upstream_gene_variant	MODIFIER
ENSG00000227540	10-73248973	10	73248973	.	T	C	PASS	ENST00000457758.1	DNAJC9-AS1	antisense	n.-4059T>C	.	upstream_gene_variant	MODIFIER
ENSG00000227540	10-73249059	10	73249059	.	T	C	PASS	ENST00000457147.1	DNAJC9-AS1	antisense	n.-3732T>C	.	upstream_gene_variant	MODIFIER
ENSG00000227540	10-73249059	10	73249059	.	T	C	PASS	ENST00000394864.2	DNAJC9-AS1	antisense	n.-4110T>C	.	upstream_gene_variant	MODIFIER
ENSG00000227540	10-73249059	10	73249059	.	T	C	PASS	ENST00000457758.1	DNAJC9-AS1	antisense	n.-3973T>C	.	upstream_gene_variant	MODIFIER
ENSG00000227540	10-73249118	10	73249118	.	T	C	PASS	ENST00000457147.1	DNAJC9-AS1	antisense	n.-3673T>C	.	upstream_gene_variant	MODIFIER
ENSG00000227540	10-73249118	10	73249118	.	T	C	PASS	ENST00000394864.2	DNAJC9-AS1	antisense	n.-4051T>C	.	upstream_gene_variant	MODIFIER
ENSG00000227540	10-73249118	10	73249118	.	T	C	PASS	ENST00000457758.1	DNAJC9-AS1	antisense	n.-3914T>C	.	upstream_gene_variant	MODIFIER
ENSG00000122861	10-73909255	10	73909255	.	T	C	PASS	ENST00000481390.5	PLAU	protein_coding	c.-71T>C	.	5_prime_UTR_variant	MODIFIER
ENSG00000122861	10-73909255	10	73909255	.	T	C	PASS	ENST00000372764.3	PLAU	protein_coding	c.-2301T>C	.	upstream_gene_variant	MODIFIER
ENSG00000122861	10-73909255	10	73909255	.	T	C	PASS	ENST00000446342.5	PLAU	protein_coding	c.-2637T>C	.	upstream_gene_variant	MODIFIER
ENSG00000122861	10-73909255	10	73909255	.	T	C	PASS	ENST00000494287.1	PLAU	processed_transcript	n.-1892T>C	.	upstream_gene_variant	MODIFIER
ENSG00000122861	10-73909255	10	73909255	.	T	C	PASS	ENST00000496926.1	PLAU	processed_transcript	n.-1350T>C	.	upstream_gene_variant	MODIFIER
ENSG00000122861	10-73911404	10	73911404	.	G	T	PASS	ENST00000372764.3	PLAU	protein_coding	c.-31-121G>T	.	intron_variant	MODIFIER
ENSG00000122861	10-73911404	10	73911404	.	G	T	PASS	ENST00000481390.5	PLAU	protein_coding	c.-31-121G>T	.	intron_variant	MODIFIER
ENSG00000122861	10-73911404	10	73911404	.	G	T	PASS	ENST00000446342.5	PLAU	protein_coding	c.-367-121G>T	.	intron_variant	MODIFIER
ENSG00000122861	10-73911404	10	73911404	.	G	T	PASS	ENST00000494287.1	PLAU	processed_transcript	n.73-121G>T	.	intron_variant	MODIFIER
ENSG00000122861	10-73911404	10	73911404	.	G	T	PASS	ENST00000496926.1	PLAU	processed_transcript	n.146-121G>T	.	intron_variant	MODIFIER
ENSG00000122861	10-73912620	10	73912620	.	G	T	PASS	ENST00000496926.1	PLAU	processed_transcript	n.*1081G>T	.	downstream_gene_variant	MODIFIER
ENSG00000122861	10-73912620	10	73912620	.	G	T	PASS	ENST00000372764.3	PLAU	protein_coding	c.193+298G>T	.	intron_variant	MODIFIER
ENSG00000122861	10-73912620	10	73912620	.	G	T	PASS	ENST00000481390.5	PLAU	protein_coding	c.193+298G>T	.	intron_variant	MODIFIER
ENSG00000122861	10-73912620	10	73912620	.	G	T	PASS	ENST00000446342.5	PLAU	protein_coding	c.142+298G>T	.	intron_variant	MODIFIER
ENSG00000122861	10-73912620	10	73912620	.	G	T	PASS	ENST00000494287.1	PLAU	processed_transcript	n.268+298G>T	.	intron_variant	MODIFIER
ENSG00000122861	10-73913973	10	73913973	.	C	T	PASS	ENST00000372764.3	PLAU	protein_coding	c.681-7C>T	.	splice_region_variant&intron_variant	LOW
ENSG00000122861	10-73913973	10	73913973	.	C	T	PASS	ENST00000446342.5	PLAU	protein_coding	c.630-7C>T	.	splice_region_variant&intron_variant	LOW
ENSG00000122861	10-73913973	10	73913973	.	C	T	PASS	ENST00000481390.5	PLAU	protein_coding	c.*924C>T	.	downstream_gene_variant	MODIFIER
ENSG00000122861	10-73913973	10	73913973	.	C	T	PASS	ENST00000494287.1	PLAU	processed_transcript	n.*220C>T	.	downstream_gene_variant	MODIFIER
ENSG00000122861	10-73913973	10	73913973	.	C	T	PASS	ENST00000496926.1	PLAU	processed_transcript	n.*2434C>T	.	downstream_gene_variant	MODIFIER
ENSG00000122861	10-73914982	10	73914982	.	C	T	PASS	ENST00000481390.5	PLAU	protein_coding	c.*1933C>T	.	downstream_gene_variant	MODIFIER
ENSG00000122861	10-73914982	10	73914982	.	C	T	PASS	ENST00000494287.1	PLAU	processed_transcript	n.*1229C>T	.	downstream_gene_variant	MODIFIER
ENSG00000122861	10-73914982	10	73914982	.	C	T	PASS	ENST00000496926.1	PLAU	processed_transcript	n.*3443C>T	.	downstream_gene_variant	MODIFIER
ENSG00000122861	10-73914982	10	73914982	.	C	T	PASS	ENST00000372764.3	PLAU	protein_coding	c.970+66C>T	.	intron_variant	MODIFIER
ENSG00000122861	10-73914982	10	73914982	.	C	T	PASS	ENST00000446342.5	PLAU	protein_coding	c.919+66C>T	.	intron_variant	MODIFIER
ENSG00000026103	10-89012515	10	89012515	.	G	T	PASS	ENST00000640250.1	FAS	processed_transcript	n.-167G>T	.	upstream_gene_variant	MODIFIER
ENSG00000261438	10-89012515	10	89012515	.	G	T	PASS	ENST00000562983.1	AL157394.1	sense_overlapping	n.-3321G>T	.	upstream_gene_variant	MODIFIER
ENSG00000026103	10-89012515	10	89012515	.	G	T	PASS	ENST00000371857.7	FAS	retained_intron	n.*1563G>T	.	downstream_gene_variant	MODIFIER
ENSG00000026103	10-89012515	10	89012515	.	G	T	PASS	ENST00000460510.5	FAS	processed_transcript	n.*3518G>T	.	downstream_gene_variant	MODIFIER
ENSG00000026103	10-89012515	10	89012515	.	G	T	PASS	ENST00000466081.5	FAS	processed_transcript	n.*1855G>T	.	downstream_gene_variant	MODIFIER
ENSG00000026103	10-89012515	10	89012515	.	G	T	PASS	ENST00000477270.5	FAS	processed_transcript	n.*1700G>T	.	downstream_gene_variant	MODIFIER
ENSG00000026103	10-89012515	10	89012515	.	G	T	PASS	ENST00000487314.1	FAS	processed_transcript	n.*293G>T	.	downstream_gene_variant	MODIFIER
ENSG00000026103	10-89012515	10	89012515	.	G	T	PASS	ENST00000355740.6	FAS	protein_coding	c.651+434G>T	.	intron_variant	MODIFIER
ENSG00000026103	10-89012515	10	89012515	.	G	T	PASS	ENST00000484444.5	FAS	nonsense_mediated_decay	c.*92+434G>T	.	intron_variant	MODIFIER
ENSG00000026103	10-89012515	10	89012515	.	G	T	PASS	ENST00000357339.6	FAS	protein_coding	c.588+434G>T	.	intron_variant	MODIFIER
ENSG00000026103	10-89012515	10	89012515	.	G	T	PASS	ENST00000488877.5	FAS	nonsense_mediated_decay	c.*92+434G>T	.	intron_variant	MODIFIER
ENSG00000026103	10-89012515	10	89012515	.	G	T	PASS	ENST00000479522.5	FAS	nonsense_mediated_decay	c.*80+434G>T	.	intron_variant	MODIFIER
ENSG00000026103	10-89012515	10	89012515	.	G	T	PASS	ENST00000494410.5	FAS	nonsense_mediated_decay	c.*10-828G>T	.	intron_variant	MODIFIER
ENSG00000026103	10-89012515	10	89012515	.	G	T	PASS	ENST00000355279.2	FAS	protein_coding	c.651+434G>T	.	intron_variant	MODIFIER
ENSG00000026103	10-89012515	10	89012515	.	G	T	PASS	ENST00000492756.5	FAS	nonsense_mediated_decay	c.*80+434G>T	.	intron_variant	MODIFIER
ENSG00000026103	10-89012515	10	89012515	.	G	T	PASS	ENST00000313771.9	FAS	processed_transcript	n.960+434G>T	.	intron_variant	MODIFIER
ENSG00000026103	10-89012515	10	89012515	.	G	T	PASS	ENST00000494799.5	FAS	processed_transcript	n.558+434G>T	.	intron_variant	MODIFIER
ENSG00000026103	10-89012515	10	89012515	.	G	T	PASS	ENST00000612663.5	FAS	nonsense_mediated_decay	c.*53+180G>T	.	intron_variant	MODIFIER
ENSG00000026103	10-89012515	10	89012515	.	G	T	PASS	ENST00000352159.8	FAS	protein_coding	c.651+434G>T	.	intron_variant	MODIFIER
ENSG00000026103	10-89012515	10	89012515	.	G	T	PASS	ENST00000640681.1	FAS	processed_transcript	n.772+434G>T	.	intron_variant	MODIFIER
ENSG00000026103	10-89012515	10	89012515	.	G	T	PASS	ENST00000640140.1	FAS	processed_transcript	n.823+434G>T	.	intron_variant	MODIFIER
ENSG00000026103	10-89015534	10	89015534	.	C	T	PASS	ENST00000355740.6	FAS	protein_coding	c.*1084C>T	.	3_prime_UTR_variant	MODIFIER
ENSG00000261438	10-89015534	10	89015534	.	C	T	PASS	ENST00000562983.1	AL157394.1	sense_overlapping	n.-302C>T	.	upstream_gene_variant	MODIFIER
ENSG00000026103	10-89015534	10	89015534	.	C	T	PASS	ENST00000484444.5	FAS	nonsense_mediated_decay	c.*4728C>T	.	downstream_gene_variant	MODIFIER
ENSG00000026103	10-89015534	10	89015534	.	C	T	PASS	ENST00000357339.6	FAS	protein_coding	c.*1084C>T	.	downstream_gene_variant	MODIFIER
ENSG00000026103	10-89015534	10	89015534	.	C	T	PASS	ENST00000488877.5	FAS	nonsense_mediated_decay	c.*4728C>T	.	downstream_gene_variant	MODIFIER
ENSG00000026103	10-89015534	10	89015534	.	C	T	PASS	ENST00000479522.5	FAS	nonsense_mediated_decay	c.*3533C>T	.	downstream_gene_variant	MODIFIER
ENSG00000026103	10-89015534	10	89015534	.	C	T	PASS	ENST00000494410.5	FAS	nonsense_mediated_decay	c.*4728C>T	.	downstream_gene_variant	MODIFIER
ENSG00000026103	10-89015534	10	89015534	.	C	T	PASS	ENST00000355279.2	FAS	protein_coding	c.*1404C>T	.	downstream_gene_variant	MODIFIER
ENSG00000026103	10-89015534	10	89015534	.	C	T	PASS	ENST00000492756.5	FAS	nonsense_mediated_decay	c.*3533C>T	.	downstream_gene_variant	MODIFIER
ENSG00000026103	10-89015534	10	89015534	.	C	T	PASS	ENST00000313771.9	FAS	processed_transcript	n.*1357C>T	.	downstream_gene_variant	MODIFIER
ENSG00000026103	10-89015534	10	89015534	.	C	T	PASS	ENST00000371857.7	FAS	retained_intron	n.*4582C>T	.	downstream_gene_variant	MODIFIER
ENSG00000026103	10-89015534	10	89015534	.	C	T	PASS	ENST00000466081.5	FAS	processed_transcript	n.*4874C>T	.	downstream_gene_variant	MODIFIER
ENSG00000026103	10-89015534	10	89015534	.	C	T	PASS	ENST00000494799.5	FAS	processed_transcript	n.*1318C>T	.	downstream_gene_variant	MODIFIER
ENSG00000026103	10-89015534	10	89015534	.	C	T	PASS	ENST00000612663.5	FAS	nonsense_mediated_decay	c.*3252C>T	.	downstream_gene_variant	MODIFIER
ENSG00000026103	10-89015534	10	89015534	.	C	T	PASS	ENST00000352159.8	FAS	protein_coding	c.*1409C>T	.	downstream_gene_variant	MODIFIER
ENSG00000026103	10-89015534	10	89015534	.	C	T	PASS	ENST00000477270.5	FAS	processed_transcript	n.*4719C>T	.	downstream_gene_variant	MODIFIER
ENSG00000026103	10-89015534	10	89015534	.	C	T	PASS	ENST00000487314.1	FAS	processed_transcript	n.*3312C>T	.	downstream_gene_variant	MODIFIER
ENSG00000026103	10-89015534	10	89015534	.	C	T	PASS	ENST00000640140.1	FAS	processed_transcript	n.*2C>T	.	downstream_gene_variant	MODIFIER
ENSG00000026103	10-89015534	10	89015534	.	C	T	PASS	ENST00000640681.1	FAS	processed_transcript	n.2213C>T	.	non_coding_transcript_exon_variant	MODIFIER
ENSG00000026103	10-89015534	10	89015534	.	C	T	PASS	ENST00000640250.1	FAS	processed_transcript	n.1591C>T	.	non_coding_transcript_exon_variant	MODIFIER
ENSG00000119922	10-89306703	10	89306703	.	T	A	PASS	ENST00000371826.3	IFIT2	protein_coding	c.747T>A	p.Val249Val	synonymous_variant	LOW
ENSG00000119922	10-89306703	10	89306703	.	T	A	PASS	ENST00000611722.1	IFIT2	protein_coding	c.747T>A	p.Val249Val	synonymous_variant	LOW
ENSG00000119922	10-89306703	10	89306703	.	T	A	PASS	ENST00000638108.1	IFIT2	protein_coding	c.747T>A	p.Val249Val	synonymous_variant	LOW
ENSG00000119922	10-89307012	10	89307012	.	C	A	PASS	ENST00000371826.3	IFIT2	protein_coding	c.1056C>A	p.Asp352Glu	missense_variant	MODERATE
ENSG00000119922	10-89307012	10	89307012	.	C	A	PASS	ENST00000611722.1	IFIT2	protein_coding	c.1056C>A	p.Asp352Glu	missense_variant	MODERATE
ENSG00000119922	10-89307012	10	89307012	.	C	A	PASS	ENST00000638108.1	IFIT2	protein_coding	c.1056C>A	p.Asp352Glu	missense_variant	MODERATE
ENSG00000119922	10-89307681	10	89307681	.	T	C	PASS	ENST00000371826.3	IFIT2	protein_coding	c.*306T>C	.	3_prime_UTR_variant	MODIFIER
ENSG00000119922	10-89307681	10	89307681	.	T	C	PASS	ENST00000611722.1	IFIT2	protein_coding	c.*270T>C	.	3_prime_UTR_variant	MODIFIER
ENSG00000119922	10-89307681	10	89307681	.	T	C	PASS	ENST00000638108.1	IFIT2	protein_coding	c.*306T>C	.	3_prime_UTR_variant	MODIFIER
ENSG00000119917	10-89340385	10	89340385	.	C	T	PASS	ENST00000371811.4	IFIT3	protein_coding	c.*257C>T	.	3_prime_UTR_variant	MODIFIER
ENSG00000119917	10-89340385	10	89340385	.	C	T	PASS	ENST00000371818.8	IFIT3	protein_coding	c.*257C>T	.	3_prime_UTR_variant	MODIFIER
ENSG00000119917	10-89340501	10	89340501	.	T	A	PASS	ENST00000371811.4	IFIT3	protein_coding	c.*373T>A	.	3_prime_UTR_variant	MODIFIER
ENSG00000119917	10-89340501	10	89340501	.	T	A	PASS	ENST00000371818.8	IFIT3	protein_coding	c.*373T>A	.	3_prime_UTR_variant	MODIFIER
ENSG00000185745	10-89402740	10	89402740	.	A	G	PASS	ENST00000371804.3	IFIT1	protein_coding	c.465A>G	p.Lys155Lys	synonymous_variant	LOW
ENSG00000185745	10-89402740	10	89402740	.	A	G	PASS	ENST00000546318.2	IFIT1	protein_coding	c.372A>G	p.Lys124Lys	synonymous_variant	LOW
ENSG00000152782	10-89599359	10	89599359	.	C	T	PASS	ENST00000307534.8	PANK1	protein_coding	c.1203G>A	p.Pro401Pro	synonymous_variant	LOW
ENSG00000152782	10-89599359	10	89599359	.	C	T	PASS	ENST00000322191.10	PANK1	protein_coding	c.528G>A	p.Pro176Pro	synonymous_variant	LOW
ENSG00000152782	10-89599359	10	89599359	.	C	T	PASS	ENST00000342512.3	PANK1	protein_coding	c.528G>A	p.Pro176Pro	synonymous_variant	LOW
ENSG00000152782	10-89599359	10	89599359	.	C	T	PASS	ENST00000461829.1	PANK1	processed_transcript	n.360G>A	.	non_coding_transcript_exon_variant	MODIFIER
ENSG00000138180	10-93503224	10	93503224	.	A	G	PASS	ENST00000371485.7	CEP55	protein_coding	c.295A>G	p.Thr99Ala	missense_variant	MODERATE
ENSG00000138180	10-93503224	10	93503224	.	A	G	PASS	ENST00000445435.1	CEP55	protein_coding	c.-3788A>G	.	upstream_gene_variant	MODIFIER
ENSG00000138180	10-93519749	10	93519749	.	A	T	PASS	ENST00000371485.7	CEP55	protein_coding	c.1133A>T	p.His378Leu	missense_variant	MODERATE
ENSG00000138180	10-93519749	10	93519749	.	A	T	PASS	ENST00000445435.1	CEP55	protein_coding	c.*759A>T	.	downstream_gene_variant	MODIFIER
ENSG00000138180	10-93519749	10	93519749	.	A	T	PASS	ENST00000496302.1	CEP55	processed_transcript	n.182A>T	.	non_coding_transcript_exon_variant	MODIFIER
ENSG00000155252	10-97675973	10	97675973	.	A	G	PASS	ENST00000370631.3	PI4K2A	protein_coding	c.*2231A>G	.	3_prime_UTR_variant	MODIFIER
ENSG00000119986	10-97675973	10	97675973	.	A	G	PASS	ENST00000370626.3	AVPI1	protein_coding	c.*1896T>C	.	downstream_gene_variant	MODIFIER
ENSG00000138131	10-98257696	10	98257696	.	T	G	PASS	ENST00000260702.3	LOXL4	protein_coding	c.1214A>C	p.Asp405Ala	missense_variant	MODERATE
ENSG00000138131	10-98259087	10	98259087	.	G	A	PASS	ENST00000260702.3	LOXL4	protein_coding	c.843C>T	p.His281His	synonymous_variant	LOW
ENSG00000065618	10-104037061	10	104037061	.	A	G	PASS	ENST00000353479.10	COL17A1	protein_coding	c.3261T>C	p.Ile1087Ile	synonymous_variant	LOW
ENSG00000065618	10-104037061	10	104037061	.	A	G	PASS	ENST00000369733.8	COL17A1	protein_coding	c.3126T>C	p.Ile1042Ile	synonymous_variant	LOW
ENSG00000065618	10-104037061	10	104037061	.	A	G	PASS	ENST00000648076.1	COL17A1	protein_coding	c.3261T>C	p.Ile1087Ile	synonymous_variant	LOW
ENSG00000065618	10-104037061	10	104037061	.	A	G	PASS	ENST00000433822.1	COL17A1	protein_coding	c.-4095T>C	.	upstream_gene_variant	MODIFIER
ENSG00000065618	10-104037061	10	104037061	.	A	G	PASS	ENST00000647647.1	COL17A1	nonsense_mediated_decay	c.-2933T>C	.	upstream_gene_variant	MODIFIER
ENSG00000065618	10-104039114	10	104039114	.	T	C	PASS	ENST00000353479.10	COL17A1	protein_coding	c.2904A>G	p.Pro968Pro	synonymous_variant	LOW
ENSG00000065618	10-104039114	10	104039114	.	T	C	PASS	ENST00000369733.8	COL17A1	protein_coding	c.2769A>G	p.Pro923Pro	synonymous_variant	LOW
ENSG00000065618	10-104039114	10	104039114	.	T	C	PASS	ENST00000648076.1	COL17A1	protein_coding	c.2904A>G	p.Pro968Pro	synonymous_variant	LOW
ENSG00000065618	10-104039114	10	104039114	.	T	C	PASS	ENST00000647647.1	COL17A1	nonsense_mediated_decay	c.-4986A>G	.	upstream_gene_variant	MODIFIER
ENSG00000065618	10-104039458	10	104039458	.	G	T	PASS	ENST00000353479.10	COL17A1	protein_coding	c.2883C>A	p.Pro961Pro	synonymous_variant	LOW
ENSG00000065618	10-104039458	10	104039458	.	G	T	PASS	ENST00000648076.1	COL17A1	protein_coding	c.2883C>A	p.Pro961Pro	synonymous_variant	LOW
ENSG00000065618	10-104039458	10	104039458	.	G	T	PASS	ENST00000369733.8	COL17A1	protein_coding	c.2762-337C>A	.	intron_variant	MODIFIER
ENSG00000065618	10-104041495	10	104041495	.	G	A	PASS	ENST00000353479.10	COL17A1	protein_coding	c.2595C>T	p.Arg865Arg	synonymous_variant	LOW
ENSG00000065618	10-104041495	10	104041495	.	G	A	PASS	ENST00000369733.8	COL17A1	protein_coding	c.2595C>T	p.Arg865Arg	synonymous_variant	LOW
ENSG00000065618	10-104041495	10	104041495	.	G	A	PASS	ENST00000648076.1	COL17A1	protein_coding	c.2595C>T	p.Arg865Arg	synonymous_variant	LOW
ENSG00000065618	10-104050642	10	104050642	.	T	C	PASS	ENST00000353479.10	COL17A1	protein_coding	c.2107A>G	p.Met703Val	missense_variant	MODERATE
ENSG00000065618	10-104050642	10	104050642	.	T	C	PASS	ENST00000369733.8	COL17A1	protein_coding	c.2107A>G	p.Met703Val	missense_variant	MODERATE
ENSG00000065618	10-104050642	10	104050642	.	T	C	PASS	ENST00000648076.1	COL17A1	protein_coding	c.2107A>G	p.Met703Val	missense_variant	MODERATE
ENSG00000065618	10-104050642	10	104050642	.	T	C	PASS	ENST00000480127.2	COL17A1	retained_intron	n.*4534A>G	.	downstream_gene_variant	MODIFIER
ENSG00000065618	10-104050642	10	104050642	.	T	C	PASS	ENST00000650263.1	COL17A1	protein_coding	c.*2468A>G	.	downstream_gene_variant	MODIFIER
ENSG00000065618	10-104060198	10	104060198	.	G	A	PASS	ENST00000353479.10	COL17A1	protein_coding	c.1062C>T	p.Ala354Ala	synonymous_variant	LOW
ENSG00000065618	10-104060198	10	104060198	.	G	A	PASS	ENST00000393211.3	COL17A1	protein_coding	c.1062C>T	p.Ala354Ala	synonymous_variant	LOW
ENSG00000065618	10-104060198	10	104060198	.	G	A	PASS	ENST00000369733.8	COL17A1	protein_coding	c.1062C>T	p.Ala354Ala	synonymous_variant	LOW
ENSG00000065618	10-104060198	10	104060198	.	G	A	PASS	ENST00000648076.1	COL17A1	protein_coding	c.1062C>T	p.Ala354Ala	synonymous_variant	LOW
ENSG00000065618	10-104060198	10	104060198	.	G	A	PASS	ENST00000650263.1	COL17A1	protein_coding	c.1014C>T	p.Ala338Ala	synonymous_variant	LOW
ENSG00000065618	10-104060198	10	104060198	.	G	A	PASS	ENST00000488320.1	COL17A1	nonsense_mediated_decay	c.*55C>T	.	3_prime_UTR_variant	MODIFIER
ENSG00000065618	10-104060198	10	104060198	.	G	A	PASS	ENST00000480127.2	COL17A1	retained_intron	n.-4229C>T	.	upstream_gene_variant	MODIFIER
ENSG00000065618	10-104060198	10	104060198	.	G	A	PASS	ENST00000649118.1	COL17A1	retained_intron	n.*2989C>T	.	downstream_gene_variant	MODIFIER
ENSG00000065618	10-104064575	10	104064575	.	G	A	PASS	ENST00000353479.10	COL17A1	protein_coding	c.629C>T	p.Thr210Met	missense_variant	MODERATE
ENSG00000065618	10-104064575	10	104064575	.	G	A	PASS	ENST00000393211.3	COL17A1	protein_coding	c.629C>T	p.Thr210Met	missense_variant	MODERATE
ENSG00000065618	10-104064575	10	104064575	.	G	A	PASS	ENST00000369733.8	COL17A1	protein_coding	c.629C>T	p.Thr210Met	missense_variant	MODERATE
ENSG00000065618	10-104064575	10	104064575	.	G	A	PASS	ENST00000648076.1	COL17A1	protein_coding	c.629C>T	p.Thr210Met	missense_variant	MODERATE
ENSG00000065618	10-104064575	10	104064575	.	G	A	PASS	ENST00000650263.1	COL17A1	protein_coding	c.581C>T	p.Thr194Met	missense_variant	MODERATE
ENSG00000065618	10-104064575	10	104064575	.	G	A	PASS	ENST00000488320.1	COL17A1	nonsense_mediated_decay	c.-29C>T	.	upstream_gene_variant	MODIFIER
ENSG00000065618	10-104064575	10	104064575	.	G	A	PASS	ENST00000649118.1	COL17A1	retained_intron	n.744C>T	.	non_coding_transcript_exon_variant	MODIFIER
ENSG00000203867	10-110835961	10	110835961	.	G	C	PASS	ENST00000369519.3	RBM20	protein_coding	c.3667G>C	p.Glu1223Gln	missense_variant	MODERATE
ENSG00000203867	10-110835961	10	110835961	.	G	C	PASS	ENST00000471172.1	RBM20	processed_transcript	n.*4448G>C	.	downstream_gene_variant	MODIFIER
ENSG00000203867	10-110835961	10	110835961	.	G	C	PASS	ENST00000480343.2	RBM20	processed_transcript	n.300G>C	.	non_coding_transcript_exon_variant	MODIFIER
ENSG00000203867	10-110835961	10	110835961	.	G	C	PASS	ENST00000465774.2	RBM20	retained_intron	n.608G>C	.	non_coding_transcript_exon_variant	MODIFIER
ENSG00000203867	10-110836524	10	110836524	.	C	T	PASS	ENST00000369519.3	RBM20	protein_coding	c.*546C>T	.	3_prime_UTR_variant	MODIFIER
ENSG00000203867	10-110836524	10	110836524	.	C	T	PASS	ENST00000480343.2	RBM20	processed_transcript	n.*290C>T	.	downstream_gene_variant	MODIFIER
ENSG00000203867	10-110836524	10	110836524	.	C	T	PASS	ENST00000465774.2	RBM20	retained_intron	n.*266C>T	.	downstream_gene_variant	MODIFIER
ENSG00000203867	10-110837082	10	110837082	.	G	A	PASS	ENST00000369519.3	RBM20	protein_coding	c.*1104G>A	.	3_prime_UTR_variant	MODIFIER
ENSG00000203867	10-110837082	10	110837082	.	G	A	PASS	ENST00000480343.2	RBM20	processed_transcript	n.*848G>A	.	downstream_gene_variant	MODIFIER
ENSG00000203867	10-110837082	10	110837082	.	G	A	PASS	ENST00000465774.2	RBM20	retained_intron	n.*824G>A	.	downstream_gene_variant	MODIFIER
ENSG00000148735	10-113781982	10	113781982	.	A	G	PASS	ENST00000361048.5	PLEKHS1	protein_coding	c.*1380A>G	.	3_prime_UTR_variant	MODIFIER
ENSG00000148735	10-113781982	10	113781982	.	A	G	PASS	ENST00000369312.8	PLEKHS1	protein_coding	c.*1201A>G	.	3_prime_UTR_variant	MODIFIER
ENSG00000148735	10-113781982	10	113781982	.	A	G	PASS	ENST00000619563.4	PLEKHS1	protein_coding	c.*1201A>G	.	3_prime_UTR_variant	MODIFIER
ENSG00000148735	10-113781982	10	113781982	.	A	G	PASS	ENST00000369309.5	PLEKHS1	protein_coding	c.*1201A>G	.	3_prime_UTR_variant	MODIFIER
ENSG00000148735	10-113781982	10	113781982	.	A	G	PASS	ENST00000354462.7	PLEKHS1	protein_coding	c.*1201A>G	.	3_prime_UTR_variant	MODIFIER
ENSG00000148735	10-113781982	10	113781982	.	A	G	PASS	ENST00000369310.7	PLEKHS1	protein_coding	c.*4342A>G	.	downstream_gene_variant	MODIFIER
ENSG00000148735	10-113781982	10	113781982	.	A	G	PASS	ENST00000448805.1	PLEKHS1	protein_coding	c.*4342A>G	.	downstream_gene_variant	MODIFIER
ENSG00000148735	10-113782178	10	113782178	.	T	C	PASS	ENST00000361048.5	PLEKHS1	protein_coding	c.*1576T>C	.	3_prime_UTR_variant	MODIFIER
ENSG00000148735	10-113782178	10	113782178	.	T	C	PASS	ENST00000369312.8	PLEKHS1	protein_coding	c.*1397T>C	.	3_prime_UTR_variant	MODIFIER
ENSG00000148735	10-113782178	10	113782178	.	T	C	PASS	ENST00000619563.4	PLEKHS1	protein_coding	c.*1397T>C	.	3_prime_UTR_variant	MODIFIER
ENSG00000148735	10-113782178	10	113782178	.	T	C	PASS	ENST00000369309.5	PLEKHS1	protein_coding	c.*1397T>C	.	3_prime_UTR_variant	MODIFIER
ENSG00000148735	10-113782178	10	113782178	.	T	C	PASS	ENST00000354462.7	PLEKHS1	protein_coding	c.*1397T>C	.	3_prime_UTR_variant	MODIFIER
ENSG00000148735	10-113782178	10	113782178	.	T	C	PASS	ENST00000369310.7	PLEKHS1	protein_coding	c.*4538T>C	.	downstream_gene_variant	MODIFIER
ENSG00000148735	10-113782178	10	113782178	.	T	C	PASS	ENST00000448805.1	PLEKHS1	protein_coding	c.*4538T>C	.	downstream_gene_variant	MODIFIER
ENSG00000148735	10-113783028	10	113783028	.	G	A	PASS	ENST00000354462.7	PLEKHS1	protein_coding	c.*2247G>A	.	3_prime_UTR_variant	MODIFIER
ENSG00000148735	10-113783028	10	113783028	.	G	A	PASS	ENST00000361048.5	PLEKHS1	protein_coding	c.*2426G>A	.	downstream_gene_variant	MODIFIER
ENSG00000148735	10-113783028	10	113783028	.	G	A	PASS	ENST00000369312.8	PLEKHS1	protein_coding	c.*2247G>A	.	downstream_gene_variant	MODIFIER
ENSG00000148735	10-113783028	10	113783028	.	G	A	PASS	ENST00000619563.4	PLEKHS1	protein_coding	c.*2247G>A	.	downstream_gene_variant	MODIFIER
ENSG00000148735	10-113783028	10	113783028	.	G	A	PASS	ENST00000369309.5	PLEKHS1	protein_coding	c.*2247G>A	.	downstream_gene_variant	MODIFIER
ENSG00000107518	10-115093710	10	115093710	.	G	C	PASS	ENST00000355044.7	ATRNL1	protein_coding	c.-41G>C	.	5_prime_UTR_variant	MODIFIER
ENSG00000107518	10-115093710	10	115093710	.	G	C	PASS	ENST00000609571.5	ATRNL1	protein_coding	c.-41G>C	.	5_prime_UTR_variant	MODIFIER
ENSG00000107518	10-115093710	10	115093710	.	G	C	PASS	ENST00000527407.5	ATRNL1	protein_coding	c.-41G>C	.	5_prime_UTR_variant	MODIFIER
ENSG00000107518	10-115093710	10	115093710	.	G	C	PASS	ENST00000650603.1	ATRNL1	nonsense_mediated_decay	c.-149G>C	.	upstream_gene_variant	MODIFIER
ENSG00000107518	10-115093710	10	115093710	.	G	C	PASS	ENST00000616894.1	ATRNL1	nonsense_mediated_decay	c.92+74G>C	.	intron_variant	MODIFIER
ENSG00000107518	10-115093710	10	115093710	.	G	C	PASS	ENST00000526946.5	ATRNL1	protein_coding	c.92+74G>C	.	intron_variant	MODIFIER
ENSG00000188613	10-119029751	10	119029751	.	G	C	PASS	ENST00000425699.2	NANOS1	protein_coding	c.-51G>C	.	5_prime_UTR_variant	MODIFIER
ENSG00000188613	10-119029751	10	119029751	.	G	C	PASS	ENST00000340087.5	NANOS1	protein_coding	c.-675G>C	.	upstream_gene_variant	MODIFIER
ENSG00000107672	10-121957215	10	121957215	.	G	A	PASS	ENST00000369023.7	NSMCE4A	protein_coding	c.*57C>T	.	3_prime_UTR_variant	MODIFIER
ENSG00000107672	10-121957215	10	121957215	.	G	A	PASS	ENST00000369017.5	NSMCE4A	protein_coding	c.*4786C>T	.	downstream_gene_variant	MODIFIER
ENSG00000107672	10-121957215	10	121957215	.	G	A	PASS	ENST00000468209.5	NSMCE4A	processed_transcript	n.*2150C>T	.	downstream_gene_variant	MODIFIER
ENSG00000107672	10-121957215	10	121957215	.	G	A	PASS	ENST00000483541.1	NSMCE4A	retained_intron	n.*2703C>T	.	downstream_gene_variant	MODIFIER
ENSG00000107672	10-121957215	10	121957215	.	G	A	PASS	ENST00000489266.5	NSMCE4A	processed_transcript	n.2325C>T	.	non_coding_transcript_exon_variant	MODIFIER
ENSG00000107672	10-121957215	10	121957215	.	G	A	PASS	ENST00000459911.5	NSMCE4A	processed_transcript	n.417C>T	.	non_coding_transcript_exon_variant	MODIFIER
ENSG00000107672	10-121957215	10	121957215	.	G	A	PASS	ENST00000477289.1	NSMCE4A	retained_intron	n.519C>T	.	non_coding_transcript_exon_variant	MODIFIER
ENSG00000148773	10-128097968	10	128097968	.	A	G	PASS	ENST00000368654.7	MKI67	protein_coding	c.*1222T>C	.	3_prime_UTR_variant	MODIFIER
ENSG00000148773	10-128097968	10	128097968	.	A	G	PASS	ENST00000368653.7	MKI67	protein_coding	c.*1222T>C	.	3_prime_UTR_variant	MODIFIER
ENSG00000148773	10-128097968	10	128097968	.	A	G	PASS	ENST00000464771.1	MKI67	processed_transcript	n.*3516T>C	.	downstream_gene_variant	MODIFIER
ENSG00000148773	10-128105538	10	128105538	.	A	G	PASS	ENST00000368654.7	MKI67	protein_coding	c.6302T>C	p.Ile2101Thr	missense_variant	MODERATE
ENSG00000148773	10-128105538	10	128105538	.	A	G	PASS	ENST00000368653.7	MKI67	protein_coding	c.5222T>C	p.Ile1741Thr	missense_variant	MODERATE
ENSG00000148773	10-128105538	10	128105538	.	A	G	PASS	ENST00000464771.1	MKI67	processed_transcript	n.-2410T>C	.	upstream_gene_variant	MODIFIER
ENSG00000148773	10-128106296	10	128106296	.	C	T	PASS	ENST00000368654.7	MKI67	protein_coding	c.5544G>A	p.Thr1848Thr	synonymous_variant	LOW
ENSG00000148773	10-128106296	10	128106296	.	C	T	PASS	ENST00000368653.7	MKI67	protein_coding	c.4464G>A	p.Thr1488Thr	synonymous_variant	LOW
ENSG00000148773	10-128106296	10	128106296	.	C	T	PASS	ENST00000464771.1	MKI67	processed_transcript	n.-3168G>A	.	upstream_gene_variant	MODIFIER
ENSG00000148773	10-128109346	10	128109346	.	G	A	PASS	ENST00000368654.7	MKI67	protein_coding	c.2494C>T	p.Arg832Trp	missense_variant	MODERATE
ENSG00000148773	10-128109346	10	128109346	.	G	A	PASS	ENST00000368653.7	MKI67	protein_coding	c.1414C>T	p.Arg472Trp	missense_variant	MODERATE
ENSG00000148773	10-128109346	10	128109346	.	G	A	PASS	ENST00000484853.1	MKI67	processed_transcript	n.*2174C>T	.	downstream_gene_variant	MODIFIER
ENSG00000148773	10-128110487	10	128110487	.	C	T	PASS	ENST00000368654.7	MKI67	protein_coding	c.2307G>A	p.Leu769Leu	synonymous_variant	LOW
ENSG00000148773	10-128110487	10	128110487	.	C	T	PASS	ENST00000368653.7	MKI67	protein_coding	c.1227G>A	p.Leu409Leu	synonymous_variant	LOW
ENSG00000148773	10-128110487	10	128110487	.	C	T	PASS	ENST00000484853.1	MKI67	processed_transcript	n.*1033G>A	.	downstream_gene_variant	MODIFIER
ENSG00000148773	10-128126253	10	128126253	.	C	A	PASS	ENST00000368654.7	MKI67	protein_coding	c.-244G>T	.	5_prime_UTR_variant	MODIFIER
ENSG00000148773	10-128126253	10	128126253	.	C	A	PASS	ENST00000368653.7	MKI67	protein_coding	c.-586G>T	.	upstream_gene_variant	MODIFIER
ENSG00000148773	10-128126253	10	128126253	.	C	A	PASS	ENST00000478293.1	MKI67	processed_transcript	n.-18G>T	.	upstream_gene_variant	MODIFIER
ENSG00000151640	10-132202892	10	132202892	.	G	A	PASS	ENST00000471544.1	DPYSL4	processed_transcript	n.-661G>A	.	upstream_gene_variant	MODIFIER
ENSG00000151640	10-132202892	10	132202892	.	G	A	PASS	ENST00000338492.8	DPYSL4	protein_coding	c.1461+67G>A	.	intron_variant	MODIFIER
ENSG00000151640	10-132202892	10	132202892	.	G	A	PASS	ENST00000368627.1	DPYSL4	protein_coding	c.981+776G>A	.	intron_variant	MODIFIER
ENSG00000151640	10-132205028	10	132205028	.	G	T	PASS	ENST00000338492.8	DPYSL4	protein_coding	c.*98G>T	.	3_prime_UTR_variant	MODIFIER
ENSG00000151640	10-132205028	10	132205028	.	G	T	PASS	ENST00000368627.1	DPYSL4	protein_coding	c.*98G>T	.	3_prime_UTR_variant	MODIFIER
ENSG00000151640	10-132205028	10	132205028	.	G	T	PASS	ENST00000471544.1	DPYSL4	processed_transcript	n.*121G>T	.	downstream_gene_variant	MODIFIER
ENSG00000185201	11-308354	11	308354	.	T	C	PASS	ENST00000399817.8	IFITM2	protein_coding	c.162T>C	p.Pro54Pro	synonymous_variant	LOW
ENSG00000185201	11-308354	11	308354	.	T	C	PASS	ENST00000616316.1	IFITM2	protein_coding	c.162T>C	p.Pro54Pro	synonymous_variant	LOW
ENSG00000185201	11-308354	11	308354	.	T	C	PASS	ENST00000602569.1	IFITM2	protein_coding	c.102T>C	p.Pro34Pro	synonymous_variant	LOW
ENSG00000185201	11-308354	11	308354	.	T	C	PASS	ENST00000527146.1	IFITM2	nonsense_mediated_decay	c.33T>C	p.Pro11Pro	synonymous_variant	LOW
ENSG00000185201	11-308354	11	308354	.	T	C	PASS	ENST00000533141.1	IFITM2	protein_coding	c.102T>C	p.Pro34Pro	synonymous_variant	LOW
ENSG00000185201	11-308354	11	308354	.	T	C	PASS	ENST00000399815.2	IFITM2	protein_coding	c.-55T>C	.	upstream_gene_variant	MODIFIER
ENSG00000185201	11-308363	11	308363	.	G	C	PASS	ENST00000399817.8	IFITM2	protein_coding	c.171G>C	p.Val57Val	synonymous_variant	LOW
ENSG00000185201	11-308363	11	308363	.	G	C	PASS	ENST00000616316.1	IFITM2	protein_coding	c.171G>C	p.Val57Val	synonymous_variant	LOW
ENSG00000185201	11-308363	11	308363	.	G	C	PASS	ENST00000602569.1	IFITM2	protein_coding	c.111G>C	p.Val37Val	synonymous_variant	LOW
ENSG00000185201	11-308363	11	308363	.	G	C	PASS	ENST00000527146.1	IFITM2	nonsense_mediated_decay	c.42G>C	p.Val14Val	synonymous_variant	LOW
ENSG00000185201	11-308363	11	308363	.	G	C	PASS	ENST00000533141.1	IFITM2	protein_coding	c.111G>C	p.Val37Val	synonymous_variant	LOW
ENSG00000185201	11-308363	11	308363	.	G	C	PASS	ENST00000399815.2	IFITM2	protein_coding	c.-46G>C	.	upstream_gene_variant	MODIFIER
ENSG00000185201	11-308426	11	308426	.	G	C	PASS	ENST00000399817.8	IFITM2	protein_coding	c.234G>C	p.Ala78Ala	synonymous_variant	LOW
ENSG00000185201	11-308426	11	308426	.	G	C	PASS	ENST00000616316.1	IFITM2	protein_coding	c.234G>C	p.Ala78Ala	synonymous_variant	LOW
ENSG00000185201	11-308426	11	308426	.	G	C	PASS	ENST00000602569.1	IFITM2	protein_coding	c.174G>C	p.Ala58Ala	synonymous_variant	LOW
ENSG00000185201	11-308426	11	308426	.	G	C	PASS	ENST00000527146.1	IFITM2	nonsense_mediated_decay	c.105G>C	p.Ala35Ala	synonymous_variant	LOW
ENSG00000185201	11-308426	11	308426	.	G	C	PASS	ENST00000399815.2	IFITM2	protein_coding	c.18G>C	p.Ala6Ala	synonymous_variant	LOW
ENSG00000185201	11-308426	11	308426	.	G	C	PASS	ENST00000533141.1	IFITM2	protein_coding	c.174G>C	p.Ala58Ala	synonymous_variant	LOW
ENSG00000185201	11-319894	11	319894	.	G	A	PASS	ENST00000399815.2	IFITM2	protein_coding	c.*4781G>A	.	downstream_gene_variant	MODIFIER
ENSG00000185507	11-611802	11	611802	.	C	G	PASS	ENST00000397574.7	IRF7	protein_coding	c.*843G>C	.	downstream_gene_variant	MODIFIER
ENSG00000185507	11-611802	11	611802	.	C	G	PASS	ENST00000397566.5	IRF7	protein_coding	c.*843G>C	.	downstream_gene_variant	MODIFIER
ENSG00000185507	11-611802	11	611802	.	C	G	PASS	ENST00000348655.11	IRF7	protein_coding	c.*843G>C	.	downstream_gene_variant	MODIFIER
ENSG00000185507	11-611802	11	611802	.	C	G	PASS	ENST00000397570.5	IRF7	protein_coding	c.*843G>C	.	downstream_gene_variant	MODIFIER
ENSG00000185507	11-611802	11	611802	.	C	G	PASS	ENST00000469048.6	IRF7	nonsense_mediated_decay	c.*2194G>C	.	downstream_gene_variant	MODIFIER
ENSG00000185507	11-611802	11	611802	.	C	G	PASS	ENST00000525750.1	IRF7	retained_intron	n.*1751G>C	.	downstream_gene_variant	MODIFIER
ENSG00000185507	11-611802	11	611802	.	C	G	PASS	ENST00000533182.5	IRF7	nonsense_mediated_decay	c.*2194G>C	.	downstream_gene_variant	MODIFIER
ENSG00000185507	11-611802	11	611802	.	C	G	PASS	ENST00000531912.1	IRF7	retained_intron	n.*786G>C	.	downstream_gene_variant	MODIFIER
ENSG00000185507	11-611802	11	611802	.	C	G	PASS	ENST00000527160.1	IRF7	retained_intron	n.*2207G>C	.	downstream_gene_variant	MODIFIER
ENSG00000185507	11-611802	11	611802	.	C	G	PASS	ENST00000532096.1	IRF7	retained_intron	n.*2288G>C	.	downstream_gene_variant	MODIFIER
ENSG00000185507	11-611802	11	611802	.	C	G	PASS	ENST00000533190.1	IRF7	nonsense_mediated_decay	c.*3070G>C	.	downstream_gene_variant	MODIFIER
ENSG00000185507	11-611802	11	611802	.	C	G	PASS	ENST00000330243.9	IRF7	protein_coding	c.*843G>C	.	downstream_gene_variant	MODIFIER
ENSG00000185507	11-611802	11	611802	.	C	G	PASS	ENST00000528413.6	IRF7	nonsense_mediated_decay	c.*3171G>C	.	downstream_gene_variant	MODIFIER
ENSG00000185507	11-611802	11	611802	.	C	G	PASS	ENST00000525445.6	IRF7	protein_coding	c.*843G>C	.	downstream_gene_variant	MODIFIER
ENSG00000185507	11-611802	11	611802	.	C	G	PASS	ENST00000532326.5	IRF7	nonsense_mediated_decay	c.*1767G>C	.	downstream_gene_variant	MODIFIER
ENSG00000185507	11-611802	11	611802	.	C	G	PASS	ENST00000532788.1	IRF7	nonsense_mediated_decay	c.*2194G>C	.	downstream_gene_variant	MODIFIER
ENSG00000185507	11-611802	11	611802	.	C	G	PASS	ENST00000649187.1	IRF7	protein_coding	c.*2586G>C	.	downstream_gene_variant	MODIFIER
ENSG00000185507	11-611802	11	611802	.	C	G	PASS	ENST00000647801.1	IRF7	protein_coding	c.*2681G>C	.	downstream_gene_variant	MODIFIER
ENSG00000185507	11-611868	11	611868	.	C	T	PASS	ENST00000397574.7	IRF7	protein_coding	c.*777G>A	.	downstream_gene_variant	MODIFIER
ENSG00000185507	11-611868	11	611868	.	C	T	PASS	ENST00000397566.5	IRF7	protein_coding	c.*777G>A	.	downstream_gene_variant	MODIFIER
ENSG00000185507	11-611868	11	611868	.	C	T	PASS	ENST00000348655.11	IRF7	protein_coding	c.*777G>A	.	downstream_gene_variant	MODIFIER
ENSG00000185507	11-611868	11	611868	.	C	T	PASS	ENST00000397570.5	IRF7	protein_coding	c.*777G>A	.	downstream_gene_variant	MODIFIER
ENSG00000185507	11-611868	11	611868	.	C	T	PASS	ENST00000469048.6	IRF7	nonsense_mediated_decay	c.*2128G>A	.	downstream_gene_variant	MODIFIER
ENSG00000185507	11-611868	11	611868	.	C	T	PASS	ENST00000525750.1	IRF7	retained_intron	n.*1685G>A	.	downstream_gene_variant	MODIFIER
ENSG00000185507	11-611868	11	611868	.	C	T	PASS	ENST00000533182.5	IRF7	nonsense_mediated_decay	c.*2128G>A	.	downstream_gene_variant	MODIFIER
ENSG00000185507	11-611868	11	611868	.	C	T	PASS	ENST00000531912.1	IRF7	retained_intron	n.*720G>A	.	downstream_gene_variant	MODIFIER
ENSG00000185507	11-611868	11	611868	.	C	T	PASS	ENST00000527160.1	IRF7	retained_intron	n.*2141G>A	.	downstream_gene_variant	MODIFIER
ENSG00000185507	11-611868	11	611868	.	C	T	PASS	ENST00000532096.1	IRF7	retained_intron	n.*2222G>A	.	downstream_gene_variant	MODIFIER
ENSG00000185507	11-611868	11	611868	.	C	T	PASS	ENST00000533190.1	IRF7	nonsense_mediated_decay	c.*3004G>A	.	downstream_gene_variant	MODIFIER
ENSG00000185507	11-611868	11	611868	.	C	T	PASS	ENST00000330243.9	IRF7	protein_coding	c.*777G>A	.	downstream_gene_variant	MODIFIER
ENSG00000185507	11-611868	11	611868	.	C	T	PASS	ENST00000528413.6	IRF7	nonsense_mediated_decay	c.*3105G>A	.	downstream_gene_variant	MODIFIER
ENSG00000185507	11-611868	11	611868	.	C	T	PASS	ENST00000525445.6	IRF7	protein_coding	c.*777G>A	.	downstream_gene_variant	MODIFIER
ENSG00000185507	11-611868	11	611868	.	C	T	PASS	ENST00000532326.5	IRF7	nonsense_mediated_decay	c.*1701G>A	.	downstream_gene_variant	MODIFIER
ENSG00000185507	11-611868	11	611868	.	C	T	PASS	ENST00000532788.1	IRF7	nonsense_mediated_decay	c.*2128G>A	.	downstream_gene_variant	MODIFIER
ENSG00000185507	11-611868	11	611868	.	C	T	PASS	ENST00000649187.1	IRF7	protein_coding	c.*2520G>A	.	downstream_gene_variant	MODIFIER
ENSG00000185507	11-611868	11	611868	.	C	T	PASS	ENST00000647801.1	IRF7	protein_coding	c.*2615G>A	.	downstream_gene_variant	MODIFIER
ENSG00000185507	11-611919	11	611919	.	C	G	PASS	ENST00000397574.7	IRF7	protein_coding	c.*726G>C	.	downstream_gene_variant	MODIFIER
ENSG00000185507	11-611919	11	611919	.	C	G	PASS	ENST00000397566.5	IRF7	protein_coding	c.*726G>C	.	downstream_gene_variant	MODIFIER
ENSG00000185507	11-611919	11	611919	.	C	G	PASS	ENST00000348655.11	IRF7	protein_coding	c.*726G>C	.	downstream_gene_variant	MODIFIER
ENSG00000185507	11-611919	11	611919	.	C	G	PASS	ENST00000397570.5	IRF7	protein_coding	c.*726G>C	.	downstream_gene_variant	MODIFIER
ENSG00000185507	11-611919	11	611919	.	C	G	PASS	ENST00000469048.6	IRF7	nonsense_mediated_decay	c.*2077G>C	.	downstream_gene_variant	MODIFIER
ENSG00000185507	11-611919	11	611919	.	C	G	PASS	ENST00000525750.1	IRF7	retained_intron	n.*1634G>C	.	downstream_gene_variant	MODIFIER
ENSG00000185507	11-611919	11	611919	.	C	G	PASS	ENST00000533182.5	IRF7	nonsense_mediated_decay	c.*2077G>C	.	downstream_gene_variant	MODIFIER
ENSG00000185507	11-611919	11	611919	.	C	G	PASS	ENST00000531912.1	IRF7	retained_intron	n.*669G>C	.	downstream_gene_variant	MODIFIER
ENSG00000185507	11-611919	11	611919	.	C	G	PASS	ENST00000527160.1	IRF7	retained_intron	n.*2090G>C	.	downstream_gene_variant	MODIFIER
ENSG00000185507	11-611919	11	611919	.	C	G	PASS	ENST00000532096.1	IRF7	retained_intron	n.*2171G>C	.	downstream_gene_variant	MODIFIER
ENSG00000185507	11-611919	11	611919	.	C	G	PASS	ENST00000533190.1	IRF7	nonsense_mediated_decay	c.*2953G>C	.	downstream_gene_variant	MODIFIER
ENSG00000185507	11-611919	11	611919	.	C	G	PASS	ENST00000330243.9	IRF7	protein_coding	c.*726G>C	.	downstream_gene_variant	MODIFIER
ENSG00000185507	11-611919	11	611919	.	C	G	PASS	ENST00000528413.6	IRF7	nonsense_mediated_decay	c.*3054G>C	.	downstream_gene_variant	MODIFIER
ENSG00000185507	11-611919	11	611919	.	C	G	PASS	ENST00000525445.6	IRF7	protein_coding	c.*726G>C	.	downstream_gene_variant	MODIFIER
ENSG00000185507	11-611919	11	611919	.	C	G	PASS	ENST00000532326.5	IRF7	nonsense_mediated_decay	c.*1650G>C	.	downstream_gene_variant	MODIFIER
ENSG00000185507	11-611919	11	611919	.	C	G	PASS	ENST00000532788.1	IRF7	nonsense_mediated_decay	c.*2077G>C	.	downstream_gene_variant	MODIFIER
ENSG00000185507	11-611919	11	611919	.	C	G	PASS	ENST00000649187.1	IRF7	protein_coding	c.*2469G>C	.	downstream_gene_variant	MODIFIER
ENSG00000185507	11-611919	11	611919	.	C	G	PASS	ENST00000647801.1	IRF7	protein_coding	c.*2564G>C	.	downstream_gene_variant	MODIFIER
ENSG00000185507	11-614318	11	614318	.	T	C	PASS	ENST00000397574.7	IRF7	protein_coding	c.535A>G	p.Lys179Glu	missense_variant	MODERATE
ENSG00000185507	11-614318	11	614318	.	T	C	PASS	ENST00000397566.5	IRF7	protein_coding	c.574A>G	p.Lys192Glu	missense_variant	MODERATE
ENSG00000185507	11-614318	11	614318	.	T	C	PASS	ENST00000348655.11	IRF7	protein_coding	c.535A>G	p.Lys179Glu	missense_variant	MODERATE
ENSG00000185507	11-614318	11	614318	.	T	C	PASS	ENST00000397570.5	IRF7	protein_coding	c.574A>G	p.Lys192Glu	missense_variant	MODERATE
ENSG00000185507	11-614318	11	614318	.	T	C	PASS	ENST00000330243.9	IRF7	protein_coding	c.574A>G	p.Lys192Glu	missense_variant	MODERATE
ENSG00000185507	11-614318	11	614318	.	T	C	PASS	ENST00000525445.6	IRF7	protein_coding	c.535A>G	p.Lys179Glu	missense_variant	MODERATE
ENSG00000185507	11-614318	11	614318	.	T	C	PASS	ENST00000528413.6	IRF7	nonsense_mediated_decay	c.*317A>G	.	3_prime_UTR_variant	MODIFIER
ENSG00000185507	11-614318	11	614318	.	T	C	PASS	ENST00000531912.1	IRF7	retained_intron	n.-727A>G	.	upstream_gene_variant	MODIFIER
ENSG00000185507	11-614318	11	614318	.	T	C	PASS	ENST00000533190.1	IRF7	nonsense_mediated_decay	c.*554A>G	.	downstream_gene_variant	MODIFIER
ENSG00000185507	11-614318	11	614318	.	T	C	PASS	ENST00000649187.1	IRF7	protein_coding	c.*70A>G	.	downstream_gene_variant	MODIFIER
ENSG00000185507	11-614318	11	614318	.	T	C	PASS	ENST00000647801.1	IRF7	protein_coding	c.*165A>G	.	downstream_gene_variant	MODIFIER
ENSG00000185507	11-614318	11	614318	.	T	C	PASS	ENST00000469048.6	IRF7	nonsense_mediated_decay	c.453+158A>G	.	intron_variant	MODIFIER
ENSG00000185507	11-614318	11	614318	.	T	C	PASS	ENST00000533182.5	IRF7	nonsense_mediated_decay	c.453+158A>G	.	intron_variant	MODIFIER
ENSG00000185507	11-614318	11	614318	.	T	C	PASS	ENST00000532326.5	IRF7	nonsense_mediated_decay	c.450+158A>G	.	intron_variant	MODIFIER
ENSG00000185507	11-614318	11	614318	.	T	C	PASS	ENST00000532788.1	IRF7	nonsense_mediated_decay	c.492+158A>G	.	intron_variant	MODIFIER
ENSG00000185507	11-614318	11	614318	.	T	C	PASS	ENST00000525750.1	IRF7	retained_intron	n.80A>G	.	non_coding_transcript_exon_variant	MODIFIER
ENSG00000185507	11-614318	11	614318	.	T	C	PASS	ENST00000527160.1	IRF7	retained_intron	n.308A>G	.	non_coding_transcript_exon_variant	MODIFIER
ENSG00000185507	11-614318	11	614318	.	T	C	PASS	ENST00000532096.1	IRF7	retained_intron	n.821A>G	.	non_coding_transcript_exon_variant	MODIFIER
ENSG00000185507	11-614864	11	614864	.	C	T	PASS	ENST00000397574.7	IRF7	protein_coding	c.327G>A	p.Arg109Arg	synonymous_variant	LOW
ENSG00000185507	11-614864	11	614864	.	C	T	PASS	ENST00000397566.5	IRF7	protein_coding	c.366G>A	p.Arg122Arg	synonymous_variant	LOW
ENSG00000185507	11-614864	11	614864	.	C	T	PASS	ENST00000348655.11	IRF7	protein_coding	c.327G>A	p.Arg109Arg	synonymous_variant	LOW
ENSG00000185507	11-614864	11	614864	.	C	T	PASS	ENST00000397570.5	IRF7	protein_coding	c.366G>A	p.Arg122Arg	synonymous_variant	LOW
ENSG00000185507	11-614864	11	614864	.	C	T	PASS	ENST00000469048.6	IRF7	nonsense_mediated_decay	c.327G>A	p.Arg109Arg	synonymous_variant	LOW
ENSG00000185507	11-614864	11	614864	.	C	T	PASS	ENST00000533182.5	IRF7	nonsense_mediated_decay	c.327G>A	p.Arg109Arg	synonymous_variant	LOW
ENSG00000185507	11-614864	11	614864	.	C	T	PASS	ENST00000330243.9	IRF7	protein_coding	c.366G>A	p.Arg122Arg	synonymous_variant	LOW
ENSG00000185507	11-614864	11	614864	.	C	T	PASS	ENST00000525445.6	IRF7	protein_coding	c.327G>A	p.Arg109Arg	synonymous_variant	LOW
ENSG00000185507	11-614864	11	614864	.	C	T	PASS	ENST00000532326.5	IRF7	nonsense_mediated_decay	c.327G>A	p.Arg109Arg	synonymous_variant	LOW
ENSG00000185507	11-614864	11	614864	.	C	T	PASS	ENST00000532788.1	IRF7	nonsense_mediated_decay	c.366G>A	p.Arg122Arg	synonymous_variant	LOW
ENSG00000185507	11-614864	11	614864	.	C	T	PASS	ENST00000649187.1	IRF7	protein_coding	c.327G>A	p.Arg109Arg	synonymous_variant	LOW
ENSG00000185507	11-614864	11	614864	.	C	T	PASS	ENST00000647801.1	IRF7	protein_coding	c.366G>A	p.Arg122Arg	synonymous_variant	LOW
ENSG00000185507	11-614864	11	614864	.	C	T	PASS	ENST00000533190.1	IRF7	nonsense_mediated_decay	c.*8G>A	.	3_prime_UTR_variant	MODIFIER
ENSG00000185507	11-614864	11	614864	.	C	T	PASS	ENST00000528413.6	IRF7	nonsense_mediated_decay	c.*109G>A	.	3_prime_UTR_variant	MODIFIER
ENSG00000185507	11-614864	11	614864	.	C	T	PASS	ENST00000525750.1	IRF7	retained_intron	n.-467G>A	.	upstream_gene_variant	MODIFIER
ENSG00000185507	11-614864	11	614864	.	C	T	PASS	ENST00000531912.1	IRF7	retained_intron	n.-1273G>A	.	upstream_gene_variant	MODIFIER
ENSG00000185507	11-614864	11	614864	.	C	T	PASS	ENST00000527160.1	IRF7	retained_intron	n.24G>A	.	non_coding_transcript_exon_variant	MODIFIER
ENSG00000185507	11-614864	11	614864	.	C	T	PASS	ENST00000532096.1	IRF7	retained_intron	n.613G>A	.	non_coding_transcript_exon_variant	MODIFIER
ENSG00000184524	11-784208	11	784208	.	A	G	PASS	ENST00000330106.4	CEND1	protein_coding	c.*3919T>C	.	downstream_gene_variant	MODIFIER
ENSG00000184524	11-784208	11	784208	.	A	G	PASS	ENST00000524587.1	CEND1	processed_transcript	n.*3970T>C	.	downstream_gene_variant	MODIFIER
ENSG00000184524	11-787679	11	787679	.	G	T	PASS	ENST00000330106.4	CEND1	protein_coding	c.*448C>A	.	3_prime_UTR_variant	MODIFIER
ENSG00000184524	11-787679	11	787679	.	G	T	PASS	ENST00000524587.1	CEND1	processed_transcript	n.*499C>A	.	downstream_gene_variant	MODIFIER
ENSG00000184524	11-788007	11	788007	.	G	A	PASS	ENST00000330106.4	CEND1	protein_coding	c.*120C>T	.	3_prime_UTR_variant	MODIFIER
ENSG00000184524	11-788007	11	788007	.	G	A	PASS	ENST00000524587.1	CEND1	processed_transcript	n.*171C>T	.	downstream_gene_variant	MODIFIER
ENSG00000117983	11-1243593	11	1243593	.	T	C	PASS	ENST00000529681.5	MUC5B	protein_coding	c.6713T>C	p.Leu2238Pro	missense_variant	MODERATE
ENSG00000117983	11-1243593	11	1243593	.	T	C	PASS	ENST00000525715.5	MUC5B	retained_intron	n.*4052T>C	.	downstream_gene_variant	MODIFIER
ENSG00000117983	11-1246095	11	1246095	.	T	C	PASS	ENST00000529681.5	MUC5B	protein_coding	c.9215T>C	p.Phe3072Ser	missense_variant	MODERATE
ENSG00000184545	11-1554775	11	1554775	.	T	C	PASS	ENST00000331588.4	DUSP8	protein_coding	c.*1743A>G	.	3_prime_UTR_variant	MODIFIER
ENSG00000184545	11-1554775	11	1554775	.	T	C	PASS	ENST00000397374.7	DUSP8	protein_coding	c.*1743A>G	.	3_prime_UTR_variant	MODIFIER
ENSG00000184545	11-1554775	11	1554775	.	T	C	PASS	ENST00000528778.1	DUSP8	processed_transcript	n.*2748A>G	.	downstream_gene_variant	MODIFIER
ENSG00000184545	11-1554849	11	1554849	.	C	T	PASS	ENST00000331588.4	DUSP8	protein_coding	c.*1669G>A	.	3_prime_UTR_variant	MODIFIER
ENSG00000184545	11-1554849	11	1554849	.	C	T	PASS	ENST00000397374.7	DUSP8	protein_coding	c.*1669G>A	.	3_prime_UTR_variant	MODIFIER
ENSG00000184545	11-1554849	11	1554849	.	C	T	PASS	ENST00000528778.1	DUSP8	processed_transcript	n.*2674G>A	.	downstream_gene_variant	MODIFIER
ENSG00000132274	11-5696532	11	5696532	.	T	C	PASS	ENST00000379965.7	TRIM22	protein_coding	c.300T>C	p.His100His	synonymous_variant	LOW
ENSG00000132274	11-5696532	11	5696532	.	T	C	PASS	ENST00000414641.5	TRIM22	protein_coding	c.300T>C	p.His100His	synonymous_variant	LOW
ENSG00000132274	11-5696532	11	5696532	.	T	C	PASS	ENST00000425490.5	TRIM22	protein_coding	c.300T>C	p.His100His	synonymous_variant	LOW
ENSG00000132274	11-5696532	11	5696532	.	T	C	PASS	ENST00000454828.5	TRIM22	protein_coding	c.300T>C	p.His100His	synonymous_variant	LOW
ENSG00000132274	11-5696532	11	5696532	.	T	C	PASS	ENST00000414897.5	TRIM22	nonsense_mediated_decay	c.30T>C	p.His10His	synonymous_variant	LOW
ENSG00000132274	11-5696532	11	5696532	.	T	C	PASS	ENST00000460454.1	TRIM22	retained_intron	n.445T>C	.	non_coding_transcript_exon_variant	MODIFIER
ENSG00000132274	11-5696532	11	5696532	.	T	C	PASS	ENST00000480395.5	TRIM22	retained_intron	n.41T>C	.	non_coding_transcript_exon_variant	MODIFIER
ENSG00000132274	11-5696871	11	5696871	.	G	A	PASS	ENST00000379965.7	TRIM22	protein_coding	c.423+216G>A	.	intron_variant	MODIFIER
ENSG00000132274	11-5696871	11	5696871	.	G	A	PASS	ENST00000414641.5	TRIM22	protein_coding	c.423+216G>A	.	intron_variant	MODIFIER
ENSG00000132274	11-5696871	11	5696871	.	G	A	PASS	ENST00000425490.5	TRIM22	protein_coding	c.423+216G>A	.	intron_variant	MODIFIER
ENSG00000132274	11-5696871	11	5696871	.	G	A	PASS	ENST00000454828.5	TRIM22	protein_coding	c.423+216G>A	.	intron_variant	MODIFIER
ENSG00000132274	11-5696871	11	5696871	.	G	A	PASS	ENST00000480395.5	TRIM22	retained_intron	n.164+216G>A	.	intron_variant	MODIFIER
ENSG00000132274	11-5696871	11	5696871	.	G	A	PASS	ENST00000414897.5	TRIM22	nonsense_mediated_decay	c.153+216G>A	.	intron_variant	MODIFIER
ENSG00000132274	11-5696871	11	5696871	.	G	A	PASS	ENST00000460454.1	TRIM22	retained_intron	n.784G>A	.	non_coding_transcript_exon_variant	MODIFIER
ENSG00000132274	11-5696983	11	5696983	.	C	A	PASS	ENST00000379965.7	TRIM22	protein_coding	c.424-265C>A	.	intron_variant	MODIFIER
ENSG00000132274	11-5696983	11	5696983	.	C	A	PASS	ENST00000414641.5	TRIM22	protein_coding	c.424-265C>A	.	intron_variant	MODIFIER
ENSG00000132274	11-5696983	11	5696983	.	C	A	PASS	ENST00000425490.5	TRIM22	protein_coding	c.424-265C>A	.	intron_variant	MODIFIER
ENSG00000132274	11-5696983	11	5696983	.	C	A	PASS	ENST00000454828.5	TRIM22	protein_coding	c.423+328C>A	.	intron_variant	MODIFIER
ENSG00000132274	11-5696983	11	5696983	.	C	A	PASS	ENST00000480395.5	TRIM22	retained_intron	n.165-265C>A	.	intron_variant	MODIFIER
ENSG00000132274	11-5696983	11	5696983	.	C	A	PASS	ENST00000414897.5	TRIM22	nonsense_mediated_decay	c.154-265C>A	.	intron_variant	MODIFIER
ENSG00000132274	11-5696983	11	5696983	.	C	A	PASS	ENST00000460454.1	TRIM22	retained_intron	n.896C>A	.	non_coding_transcript_exon_variant	MODIFIER
ENSG00000132274	11-5697287	11	5697287	.	G	A	PASS	ENST00000379965.7	TRIM22	protein_coding	c.463G>A	p.Asp155Asn	missense_variant	MODERATE
ENSG00000132274	11-5697287	11	5697287	.	G	A	PASS	ENST00000414641.5	TRIM22	protein_coding	c.463G>A	p.Asp155Asn	missense_variant	MODERATE
ENSG00000132274	11-5697287	11	5697287	.	G	A	PASS	ENST00000425490.5	TRIM22	protein_coding	c.463G>A	p.Asp155Asn	missense_variant	MODERATE
ENSG00000132274	11-5697287	11	5697287	.	G	A	PASS	ENST00000414897.5	TRIM22	nonsense_mediated_decay	c.193G>A	p.Asp65Asn	missense_variant	MODERATE
ENSG00000132274	11-5697287	11	5697287	.	G	A	PASS	ENST00000460454.1	TRIM22	retained_intron	n.*274G>A	.	downstream_gene_variant	MODIFIER
ENSG00000132274	11-5697287	11	5697287	.	G	A	PASS	ENST00000454828.5	TRIM22	protein_coding	c.423+632G>A	.	intron_variant	MODIFIER
ENSG00000132274	11-5697287	11	5697287	.	G	A	PASS	ENST00000480395.5	TRIM22	retained_intron	n.204G>A	.	non_coding_transcript_exon_variant	MODIFIER
ENSG00000132274	11-5697482	11	5697482	.	C	T	PASS	ENST00000460454.1	TRIM22	retained_intron	n.*469C>T	.	downstream_gene_variant	MODIFIER
ENSG00000132274	11-5697482	11	5697482	.	C	T	PASS	ENST00000379965.7	TRIM22	protein_coding	c.519+139C>T	.	intron_variant	MODIFIER
ENSG00000132274	11-5697482	11	5697482	.	C	T	PASS	ENST00000414641.5	TRIM22	protein_coding	c.519+139C>T	.	intron_variant	MODIFIER
ENSG00000132274	11-5697482	11	5697482	.	C	T	PASS	ENST00000425490.5	TRIM22	protein_coding	c.519+139C>T	.	intron_variant	MODIFIER
ENSG00000132274	11-5697482	11	5697482	.	C	T	PASS	ENST00000454828.5	TRIM22	protein_coding	c.423+827C>T	.	intron_variant	MODIFIER
ENSG00000132274	11-5697482	11	5697482	.	C	T	PASS	ENST00000414897.5	TRIM22	nonsense_mediated_decay	c.249+139C>T	.	intron_variant	MODIFIER
ENSG00000132274	11-5697482	11	5697482	.	C	T	PASS	ENST00000480395.5	TRIM22	retained_intron	n.399C>T	.	non_coding_transcript_exon_variant	MODIFIER
ENSG00000132274	11-5697512	11	5697512	.	G	A	PASS	ENST00000460454.1	TRIM22	retained_intron	n.*499G>A	.	downstream_gene_variant	MODIFIER
ENSG00000132274	11-5697512	11	5697512	.	G	A	PASS	ENST00000379965.7	TRIM22	protein_coding	c.519+169G>A	.	intron_variant	MODIFIER
ENSG00000132274	11-5697512	11	5697512	.	G	A	PASS	ENST00000414641.5	TRIM22	protein_coding	c.519+169G>A	.	intron_variant	MODIFIER
ENSG00000132274	11-5697512	11	5697512	.	G	A	PASS	ENST00000425490.5	TRIM22	protein_coding	c.519+169G>A	.	intron_variant	MODIFIER
ENSG00000132274	11-5697512	11	5697512	.	G	A	PASS	ENST00000454828.5	TRIM22	protein_coding	c.424-803G>A	.	intron_variant	MODIFIER
ENSG00000132274	11-5697512	11	5697512	.	G	A	PASS	ENST00000414897.5	TRIM22	nonsense_mediated_decay	c.249+169G>A	.	intron_variant	MODIFIER
ENSG00000132274	11-5697512	11	5697512	.	G	A	PASS	ENST00000480395.5	TRIM22	retained_intron	n.429G>A	.	non_coding_transcript_exon_variant	MODIFIER
ENSG00000132274	11-5697587	11	5697587	.	G	A	PASS	ENST00000460454.1	TRIM22	retained_intron	n.*574G>A	.	downstream_gene_variant	MODIFIER
ENSG00000132274	11-5697587	11	5697587	.	G	A	PASS	ENST00000379965.7	TRIM22	protein_coding	c.519+244G>A	.	intron_variant	MODIFIER
ENSG00000132274	11-5697587	11	5697587	.	G	A	PASS	ENST00000414641.5	TRIM22	protein_coding	c.519+244G>A	.	intron_variant	MODIFIER
ENSG00000132274	11-5697587	11	5697587	.	G	A	PASS	ENST00000425490.5	TRIM22	protein_coding	c.519+244G>A	.	intron_variant	MODIFIER
ENSG00000132274	11-5697587	11	5697587	.	G	A	PASS	ENST00000454828.5	TRIM22	protein_coding	c.424-728G>A	.	intron_variant	MODIFIER
ENSG00000132274	11-5697587	11	5697587	.	G	A	PASS	ENST00000414897.5	TRIM22	nonsense_mediated_decay	c.249+244G>A	.	intron_variant	MODIFIER
ENSG00000132274	11-5697587	11	5697587	.	G	A	PASS	ENST00000480395.5	TRIM22	retained_intron	n.504G>A	.	non_coding_transcript_exon_variant	MODIFIER
ENSG00000132274	11-5697745	11	5697745	.	A	C	PASS	ENST00000460454.1	TRIM22	retained_intron	n.*732A>C	.	downstream_gene_variant	MODIFIER
ENSG00000132274	11-5697745	11	5697745	.	A	C	PASS	ENST00000379965.7	TRIM22	protein_coding	c.519+402A>C	.	intron_variant	MODIFIER
ENSG00000132274	11-5697745	11	5697745	.	A	C	PASS	ENST00000414641.5	TRIM22	protein_coding	c.519+402A>C	.	intron_variant	MODIFIER
ENSG00000132274	11-5697745	11	5697745	.	A	C	PASS	ENST00000425490.5	TRIM22	protein_coding	c.519+402A>C	.	intron_variant	MODIFIER
ENSG00000132274	11-5697745	11	5697745	.	A	C	PASS	ENST00000454828.5	TRIM22	protein_coding	c.424-570A>C	.	intron_variant	MODIFIER
ENSG00000132274	11-5697745	11	5697745	.	A	C	PASS	ENST00000414897.5	TRIM22	nonsense_mediated_decay	c.249+402A>C	.	intron_variant	MODIFIER
ENSG00000132274	11-5697745	11	5697745	.	A	C	PASS	ENST00000480395.5	TRIM22	retained_intron	n.662A>C	.	non_coding_transcript_exon_variant	MODIFIER
ENSG00000132274	11-5697787	11	5697787	.	T	A	PASS	ENST00000460454.1	TRIM22	retained_intron	n.*774T>A	.	downstream_gene_variant	MODIFIER
ENSG00000132274	11-5697787	11	5697787	.	T	A	PASS	ENST00000379965.7	TRIM22	protein_coding	c.519+444T>A	.	intron_variant	MODIFIER
ENSG00000132274	11-5697787	11	5697787	.	T	A	PASS	ENST00000414641.5	TRIM22	protein_coding	c.519+444T>A	.	intron_variant	MODIFIER
ENSG00000132274	11-5697787	11	5697787	.	T	A	PASS	ENST00000425490.5	TRIM22	protein_coding	c.519+444T>A	.	intron_variant	MODIFIER
ENSG00000132274	11-5697787	11	5697787	.	T	A	PASS	ENST00000454828.5	TRIM22	protein_coding	c.424-528T>A	.	intron_variant	MODIFIER
ENSG00000132274	11-5697787	11	5697787	.	T	A	PASS	ENST00000414897.5	TRIM22	nonsense_mediated_decay	c.249+444T>A	.	intron_variant	MODIFIER
ENSG00000132274	11-5697787	11	5697787	.	T	A	PASS	ENST00000480395.5	TRIM22	retained_intron	n.704T>A	.	non_coding_transcript_exon_variant	MODIFIER
ENSG00000132274	11-5697998	11	5697998	.	A	C	PASS	ENST00000460454.1	TRIM22	retained_intron	n.*985A>C	.	downstream_gene_variant	MODIFIER
ENSG00000132274	11-5697998	11	5697998	.	A	C	PASS	ENST00000379965.7	TRIM22	protein_coding	c.520-317A>C	.	intron_variant	MODIFIER
ENSG00000132274	11-5697998	11	5697998	.	A	C	PASS	ENST00000414641.5	TRIM22	protein_coding	c.520-317A>C	.	intron_variant	MODIFIER
ENSG00000132274	11-5697998	11	5697998	.	A	C	PASS	ENST00000425490.5	TRIM22	protein_coding	c.520-317A>C	.	intron_variant	MODIFIER
ENSG00000132274	11-5697998	11	5697998	.	A	C	PASS	ENST00000454828.5	TRIM22	protein_coding	c.424-317A>C	.	intron_variant	MODIFIER
ENSG00000132274	11-5697998	11	5697998	.	A	C	PASS	ENST00000414897.5	TRIM22	nonsense_mediated_decay	c.250-317A>C	.	intron_variant	MODIFIER
ENSG00000132274	11-5697998	11	5697998	.	A	C	PASS	ENST00000480395.5	TRIM22	retained_intron	n.915A>C	.	non_coding_transcript_exon_variant	MODIFIER
ENSG00000132274	11-5698021	11	5698021	.	T	C	PASS	ENST00000460454.1	TRIM22	retained_intron	n.*1008T>C	.	downstream_gene_variant	MODIFIER
ENSG00000132274	11-5698021	11	5698021	.	T	C	PASS	ENST00000379965.7	TRIM22	protein_coding	c.520-294T>C	.	intron_variant	MODIFIER
ENSG00000132274	11-5698021	11	5698021	.	T	C	PASS	ENST00000414641.5	TRIM22	protein_coding	c.520-294T>C	.	intron_variant	MODIFIER
ENSG00000132274	11-5698021	11	5698021	.	T	C	PASS	ENST00000425490.5	TRIM22	protein_coding	c.520-294T>C	.	intron_variant	MODIFIER
ENSG00000132274	11-5698021	11	5698021	.	T	C	PASS	ENST00000454828.5	TRIM22	protein_coding	c.424-294T>C	.	intron_variant	MODIFIER
ENSG00000132274	11-5698021	11	5698021	.	T	C	PASS	ENST00000414897.5	TRIM22	nonsense_mediated_decay	c.250-294T>C	.	intron_variant	MODIFIER
ENSG00000132274	11-5698021	11	5698021	.	T	C	PASS	ENST00000480395.5	TRIM22	retained_intron	n.938T>C	.	non_coding_transcript_exon_variant	MODIFIER
ENSG00000132274	11-5698520	11	5698520	.	G	C	PASS	ENST00000379965.7	TRIM22	protein_coding	c.725G>C	p.Arg242Thr	missense_variant	MODERATE
ENSG00000132274	11-5698520	11	5698520	.	G	C	PASS	ENST00000454828.5	TRIM22	protein_coding	c.629G>C	p.Arg210Thr	missense_variant	MODERATE
ENSG00000132274	11-5698520	11	5698520	.	G	C	PASS	ENST00000414897.5	TRIM22	nonsense_mediated_decay	c.393G>C	p.Glu131Asp	missense_variant	MODERATE
ENSG00000132274	11-5698520	11	5698520	.	G	C	PASS	ENST00000460454.1	TRIM22	retained_intron	n.*1507G>C	.	downstream_gene_variant	MODIFIER
ENSG00000132274	11-5698520	11	5698520	.	G	C	PASS	ENST00000414641.5	TRIM22	protein_coding	c.*44G>C	.	downstream_gene_variant	MODIFIER
ENSG00000132274	11-5698520	11	5698520	.	G	C	PASS	ENST00000425490.5	TRIM22	protein_coding	c.*114G>C	.	downstream_gene_variant	MODIFIER
ENSG00000132274	11-5698520	11	5698520	.	G	C	PASS	ENST00000480395.5	TRIM22	retained_intron	n.1437G>C	.	non_coding_transcript_exon_variant	MODIFIER
ENSG00000130413	11-8464763	11	8464763	.	C	A	PASS	ENST00000315204.5	STK33	protein_coding	c.399G>T	p.Ala133Ala	synonymous_variant	LOW
ENSG00000130413	11-8464763	11	8464763	.	C	A	PASS	ENST00000447869.5	STK33	protein_coding	c.399G>T	p.Ala133Ala	synonymous_variant	LOW
ENSG00000130413	11-8464763	11	8464763	.	C	A	PASS	ENST00000396672.5	STK33	protein_coding	c.399G>T	p.Ala133Ala	synonymous_variant	LOW
ENSG00000130413	11-8464763	11	8464763	.	C	A	PASS	ENST00000534493.5	STK33	protein_coding	c.276G>T	p.Ala92Ala	synonymous_variant	LOW
ENSG00000130413	11-8464763	11	8464763	.	C	A	PASS	ENST00000457885.6	STK33	protein_coding	c.399G>T	p.Ala133Ala	synonymous_variant	LOW
ENSG00000130413	11-8464763	11	8464763	.	C	A	PASS	ENST00000418597.5	STK33	protein_coding	c.276G>T	p.Ala92Ala	synonymous_variant	LOW
ENSG00000130413	11-8464763	11	8464763	.	C	A	PASS	ENST00000422559.6	STK33	protein_coding	c.276G>T	p.Ala92Ala	synonymous_variant	LOW
ENSG00000130413	11-8464763	11	8464763	.	C	A	PASS	ENST00000358872.7	STK33	protein_coding	c.-163G>T	.	5_prime_UTR_variant	MODIFIER
ENSG00000130413	11-8464763	11	8464763	.	C	A	PASS	ENST00000526517.1	STK33	processed_transcript	n.178-11857G>T	.	intron_variant	MODIFIER
ENSG00000130413	11-8464763	11	8464763	.	C	A	PASS	ENST00000524760.5	STK33	protein_coding	c.190-2854G>T	.	intron_variant	MODIFIER
ENSG00000130413	11-8464763	11	8464763	.	C	A	PASS	ENST00000486305.6	STK33	retained_intron	n.2892G>T	.	non_coding_transcript_exon_variant	MODIFIER
ENSG00000166444	11-8707853	11	8707853	.	G	T	PASS	ENST00000313726.10	ST5	protein_coding	c.2354C>A	p.Pro785Gln	missense_variant&splice_region_variant	MODERATE
ENSG00000166444	11-8707853	11	8707853	.	G	T	PASS	ENST00000526757.5	ST5	protein_coding	c.1094C>A	p.Pro365Gln	missense_variant&splice_region_variant	MODERATE
ENSG00000166444	11-8707853	11	8707853	.	G	T	PASS	ENST00000534127.5	ST5	protein_coding	c.2354C>A	p.Pro785Gln	missense_variant&splice_region_variant	MODERATE
ENSG00000166444	11-8707853	11	8707853	.	G	T	PASS	ENST00000530438.5	ST5	protein_coding	c.1094C>A	p.Pro365Gln	missense_variant&splice_region_variant	MODERATE
ENSG00000166444	11-8707853	11	8707853	.	G	T	PASS	ENST00000530991.5	ST5	protein_coding	c.770C>A	p.Pro257Gln	missense_variant&splice_region_variant	MODERATE
ENSG00000166444	11-8707853	11	8707853	.	G	T	PASS	ENST00000526099.5	ST5	protein_coding	c.893C>A	p.Pro298Gln	missense_variant&splice_region_variant	MODERATE
ENSG00000166444	11-8707853	11	8707853	.	G	T	PASS	ENST00000533020.5	ST5	protein_coding	c.770C>A	p.Pro257Gln	missense_variant&splice_region_variant	MODERATE
ENSG00000166444	11-8707853	11	8707853	.	G	T	PASS	ENST00000526701.5	ST5	retained_intron	n.136C>A	.	splice_region_variant&non_coding_transcript_exon_variant	LOW
ENSG00000166444	11-8707853	11	8707853	.	G	T	PASS	ENST00000526837.5	ST5	processed_transcript	n.136C>A	.	splice_region_variant&non_coding_transcript_exon_variant	LOW
ENSG00000166444	11-8707853	11	8707853	.	G	T	PASS	ENST00000530338.5	ST5	nonsense_mediated_decay	c.*95C>A	.	splice_region_variant	LOW
ENSG00000166444	11-8707853	11	8707853	.	G	T	PASS	ENST00000530559.5	ST5	retained_intron	n.372C>A	.	splice_region_variant&non_coding_transcript_exon_variant	LOW
ENSG00000166444	11-8707853	11	8707853	.	G	T	PASS	ENST00000532734.5	ST5	nonsense_mediated_decay	c.*242C>A	.	splice_region_variant	LOW
ENSG00000166444	11-8707853	11	8707853	.	G	T	PASS	ENST00000530338.5	ST5	nonsense_mediated_decay	c.*95C>A	.	3_prime_UTR_variant	MODIFIER
ENSG00000166444	11-8707853	11	8707853	.	G	T	PASS	ENST00000532734.5	ST5	nonsense_mediated_decay	c.*242C>A	.	3_prime_UTR_variant	MODIFIER
ENSG00000166444	11-8707853	11	8707853	.	G	T	PASS	ENST00000532871.3	ST5	retained_intron	n.-587C>A	.	upstream_gene_variant	MODIFIER
ENSG00000166444	11-8707853	11	8707853	.	G	T	PASS	ENST00000530922.1	ST5	processed_transcript	n.-4997C>A	.	upstream_gene_variant	MODIFIER
ENSG00000166444	11-8707853	11	8707853	.	G	T	PASS	ENST00000533081.5	ST5	processed_transcript	n.-628C>A	.	upstream_gene_variant	MODIFIER
ENSG00000166444	11-8707853	11	8707853	.	G	T	PASS	ENST00000530593.5	ST5	protein_coding	c.*3269C>A	.	downstream_gene_variant	MODIFIER
ENSG00000166444	11-8707853	11	8707853	.	G	T	PASS	ENST00000626808.2	ST5	protein_coding	c.*4115C>A	.	downstream_gene_variant	MODIFIER
ENSG00000166444	11-8707853	11	8707853	.	G	T	PASS	ENST00000528527.5	ST5	protein_coding	c.*4747C>A	.	downstream_gene_variant	MODIFIER
ENSG00000166444	11-8707853	11	8707853	.	G	T	PASS	ENST00000534278.5	ST5	protein_coding	c.3+58C>A	.	intron_variant	MODIFIER
ENSG00000166444	11-8730093	11	8730093	.	G	C	PASS	ENST00000313726.10	ST5	protein_coding	c.1197C>G	p.Asp399Glu	missense_variant	MODERATE
ENSG00000166444	11-8730093	11	8730093	.	G	C	PASS	ENST00000534127.5	ST5	protein_coding	c.1197C>G	p.Asp399Glu	missense_variant	MODERATE
ENSG00000166444	11-8730093	11	8730093	.	G	C	PASS	ENST00000527870.1	ST5	retained_intron	n.-3774C>G	.	upstream_gene_variant	MODIFIER
ENSG00000166444	11-8730093	11	8730093	.	G	C	PASS	ENST00000530593.5	ST5	protein_coding	c.-12308C>G	.	upstream_gene_variant	MODIFIER
ENSG00000166444	11-8730093	11	8730093	.	G	C	PASS	ENST00000526155.5	ST5	protein_coding	c.*824C>G	.	downstream_gene_variant	MODIFIER
ENSG00000166444	11-8730093	11	8730093	.	G	C	PASS	ENST00000534783.1	ST5	processed_transcript	n.*749C>G	.	downstream_gene_variant	MODIFIER
ENSG00000166444	11-8730093	11	8730093	.	G	C	PASS	ENST00000526241.5	ST5	protein_coding	c.*771C>G	.	downstream_gene_variant	MODIFIER
ENSG00000166444	11-8730093	11	8730093	.	G	C	PASS	ENST00000534665.5	ST5	protein_coding	c.*1107C>G	.	downstream_gene_variant	MODIFIER
ENSG00000166444	11-8730093	11	8730093	.	G	C	PASS	ENST00000526221.5	ST5	processed_transcript	n.*212C>G	.	downstream_gene_variant	MODIFIER
ENSG00000166444	11-8730093	11	8730093	.	G	C	PASS	ENST00000529940.5	ST5	processed_transcript	n.*715C>G	.	downstream_gene_variant	MODIFIER
ENSG00000166444	11-8730093	11	8730093	.	G	C	PASS	ENST00000528523.5	ST5	protein_coding	c.*735C>G	.	downstream_gene_variant	MODIFIER
ENSG00000166444	11-8730093	11	8730093	.	G	C	PASS	ENST00000527930.5	ST5	protein_coding	c.*738C>G	.	downstream_gene_variant	MODIFIER
ENSG00000166444	11-8730093	11	8730093	.	G	C	PASS	ENST00000533681.5	ST5	protein_coding	c.*764C>G	.	downstream_gene_variant	MODIFIER
ENSG00000166444	11-8730093	11	8730093	.	G	C	PASS	ENST00000530959.5	ST5	protein_coding	c.*778C>G	.	downstream_gene_variant	MODIFIER
ENSG00000166444	11-8730093	11	8730093	.	G	C	PASS	ENST00000533580.5	ST5	protein_coding	c.*782C>G	.	downstream_gene_variant	MODIFIER
ENSG00000166444	11-8730093	11	8730093	.	G	C	PASS	ENST00000534248.5	ST5	protein_coding	c.*829C>G	.	downstream_gene_variant	MODIFIER
ENSG00000166444	11-8730093	11	8730093	.	G	C	PASS	ENST00000527347.5	ST5	protein_coding	c.*862C>G	.	downstream_gene_variant	MODIFIER
ENSG00000166444	11-8730093	11	8730093	.	G	C	PASS	ENST00000533016.1	ST5	protein_coding	c.*888C>G	.	downstream_gene_variant	MODIFIER
ENSG00000166444	11-8730093	11	8730093	.	G	C	PASS	ENST00000527516.5	ST5	protein_coding	c.*912C>G	.	downstream_gene_variant	MODIFIER
ENSG00000166444	11-8730093	11	8730093	.	G	C	PASS	ENST00000527473.5	ST5	protein_coding	c.*947C>G	.	downstream_gene_variant	MODIFIER
ENSG00000166444	11-8730093	11	8730093	.	G	C	PASS	ENST00000530938.5	ST5	protein_coding	c.*975C>G	.	downstream_gene_variant	MODIFIER
ENSG00000166444	11-8730093	11	8730093	.	G	C	PASS	ENST00000533471.5	ST5	protein_coding	c.*975C>G	.	downstream_gene_variant	MODIFIER
ENSG00000166444	11-8730093	11	8730093	.	G	C	PASS	ENST00000524757.5	ST5	protein_coding	c.*1025C>G	.	downstream_gene_variant	MODIFIER
ENSG00000166444	11-8730093	11	8730093	.	G	C	PASS	ENST00000527392.5	ST5	protein_coding	c.*1037C>G	.	downstream_gene_variant	MODIFIER
ENSG00000166444	11-8730093	11	8730093	.	G	C	PASS	ENST00000526828.5	ST5	protein_coding	c.*1040C>G	.	downstream_gene_variant	MODIFIER
ENSG00000166444	11-8730093	11	8730093	.	G	C	PASS	ENST00000525169.5	ST5	protein_coding	c.*1077C>G	.	downstream_gene_variant	MODIFIER
ENSG00000166444	11-8730093	11	8730093	.	G	C	PASS	ENST00000526757.5	ST5	protein_coding	c.81-3884C>G	.	intron_variant	MODIFIER
ENSG00000166444	11-8730093	11	8730093	.	G	C	PASS	ENST00000530438.5	ST5	protein_coding	c.81-3884C>G	.	intron_variant	MODIFIER
ENSG00000166444	11-8730093	11	8730093	.	G	C	PASS	ENST00000526126.5	ST5	protein_coding	c.81-3884C>G	.	intron_variant	MODIFIER
ENSG00000166444	11-8730093	11	8730093	.	G	C	PASS	ENST00000533425.5	ST5	processed_transcript	n.275-3884C>G	.	intron_variant	MODIFIER
ENSG00000166444	11-8730093	11	8730093	.	G	C	PASS	ENST00000526057.5	ST5	protein_coding	c.-244-3884C>G	.	intron_variant	MODIFIER
ENSG00000166444	11-8730093	11	8730093	.	G	C	PASS	ENST00000528196.5	ST5	protein_coding	c.81-3884C>G	.	intron_variant	MODIFIER
ENSG00000166444	11-8730093	11	8730093	.	G	C	PASS	ENST00000527510.5	ST5	protein_coding	c.81-3884C>G	.	intron_variant	MODIFIER
ENSG00000166444	11-8730093	11	8730093	.	G	C	PASS	ENST00000530580.5	ST5	protein_coding	c.81-3884C>G	.	intron_variant	MODIFIER
ENSG00000166444	11-8730093	11	8730093	.	G	C	PASS	ENST00000532651.5	ST5	processed_transcript	n.347-3884C>G	.	intron_variant	MODIFIER
ENSG00000166444	11-8730093	11	8730093	.	G	C	PASS	ENST00000532734.5	ST5	nonsense_mediated_decay	c.171-3884C>G	.	intron_variant	MODIFIER
ENSG00000166444	11-8730093	11	8730093	.	G	C	PASS	ENST00000626808.2	ST5	protein_coding	c.171-3884C>G	.	intron_variant	MODIFIER
ENSG00000166444	11-8730093	11	8730093	.	G	C	PASS	ENST00000528527.5	ST5	protein_coding	c.-244-3884C>G	.	intron_variant	MODIFIER
ENSG00000166444	11-8730093	11	8730093	.	G	C	PASS	ENST00000531093.5	ST5	protein_coding	c.81-3884C>G	.	intron_variant	MODIFIER
ENSG00000166444	11-8730093	11	8730093	.	G	C	PASS	ENST00000533225.5	ST5	protein_coding	c.81-3884C>G	.	intron_variant	MODIFIER
ENSG00000133805	11-10500217	11	10500217	.	T	C	PASS	ENST00000396554.7	AMPD3	protein_coding	c.1716T>C	p.Tyr572Tyr	synonymous_variant	LOW
ENSG00000133805	11-10500217	11	10500217	.	T	C	PASS	ENST00000396553.6	AMPD3	protein_coding	c.1689T>C	p.Tyr563Tyr	synonymous_variant	LOW
ENSG00000133805	11-10500217	11	10500217	.	T	C	PASS	ENST00000444303.6	AMPD3	protein_coding	c.1212T>C	p.Tyr404Tyr	synonymous_variant	LOW
ENSG00000133805	11-10500217	11	10500217	.	T	C	PASS	ENST00000529834.5	AMPD3	nonsense_mediated_decay	c.1689T>C	p.Tyr563Tyr	synonymous_variant	LOW
ENSG00000133805	11-10500217	11	10500217	.	T	C	PASS	ENST00000528723.5	AMPD3	protein_coding	c.1710T>C	p.Tyr570Tyr	synonymous_variant	LOW
ENSG00000133805	11-10500217	11	10500217	.	T	C	PASS	ENST00000529507.5	AMPD3	protein_coding	c.1689T>C	p.Tyr563Tyr	synonymous_variant	LOW
ENSG00000133805	11-10500217	11	10500217	.	T	C	PASS	ENST00000529744.1	AMPD3	nonsense_mediated_decay	c.33T>C	p.Tyr11Tyr	synonymous_variant	LOW
ENSG00000133805	11-10500217	11	10500217	.	T	C	PASS	ENST00000534047.5	AMPD3	nonsense_mediated_decay	c.*1042T>C	.	3_prime_UTR_variant	MODIFIER
ENSG00000133805	11-10500217	11	10500217	.	T	C	PASS	ENST00000533116.1	AMPD3	nonsense_mediated_decay	c.*6518T>C	.	downstream_gene_variant	MODIFIER
ENSG00000133805	11-10500217	11	10500217	.	T	C	PASS	ENST00000530864.1	AMPD3	processed_transcript	n.280T>C	.	non_coding_transcript_exon_variant	MODIFIER
ENSG00000133805	11-10506954	11	10506954	.	A	G	PASS	ENST00000396554.7	AMPD3	protein_coding	c.*1070A>G	.	3_prime_UTR_variant	MODIFIER
ENSG00000133805	11-10506954	11	10506954	.	A	G	PASS	ENST00000396553.6	AMPD3	protein_coding	c.*1070A>G	.	3_prime_UTR_variant	MODIFIER
ENSG00000133805	11-10506954	11	10506954	.	A	G	PASS	ENST00000444303.6	AMPD3	protein_coding	c.*1070A>G	.	3_prime_UTR_variant	MODIFIER
ENSG00000133805	11-10506954	11	10506954	.	A	G	PASS	ENST00000534047.5	AMPD3	nonsense_mediated_decay	c.*22026A>G	.	downstream_gene_variant	MODIFIER
ENSG00000133805	11-10506954	11	10506954	.	A	G	PASS	ENST00000529834.5	AMPD3	nonsense_mediated_decay	c.*2357A>G	.	downstream_gene_variant	MODIFIER
ENSG00000133805	11-10506954	11	10506954	.	A	G	PASS	ENST00000528723.5	AMPD3	protein_coding	c.*1070A>G	.	downstream_gene_variant	MODIFIER
ENSG00000133805	11-10506954	11	10506954	.	A	G	PASS	ENST00000529507.5	AMPD3	protein_coding	c.*1070A>G	.	downstream_gene_variant	MODIFIER
ENSG00000133805	11-10506954	11	10506954	.	A	G	PASS	ENST00000530864.1	AMPD3	processed_transcript	n.*2296A>G	.	downstream_gene_variant	MODIFIER
ENSG00000133805	11-10506954	11	10506954	.	A	G	PASS	ENST00000529744.1	AMPD3	nonsense_mediated_decay	c.*4085A>G	.	downstream_gene_variant	MODIFIER
ENSG00000173432	11-18269312	11	18269312	.	C	T	PASS	ENST00000356524.8	SAA1	protein_coding	c.209C>T	p.Ala70Val	missense_variant	MODERATE
ENSG00000173432	11-18269312	11	18269312	.	C	T	PASS	ENST00000532858.5	SAA1	protein_coding	c.209C>T	p.Ala70Val	missense_variant	MODERATE
ENSG00000173432	11-18269312	11	18269312	.	C	T	PASS	ENST00000405158.2	SAA1	protein_coding	c.209C>T	p.Ala70Val	missense_variant	MODERATE
ENSG00000173432	11-18269312	11	18269312	.	C	T	PASS	ENST00000649195.1	SAA1	protein_coding	c.209C>T	p.Ala70Val	missense_variant	MODERATE
ENSG00000173432	11-18269327	11	18269327	.	T	C	PASS	ENST00000356524.8	SAA1	protein_coding	c.224T>C	p.Val75Ala	missense_variant	MODERATE
ENSG00000173432	11-18269327	11	18269327	.	T	C	PASS	ENST00000532858.5	SAA1	protein_coding	c.224T>C	p.Val75Ala	missense_variant	MODERATE
ENSG00000173432	11-18269327	11	18269327	.	T	C	PASS	ENST00000405158.2	SAA1	protein_coding	c.224T>C	p.Val75Ala	missense_variant	MODERATE
ENSG00000173432	11-18269327	11	18269327	.	T	C	PASS	ENST00000649195.1	SAA1	protein_coding	c.224T>C	p.Val75Ala	missense_variant	MODERATE
ENSG00000173432	11-18269774	11	18269774	.	T	C	PASS	ENST00000356524.8	SAA1	protein_coding	c.288T>C	p.Ala96Ala	synonymous_variant	LOW
ENSG00000173432	11-18269774	11	18269774	.	T	C	PASS	ENST00000532858.5	SAA1	protein_coding	c.288T>C	p.Ala96Ala	synonymous_variant	LOW
ENSG00000173432	11-18269774	11	18269774	.	T	C	PASS	ENST00000405158.2	SAA1	protein_coding	c.288T>C	p.Ala96Ala	synonymous_variant	LOW
ENSG00000173432	11-18269774	11	18269774	.	T	C	PASS	ENST00000649195.1	SAA1	protein_coding	c.*85T>C	.	3_prime_UTR_variant	MODIFIER
ENSG00000109881	11-27338633	11	27338633	.	A	G	PASS	ENST00000328697.10	CCDC34	protein_coding	c.*188T>C	.	3_prime_UTR_variant	MODIFIER
ENSG00000109881	11-27338633	11	27338633	.	A	G	PASS	ENST00000529615.1	CCDC34	processed_transcript	n.549+248T>C	.	intron_variant	MODIFIER
ENSG00000135378	11-32853380	11	32853380	.	G	A	PASS	ENST00000257836.3	PRRG4	protein_coding	c.534G>A	p.Pro178Pro	synonymous_variant	LOW
ENSG00000135378	11-32854051	11	32854051	.	T	C	PASS	ENST00000257836.3	PRRG4	protein_coding	c.*524T>C	.	3_prime_UTR_variant	MODIFIER
ENSG00000135378	11-32856763	11	32856763	.	C	T	PASS	ENST00000257836.3	PRRG4	protein_coding	c.*3236C>T	.	3_prime_UTR_variant	MODIFIER
ENSG00000135373	11-34642314	11	34642314	.	T	C	PASS	ENST00000527935.1	EHF	protein_coding	c.-317T>C	.	upstream_gene_variant	MODIFIER
ENSG00000135373	11-34642314	11	34642314	.	T	C	PASS	ENST00000532302.1	EHF	protein_coding	c.-317T>C	.	upstream_gene_variant	MODIFIER
ENSG00000135373	11-34642314	11	34642314	.	T	C	PASS	ENST00000531794.5	EHF	protein_coding	c.64-314T>C	.	intron_variant	MODIFIER
ENSG00000135373	11-34642314	11	34642314	.	T	C	PASS	ENST00000257831.7	EHF	protein_coding	c.-3-314T>C	.	intron_variant	MODIFIER
ENSG00000135373	11-34642314	11	34642314	.	T	C	PASS	ENST00000450654.6	EHF	protein_coding	c.-3-314T>C	.	intron_variant	MODIFIER
ENSG00000135373	11-34642314	11	34642314	.	T	C	PASS	ENST00000530286.5	EHF	protein_coding	c.-3-314T>C	.	intron_variant	MODIFIER
ENSG00000135373	11-34642314	11	34642314	.	T	C	PASS	ENST00000533754.5	EHF	protein_coding	c.-3-314T>C	.	intron_variant	MODIFIER
ENSG00000135373	11-34642314	11	34642314	.	T	C	PASS	ENST00000531728.5	EHF	protein_coding	c.-3-314T>C	.	intron_variant	MODIFIER
ENSG00000135373	11-34642314	11	34642314	.	T	C	PASS	ENST00000527001.5	EHF	processed_transcript	n.294+149T>C	.	intron_variant	MODIFIER
ENSG00000135373	11-34642314	11	34642314	.	T	C	PASS	ENST00000525253.5	EHF	protein_coding	c.-3-314T>C	.	intron_variant	MODIFIER
ENSG00000135373	11-34642314	11	34642314	.	T	C	PASS	ENST00000529527.5	EHF	protein_coding	c.-3-314T>C	.	intron_variant	MODIFIER
ENSG00000135373	11-34642314	11	34642314	.	T	C	PASS	ENST00000529161.1	EHF	processed_transcript	n.138T>C	.	non_coding_transcript_exon_variant	MODIFIER
ENSG00000135373	11-34652939	11	34652939	.	G	A	PASS	ENST00000525253.5	EHF	protein_coding	c.*1159G>A	.	downstream_gene_variant	MODIFIER
ENSG00000135373	11-34652939	11	34652939	.	G	A	PASS	ENST00000532302.1	EHF	protein_coding	c.*1329G>A	.	downstream_gene_variant	MODIFIER
ENSG00000135373	11-34652939	11	34652939	.	G	A	PASS	ENST00000531794.5	EHF	protein_coding	c.610+1134G>A	.	intron_variant	MODIFIER
ENSG00000135373	11-34652939	11	34652939	.	G	A	PASS	ENST00000257831.7	EHF	protein_coding	c.544+1134G>A	.	intron_variant	MODIFIER
ENSG00000135373	11-34652939	11	34652939	.	G	A	PASS	ENST00000450654.6	EHF	protein_coding	c.475+1329G>A	.	intron_variant	MODIFIER
ENSG00000135373	11-34652939	11	34652939	.	G	A	PASS	ENST00000530286.5	EHF	protein_coding	c.544+1134G>A	.	intron_variant	MODIFIER
ENSG00000135373	11-34652939	11	34652939	.	G	A	PASS	ENST00000533754.5	EHF	protein_coding	c.544+1134G>A	.	intron_variant	MODIFIER
ENSG00000135373	11-34652939	11	34652939	.	G	A	PASS	ENST00000529527.5	EHF	protein_coding	c.475+1329G>A	.	intron_variant	MODIFIER
ENSG00000135373	11-34656888	11	34656888	.	C	G	PASS	ENST00000531794.5	EHF	protein_coding	c.611-20C>G	.	intron_variant	MODIFIER
ENSG00000135373	11-34656888	11	34656888	.	C	G	PASS	ENST00000257831.7	EHF	protein_coding	c.545-20C>G	.	intron_variant	MODIFIER
ENSG00000135373	11-34656888	11	34656888	.	C	G	PASS	ENST00000450654.6	EHF	protein_coding	c.476-20C>G	.	intron_variant	MODIFIER
ENSG00000135373	11-34656888	11	34656888	.	C	G	PASS	ENST00000530286.5	EHF	protein_coding	c.545-20C>G	.	intron_variant	MODIFIER
ENSG00000135373	11-34656888	11	34656888	.	C	G	PASS	ENST00000533754.5	EHF	protein_coding	c.545-20C>G	.	intron_variant	MODIFIER
ENSG00000135373	11-34656888	11	34656888	.	C	G	PASS	ENST00000529527.5	EHF	protein_coding	c.476-20C>G	.	intron_variant	MODIFIER
ENSG00000135362	11-36401242	11	36401242	.	G	A	PASS	ENST00000378867.7	PRR5L	protein_coding	c.121G>A	p.Ala41Thr	missense_variant	MODERATE
ENSG00000135362	11-36401242	11	36401242	.	G	A	PASS	ENST00000530639.5	PRR5L	protein_coding	c.121G>A	p.Ala41Thr	missense_variant	MODERATE
ENSG00000135362	11-36401242	11	36401242	.	G	A	PASS	ENST00000527487.1	PRR5L	protein_coding	c.121G>A	p.Ala41Thr	missense_variant	MODERATE
ENSG00000135362	11-36401242	11	36401242	.	G	A	PASS	ENST00000527172.5	PRR5L	protein_coding	c.121G>A	p.Ala41Thr	missense_variant	MODERATE
ENSG00000135362	11-36401242	11	36401242	.	G	A	PASS	ENST00000526728.5	PRR5L	protein_coding	c.121G>A	p.Ala41Thr	missense_variant	MODERATE
ENSG00000135362	11-36401242	11	36401242	.	G	A	PASS	ENST00000524380.5	PRR5L	protein_coding	c.121G>A	p.Ala41Thr	missense_variant	MODERATE
ENSG00000135362	11-36401242	11	36401242	.	G	A	PASS	ENST00000526682.5	PRR5L	protein_coding	c.121G>A	p.Ala41Thr	missense_variant	MODERATE
ENSG00000135362	11-36401242	11	36401242	.	G	A	PASS	ENST00000530252.1	PRR5L	protein_coding	c.121G>A	p.Ala41Thr	missense_variant	MODERATE
ENSG00000135362	11-36401242	11	36401242	.	G	A	PASS	ENST00000530050.5	PRR5L	protein_coding	c.121G>A	p.Ala41Thr	missense_variant	MODERATE
ENSG00000135362	11-36401242	11	36401242	.	G	A	PASS	ENST00000526679.1	PRR5L	protein_coding	c.121G>A	p.Ala41Thr	missense_variant	MODERATE
ENSG00000135362	11-36401242	11	36401242	.	G	A	PASS	ENST00000532121.5	PRR5L	protein_coding	c.121G>A	p.Ala41Thr	missense_variant	MODERATE
ENSG00000135362	11-36401242	11	36401242	.	G	A	PASS	ENST00000389693.3	PRR5L	processed_transcript	n.122-18013G>A	.	intron_variant	MODIFIER
ENSG00000135362	11-36401242	11	36401242	.	G	A	PASS	ENST00000529034.5	PRR5L	processed_transcript	n.397G>A	.	non_coding_transcript_exon_variant	MODIFIER
ENSG00000135362	11-36462658	11	36462658	.	T	C	PASS	ENST00000378867.7	PRR5L	protein_coding	c.1029T>C	p.Thr343Thr	synonymous_variant	LOW
ENSG00000135362	11-36462658	11	36462658	.	T	C	PASS	ENST00000530639.5	PRR5L	protein_coding	c.1029T>C	p.Thr343Thr	synonymous_variant	LOW
ENSG00000135362	11-36462658	11	36462658	.	T	C	PASS	ENST00000527487.1	PRR5L	protein_coding	c.*284T>C	.	downstream_gene_variant	MODIFIER
ENSG00000135362	11-36462658	11	36462658	.	T	C	PASS	ENST00000529020.1	PRR5L	processed_transcript	n.*45T>C	.	downstream_gene_variant	MODIFIER
ENSG00000135362	11-36462658	11	36462658	.	T	C	PASS	ENST00000530627.1	PRR5L	processed_transcript	n.475T>C	.	non_coding_transcript_exon_variant	MODIFIER
ENSG00000135362	11-36462658	11	36462658	.	T	C	PASS	ENST00000389693.3	PRR5L	processed_transcript	n.764T>C	.	non_coding_transcript_exon_variant	MODIFIER
ENSG00000135362	11-36462658	11	36462658	.	T	C	PASS	ENST00000525672.1	PRR5L	processed_transcript	n.474T>C	.	non_coding_transcript_exon_variant	MODIFIER
ENSG00000135362	11-36464345	11	36464345	.	G	T	PASS	ENST00000378867.7	PRR5L	protein_coding	c.*1609G>T	.	3_prime_UTR_variant	MODIFIER
ENSG00000135362	11-36464345	11	36464345	.	G	T	PASS	ENST00000530627.1	PRR5L	processed_transcript	n.*669G>T	.	downstream_gene_variant	MODIFIER
ENSG00000135362	11-36464345	11	36464345	.	G	T	PASS	ENST00000530639.5	PRR5L	protein_coding	c.*1609G>T	.	downstream_gene_variant	MODIFIER
ENSG00000135362	11-36464345	11	36464345	.	G	T	PASS	ENST00000527487.1	PRR5L	protein_coding	c.*1971G>T	.	downstream_gene_variant	MODIFIER
ENSG00000135362	11-36464345	11	36464345	.	G	T	PASS	ENST00000529020.1	PRR5L	processed_transcript	n.*1732G>T	.	downstream_gene_variant	MODIFIER
ENSG00000135362	11-36464345	11	36464345	.	G	T	PASS	ENST00000525672.1	PRR5L	processed_transcript	n.*1564G>T	.	downstream_gene_variant	MODIFIER
ENSG00000135362	11-36464345	11	36464345	.	G	T	PASS	ENST00000389693.3	PRR5L	processed_transcript	n.2451G>T	.	non_coding_transcript_exon_variant	MODIFIER
ENSG00000052850	11-44261688	11	44261688	.	G	A	PASS	ENST00000329255.4	ALX4	protein_coding	c.*3166C>T	.	3_prime_UTR_variant	MODIFIER
ENSG00000052850	11-44261747	11	44261747	.	T	C	PASS	ENST00000329255.4	ALX4	protein_coding	c.*3107A>G	.	3_prime_UTR_variant	MODIFIER
ENSG00000052850	11-44262022	11	44262022	.	T	G	PASS	ENST00000329255.4	ALX4	protein_coding	c.*2832A>C	.	3_prime_UTR_variant	MODIFIER
ENSG00000052850	11-44262172	11	44262172	.	G	A	PASS	ENST00000329255.4	ALX4	protein_coding	c.*2682C>T	.	3_prime_UTR_variant	MODIFIER
ENSG00000052850	11-44262375	11	44262375	.	A	G	PASS	ENST00000329255.4	ALX4	protein_coding	c.*2479T>C	.	3_prime_UTR_variant	MODIFIER
ENSG00000052850	11-44262744	11	44262744	.	T	C	PASS	ENST00000329255.4	ALX4	protein_coding	c.*2110A>G	.	3_prime_UTR_variant	MODIFIER
ENSG00000052850	11-44262958	11	44262958	.	T	C	PASS	ENST00000329255.4	ALX4	protein_coding	c.*1896A>G	.	3_prime_UTR_variant	MODIFIER
ENSG00000052850	11-44264307	11	44264307	.	T	C	PASS	ENST00000329255.4	ALX4	protein_coding	c.*547A>G	.	3_prime_UTR_variant	MODIFIER
ENSG00000052850	11-44264337	11	44264337	.	G	A	PASS	ENST00000329255.4	ALX4	protein_coding	c.*517C>T	.	3_prime_UTR_variant	MODIFIER
ENSG00000052850	11-44264626	11	44264626	.	G	A	PASS	ENST00000329255.4	ALX4	protein_coding	c.*228C>T	.	3_prime_UTR_variant	MODIFIER
ENSG00000052850	11-44265016	11	44265016	.	G	A	PASS	ENST00000329255.4	ALX4	protein_coding	c.1074C>T	p.His358His	synonymous_variant	LOW
ENSG00000052850	11-44275504	11	44275504	.	T	C	PASS	ENST00000329255.4	ALX4	protein_coding	c.621A>G	p.Ser207Ser	synonymous_variant	LOW
ENSG00000052850	11-44275531	11	44275531	.	G	T	PASS	ENST00000329255.4	ALX4	protein_coding	c.594C>A	p.Leu198Leu	synonymous_variant	LOW
ENSG00000052850	11-44301643	11	44301643	.	T	C	PASS	ENST00000329255.4	ALX4	protein_coding	c.466+7954A>G	.	intron_variant	MODIFIER
ENSG00000052850	11-44309759	11	44309759	.	G	A	PASS	ENST00000329255.4	ALX4	protein_coding	c.304C>T	p.Pro102Ser	missense_variant	MODERATE
ENSG00000052850	11-44309959	11	44309959	.	C	G	PASS	ENST00000329255.4	ALX4	protein_coding	c.104G>C	p.Arg35Thr	missense_variant	MODERATE
ENSG00000025434	11-47270223	11	47270223	.	G	A	PASS	ENST00000616973.4	NR1H3	protein_coding	c.*1527G>A	.	downstream_gene_variant	MODIFIER
ENSG00000025434	11-47270223	11	47270223	.	G	A	PASS	ENST00000395397.7	NR1H3	protein_coding	c.*1527G>A	.	downstream_gene_variant	MODIFIER
ENSG00000025434	11-47270223	11	47270223	.	G	A	PASS	ENST00000441012.6	NR1H3	protein_coding	c.*1527G>A	.	downstream_gene_variant	MODIFIER
ENSG00000025434	11-47270223	11	47270223	.	G	A	PASS	ENST00000467728.5	NR1H3	protein_coding	c.*1527G>A	.	downstream_gene_variant	MODIFIER
ENSG00000025434	11-47270223	11	47270223	.	G	A	PASS	ENST00000405853.7	NR1H3	protein_coding	c.*1527G>A	.	downstream_gene_variant	MODIFIER
ENSG00000025434	11-47270223	11	47270223	.	G	A	PASS	ENST00000529540.5	NR1H3	processed_transcript	n.*1385G>A	.	downstream_gene_variant	MODIFIER
ENSG00000025434	11-47270223	11	47270223	.	G	A	PASS	ENST00000527949.1	NR1H3	protein_coding	c.*1527G>A	.	downstream_gene_variant	MODIFIER
ENSG00000025434	11-47270223	11	47270223	.	G	A	PASS	ENST00000462051.5	NR1H3	retained_intron	n.*1379G>A	.	downstream_gene_variant	MODIFIER
ENSG00000025434	11-47270223	11	47270223	.	G	A	PASS	ENST00000494018.1	NR1H3	retained_intron	n.*1379G>A	.	downstream_gene_variant	MODIFIER
ENSG00000025434	11-47270223	11	47270223	.	G	A	PASS	ENST00000531660.5	NR1H3	protein_coding	c.*2215G>A	.	downstream_gene_variant	MODIFIER
ENSG00000025434	11-47270223	11	47270223	.	G	A	PASS	ENST00000532630.1	NR1H3	processed_transcript	n.*1407G>A	.	downstream_gene_variant	MODIFIER
ENSG00000025434	11-47270223	11	47270223	.	G	A	PASS	ENST00000481889.6	NR1H3	protein_coding	c.*1527G>A	.	downstream_gene_variant	MODIFIER
ENSG00000025434	11-47270223	11	47270223	.	G	A	PASS	ENST00000405576.5	NR1H3	protein_coding	c.*1527G>A	.	downstream_gene_variant	MODIFIER
ENSG00000025434	11-47270223	11	47270223	.	G	A	PASS	ENST00000481020.5	NR1H3	retained_intron	n.*1392G>A	.	downstream_gene_variant	MODIFIER
ENSG00000025434	11-47270223	11	47270223	.	G	A	PASS	ENST00000407404.5	NR1H3	protein_coding	c.*1527G>A	.	downstream_gene_variant	MODIFIER
ENSG00000110042	11-59206258	11	59206258	.	A	G	PASS	ENST00000227451.3	DTX4	protein_coding	c.*1349A>G	.	3_prime_UTR_variant	MODIFIER
ENSG00000110042	11-59206258	11	59206258	.	A	G	PASS	ENST00000532982.5	DTX4	protein_coding	c.*1349A>G	.	downstream_gene_variant	MODIFIER
ENSG00000110042	11-59206258	11	59206258	.	A	G	PASS	ENST00000527475.1	DTX4	retained_intron	n.*1500A>G	.	downstream_gene_variant	MODIFIER
ENSG00000149485	11-61798488	11	61798488	.	T	C	PASS	ENST00000350997.11	FADS1	protein_coding	c.*3923A>G	.	downstream_gene_variant	MODIFIER
ENSG00000149485	11-61798488	11	61798488	.	T	C	PASS	ENST00000536991.5	FADS1	protein_coding	c.*3923A>G	.	downstream_gene_variant	MODIFIER
ENSG00000149485	11-61798488	11	61798488	.	T	C	PASS	ENST00000433932.5	FADS1	protein_coding	c.*3923A>G	.	downstream_gene_variant	MODIFIER
ENSG00000149485	11-61798488	11	61798488	.	T	C	PASS	ENST00000460649.5	FADS1	protein_coding	c.*3923A>G	.	downstream_gene_variant	MODIFIER
ENSG00000149485	11-61798488	11	61798488	.	T	C	PASS	ENST00000542506.5	FADS1	protein_coding	c.*3923A>G	.	downstream_gene_variant	MODIFIER
ENSG00000149485	11-61798488	11	61798488	.	T	C	PASS	ENST00000539999.1	FADS1	protein_coding	c.*4938A>G	.	downstream_gene_variant	MODIFIER
ENSG00000149485	11-61798488	11	61798488	.	T	C	PASS	ENST00000496123.6	FADS1	processed_transcript	n.*4348A>G	.	downstream_gene_variant	MODIFIER
ENSG00000134824	11-61798488	11	61798488	.	T	C	PASS	ENST00000574708.5	FADS2	protein_coding	c.-55+5460T>C	.	intron_variant	MODIFIER
ENSG00000149485	11-61798870	11	61798870	.	T	C	PASS	ENST00000350997.11	FADS1	protein_coding	c.*3541A>G	.	downstream_gene_variant	MODIFIER
ENSG00000149485	11-61798870	11	61798870	.	T	C	PASS	ENST00000536991.5	FADS1	protein_coding	c.*3541A>G	.	downstream_gene_variant	MODIFIER
ENSG00000149485	11-61798870	11	61798870	.	T	C	PASS	ENST00000433932.5	FADS1	protein_coding	c.*3541A>G	.	downstream_gene_variant	MODIFIER
ENSG00000149485	11-61798870	11	61798870	.	T	C	PASS	ENST00000460649.5	FADS1	protein_coding	c.*3541A>G	.	downstream_gene_variant	MODIFIER
ENSG00000149485	11-61798870	11	61798870	.	T	C	PASS	ENST00000542506.5	FADS1	protein_coding	c.*3541A>G	.	downstream_gene_variant	MODIFIER
ENSG00000149485	11-61798870	11	61798870	.	T	C	PASS	ENST00000539999.1	FADS1	protein_coding	c.*4556A>G	.	downstream_gene_variant	MODIFIER
ENSG00000149485	11-61798870	11	61798870	.	T	C	PASS	ENST00000496123.6	FADS1	processed_transcript	n.*3966A>G	.	downstream_gene_variant	MODIFIER
ENSG00000134824	11-61798870	11	61798870	.	T	C	PASS	ENST00000574708.5	FADS2	protein_coding	c.-55+5842T>C	.	intron_variant	MODIFIER
ENSG00000149485	11-61798898	11	61798898	.	T	C	PASS	ENST00000350997.11	FADS1	protein_coding	c.*3513A>G	.	downstream_gene_variant	MODIFIER
ENSG00000149485	11-61798898	11	61798898	.	T	C	PASS	ENST00000536991.5	FADS1	protein_coding	c.*3513A>G	.	downstream_gene_variant	MODIFIER
ENSG00000149485	11-61798898	11	61798898	.	T	C	PASS	ENST00000433932.5	FADS1	protein_coding	c.*3513A>G	.	downstream_gene_variant	MODIFIER
ENSG00000149485	11-61798898	11	61798898	.	T	C	PASS	ENST00000460649.5	FADS1	protein_coding	c.*3513A>G	.	downstream_gene_variant	MODIFIER
ENSG00000149485	11-61798898	11	61798898	.	T	C	PASS	ENST00000542506.5	FADS1	protein_coding	c.*3513A>G	.	downstream_gene_variant	MODIFIER
ENSG00000149485	11-61798898	11	61798898	.	T	C	PASS	ENST00000539999.1	FADS1	protein_coding	c.*4528A>G	.	downstream_gene_variant	MODIFIER
ENSG00000149485	11-61798898	11	61798898	.	T	C	PASS	ENST00000496123.6	FADS1	processed_transcript	n.*3938A>G	.	downstream_gene_variant	MODIFIER
ENSG00000134824	11-61798898	11	61798898	.	T	C	PASS	ENST00000574708.5	FADS2	protein_coding	c.-55+5870T>C	.	intron_variant	MODIFIER
ENSG00000149485	11-61799255	11	61799255	.	T	C	PASS	ENST00000350997.11	FADS1	protein_coding	c.*3156A>G	.	downstream_gene_variant	MODIFIER
ENSG00000149485	11-61799255	11	61799255	.	T	C	PASS	ENST00000536991.5	FADS1	protein_coding	c.*3156A>G	.	downstream_gene_variant	MODIFIER
ENSG00000149485	11-61799255	11	61799255	.	T	C	PASS	ENST00000433932.5	FADS1	protein_coding	c.*3156A>G	.	downstream_gene_variant	MODIFIER
ENSG00000149485	11-61799255	11	61799255	.	T	C	PASS	ENST00000460649.5	FADS1	protein_coding	c.*3156A>G	.	downstream_gene_variant	MODIFIER
ENSG00000149485	11-61799255	11	61799255	.	T	C	PASS	ENST00000542506.5	FADS1	protein_coding	c.*3156A>G	.	downstream_gene_variant	MODIFIER
ENSG00000149485	11-61799255	11	61799255	.	T	C	PASS	ENST00000539999.1	FADS1	protein_coding	c.*4171A>G	.	downstream_gene_variant	MODIFIER
ENSG00000149485	11-61799255	11	61799255	.	T	C	PASS	ENST00000496123.6	FADS1	processed_transcript	n.*3581A>G	.	downstream_gene_variant	MODIFIER
ENSG00000134824	11-61799255	11	61799255	.	T	C	PASS	ENST00000574708.5	FADS2	protein_coding	c.-55+6227T>C	.	intron_variant	MODIFIER
ENSG00000149485	11-61799423	11	61799423	.	C	A	PASS	ENST00000350997.11	FADS1	protein_coding	c.*2988G>T	.	downstream_gene_variant	MODIFIER
ENSG00000149485	11-61799423	11	61799423	.	C	A	PASS	ENST00000536991.5	FADS1	protein_coding	c.*2988G>T	.	downstream_gene_variant	MODIFIER
ENSG00000149485	11-61799423	11	61799423	.	C	A	PASS	ENST00000433932.5	FADS1	protein_coding	c.*2988G>T	.	downstream_gene_variant	MODIFIER
ENSG00000149485	11-61799423	11	61799423	.	C	A	PASS	ENST00000460649.5	FADS1	protein_coding	c.*2988G>T	.	downstream_gene_variant	MODIFIER
ENSG00000149485	11-61799423	11	61799423	.	C	A	PASS	ENST00000542506.5	FADS1	protein_coding	c.*2988G>T	.	downstream_gene_variant	MODIFIER
ENSG00000149485	11-61799423	11	61799423	.	C	A	PASS	ENST00000539999.1	FADS1	protein_coding	c.*4003G>T	.	downstream_gene_variant	MODIFIER
ENSG00000149485	11-61799423	11	61799423	.	C	A	PASS	ENST00000496123.6	FADS1	processed_transcript	n.*3413G>T	.	downstream_gene_variant	MODIFIER
ENSG00000134824	11-61799423	11	61799423	.	C	A	PASS	ENST00000574708.5	FADS2	protein_coding	c.-55+6395C>A	.	intron_variant	MODIFIER
ENSG00000146670	11-65077966	11	65077966	.	C	A	PASS	ENST00000275517.7	CDCA5	protein_coding	c.*1141G>T	.	3_prime_UTR_variant	MODIFIER
ENSG00000146670	11-65077966	11	65077966	.	C	A	PASS	ENST00000479032.6	CDCA5	retained_intron	n.*1166G>T	.	downstream_gene_variant	MODIFIER
ENSG00000146670	11-65077966	11	65077966	.	C	A	PASS	ENST00000404147.3	CDCA5	protein_coding	c.*1141G>T	.	downstream_gene_variant	MODIFIER
ENSG00000146670	11-65077966	11	65077966	.	C	A	PASS	ENST00000524733.5	CDCA5	nonsense_mediated_decay	c.*1455G>T	.	downstream_gene_variant	MODIFIER
ENSG00000146670	11-65077966	11	65077966	.	C	A	PASS	ENST00000527430.1	CDCA5	nonsense_mediated_decay	c.*5545G>T	.	downstream_gene_variant	MODIFIER
ENSG00000146670	11-65077966	11	65077966	.	C	A	PASS	ENST00000531401.5	CDCA5	retained_intron	n.*1175G>T	.	downstream_gene_variant	MODIFIER
ENSG00000146670	11-65077966	11	65077966	.	C	A	PASS	ENST00000533015.5	CDCA5	retained_intron	n.374+5398G>T	.	intron_variant	MODIFIER
ENSG00000146670	11-65077966	11	65077966	.	C	A	PASS	ENST00000529290.5	CDCA5	protein_coding	c.36+1387G>T	.	intron_variant	MODIFIER
ENSG00000146670	11-65077966	11	65077966	.	C	A	PASS	ENST00000525464.1	CDCA5	protein_coding	c.63+1387G>T	.	intron_variant	MODIFIER
ENSG00000174516	11-66480225	11	66480225	.	G	T	PASS	ENST00000320740.11	PELI3	protein_coding	c.*4058G>T	.	downstream_gene_variant	MODIFIER
ENSG00000174516	11-66480225	11	66480225	.	G	T	PASS	ENST00000349459.10	PELI3	protein_coding	c.*4058G>T	.	downstream_gene_variant	MODIFIER
ENSG00000174516	11-66480225	11	66480225	.	G	T	PASS	ENST00000618547.4	PELI3	protein_coding	c.*4058G>T	.	downstream_gene_variant	MODIFIER
ENSG00000174516	11-66480225	11	66480225	.	G	T	PASS	ENST00000526296.5	PELI3	protein_coding	c.*4382G>T	.	downstream_gene_variant	MODIFIER
ENSG00000174516	11-66480225	11	66480225	.	G	T	PASS	ENST00000531856.1	PELI3	processed_transcript	n.*4216G>T	.	downstream_gene_variant	MODIFIER
ENSG00000174516	11-66480225	11	66480225	.	G	T	PASS	ENST00000528752.1	PELI3	protein_coding	c.*4651G>T	.	downstream_gene_variant	MODIFIER
ENSG00000174516	11-66480225	11	66480225	.	G	T	PASS	ENST00000532970.5	PELI3	nonsense_mediated_decay	c.*7875G>T	.	downstream_gene_variant	MODIFIER
ENSG00000172893	11-71448383	11	71448383	.	G	A	PASS	ENST00000355527.7	DHCR7	protein_coding	c.-225C>T	.	5_prime_UTR_variant	MODIFIER
ENSG00000172893	11-71448383	11	71448383	.	G	A	PASS	ENST00000407721.6	DHCR7	protein_coding	c.-202C>T	.	5_prime_UTR_variant	MODIFIER
ENSG00000172893	11-71448383	11	71448383	.	G	A	PASS	ENST00000527316.5	DHCR7	protein_coding	c.-225C>T	.	5_prime_UTR_variant	MODIFIER
ENSG00000172893	11-71448383	11	71448383	.	G	A	PASS	ENST00000526780.5	DHCR7	protein_coding	c.-3431C>T	.	upstream_gene_variant	MODIFIER
ENSG00000172893	11-71448383	11	71448383	.	G	A	PASS	ENST00000525346.5	DHCR7	protein_coding	c.-3431C>T	.	upstream_gene_variant	MODIFIER
ENSG00000172893	11-71448383	11	71448383	.	G	A	PASS	ENST00000531364.5	DHCR7	protein_coding	c.-3431C>T	.	upstream_gene_variant	MODIFIER
ENSG00000172893	11-71448383	11	71448383	.	G	A	PASS	ENST00000529990.5	DHCR7	protein_coding	c.-4130C>T	.	upstream_gene_variant	MODIFIER
ENSG00000172893	11-71448383	11	71448383	.	G	A	PASS	ENST00000527452.1	DHCR7	protein_coding	c.-131-649C>T	.	intron_variant	MODIFIER
ENSG00000168010	11-72817928	11	72817928	.	C	T	PASS	ENST00000540567.1	ATG16L2	protein_coding	c.*52C>T	.	3_prime_UTR_variant	MODIFIER
ENSG00000168010	11-72817928	11	72817928	.	C	T	PASS	ENST00000536995.5	ATG16L2	retained_intron	n.-3960C>T	.	upstream_gene_variant	MODIFIER
ENSG00000168010	11-72817928	11	72817928	.	C	T	PASS	ENST00000535830.5	ATG16L2	protein_coding	c.-4395C>T	.	upstream_gene_variant	MODIFIER
ENSG00000168010	11-72817928	11	72817928	.	C	T	PASS	ENST00000537212.1	ATG16L2	retained_intron	n.-4261C>T	.	upstream_gene_variant	MODIFIER
ENSG00000168010	11-72817928	11	72817928	.	C	T	PASS	ENST00000541999.5	ATG16L2	nonsense_mediated_decay	c.-4306C>T	.	upstream_gene_variant	MODIFIER
ENSG00000168010	11-72817928	11	72817928	.	C	T	PASS	ENST00000541554.1	ATG16L2	protein_coding	c.-4557C>T	.	upstream_gene_variant	MODIFIER
ENSG00000168010	11-72817928	11	72817928	.	C	T	PASS	ENST00000545248.1	ATG16L2	retained_intron	n.-4503C>T	.	upstream_gene_variant	MODIFIER
ENSG00000168010	11-72817928	11	72817928	.	C	T	PASS	ENST00000538973.5	ATG16L2	protein_coding	c.-4413C>T	.	upstream_gene_variant	MODIFIER
ENSG00000168010	11-72817928	11	72817928	.	C	T	PASS	ENST00000541367.5	ATG16L2	protein_coding	c.-4413C>T	.	upstream_gene_variant	MODIFIER
ENSG00000168010	11-72817928	11	72817928	.	C	T	PASS	ENST00000540222.5	ATG16L2	protein_coding	c.-4512C>T	.	upstream_gene_variant	MODIFIER
ENSG00000168010	11-72817928	11	72817928	.	C	T	PASS	ENST00000537837.5	ATG16L2	nonsense_mediated_decay	c.-4551C>T	.	upstream_gene_variant	MODIFIER
ENSG00000168010	11-72817928	11	72817928	.	C	T	PASS	ENST00000451353.2	ATG16L2	processed_transcript	n.*147C>T	.	downstream_gene_variant	MODIFIER
ENSG00000168010	11-72817928	11	72817928	.	C	T	PASS	ENST00000321297.9	ATG16L2	protein_coding	c.318+73C>T	.	intron_variant	MODIFIER
ENSG00000168010	11-72817928	11	72817928	.	C	T	PASS	ENST00000534905.5	ATG16L2	protein_coding	c.318+73C>T	.	intron_variant	MODIFIER
ENSG00000168010	11-72817928	11	72817928	.	C	T	PASS	ENST00000439504.6	ATG16L2	retained_intron	n.345+73C>T	.	intron_variant	MODIFIER
ENSG00000168010	11-72817928	11	72817928	.	C	T	PASS	ENST00000435507.6	ATG16L2	nonsense_mediated_decay	c.318+73C>T	.	intron_variant	MODIFIER
ENSG00000168010	11-72817928	11	72817928	.	C	T	PASS	ENST00000537143.5	ATG16L2	retained_intron	n.339+73C>T	.	intron_variant	MODIFIER
ENSG00000168010	11-72817928	11	72817928	.	C	T	PASS	ENST00000542908.5	ATG16L2	retained_intron	n.339+73C>T	.	intron_variant	MODIFIER
ENSG00000168010	11-72817928	11	72817928	.	C	T	PASS	ENST00000544490.5	ATG16L2	nonsense_mediated_decay	c.318+73C>T	.	intron_variant	MODIFIER
ENSG00000168010	11-72817928	11	72817928	.	C	T	PASS	ENST00000538842.1	ATG16L2	processed_transcript	n.183+73C>T	.	intron_variant	MODIFIER
ENSG00000168010	11-72818748	11	72818748	.	G	A	PASS	ENST00000540567.1	ATG16L2	protein_coding	c.*872G>A	.	3_prime_UTR_variant	MODIFIER
ENSG00000168010	11-72818748	11	72818748	.	G	A	PASS	ENST00000536995.5	ATG16L2	retained_intron	n.-3140G>A	.	upstream_gene_variant	MODIFIER
ENSG00000168010	11-72818748	11	72818748	.	G	A	PASS	ENST00000535830.5	ATG16L2	protein_coding	c.-3575G>A	.	upstream_gene_variant	MODIFIER
ENSG00000168010	11-72818748	11	72818748	.	G	A	PASS	ENST00000537212.1	ATG16L2	retained_intron	n.-3441G>A	.	upstream_gene_variant	MODIFIER
ENSG00000168010	11-72818748	11	72818748	.	G	A	PASS	ENST00000541999.5	ATG16L2	nonsense_mediated_decay	c.-3486G>A	.	upstream_gene_variant	MODIFIER
ENSG00000168010	11-72818748	11	72818748	.	G	A	PASS	ENST00000541554.1	ATG16L2	protein_coding	c.-3737G>A	.	upstream_gene_variant	MODIFIER
ENSG00000168010	11-72818748	11	72818748	.	G	A	PASS	ENST00000545248.1	ATG16L2	retained_intron	n.-3683G>A	.	upstream_gene_variant	MODIFIER
ENSG00000168010	11-72818748	11	72818748	.	G	A	PASS	ENST00000538973.5	ATG16L2	protein_coding	c.-3593G>A	.	upstream_gene_variant	MODIFIER
ENSG00000168010	11-72818748	11	72818748	.	G	A	PASS	ENST00000541367.5	ATG16L2	protein_coding	c.-3593G>A	.	upstream_gene_variant	MODIFIER
ENSG00000168010	11-72818748	11	72818748	.	G	A	PASS	ENST00000540222.5	ATG16L2	protein_coding	c.-3692G>A	.	upstream_gene_variant	MODIFIER
ENSG00000168010	11-72818748	11	72818748	.	G	A	PASS	ENST00000537837.5	ATG16L2	nonsense_mediated_decay	c.-3731G>A	.	upstream_gene_variant	MODIFIER
ENSG00000168010	11-72818748	11	72818748	.	G	A	PASS	ENST00000451353.2	ATG16L2	processed_transcript	n.*967G>A	.	downstream_gene_variant	MODIFIER
ENSG00000168010	11-72818748	11	72818748	.	G	A	PASS	ENST00000321297.9	ATG16L2	protein_coding	c.318+893G>A	.	intron_variant	MODIFIER
ENSG00000168010	11-72818748	11	72818748	.	G	A	PASS	ENST00000534905.5	ATG16L2	protein_coding	c.318+893G>A	.	intron_variant	MODIFIER
ENSG00000168010	11-72818748	11	72818748	.	G	A	PASS	ENST00000439504.6	ATG16L2	retained_intron	n.345+893G>A	.	intron_variant	MODIFIER
ENSG00000168010	11-72818748	11	72818748	.	G	A	PASS	ENST00000435507.6	ATG16L2	nonsense_mediated_decay	c.318+893G>A	.	intron_variant	MODIFIER
ENSG00000168010	11-72818748	11	72818748	.	G	A	PASS	ENST00000537143.5	ATG16L2	retained_intron	n.339+893G>A	.	intron_variant	MODIFIER
ENSG00000168010	11-72818748	11	72818748	.	G	A	PASS	ENST00000542908.5	ATG16L2	retained_intron	n.339+893G>A	.	intron_variant	MODIFIER
ENSG00000168010	11-72818748	11	72818748	.	G	A	PASS	ENST00000544490.5	ATG16L2	nonsense_mediated_decay	c.318+893G>A	.	intron_variant	MODIFIER
ENSG00000168010	11-72818748	11	72818748	.	G	A	PASS	ENST00000538842.1	ATG16L2	processed_transcript	n.183+893G>A	.	intron_variant	MODIFIER
ENSG00000168010	11-72820427	11	72820427	.	T	C	PASS	ENST00000536995.5	ATG16L2	retained_intron	n.-1461T>C	.	upstream_gene_variant	MODIFIER
ENSG00000168010	11-72820427	11	72820427	.	T	C	PASS	ENST00000535830.5	ATG16L2	protein_coding	c.-1896T>C	.	upstream_gene_variant	MODIFIER
ENSG00000168010	11-72820427	11	72820427	.	T	C	PASS	ENST00000537212.1	ATG16L2	retained_intron	n.-1762T>C	.	upstream_gene_variant	MODIFIER
ENSG00000168010	11-72820427	11	72820427	.	T	C	PASS	ENST00000541999.5	ATG16L2	nonsense_mediated_decay	c.-1807T>C	.	upstream_gene_variant	MODIFIER
ENSG00000168010	11-72820427	11	72820427	.	T	C	PASS	ENST00000541554.1	ATG16L2	protein_coding	c.-2058T>C	.	upstream_gene_variant	MODIFIER
ENSG00000168010	11-72820427	11	72820427	.	T	C	PASS	ENST00000545248.1	ATG16L2	retained_intron	n.-2004T>C	.	upstream_gene_variant	MODIFIER
ENSG00000168010	11-72820427	11	72820427	.	T	C	PASS	ENST00000538973.5	ATG16L2	protein_coding	c.-1914T>C	.	upstream_gene_variant	MODIFIER
ENSG00000168010	11-72820427	11	72820427	.	T	C	PASS	ENST00000541367.5	ATG16L2	protein_coding	c.-1914T>C	.	upstream_gene_variant	MODIFIER
ENSG00000168010	11-72820427	11	72820427	.	T	C	PASS	ENST00000540222.5	ATG16L2	protein_coding	c.-2013T>C	.	upstream_gene_variant	MODIFIER
ENSG00000168010	11-72820427	11	72820427	.	T	C	PASS	ENST00000537837.5	ATG16L2	nonsense_mediated_decay	c.-2052T>C	.	upstream_gene_variant	MODIFIER
ENSG00000168010	11-72820427	11	72820427	.	T	C	PASS	ENST00000542481.1	ATG16L2	retained_intron	n.-3468T>C	.	upstream_gene_variant	MODIFIER
ENSG00000168010	11-72820427	11	72820427	.	T	C	PASS	ENST00000540567.1	ATG16L2	protein_coding	c.*2551T>C	.	downstream_gene_variant	MODIFIER
ENSG00000168010	11-72820427	11	72820427	.	T	C	PASS	ENST00000538842.1	ATG16L2	processed_transcript	n.*89T>C	.	downstream_gene_variant	MODIFIER
ENSG00000168010	11-72820427	11	72820427	.	T	C	PASS	ENST00000451353.2	ATG16L2	processed_transcript	n.*2646T>C	.	downstream_gene_variant	MODIFIER
ENSG00000168010	11-72820427	11	72820427	.	T	C	PASS	ENST00000321297.9	ATG16L2	protein_coding	c.319-1241T>C	.	intron_variant	MODIFIER
ENSG00000168010	11-72820427	11	72820427	.	T	C	PASS	ENST00000534905.5	ATG16L2	protein_coding	c.318+2572T>C	.	intron_variant	MODIFIER
ENSG00000168010	11-72820427	11	72820427	.	T	C	PASS	ENST00000439504.6	ATG16L2	retained_intron	n.346-1241T>C	.	intron_variant	MODIFIER
ENSG00000168010	11-72820427	11	72820427	.	T	C	PASS	ENST00000435507.6	ATG16L2	nonsense_mediated_decay	c.319-1121T>C	.	intron_variant	MODIFIER
ENSG00000168010	11-72820427	11	72820427	.	T	C	PASS	ENST00000537143.5	ATG16L2	retained_intron	n.340-2421T>C	.	intron_variant	MODIFIER
ENSG00000168010	11-72820427	11	72820427	.	T	C	PASS	ENST00000542908.5	ATG16L2	retained_intron	n.340-2421T>C	.	intron_variant	MODIFIER
ENSG00000168010	11-72820427	11	72820427	.	T	C	PASS	ENST00000544490.5	ATG16L2	nonsense_mediated_decay	c.319-772T>C	.	intron_variant	MODIFIER
ENSG00000168010	11-72821088	11	72821088	.	A	C	PASS	ENST00000536995.5	ATG16L2	retained_intron	n.-800A>C	.	upstream_gene_variant	MODIFIER
ENSG00000168010	11-72821088	11	72821088	.	A	C	PASS	ENST00000535830.5	ATG16L2	protein_coding	c.-1235A>C	.	upstream_gene_variant	MODIFIER
ENSG00000168010	11-72821088	11	72821088	.	A	C	PASS	ENST00000537212.1	ATG16L2	retained_intron	n.-1101A>C	.	upstream_gene_variant	MODIFIER
ENSG00000168010	11-72821088	11	72821088	.	A	C	PASS	ENST00000541999.5	ATG16L2	nonsense_mediated_decay	c.-1146A>C	.	upstream_gene_variant	MODIFIER
ENSG00000168010	11-72821088	11	72821088	.	A	C	PASS	ENST00000541554.1	ATG16L2	protein_coding	c.-1397A>C	.	upstream_gene_variant	MODIFIER
ENSG00000168010	11-72821088	11	72821088	.	A	C	PASS	ENST00000545248.1	ATG16L2	retained_intron	n.-1343A>C	.	upstream_gene_variant	MODIFIER
ENSG00000168010	11-72821088	11	72821088	.	A	C	PASS	ENST00000538973.5	ATG16L2	protein_coding	c.-1253A>C	.	upstream_gene_variant	MODIFIER
ENSG00000168010	11-72821088	11	72821088	.	A	C	PASS	ENST00000541367.5	ATG16L2	protein_coding	c.-1253A>C	.	upstream_gene_variant	MODIFIER
ENSG00000168010	11-72821088	11	72821088	.	A	C	PASS	ENST00000540222.5	ATG16L2	protein_coding	c.-1352A>C	.	upstream_gene_variant	MODIFIER
ENSG00000168010	11-72821088	11	72821088	.	A	C	PASS	ENST00000537837.5	ATG16L2	nonsense_mediated_decay	c.-1391A>C	.	upstream_gene_variant	MODIFIER
ENSG00000168010	11-72821088	11	72821088	.	A	C	PASS	ENST00000542481.1	ATG16L2	retained_intron	n.-2807A>C	.	upstream_gene_variant	MODIFIER
ENSG00000168010	11-72821088	11	72821088	.	A	C	PASS	ENST00000540567.1	ATG16L2	protein_coding	c.*3212A>C	.	downstream_gene_variant	MODIFIER
ENSG00000168010	11-72821088	11	72821088	.	A	C	PASS	ENST00000538842.1	ATG16L2	processed_transcript	n.*750A>C	.	downstream_gene_variant	MODIFIER
ENSG00000168010	11-72821088	11	72821088	.	A	C	PASS	ENST00000451353.2	ATG16L2	processed_transcript	n.*3307A>C	.	downstream_gene_variant	MODIFIER
ENSG00000168010	11-72821088	11	72821088	.	A	C	PASS	ENST00000321297.9	ATG16L2	protein_coding	c.319-580A>C	.	intron_variant	MODIFIER
ENSG00000168010	11-72821088	11	72821088	.	A	C	PASS	ENST00000534905.5	ATG16L2	protein_coding	c.318+3233A>C	.	intron_variant	MODIFIER
ENSG00000168010	11-72821088	11	72821088	.	A	C	PASS	ENST00000439504.6	ATG16L2	retained_intron	n.346-580A>C	.	intron_variant	MODIFIER
ENSG00000168010	11-72821088	11	72821088	.	A	C	PASS	ENST00000435507.6	ATG16L2	nonsense_mediated_decay	c.319-460A>C	.	intron_variant	MODIFIER
ENSG00000168010	11-72821088	11	72821088	.	A	C	PASS	ENST00000537143.5	ATG16L2	retained_intron	n.340-1760A>C	.	intron_variant	MODIFIER
ENSG00000168010	11-72821088	11	72821088	.	A	C	PASS	ENST00000542908.5	ATG16L2	retained_intron	n.340-1760A>C	.	intron_variant	MODIFIER
ENSG00000168010	11-72821088	11	72821088	.	A	C	PASS	ENST00000544490.5	ATG16L2	nonsense_mediated_decay	c.319-111A>C	.	intron_variant	MODIFIER
ENSG00000168010	11-72821524	11	72821524	.	G	T	PASS	ENST00000544490.5	ATG16L2	nonsense_mediated_decay	c.*323G>T	.	3_prime_UTR_variant	MODIFIER
ENSG00000168010	11-72821524	11	72821524	.	G	T	PASS	ENST00000536995.5	ATG16L2	retained_intron	n.-364G>T	.	upstream_gene_variant	MODIFIER
ENSG00000168010	11-72821524	11	72821524	.	G	T	PASS	ENST00000535830.5	ATG16L2	protein_coding	c.-799G>T	.	upstream_gene_variant	MODIFIER
ENSG00000168010	11-72821524	11	72821524	.	G	T	PASS	ENST00000537212.1	ATG16L2	retained_intron	n.-665G>T	.	upstream_gene_variant	MODIFIER
ENSG00000168010	11-72821524	11	72821524	.	G	T	PASS	ENST00000541999.5	ATG16L2	nonsense_mediated_decay	c.-710G>T	.	upstream_gene_variant	MODIFIER
ENSG00000168010	11-72821524	11	72821524	.	G	T	PASS	ENST00000541554.1	ATG16L2	protein_coding	c.-961G>T	.	upstream_gene_variant	MODIFIER
ENSG00000168010	11-72821524	11	72821524	.	G	T	PASS	ENST00000545248.1	ATG16L2	retained_intron	n.-907G>T	.	upstream_gene_variant	MODIFIER
ENSG00000168010	11-72821524	11	72821524	.	G	T	PASS	ENST00000538973.5	ATG16L2	protein_coding	c.-817G>T	.	upstream_gene_variant	MODIFIER
ENSG00000168010	11-72821524	11	72821524	.	G	T	PASS	ENST00000541367.5	ATG16L2	protein_coding	c.-817G>T	.	upstream_gene_variant	MODIFIER
ENSG00000168010	11-72821524	11	72821524	.	G	T	PASS	ENST00000540222.5	ATG16L2	protein_coding	c.-916G>T	.	upstream_gene_variant	MODIFIER
ENSG00000168010	11-72821524	11	72821524	.	G	T	PASS	ENST00000537837.5	ATG16L2	nonsense_mediated_decay	c.-955G>T	.	upstream_gene_variant	MODIFIER
ENSG00000168010	11-72821524	11	72821524	.	G	T	PASS	ENST00000542481.1	ATG16L2	retained_intron	n.-2371G>T	.	upstream_gene_variant	MODIFIER
ENSG00000168010	11-72821524	11	72821524	.	G	T	PASS	ENST00000540567.1	ATG16L2	protein_coding	c.*3648G>T	.	downstream_gene_variant	MODIFIER
ENSG00000168010	11-72821524	11	72821524	.	G	T	PASS	ENST00000538842.1	ATG16L2	processed_transcript	n.*1186G>T	.	downstream_gene_variant	MODIFIER
ENSG00000168010	11-72821524	11	72821524	.	G	T	PASS	ENST00000451353.2	ATG16L2	processed_transcript	n.*3743G>T	.	downstream_gene_variant	MODIFIER
ENSG00000168010	11-72821524	11	72821524	.	G	T	PASS	ENST00000321297.9	ATG16L2	protein_coding	c.319-144G>T	.	intron_variant	MODIFIER
ENSG00000168010	11-72821524	11	72821524	.	G	T	PASS	ENST00000534905.5	ATG16L2	protein_coding	c.318+3669G>T	.	intron_variant	MODIFIER
ENSG00000168010	11-72821524	11	72821524	.	G	T	PASS	ENST00000439504.6	ATG16L2	retained_intron	n.346-144G>T	.	intron_variant	MODIFIER
ENSG00000168010	11-72821524	11	72821524	.	G	T	PASS	ENST00000435507.6	ATG16L2	nonsense_mediated_decay	c.319-24G>T	.	intron_variant	MODIFIER
ENSG00000168010	11-72821524	11	72821524	.	G	T	PASS	ENST00000537143.5	ATG16L2	retained_intron	n.340-1324G>T	.	intron_variant	MODIFIER
ENSG00000168010	11-72821524	11	72821524	.	G	T	PASS	ENST00000542908.5	ATG16L2	retained_intron	n.340-1324G>T	.	intron_variant	MODIFIER
ENSG00000168010	11-72821576	11	72821576	.	T	G	PASS	ENST00000435507.6	ATG16L2	nonsense_mediated_decay	c.347T>G	p.Val116Gly	missense_variant	MODERATE
ENSG00000168010	11-72821576	11	72821576	.	T	G	PASS	ENST00000544490.5	ATG16L2	nonsense_mediated_decay	c.*375T>G	.	3_prime_UTR_variant	MODIFIER
ENSG00000168010	11-72821576	11	72821576	.	T	G	PASS	ENST00000536995.5	ATG16L2	retained_intron	n.-312T>G	.	upstream_gene_variant	MODIFIER
ENSG00000168010	11-72821576	11	72821576	.	T	G	PASS	ENST00000535830.5	ATG16L2	protein_coding	c.-747T>G	.	upstream_gene_variant	MODIFIER
ENSG00000168010	11-72821576	11	72821576	.	T	G	PASS	ENST00000537212.1	ATG16L2	retained_intron	n.-613T>G	.	upstream_gene_variant	MODIFIER
ENSG00000168010	11-72821576	11	72821576	.	T	G	PASS	ENST00000541999.5	ATG16L2	nonsense_mediated_decay	c.-658T>G	.	upstream_gene_variant	MODIFIER
ENSG00000168010	11-72821576	11	72821576	.	T	G	PASS	ENST00000541554.1	ATG16L2	protein_coding	c.-909T>G	.	upstream_gene_variant	MODIFIER
ENSG00000168010	11-72821576	11	72821576	.	T	G	PASS	ENST00000545248.1	ATG16L2	retained_intron	n.-855T>G	.	upstream_gene_variant	MODIFIER
ENSG00000168010	11-72821576	11	72821576	.	T	G	PASS	ENST00000538973.5	ATG16L2	protein_coding	c.-765T>G	.	upstream_gene_variant	MODIFIER
ENSG00000168010	11-72821576	11	72821576	.	T	G	PASS	ENST00000541367.5	ATG16L2	protein_coding	c.-765T>G	.	upstream_gene_variant	MODIFIER
ENSG00000168010	11-72821576	11	72821576	.	T	G	PASS	ENST00000540222.5	ATG16L2	protein_coding	c.-864T>G	.	upstream_gene_variant	MODIFIER
ENSG00000168010	11-72821576	11	72821576	.	T	G	PASS	ENST00000537837.5	ATG16L2	nonsense_mediated_decay	c.-903T>G	.	upstream_gene_variant	MODIFIER
ENSG00000168010	11-72821576	11	72821576	.	T	G	PASS	ENST00000542481.1	ATG16L2	retained_intron	n.-2319T>G	.	upstream_gene_variant	MODIFIER
ENSG00000168010	11-72821576	11	72821576	.	T	G	PASS	ENST00000540567.1	ATG16L2	protein_coding	c.*3700T>G	.	downstream_gene_variant	MODIFIER
ENSG00000168010	11-72821576	11	72821576	.	T	G	PASS	ENST00000538842.1	ATG16L2	processed_transcript	n.*1238T>G	.	downstream_gene_variant	MODIFIER
ENSG00000168010	11-72821576	11	72821576	.	T	G	PASS	ENST00000451353.2	ATG16L2	processed_transcript	n.*3795T>G	.	downstream_gene_variant	MODIFIER
ENSG00000168010	11-72821576	11	72821576	.	T	G	PASS	ENST00000321297.9	ATG16L2	protein_coding	c.319-92T>G	.	intron_variant	MODIFIER
ENSG00000168010	11-72821576	11	72821576	.	T	G	PASS	ENST00000534905.5	ATG16L2	protein_coding	c.318+3721T>G	.	intron_variant	MODIFIER
ENSG00000168010	11-72821576	11	72821576	.	T	G	PASS	ENST00000439504.6	ATG16L2	retained_intron	n.346-92T>G	.	intron_variant	MODIFIER
ENSG00000168010	11-72821576	11	72821576	.	T	G	PASS	ENST00000537143.5	ATG16L2	retained_intron	n.340-1272T>G	.	intron_variant	MODIFIER
ENSG00000168010	11-72821576	11	72821576	.	T	G	PASS	ENST00000542908.5	ATG16L2	retained_intron	n.340-1272T>G	.	intron_variant	MODIFIER
ENSG00000168010	11-72821663	11	72821663	.	C	T	PASS	ENST00000321297.9	ATG16L2	protein_coding	c.319-5C>T	.	splice_region_variant&intron_variant	LOW
ENSG00000168010	11-72821663	11	72821663	.	C	T	PASS	ENST00000439504.6	ATG16L2	retained_intron	n.346-5C>T	.	splice_region_variant&intron_variant	LOW
ENSG00000168010	11-72821663	11	72821663	.	C	T	PASS	ENST00000435507.6	ATG16L2	nonsense_mediated_decay	c.*68C>T	.	3_prime_UTR_variant	MODIFIER
ENSG00000168010	11-72821663	11	72821663	.	C	T	PASS	ENST00000544490.5	ATG16L2	nonsense_mediated_decay	c.*462C>T	.	3_prime_UTR_variant	MODIFIER
ENSG00000168010	11-72821663	11	72821663	.	C	T	PASS	ENST00000536995.5	ATG16L2	retained_intron	n.-225C>T	.	upstream_gene_variant	MODIFIER
ENSG00000168010	11-72821663	11	72821663	.	C	T	PASS	ENST00000535830.5	ATG16L2	protein_coding	c.-660C>T	.	upstream_gene_variant	MODIFIER
ENSG00000168010	11-72821663	11	72821663	.	C	T	PASS	ENST00000537212.1	ATG16L2	retained_intron	n.-526C>T	.	upstream_gene_variant	MODIFIER
ENSG00000168010	11-72821663	11	72821663	.	C	T	PASS	ENST00000541999.5	ATG16L2	nonsense_mediated_decay	c.-571C>T	.	upstream_gene_variant	MODIFIER
ENSG00000168010	11-72821663	11	72821663	.	C	T	PASS	ENST00000541554.1	ATG16L2	protein_coding	c.-822C>T	.	upstream_gene_variant	MODIFIER
ENSG00000168010	11-72821663	11	72821663	.	C	T	PASS	ENST00000545248.1	ATG16L2	retained_intron	n.-768C>T	.	upstream_gene_variant	MODIFIER
ENSG00000168010	11-72821663	11	72821663	.	C	T	PASS	ENST00000538973.5	ATG16L2	protein_coding	c.-678C>T	.	upstream_gene_variant	MODIFIER
ENSG00000168010	11-72821663	11	72821663	.	C	T	PASS	ENST00000541367.5	ATG16L2	protein_coding	c.-678C>T	.	upstream_gene_variant	MODIFIER
ENSG00000168010	11-72821663	11	72821663	.	C	T	PASS	ENST00000540222.5	ATG16L2	protein_coding	c.-777C>T	.	upstream_gene_variant	MODIFIER
ENSG00000168010	11-72821663	11	72821663	.	C	T	PASS	ENST00000537837.5	ATG16L2	nonsense_mediated_decay	c.-816C>T	.	upstream_gene_variant	MODIFIER
ENSG00000168010	11-72821663	11	72821663	.	C	T	PASS	ENST00000542481.1	ATG16L2	retained_intron	n.-2232C>T	.	upstream_gene_variant	MODIFIER
ENSG00000168010	11-72821663	11	72821663	.	C	T	PASS	ENST00000540567.1	ATG16L2	protein_coding	c.*3787C>T	.	downstream_gene_variant	MODIFIER
ENSG00000168010	11-72821663	11	72821663	.	C	T	PASS	ENST00000538842.1	ATG16L2	processed_transcript	n.*1325C>T	.	downstream_gene_variant	MODIFIER
ENSG00000168010	11-72821663	11	72821663	.	C	T	PASS	ENST00000451353.2	ATG16L2	processed_transcript	n.*3882C>T	.	downstream_gene_variant	MODIFIER
ENSG00000168010	11-72821663	11	72821663	.	C	T	PASS	ENST00000534905.5	ATG16L2	protein_coding	c.318+3808C>T	.	intron_variant	MODIFIER
ENSG00000168010	11-72821663	11	72821663	.	C	T	PASS	ENST00000537143.5	ATG16L2	retained_intron	n.340-1185C>T	.	intron_variant	MODIFIER
ENSG00000168010	11-72821663	11	72821663	.	C	T	PASS	ENST00000542908.5	ATG16L2	retained_intron	n.340-1185C>T	.	intron_variant	MODIFIER
ENSG00000168010	11-72822666	11	72822666	.	A	G	PASS	ENST00000544490.5	ATG16L2	nonsense_mediated_decay	c.*981A>G	.	3_prime_UTR_variant	MODIFIER
ENSG00000168010	11-72822666	11	72822666	.	A	G	PASS	ENST00000542481.1	ATG16L2	retained_intron	n.-1229A>G	.	upstream_gene_variant	MODIFIER
ENSG00000168010	11-72822666	11	72822666	.	A	G	PASS	ENST00000540567.1	ATG16L2	protein_coding	c.*4790A>G	.	downstream_gene_variant	MODIFIER
ENSG00000168010	11-72822666	11	72822666	.	A	G	PASS	ENST00000538842.1	ATG16L2	processed_transcript	n.*2328A>G	.	downstream_gene_variant	MODIFIER
ENSG00000168010	11-72822666	11	72822666	.	A	G	PASS	ENST00000451353.2	ATG16L2	processed_transcript	n.*4885A>G	.	downstream_gene_variant	MODIFIER
ENSG00000168010	11-72822666	11	72822666	.	A	G	PASS	ENST00000321297.9	ATG16L2	protein_coding	c.710+123A>G	.	intron_variant	MODIFIER
ENSG00000168010	11-72822666	11	72822666	.	A	G	PASS	ENST00000534905.5	ATG16L2	protein_coding	c.318+4811A>G	.	intron_variant	MODIFIER
ENSG00000168010	11-72822666	11	72822666	.	A	G	PASS	ENST00000439504.6	ATG16L2	retained_intron	n.737+123A>G	.	intron_variant	MODIFIER
ENSG00000168010	11-72822666	11	72822666	.	A	G	PASS	ENST00000435507.6	ATG16L2	nonsense_mediated_decay	c.*464+123A>G	.	intron_variant	MODIFIER
ENSG00000168010	11-72822666	11	72822666	.	A	G	PASS	ENST00000537143.5	ATG16L2	retained_intron	n.340-182A>G	.	intron_variant	MODIFIER
ENSG00000168010	11-72822666	11	72822666	.	A	G	PASS	ENST00000542908.5	ATG16L2	retained_intron	n.340-182A>G	.	intron_variant	MODIFIER
ENSG00000168010	11-72822666	11	72822666	.	A	G	PASS	ENST00000535830.5	ATG16L2	protein_coding	c.221+123A>G	.	intron_variant	MODIFIER
ENSG00000168010	11-72822666	11	72822666	.	A	G	PASS	ENST00000537212.1	ATG16L2	retained_intron	n.173+123A>G	.	intron_variant	MODIFIER
ENSG00000168010	11-72822666	11	72822666	.	A	G	PASS	ENST00000541999.5	ATG16L2	nonsense_mediated_decay	c.128+123A>G	.	intron_variant	MODIFIER
ENSG00000168010	11-72822666	11	72822666	.	A	G	PASS	ENST00000541554.1	ATG16L2	protein_coding	c.59+123A>G	.	intron_variant	MODIFIER
ENSG00000168010	11-72822666	11	72822666	.	A	G	PASS	ENST00000545248.1	ATG16L2	retained_intron	n.113+123A>G	.	intron_variant	MODIFIER
ENSG00000168010	11-72822666	11	72822666	.	A	G	PASS	ENST00000538973.5	ATG16L2	protein_coding	c.203+123A>G	.	intron_variant	MODIFIER
ENSG00000168010	11-72822666	11	72822666	.	A	G	PASS	ENST00000541367.5	ATG16L2	protein_coding	c.203+123A>G	.	intron_variant	MODIFIER
ENSG00000168010	11-72822666	11	72822666	.	A	G	PASS	ENST00000540222.5	ATG16L2	protein_coding	c.104+123A>G	.	intron_variant	MODIFIER
ENSG00000168010	11-72822666	11	72822666	.	A	G	PASS	ENST00000537837.5	ATG16L2	nonsense_mediated_decay	c.65+123A>G	.	intron_variant	MODIFIER
ENSG00000168010	11-72822666	11	72822666	.	A	G	PASS	ENST00000536995.5	ATG16L2	retained_intron	n.597A>G	.	non_coding_transcript_exon_variant	MODIFIER
ENSG00000168010	11-72823064	11	72823064	.	G	A	PASS	ENST00000544490.5	ATG16L2	nonsense_mediated_decay	c.*1379G>A	.	3_prime_UTR_variant	MODIFIER
ENSG00000168010	11-72823064	11	72823064	.	G	A	PASS	ENST00000542481.1	ATG16L2	retained_intron	n.-831G>A	.	upstream_gene_variant	MODIFIER
ENSG00000168010	11-72823064	11	72823064	.	G	A	PASS	ENST00000540567.1	ATG16L2	protein_coding	c.*5188G>A	.	downstream_gene_variant	MODIFIER
ENSG00000168010	11-72823064	11	72823064	.	G	A	PASS	ENST00000537143.5	ATG16L2	retained_intron	n.*37G>A	.	downstream_gene_variant	MODIFIER
ENSG00000168010	11-72823064	11	72823064	.	G	A	PASS	ENST00000538842.1	ATG16L2	processed_transcript	n.*2726G>A	.	downstream_gene_variant	MODIFIER
ENSG00000168010	11-72823064	11	72823064	.	G	A	PASS	ENST00000321297.9	ATG16L2	protein_coding	c.824+103G>A	.	intron_variant	MODIFIER
ENSG00000168010	11-72823064	11	72823064	.	G	A	PASS	ENST00000534905.5	ATG16L2	protein_coding	c.318+5209G>A	.	intron_variant	MODIFIER
ENSG00000168010	11-72823064	11	72823064	.	G	A	PASS	ENST00000435507.6	ATG16L2	nonsense_mediated_decay	c.*578+103G>A	.	intron_variant	MODIFIER
ENSG00000168010	11-72823064	11	72823064	.	G	A	PASS	ENST00000535830.5	ATG16L2	protein_coding	c.335+103G>A	.	intron_variant	MODIFIER
ENSG00000168010	11-72823064	11	72823064	.	G	A	PASS	ENST00000541999.5	ATG16L2	nonsense_mediated_decay	c.242+103G>A	.	intron_variant	MODIFIER
ENSG00000168010	11-72823064	11	72823064	.	G	A	PASS	ENST00000541554.1	ATG16L2	protein_coding	c.173+103G>A	.	intron_variant	MODIFIER
ENSG00000168010	11-72823064	11	72823064	.	G	A	PASS	ENST00000538973.5	ATG16L2	protein_coding	c.317+103G>A	.	intron_variant	MODIFIER
ENSG00000168010	11-72823064	11	72823064	.	G	A	PASS	ENST00000541367.5	ATG16L2	protein_coding	c.317+103G>A	.	intron_variant	MODIFIER
ENSG00000168010	11-72823064	11	72823064	.	G	A	PASS	ENST00000540222.5	ATG16L2	protein_coding	c.218+103G>A	.	intron_variant	MODIFIER
ENSG00000168010	11-72823064	11	72823064	.	G	A	PASS	ENST00000537837.5	ATG16L2	nonsense_mediated_decay	c.179+103G>A	.	intron_variant	MODIFIER
ENSG00000168010	11-72823064	11	72823064	.	G	A	PASS	ENST00000439504.6	ATG16L2	retained_intron	n.954G>A	.	non_coding_transcript_exon_variant	MODIFIER
ENSG00000168010	11-72823064	11	72823064	.	G	A	PASS	ENST00000542908.5	ATG16L2	retained_intron	n.556G>A	.	non_coding_transcript_exon_variant	MODIFIER
ENSG00000168010	11-72823064	11	72823064	.	G	A	PASS	ENST00000536995.5	ATG16L2	retained_intron	n.995G>A	.	non_coding_transcript_exon_variant	MODIFIER
ENSG00000168010	11-72823064	11	72823064	.	G	A	PASS	ENST00000537212.1	ATG16L2	retained_intron	n.390G>A	.	non_coding_transcript_exon_variant	MODIFIER
ENSG00000168010	11-72823064	11	72823064	.	G	A	PASS	ENST00000545248.1	ATG16L2	retained_intron	n.330G>A	.	non_coding_transcript_exon_variant	MODIFIER
ENSG00000168014	11-74013463	11	74013463	.	C	A	PASS	ENST00000334126.11	C2CD3	protein_coding	c.6984G>T	p.Ser2328Ser	synonymous_variant	LOW
ENSG00000168014	11-74013463	11	74013463	.	C	A	PASS	ENST00000442398.6	C2CD3	nonsense_mediated_decay	c.*1172G>T	.	3_prime_UTR_variant	MODIFIER
ENSG00000168014	11-74013463	11	74013463	.	C	A	PASS	ENST00000542452.1	C2CD3	processed_transcript	n.937G>T	.	non_coding_transcript_exon_variant	MODIFIER
ENSG00000168014	11-74085872	11	74085872	.	C	T	PASS	ENST00000313663.11	C2CD3	protein_coding	c.3656G>A	p.Arg1219Gln	missense_variant	MODERATE
ENSG00000168014	11-74085872	11	74085872	.	C	T	PASS	ENST00000414160.6	C2CD3	protein_coding	c.80G>A	p.Arg27Gln	missense_variant	MODERATE
ENSG00000168014	11-74085872	11	74085872	.	C	T	PASS	ENST00000334126.11	C2CD3	protein_coding	c.3656G>A	p.Arg1219Gln	missense_variant	MODERATE
ENSG00000168014	11-74085872	11	74085872	.	C	T	PASS	ENST00000442398.6	C2CD3	nonsense_mediated_decay	c.-77G>A	.	upstream_gene_variant	MODIFIER
ENSG00000168014	11-74085872	11	74085872	.	C	T	PASS	ENST00000535645.1	C2CD3	processed_transcript	n.-273G>A	.	upstream_gene_variant	MODIFIER
ENSG00000168014	11-74085872	11	74085872	.	C	T	PASS	ENST00000540057.1	C2CD3	retained_intron	n.206G>A	.	non_coding_transcript_exon_variant	MODIFIER
ENSG00000165434	11-74335816	11	74335816	.	C	T	PASS	ENST00000298198.4	PGM2L1	protein_coding	c.*836G>A	.	3_prime_UTR_variant	MODIFIER
ENSG00000085741	11-76211167	11	76211167	.	T	G	PASS	ENST00000322563.7	WNT11	protein_coding	c.-4760A>C	.	upstream_gene_variant	MODIFIER
ENSG00000085741	11-76211167	11	76211167	.	T	G	PASS	ENST00000529461.1	WNT11	protein_coding	c.-4760A>C	.	upstream_gene_variant	MODIFIER
ENSG00000085741	11-76211167	11	76211167	.	T	G	PASS	ENST00000621122.1	WNT11	protein_coding	c.-4760A>C	.	upstream_gene_variant	MODIFIER
ENSG00000085741	11-76211167	11	76211167	.	T	G	PASS	ENST00000532150.1	WNT11	processed_transcript	n.-437A>C	.	upstream_gene_variant	MODIFIER
ENSG00000255362	11-76211167	11	76211167	.	T	G	PASS	ENST00000531538.1	AP000785.2	lincRNA	n.177A>C	.	non_coding_transcript_exon_variant	MODIFIER
ENSG00000204529	11-76711002	11	76711002	.	C	A	PASS	ENST00000525328.1	GUCY2EP	processed_transcript	n.*1394G>T	.	downstream_gene_variant	MODIFIER
ENSG00000204529	11-76711002	11	76711002	.	C	A	PASS	ENST00000531117.2	GUCY2EP	transcribed_unprocessed_pseudogene	n.1034+1265G>T	.	intron_variant	MODIFIER
ENSG00000165490	11-82900310	11	82900310	.	G	C	PASS	ENST00000533655.5	DDIAS	protein_coding	c.-14429G>C	.	upstream_gene_variant	MODIFIER
ENSG00000165490	11-82900310	11	82900310	.	G	C	PASS	ENST00000528759.5	DDIAS	protein_coding	c.-14429G>C	.	upstream_gene_variant	MODIFIER
ENSG00000165490	11-82900310	11	82900310	.	G	C	PASS	ENST00000525361.5	DDIAS	protein_coding	c.-14429G>C	.	upstream_gene_variant	MODIFIER
ENSG00000165490	11-82900310	11	82900310	.	G	C	PASS	ENST00000528189.5	DDIAS	retained_intron	n.-1426G>C	.	upstream_gene_variant	MODIFIER
ENSG00000165490	11-82900310	11	82900310	.	G	C	PASS	ENST00000525388.5	DDIAS	protein_coding	c.-14429G>C	.	upstream_gene_variant	MODIFIER
ENSG00000165490	11-82900310	11	82900310	.	G	C	PASS	ENST00000532589.5	DDIAS	protein_coding	c.-14429G>C	.	upstream_gene_variant	MODIFIER
ENSG00000165490	11-82900310	11	82900310	.	G	C	PASS	ENST00000524921.5	DDIAS	protein_coding	c.-14429G>C	.	upstream_gene_variant	MODIFIER
ENSG00000165490	11-82900310	11	82900310	.	G	C	PASS	ENST00000532764.5	DDIAS	protein_coding	c.-13345G>C	.	upstream_gene_variant	MODIFIER
ENSG00000165490	11-82900310	11	82900310	.	G	C	PASS	ENST00000532277.5	DDIAS	protein_coding	c.-485+157G>C	.	intron_variant	MODIFIER
ENSG00000150687	11-86803650	11	86803650	.	T	C	PASS	ENST00000280258.5	PRSS23	protein_coding	c.-14+2999T>C	.	intron_variant	MODIFIER
ENSG00000150687	11-86803650	11	86803650	.	T	C	PASS	ENST00000532234.5	PRSS23	nonsense_mediated_decay	c.-12+2999T>C	.	intron_variant	MODIFIER
ENSG00000150687	11-86803650	11	86803650	.	T	C	PASS	ENST00000527521.1	PRSS23	protein_coding	c.-13-3981T>C	.	intron_variant	MODIFIER
ENSG00000150687	11-86803650	11	86803650	.	T	C	PASS	ENST00000533902.2	PRSS23	protein_coding	c.-12+2999T>C	.	intron_variant	MODIFIER
ENSG00000150687	11-86803650	11	86803650	.	T	C	PASS	ENST00000531475.5	PRSS23	processed_transcript	n.108+2999T>C	.	intron_variant	MODIFIER
ENSG00000150687	11-86803650	11	86803650	.	T	C	PASS	ENST00000533880.1	PRSS23	processed_transcript	n.108+2999T>C	.	intron_variant	MODIFIER
ENSG00000150687	11-86805739	11	86805739	.	G	T	PASS	ENST00000280258.5	PRSS23	protein_coding	c.-13-1892G>T	.	intron_variant	MODIFIER
ENSG00000150687	11-86805739	11	86805739	.	G	T	PASS	ENST00000532234.5	PRSS23	nonsense_mediated_decay	c.-12+5088G>T	.	intron_variant	MODIFIER
ENSG00000150687	11-86805739	11	86805739	.	G	T	PASS	ENST00000527521.1	PRSS23	protein_coding	c.-13-1892G>T	.	intron_variant	MODIFIER
ENSG00000150687	11-86805739	11	86805739	.	G	T	PASS	ENST00000533902.2	PRSS23	protein_coding	c.-12+5088G>T	.	intron_variant	MODIFIER
ENSG00000150687	11-86805739	11	86805739	.	G	T	PASS	ENST00000531475.5	PRSS23	processed_transcript	n.108+5088G>T	.	intron_variant	MODIFIER
ENSG00000150687	11-86805739	11	86805739	.	G	T	PASS	ENST00000533880.1	PRSS23	processed_transcript	n.108+5088G>T	.	intron_variant	MODIFIER
ENSG00000150687	11-86806882	11	86806882	.	G	T	PASS	ENST00000280258.5	PRSS23	protein_coding	c.-13-749G>T	.	intron_variant	MODIFIER
ENSG00000150687	11-86806882	11	86806882	.	G	T	PASS	ENST00000532234.5	PRSS23	nonsense_mediated_decay	c.-12+6231G>T	.	intron_variant	MODIFIER
ENSG00000150687	11-86806882	11	86806882	.	G	T	PASS	ENST00000527521.1	PRSS23	protein_coding	c.-13-749G>T	.	intron_variant	MODIFIER
ENSG00000150687	11-86806882	11	86806882	.	G	T	PASS	ENST00000533902.2	PRSS23	protein_coding	c.-12+6231G>T	.	intron_variant	MODIFIER
ENSG00000150687	11-86806882	11	86806882	.	G	T	PASS	ENST00000531475.5	PRSS23	processed_transcript	n.108+6231G>T	.	intron_variant	MODIFIER
ENSG00000150687	11-86806882	11	86806882	.	G	T	PASS	ENST00000533880.1	PRSS23	processed_transcript	n.108+6231G>T	.	intron_variant	MODIFIER
ENSG00000150687	11-86933325	11	86933325	.	G	A	PASS	ENST00000531475.5	PRSS23	processed_transcript	n.*432G>A	.	downstream_gene_variant	MODIFIER
ENSG00000150687	11-86933325	11	86933325	.	G	A	PASS	ENST00000533880.1	PRSS23	processed_transcript	n.*391G>A	.	downstream_gene_variant	MODIFIER
ENSG00000150687	11-86933325	11	86933325	.	G	A	PASS	ENST00000532234.5	PRSS23	nonsense_mediated_decay	c.207-5695G>A	.	intron_variant	MODIFIER
ENSG00000150687	11-86933325	11	86933325	.	G	A	PASS	ENST00000533902.2	PRSS23	protein_coding	c.207-17891G>A	.	intron_variant	MODIFIER
ENSG00000150687	11-86933325	11	86933325	.	G	A	PASS	ENST00000532572.1	PRSS23	retained_intron	n.829G>A	.	non_coding_transcript_exon_variant	MODIFIER
ENSG00000150687	11-86953132	11	86953132	.	T	C	PASS	ENST00000532234.5	PRSS23	nonsense_mediated_decay	c.*14070T>C	.	downstream_gene_variant	MODIFIER
ENSG00000150687	11-86953132	11	86953132	.	T	C	PASS	ENST00000528769.5	PRSS23	processed_transcript	n.*1725T>C	.	downstream_gene_variant	MODIFIER
ENSG00000150687	11-86953132	11	86953132	.	T	C	PASS	ENST00000533902.2	PRSS23	protein_coding	c.*1847T>C	.	downstream_gene_variant	MODIFIER
ENSG00000150687	11-86953132	11	86953132	.	T	C	PASS	ENST00000531521.1	PRSS23	processed_transcript	n.*1396T>C	.	downstream_gene_variant	MODIFIER
ENSG00000109861	11-88321403	11	88321403	.	G	A	PASS	ENST00000524463.5	CTSC	protein_coding	c.*5030C>T	.	3_prime_UTR_variant	MODIFIER
ENSG00000109861	11-88321403	11	88321403	.	G	A	PASS	ENST00000529974.1	CTSC	protein_coding	c.*4974C>T	.	downstream_gene_variant	MODIFIER
ENSG00000109861	11-88321403	11	88321403	.	G	A	PASS	ENST00000528020.1	CTSC	protein_coding	c.*4974C>T	.	downstream_gene_variant	MODIFIER
ENSG00000109861	11-88321403	11	88321403	.	G	A	PASS	ENST00000393301.4	CTSC	processed_transcript	n.*4962C>T	.	downstream_gene_variant	MODIFIER
ENSG00000109861	11-88321403	11	88321403	.	G	A	PASS	ENST00000227266.9	CTSC	protein_coding	c.319-8849C>T	.	intron_variant	MODIFIER
ENSG00000109861	11-88321403	11	88321403	.	G	A	PASS	ENST00000533865.5	CTSC	processed_transcript	n.341-8849C>T	.	intron_variant	MODIFIER
ENSG00000109861	11-88321403	11	88321403	.	G	A	PASS	ENST00000527018.5	CTSC	protein_coding	c.187-8849C>T	.	intron_variant	MODIFIER
ENSG00000109861	11-88321714	11	88321714	.	G	A	PASS	ENST00000524463.5	CTSC	protein_coding	c.*4719C>T	.	3_prime_UTR_variant	MODIFIER
ENSG00000109861	11-88321714	11	88321714	.	G	A	PASS	ENST00000529974.1	CTSC	protein_coding	c.*4663C>T	.	downstream_gene_variant	MODIFIER
ENSG00000109861	11-88321714	11	88321714	.	G	A	PASS	ENST00000528020.1	CTSC	protein_coding	c.*4663C>T	.	downstream_gene_variant	MODIFIER
ENSG00000109861	11-88321714	11	88321714	.	G	A	PASS	ENST00000393301.4	CTSC	processed_transcript	n.*4651C>T	.	downstream_gene_variant	MODIFIER
ENSG00000109861	11-88321714	11	88321714	.	G	A	PASS	ENST00000227266.9	CTSC	protein_coding	c.319-9160C>T	.	intron_variant	MODIFIER
ENSG00000109861	11-88321714	11	88321714	.	G	A	PASS	ENST00000533865.5	CTSC	processed_transcript	n.341-9160C>T	.	intron_variant	MODIFIER
ENSG00000109861	11-88321714	11	88321714	.	G	A	PASS	ENST00000527018.5	CTSC	protein_coding	c.187-9160C>T	.	intron_variant	MODIFIER
ENSG00000109861	11-88322123	11	88322123	.	T	C	PASS	ENST00000524463.5	CTSC	protein_coding	c.*4310A>G	.	3_prime_UTR_variant	MODIFIER
ENSG00000109861	11-88322123	11	88322123	.	T	C	PASS	ENST00000529974.1	CTSC	protein_coding	c.*4254A>G	.	downstream_gene_variant	MODIFIER
ENSG00000109861	11-88322123	11	88322123	.	T	C	PASS	ENST00000528020.1	CTSC	protein_coding	c.*4254A>G	.	downstream_gene_variant	MODIFIER
ENSG00000109861	11-88322123	11	88322123	.	T	C	PASS	ENST00000393301.4	CTSC	processed_transcript	n.*4242A>G	.	downstream_gene_variant	MODIFIER
ENSG00000109861	11-88322123	11	88322123	.	T	C	PASS	ENST00000227266.9	CTSC	protein_coding	c.319-9569A>G	.	intron_variant	MODIFIER
ENSG00000109861	11-88322123	11	88322123	.	T	C	PASS	ENST00000533865.5	CTSC	processed_transcript	n.341-9569A>G	.	intron_variant	MODIFIER
ENSG00000109861	11-88322123	11	88322123	.	T	C	PASS	ENST00000527018.5	CTSC	protein_coding	c.187-9569A>G	.	intron_variant	MODIFIER
ENSG00000109861	11-88322466	11	88322466	.	T	C	PASS	ENST00000524463.5	CTSC	protein_coding	c.*3967A>G	.	3_prime_UTR_variant	MODIFIER
ENSG00000109861	11-88322466	11	88322466	.	T	C	PASS	ENST00000529974.1	CTSC	protein_coding	c.*3911A>G	.	downstream_gene_variant	MODIFIER
ENSG00000109861	11-88322466	11	88322466	.	T	C	PASS	ENST00000528020.1	CTSC	protein_coding	c.*3911A>G	.	downstream_gene_variant	MODIFIER
ENSG00000109861	11-88322466	11	88322466	.	T	C	PASS	ENST00000393301.4	CTSC	processed_transcript	n.*3899A>G	.	downstream_gene_variant	MODIFIER
ENSG00000109861	11-88322466	11	88322466	.	T	C	PASS	ENST00000227266.9	CTSC	protein_coding	c.319-9912A>G	.	intron_variant	MODIFIER
ENSG00000109861	11-88322466	11	88322466	.	T	C	PASS	ENST00000533865.5	CTSC	processed_transcript	n.341-9912A>G	.	intron_variant	MODIFIER
ENSG00000109861	11-88322466	11	88322466	.	T	C	PASS	ENST00000527018.5	CTSC	protein_coding	c.187-9912A>G	.	intron_variant	MODIFIER
ENSG00000109861	11-88322621	11	88322621	.	A	T	PASS	ENST00000524463.5	CTSC	protein_coding	c.*3812T>A	.	3_prime_UTR_variant	MODIFIER
ENSG00000109861	11-88322621	11	88322621	.	A	T	PASS	ENST00000529974.1	CTSC	protein_coding	c.*3756T>A	.	downstream_gene_variant	MODIFIER
ENSG00000109861	11-88322621	11	88322621	.	A	T	PASS	ENST00000528020.1	CTSC	protein_coding	c.*3756T>A	.	downstream_gene_variant	MODIFIER
ENSG00000109861	11-88322621	11	88322621	.	A	T	PASS	ENST00000393301.4	CTSC	processed_transcript	n.*3744T>A	.	downstream_gene_variant	MODIFIER
ENSG00000109861	11-88322621	11	88322621	.	A	T	PASS	ENST00000227266.9	CTSC	protein_coding	c.319-10067T>A	.	intron_variant	MODIFIER
ENSG00000109861	11-88322621	11	88322621	.	A	T	PASS	ENST00000533865.5	CTSC	processed_transcript	n.341-10067T>A	.	intron_variant	MODIFIER
ENSG00000109861	11-88322621	11	88322621	.	A	T	PASS	ENST00000527018.5	CTSC	protein_coding	c.187-10067T>A	.	intron_variant	MODIFIER
ENSG00000109861	11-88322626	11	88322626	.	A	G	PASS	ENST00000524463.5	CTSC	protein_coding	c.*3807T>C	.	3_prime_UTR_variant	MODIFIER
ENSG00000109861	11-88322626	11	88322626	.	A	G	PASS	ENST00000529974.1	CTSC	protein_coding	c.*3751T>C	.	downstream_gene_variant	MODIFIER
ENSG00000109861	11-88322626	11	88322626	.	A	G	PASS	ENST00000528020.1	CTSC	protein_coding	c.*3751T>C	.	downstream_gene_variant	MODIFIER
ENSG00000109861	11-88322626	11	88322626	.	A	G	PASS	ENST00000393301.4	CTSC	processed_transcript	n.*3739T>C	.	downstream_gene_variant	MODIFIER
ENSG00000109861	11-88322626	11	88322626	.	A	G	PASS	ENST00000227266.9	CTSC	protein_coding	c.319-10072T>C	.	intron_variant	MODIFIER
ENSG00000109861	11-88322626	11	88322626	.	A	G	PASS	ENST00000533865.5	CTSC	processed_transcript	n.341-10072T>C	.	intron_variant	MODIFIER
ENSG00000109861	11-88322626	11	88322626	.	A	G	PASS	ENST00000527018.5	CTSC	protein_coding	c.187-10072T>C	.	intron_variant	MODIFIER
ENSG00000109861	11-88322962	11	88322962	.	A	G	PASS	ENST00000524463.5	CTSC	protein_coding	c.*3471T>C	.	3_prime_UTR_variant	MODIFIER
ENSG00000109861	11-88322962	11	88322962	.	A	G	PASS	ENST00000529974.1	CTSC	protein_coding	c.*3415T>C	.	downstream_gene_variant	MODIFIER
ENSG00000109861	11-88322962	11	88322962	.	A	G	PASS	ENST00000528020.1	CTSC	protein_coding	c.*3415T>C	.	downstream_gene_variant	MODIFIER
ENSG00000109861	11-88322962	11	88322962	.	A	G	PASS	ENST00000393301.4	CTSC	processed_transcript	n.*3403T>C	.	downstream_gene_variant	MODIFIER
ENSG00000109861	11-88322962	11	88322962	.	A	G	PASS	ENST00000227266.9	CTSC	protein_coding	c.319-10408T>C	.	intron_variant	MODIFIER
ENSG00000109861	11-88322962	11	88322962	.	A	G	PASS	ENST00000533865.5	CTSC	processed_transcript	n.341-10408T>C	.	intron_variant	MODIFIER
ENSG00000109861	11-88322962	11	88322962	.	A	G	PASS	ENST00000527018.5	CTSC	protein_coding	c.187-10408T>C	.	intron_variant	MODIFIER
ENSG00000109861	11-88323774	11	88323774	.	G	A	PASS	ENST00000524463.5	CTSC	protein_coding	c.*2659C>T	.	3_prime_UTR_variant	MODIFIER
ENSG00000109861	11-88323774	11	88323774	.	G	A	PASS	ENST00000529974.1	CTSC	protein_coding	c.*2603C>T	.	downstream_gene_variant	MODIFIER
ENSG00000109861	11-88323774	11	88323774	.	G	A	PASS	ENST00000528020.1	CTSC	protein_coding	c.*2603C>T	.	downstream_gene_variant	MODIFIER
ENSG00000109861	11-88323774	11	88323774	.	G	A	PASS	ENST00000393301.4	CTSC	processed_transcript	n.*2591C>T	.	downstream_gene_variant	MODIFIER
ENSG00000109861	11-88323774	11	88323774	.	G	A	PASS	ENST00000227266.9	CTSC	protein_coding	c.318+11163C>T	.	intron_variant	MODIFIER
ENSG00000109861	11-88323774	11	88323774	.	G	A	PASS	ENST00000533865.5	CTSC	processed_transcript	n.340+11163C>T	.	intron_variant	MODIFIER
ENSG00000109861	11-88323774	11	88323774	.	G	A	PASS	ENST00000527018.5	CTSC	protein_coding	c.186+11163C>T	.	intron_variant	MODIFIER
ENSG00000109861	11-88324087	11	88324087	.	C	G	PASS	ENST00000524463.5	CTSC	protein_coding	c.*2346G>C	.	3_prime_UTR_variant	MODIFIER
ENSG00000109861	11-88324087	11	88324087	.	C	G	PASS	ENST00000529974.1	CTSC	protein_coding	c.*2290G>C	.	downstream_gene_variant	MODIFIER
ENSG00000109861	11-88324087	11	88324087	.	C	G	PASS	ENST00000528020.1	CTSC	protein_coding	c.*2290G>C	.	downstream_gene_variant	MODIFIER
ENSG00000109861	11-88324087	11	88324087	.	C	G	PASS	ENST00000393301.4	CTSC	processed_transcript	n.*2278G>C	.	downstream_gene_variant	MODIFIER
ENSG00000109861	11-88324087	11	88324087	.	C	G	PASS	ENST00000227266.9	CTSC	protein_coding	c.318+10850G>C	.	intron_variant	MODIFIER
ENSG00000109861	11-88324087	11	88324087	.	C	G	PASS	ENST00000533865.5	CTSC	processed_transcript	n.340+10850G>C	.	intron_variant	MODIFIER
ENSG00000109861	11-88324087	11	88324087	.	C	G	PASS	ENST00000527018.5	CTSC	protein_coding	c.186+10850G>C	.	intron_variant	MODIFIER
ENSG00000152402	11-106680625	11	106680625	.	A	G	PASS	ENST00000526355.6	GUCY1A2	protein_coding	c.*6924T>C	.	3_prime_UTR_variant	MODIFIER
ENSG00000152402	11-106684336	11	106684336	.	T	G	PASS	ENST00000526355.6	GUCY1A2	protein_coding	c.*3213A>C	.	3_prime_UTR_variant	MODIFIER
ENSG00000152402	11-106684336	11	106684336	.	T	G	PASS	ENST00000282249.6	GUCY1A2	protein_coding	c.*3213A>C	.	downstream_gene_variant	MODIFIER
ENSG00000152402	11-106684336	11	106684336	.	T	G	PASS	ENST00000347596.2	GUCY1A2	protein_coding	c.*3213A>C	.	downstream_gene_variant	MODIFIER
ENSG00000149289	11-110170087	11	110170087	.	A	G	PASS	ENST00000278590.7	ZC3H12C	protein_coding	c.*4350A>G	.	3_prime_UTR_variant	MODIFIER
ENSG00000149289	11-110170087	11	110170087	.	A	G	PASS	ENST00000453089.2	ZC3H12C	protein_coding	c.*4350A>G	.	3_prime_UTR_variant	MODIFIER
ENSG00000149289	11-110170087	11	110170087	.	A	G	PASS	ENST00000528673.5	ZC3H12C	protein_coding	c.*4350A>G	.	downstream_gene_variant	MODIFIER
ENSG00000170145	11-111724442	11	111724442	.	G	C	PASS	ENST00000304987.3	SIK2	protein_coding	c.*313G>C	.	3_prime_UTR_variant	MODIFIER
ENSG00000137713	11-111724442	11	111724442	.	G	C	PASS	ENST00000311129.9	PPP2R1B	protein_coding	c.*2523C>G	.	downstream_gene_variant	MODIFIER
ENSG00000137713	11-111724442	11	111724442	.	G	C	PASS	ENST00000530787.1	PPP2R1B	processed_transcript	n.*2528C>G	.	downstream_gene_variant	MODIFIER
ENSG00000137713	11-111724442	11	111724442	.	G	C	PASS	ENST00000426998.6	PPP2R1B	protein_coding	c.*2523C>G	.	downstream_gene_variant	MODIFIER
ENSG00000170145	11-111724442	11	111724442	.	G	C	PASS	ENST00000533868.1	SIK2	processed_transcript	n.*3768G>C	.	downstream_gene_variant	MODIFIER
ENSG00000170145	11-111724465	11	111724465	.	A	G	PASS	ENST00000304987.3	SIK2	protein_coding	c.*336A>G	.	3_prime_UTR_variant	MODIFIER
ENSG00000137713	11-111724465	11	111724465	.	A	G	PASS	ENST00000311129.9	PPP2R1B	protein_coding	c.*2500T>C	.	downstream_gene_variant	MODIFIER
ENSG00000137713	11-111724465	11	111724465	.	A	G	PASS	ENST00000530787.1	PPP2R1B	processed_transcript	n.*2505T>C	.	downstream_gene_variant	MODIFIER
ENSG00000137713	11-111724465	11	111724465	.	A	G	PASS	ENST00000426998.6	PPP2R1B	protein_coding	c.*2500T>C	.	downstream_gene_variant	MODIFIER
ENSG00000170145	11-111724465	11	111724465	.	A	G	PASS	ENST00000533868.1	SIK2	processed_transcript	n.*3791A>G	.	downstream_gene_variant	MODIFIER
ENSG00000170145	11-111726718	11	111726718	.	A	G	PASS	ENST00000304987.3	SIK2	protein_coding	c.*2589A>G	.	3_prime_UTR_variant	MODIFIER
ENSG00000137713	11-111726718	11	111726718	.	A	G	PASS	ENST00000311129.9	PPP2R1B	protein_coding	c.*247T>C	.	downstream_gene_variant	MODIFIER
ENSG00000137713	11-111726718	11	111726718	.	A	G	PASS	ENST00000530787.1	PPP2R1B	processed_transcript	n.*252T>C	.	downstream_gene_variant	MODIFIER
ENSG00000137713	11-111726718	11	111726718	.	A	G	PASS	ENST00000426998.6	PPP2R1B	protein_coding	c.*247T>C	.	downstream_gene_variant	MODIFIER
ENSG00000170145	11-111727601	11	111727601	.	A	G	PASS	ENST00000304987.3	SIK2	protein_coding	c.*3472A>G	.	3_prime_UTR_variant	MODIFIER
ENSG00000137713	11-111727601	11	111727601	.	A	G	PASS	ENST00000311129.9	PPP2R1B	protein_coding	c.1912-544T>C	.	intron_variant	MODIFIER
ENSG00000137713	11-111727601	11	111727601	.	A	G	PASS	ENST00000530787.1	PPP2R1B	processed_transcript	n.44-544T>C	.	intron_variant	MODIFIER
ENSG00000137713	11-111727601	11	111727601	.	A	G	PASS	ENST00000426998.6	PPP2R1B	protein_coding	c.1720-544T>C	.	intron_variant	MODIFIER
ENSG00000170145	11-111730571	11	111730571	.	C	T	PASS	ENST00000304987.3	SIK2	protein_coding	c.*6442C>T	.	3_prime_UTR_variant	MODIFIER
ENSG00000137713	11-111730571	11	111730571	.	C	T	PASS	ENST00000526287.1	PPP2R1B	processed_transcript	n.*4710G>A	.	downstream_gene_variant	MODIFIER
ENSG00000137713	11-111730571	11	111730571	.	C	T	PASS	ENST00000311129.9	PPP2R1B	protein_coding	c.1912-3514G>A	.	intron_variant	MODIFIER
ENSG00000137713	11-111730571	11	111730571	.	C	T	PASS	ENST00000530787.1	PPP2R1B	processed_transcript	n.44-3514G>A	.	intron_variant	MODIFIER
ENSG00000137713	11-111730571	11	111730571	.	C	T	PASS	ENST00000426998.6	PPP2R1B	protein_coding	c.1720-3514G>A	.	intron_variant	MODIFIER
ENSG00000197580	11-112194711	11	112194711	.	T	C	PASS	ENST00000357685.9	BCO2	protein_coding	c.692T>C	p.Leu231Pro	missense_variant	MODERATE
ENSG00000197580	11-112194711	11	112194711	.	T	C	PASS	ENST00000438022.5	BCO2	protein_coding	c.590T>C	p.Leu197Pro	missense_variant	MODERATE
ENSG00000197580	11-112194711	11	112194711	.	T	C	PASS	ENST00000531169.5	BCO2	protein_coding	c.590T>C	p.Leu197Pro	missense_variant	MODERATE
ENSG00000197580	11-112194711	11	112194711	.	T	C	PASS	ENST00000526088.5	BCO2	protein_coding	c.590T>C	p.Leu197Pro	missense_variant	MODERATE
ENSG00000197580	11-112194711	11	112194711	.	T	C	PASS	ENST00000532593.5	BCO2	protein_coding	c.377T>C	p.Leu126Pro	missense_variant	MODERATE
ENSG00000197580	11-112194711	11	112194711	.	T	C	PASS	ENST00000527939.1	BCO2	nonsense_mediated_decay	c.*334T>C	.	3_prime_UTR_variant	MODIFIER
ENSG00000197580	11-112194711	11	112194711	.	T	C	PASS	ENST00000534122.5	BCO2	retained_intron	n.*925T>C	.	downstream_gene_variant	MODIFIER
ENSG00000197580	11-112194711	11	112194711	.	T	C	PASS	ENST00000531003.1	BCO2	nonsense_mediated_decay	c.*15225T>C	.	downstream_gene_variant	MODIFIER
ENSG00000197580	11-112194711	11	112194711	.	T	C	PASS	ENST00000361053.8	BCO2	protein_coding	c.517+1014T>C	.	intron_variant	MODIFIER
ENSG00000197580	11-112194711	11	112194711	.	T	C	PASS	ENST00000532612.5	BCO2	protein_coding	c.445+1014T>C	.	intron_variant	MODIFIER
ENSG00000197580	11-112194711	11	112194711	.	T	C	PASS	ENST00000534550.5	BCO2	nonsense_mediated_decay	c.*159+1014T>C	.	intron_variant	MODIFIER
ENSG00000197580	11-112194711	11	112194711	.	T	C	PASS	ENST00000530677.1	BCO2	protein_coding	c.327+717T>C	.	intron_variant	MODIFIER
ENSG00000197580	11-112194711	11	112194711	.	T	C	PASS	ENST00000460924.6	BCO2	retained_intron	n.1623T>C	.	non_coding_transcript_exon_variant	MODIFIER
ENSG00000197580	11-112194711	11	112194711	.	T	C	PASS	ENST00000494860.5	BCO2	retained_intron	n.725T>C	.	non_coding_transcript_exon_variant	MODIFIER
ENSG00000197580	11-112217776	11	112217776	.	A	C	PASS	ENST00000357685.9	BCO2	protein_coding	c.1642A>C	p.Ile548Leu	missense_variant	MODERATE
ENSG00000197580	11-112217776	11	112217776	.	A	C	PASS	ENST00000361053.8	BCO2	protein_coding	c.1423A>C	p.Ile475Leu	missense_variant	MODERATE
ENSG00000197580	11-112217776	11	112217776	.	A	C	PASS	ENST00000438022.5	BCO2	protein_coding	c.1540A>C	p.Ile514Leu	missense_variant	MODERATE
ENSG00000197580	11-112217776	11	112217776	.	A	C	PASS	ENST00000531169.5	BCO2	protein_coding	c.1540A>C	p.Ile514Leu	missense_variant	MODERATE
ENSG00000197580	11-112217776	11	112217776	.	A	C	PASS	ENST00000526088.5	BCO2	protein_coding	c.1522A>C	p.Ile508Leu	missense_variant	MODERATE
ENSG00000197580	11-112217776	11	112217776	.	A	C	PASS	ENST00000532593.5	BCO2	protein_coding	c.1327A>C	p.Ile443Leu	missense_variant	MODERATE
ENSG00000197580	11-112217776	11	112217776	.	A	C	PASS	ENST00000525175.1	BCO2	protein_coding	c.*30A>C	.	3_prime_UTR_variant	MODIFIER
ENSG00000197580	11-112217776	11	112217776	.	A	C	PASS	ENST00000494860.5	BCO2	retained_intron	n.*2039A>C	.	downstream_gene_variant	MODIFIER
ENSG00000197580	11-112217776	11	112217776	.	A	C	PASS	ENST00000530677.1	BCO2	protein_coding	c.*2832A>C	.	downstream_gene_variant	MODIFIER
ENSG00000197580	11-112217776	11	112217776	.	A	C	PASS	ENST00000460924.6	BCO2	retained_intron	n.2515A>C	.	non_coding_transcript_exon_variant	MODIFIER
ENSG00000197580	11-112217776	11	112217776	.	A	C	PASS	ENST00000532716.1	BCO2	retained_intron	n.355A>C	.	non_coding_transcript_exon_variant	MODIFIER
ENSG00000197580	11-112217776	11	112217776	.	A	C	PASS	ENST00000532673.1	BCO2	retained_intron	n.238A>C	.	non_coding_transcript_exon_variant	MODIFIER
ENSG00000149294	11-113276063	11	113276063	.	T	C	PASS	ENST00000615285.4	NCAM1	protein_coding	c.*676T>C	.	3_prime_UTR_variant	MODIFIER
ENSG00000149294	11-113276063	11	113276063	.	T	C	PASS	ENST00000615112.4	NCAM1	protein_coding	c.*676T>C	.	3_prime_UTR_variant	MODIFIER
ENSG00000149294	11-113276063	11	113276063	.	T	C	PASS	ENST00000618266.4	NCAM1	protein_coding	c.*676T>C	.	3_prime_UTR_variant	MODIFIER
ENSG00000149294	11-113276063	11	113276063	.	T	C	PASS	ENST00000316851.11	NCAM1	protein_coding	c.*676T>C	.	3_prime_UTR_variant	MODIFIER
ENSG00000149294	11-113276063	11	113276063	.	T	C	PASS	ENST00000533073.5	NCAM1	protein_coding	c.*676T>C	.	downstream_gene_variant	MODIFIER
ENSG00000149294	11-113276063	11	113276063	.	T	C	PASS	ENST00000533226.2	NCAM1	retained_intron	n.*781T>C	.	downstream_gene_variant	MODIFIER
ENSG00000149294	11-113276063	11	113276063	.	T	C	PASS	ENST00000619839.4	NCAM1	protein_coding	c.*676T>C	.	downstream_gene_variant	MODIFIER
ENSG00000149294	11-113276063	11	113276063	.	T	C	PASS	ENST00000531044.5	NCAM1	protein_coding	c.*676T>C	.	downstream_gene_variant	MODIFIER
ENSG00000149294	11-113276063	11	113276063	.	T	C	PASS	ENST00000611284.4	NCAM1	processed_transcript	n.*499T>C	.	downstream_gene_variant	MODIFIER
ENSG00000149294	11-113276063	11	113276063	.	T	C	PASS	ENST00000528590.5	NCAM1	protein_coding	c.*676T>C	.	downstream_gene_variant	MODIFIER
ENSG00000149294	11-113276063	11	113276063	.	T	C	PASS	ENST00000528158.2	NCAM1	protein_coding	c.*676T>C	.	downstream_gene_variant	MODIFIER
ENSG00000182985	11-115175970	11	115175970	.	T	A	PASS	ENST00000452722.7	CADM1	protein_coding	c.*504A>T	.	3_prime_UTR_variant	MODIFIER
ENSG00000182985	11-115175970	11	115175970	.	T	A	PASS	ENST00000542447.6	CADM1	protein_coding	c.*504A>T	.	3_prime_UTR_variant	MODIFIER
ENSG00000182985	11-115175970	11	115175970	.	T	A	PASS	ENST00000536727.5	CADM1	protein_coding	c.*504A>T	.	3_prime_UTR_variant	MODIFIER
ENSG00000182985	11-115175970	11	115175970	.	T	A	PASS	ENST00000537058.5	CADM1	protein_coding	c.*504A>T	.	3_prime_UTR_variant	MODIFIER
ENSG00000182985	11-115175970	11	115175970	.	T	A	PASS	ENST00000545380.5	CADM1	protein_coding	c.*504A>T	.	3_prime_UTR_variant	MODIFIER
ENSG00000182985	11-115175970	11	115175970	.	T	A	PASS	ENST00000331581.10	CADM1	protein_coding	c.*504A>T	.	downstream_gene_variant	MODIFIER
ENSG00000182985	11-115175970	11	115175970	.	T	A	PASS	ENST00000546000.1	CADM1	retained_intron	n.*357A>T	.	downstream_gene_variant	MODIFIER
ENSG00000182985	11-115175970	11	115175970	.	T	A	PASS	ENST00000540852.1	CADM1	retained_intron	n.*438A>T	.	downstream_gene_variant	MODIFIER
ENSG00000182985	11-115175970	11	115175970	.	T	A	PASS	ENST00000543375.5	CADM1	processed_transcript	n.*360A>T	.	downstream_gene_variant	MODIFIER
ENSG00000182985	11-115175970	11	115175970	.	T	A	PASS	ENST00000616271.4	CADM1	protein_coding	c.*504A>T	.	downstream_gene_variant	MODIFIER
ENSG00000182985	11-115175970	11	115175970	.	T	A	PASS	ENST00000537140.5	CADM1	processed_transcript	n.1255+2674A>T	.	intron_variant	MODIFIER
ENSG00000182985	11-115175970	11	115175970	.	T	A	PASS	ENST00000545960.5	CADM1	processed_transcript	n.221+2674A>T	.	intron_variant	MODIFIER
[truncated: 9,191 more rows]

## Sheet: A549DDP only Indels
Indels present in both A549/DDP duplicate samples, but absent from A549 samples.
GeneID	merge	CHROM	POS	ID	REF	ALT	FILTER	GeneName	FeatureID	Biotype	HGVS_C	HGVS_P	EFFECT	IMPACT
ENSG00000188157	1-1043223	1	1043223	.	CCT	C	PASS	AGRN	ENST00000466223.1	retained_intron	n.-3977_-3976delCT	.	upstream_gene_variant	MODIFIER
ENSG00000188157	1-1043223	1	1043223	.	CCT	C	PASS	AGRN	ENST00000478677.1	retained_intron	n.-4251_-4250delCT	.	upstream_gene_variant	MODIFIER
ENSG00000188157	1-1043223	1	1043223	.	CCT	C	PASS	AGRN	ENST00000479707.1	retained_intron	n.-2175_-2174delCT	.	upstream_gene_variant	MODIFIER
ENSG00000188157	1-1043223	1	1043223	.	CCT	C	PASS	AGRN	ENST00000477585.1	protein_coding	c.*2499_*2500delCT	.	downstream_gene_variant	MODIFIER
ENSG00000188157	1-1043223	1	1043223	.	CCT	C	PASS	AGRN	ENST00000469403.1	retained_intron	n.*1827_*1828delCT	.	downstream_gene_variant	MODIFIER
ENSG00000188157	1-1043223	1	1043223	.	CCT	C	PASS	AGRN	ENST00000379370.6	protein_coding	c.1385-15_1385-14delCT	.	intron_variant	MODIFIER
ENSG00000188157	1-1043223	1	1043223	.	CCT	C	PASS	AGRN	ENST00000620552.4	protein_coding	c.971-15_971-14delCT	.	intron_variant	MODIFIER
ENSG00000188157	1-1052514	1	1052514	.	C	CGT	PASS	AGRN	ENST00000466223.1	retained_intron	n.*4649_*4650insGT	.	downstream_gene_variant	MODIFIER
ENSG00000188157	1-1052514	1	1052514	.	C	CGT	PASS	AGRN	ENST00000478677.1	retained_intron	n.*4676_*4677insGT	.	downstream_gene_variant	MODIFIER
ENSG00000188157	1-1052514	1	1052514	.	C	CGT	PASS	AGRN	ENST00000492947.1	retained_intron	n.*3120_*3121insGT	.	downstream_gene_variant	MODIFIER
ENSG00000188157	1-1052514	1	1052514	.	C	CGT	PASS	AGRN	ENST00000379370.6	protein_coding	c.5651+713_5651+714dupTG	.	intron_variant	MODIFIER
ENSG00000188157	1-1052514	1	1052514	.	C	CGT	PASS	AGRN	ENST00000419249.2	protein_coding	c.629+512_629+513dupTG	.	intron_variant	MODIFIER
ENSG00000188157	1-1052514	1	1052514	.	C	CGT	PASS	AGRN	ENST00000620552.4	protein_coding	c.5273+512_5273+513dupTG	.	intron_variant	MODIFIER
ENSG00000188157	1-1052514	1	1052514	.	C	CGT	PASS	AGRN	ENST00000461111.1	retained_intron	n.543_544dupTG	.	non_coding_transcript_exon_variant	MODIFIER
ENSG00000162576	1-1353987	1	1353987	.	CTG	C	PASS	MXRA8	ENST00000464351.1	retained_intron	n.*1015_*1016delCA	.	downstream_gene_variant	MODIFIER
ENSG00000162576	1-1353987	1	1353987	.	CTG	C	PASS	MXRA8	ENST00000460473.1	retained_intron	n.*1094_*1095delCA	.	downstream_gene_variant	MODIFIER
ENSG00000162576	1-1353987	1	1353987	.	CTG	C	PASS	MXRA8	ENST00000474033.5	retained_intron	n.149+41_149+42delCA	.	intron_variant	MODIFIER
ENSG00000162576	1-1353987	1	1353987	.	CTG	C	PASS	MXRA8	ENST00000342753.8	protein_coding	c.919+41_919+42delCA	.	intron_variant	MODIFIER
ENSG00000162576	1-1353987	1	1353987	.	CTG	C	PASS	MXRA8	ENST00000309212.10	protein_coding	c.1222+41_1222+42delCA	.	intron_variant	MODIFIER
ENSG00000162576	1-1353987	1	1353987	.	CTG	C	PASS	MXRA8	ENST00000445648.5	protein_coding	c.1222+41_1222+42delCA	.	intron_variant	MODIFIER
ENSG00000162576	1-1353987	1	1353987	.	CTG	C	PASS	MXRA8	ENST00000473097.5	retained_intron	n.238+41_238+42delCA	.	intron_variant	MODIFIER
ENSG00000162576	1-1353987	1	1353987	.	CTG	C	PASS	MXRA8	ENST00000478517.5	retained_intron	n.132+41_132+42delCA	.	intron_variant	MODIFIER
ENSG00000162576	1-1353987	1	1353987	.	CTG	C	PASS	MXRA8	ENST00000476718.1	retained_intron	n.729+41_729+42delCA	.	intron_variant	MODIFIER
ENSG00000162576	1-1353987	1	1353987	.	CTG	C	PASS	MXRA8	ENST00000477278.3	protein_coding	c.1195+41_1195+42delCA	.	intron_variant	MODIFIER
ENSG00000234546	1-9191888	1	9191888	.	T	TAAAA	PASS	LNCTAM34A	ENST00000635271.1	lincRNA	n.489-3995_489-3994insAAAA	.	intron_variant	MODIFIER
ENSG00000234546	1-9191888	1	9191888	.	T	TAAAA	PASS	LNCTAM34A	ENST00000412639.2	lincRNA	n.786_787insAAAA	.	non_coding_transcript_exon_variant	MODIFIER
ENSG00000234546	1-9191888	1	9191888	.	T	TAAAA	PASS	LNCTAM34A	ENST00000634966.1	lincRNA	n.575_576insAAAA	.	non_coding_transcript_exon_variant	MODIFIER
ENSG00000171608	1-9727808	1	9727808	.	CT	C,CTT	PASS	PIK3CD	ENST00000377346.8	protein_coding	c.*776delT	.	3_prime_UTR_variant	MODIFIER
ENSG00000171608	1-9727808	1	9727808	.	CT	C,CTT	PASS	PIK3CD	ENST00000377346.8	protein_coding	c.*776dupT	.	3_prime_UTR_variant	MODIFIER
ENSG00000171608	1-9727808	1	9727808	.	CT	C,CTT	PASS	PIK3CD	ENST00000536656.5	protein_coding	c.*776delT	.	3_prime_UTR_variant	MODIFIER
ENSG00000171608	1-9727808	1	9727808	.	CT	C,CTT	PASS	PIK3CD	ENST00000536656.5	protein_coding	c.*776dupT	.	3_prime_UTR_variant	MODIFIER
ENSG00000171608	1-9727808	1	9727808	.	CT	C,CTT	PASS	PIK3CD	ENST00000628140.2	protein_coding	c.*776delT	.	3_prime_UTR_variant	MODIFIER
ENSG00000171608	1-9727808	1	9727808	.	CT	C,CTT	PASS	PIK3CD	ENST00000628140.2	protein_coding	c.*776dupT	.	3_prime_UTR_variant	MODIFIER
ENSG00000171608	1-9727808	1	9727808	.	CT	C,CTT	PASS	PIK3CD	ENST00000361110.6	protein_coding	c.*763delT	.	downstream_gene_variant	MODIFIER
ENSG00000171608	1-9727808	1	9727808	.	CT	C,CTT	PASS	PIK3CD	ENST00000361110.6	protein_coding	c.*763dupT	.	downstream_gene_variant	MODIFIER
ENSG00000171608	1-9727808	1	9727808	.	CT	C,CTT	PASS	PIK3CD	ENST00000543390.2	protein_coding	c.*763delT	.	downstream_gene_variant	MODIFIER
ENSG00000171608	1-9727808	1	9727808	.	CT	C,CTT	PASS	PIK3CD	ENST00000543390.2	protein_coding	c.*763dupT	.	downstream_gene_variant	MODIFIER
ENSG00000162496	1-12617520	1	12617520	.	G	GAAAAAAA	PASS	DHRS3	ENST00000616661.4	protein_coding	c.-179_-173dupTTTTTTT	.	5_prime_UTR_variant	MODIFIER
ENSG00000162496	1-12617520	1	12617520	.	G	GAAAAAAA	PASS	DHRS3	ENST00000464917.5	protein_coding	c.-36921_-36915dupTTTTTTT	.	upstream_gene_variant	MODIFIER
ENSG00000162496	1-12617520	1	12617520	.	G	GAAAAAAA	PASS	DHRS3	ENST00000482265.1	retained_intron	n.-831_-825dupTTTTTTT	.	upstream_gene_variant	MODIFIER
ENSG00000162520	1-32683264	1	32683264	.	CAA	C	PASS	SYNC	ENST00000409190.7	protein_coding	c.1438+744_1438+745delTT	.	intron_variant	MODIFIER
ENSG00000162520	1-32683264	1	32683264	.	CAA	C	PASS	SYNC	ENST00000373484.4	protein_coding	c.1358+992_1358+993delTT	.	intron_variant	MODIFIER
ENSG00000157184	1-53213938	1	53213938	.	G	GA	PASS	CPT2	ENST00000371486.3	protein_coding	c.*352dupA	.	3_prime_UTR_variant	MODIFIER
ENSG00000157184	1-53213938	1	53213938	.	G	GA	PASS	CPT2	ENST00000637252.1	protein_coding	c.*352dupA	.	3_prime_UTR_variant	MODIFIER
ENSG00000157184	1-53213938	1	53213938	.	G	GA	PASS	CPT2	ENST00000636867.1	protein_coding	c.*352dupA	.	3_prime_UTR_variant	MODIFIER
ENSG00000157184	1-53213938	1	53213938	.	G	GA	PASS	CPT2	ENST00000636239.1	nonsense_mediated_decay	c.*1976dupA	.	3_prime_UTR_variant	MODIFIER
ENSG00000157184	1-53213938	1	53213938	.	G	GA	PASS	CPT2	ENST00000636891.1	protein_coding	c.*582dupA	.	3_prime_UTR_variant	MODIFIER
ENSG00000157184	1-53213938	1	53213938	.	G	GA	PASS	CPT2	ENST00000635888.1	nonsense_mediated_decay	c.*2315dupA	.	3_prime_UTR_variant	MODIFIER
ENSG00000157184	1-53213938	1	53213938	.	G	GA	PASS	CPT2	ENST00000638135.1	nonsense_mediated_decay	c.*1976dupA	.	3_prime_UTR_variant	MODIFIER
ENSG00000157184	1-53213938	1	53213938	.	G	GA	PASS	CPT2	ENST00000636935.1	protein_coding	c.*343_*344insA	.	downstream_gene_variant	MODIFIER
ENSG00000157184	1-53213938	1	53213938	.	G	GA	PASS	CPT2	ENST00000635862.1	protein_coding	c.*343_*344insA	.	downstream_gene_variant	MODIFIER
ENSG00000157184	1-53213938	1	53213938	.	G	GA	PASS	CPT2	ENST00000637726.1	retained_intron	n.*2393_*2394insA	.	downstream_gene_variant	MODIFIER
ENSG00000134243	1-109312916	1	109312916	.	G	GA	PASS	SORT1	ENST00000256637.7	protein_coding	c.*1126dupT	.	3_prime_UTR_variant	MODIFIER
ENSG00000134243	1-109312916	1	109312916	.	G	GA	PASS	SORT1	ENST00000538502.5	protein_coding	c.*1126dupT	.	3_prime_UTR_variant	MODIFIER
ENSG00000134243	1-109312916	1	109312916	.	G	GA	PASS	SORT1	ENST00000485149.1	processed_transcript	n.*884dupT	.	downstream_gene_variant	MODIFIER
ENSG00000188761	1-113880922	1	113880922	.	AC	A	PASS	BCL2L15	ENST00000393316.7	protein_coding	c.*200delG	.	3_prime_UTR_variant	MODIFIER
ENSG00000188761	1-113880922	1	113880922	.	AC	A	PASS	BCL2L15	ENST00000393320.3	protein_coding	c.*174delG	.	downstream_gene_variant	MODIFIER
ENSG00000188761	1-113880922	1	113880922	.	AC	A	PASS	BCL2L15	ENST00000471267.1	protein_coding	c.*200delG	.	downstream_gene_variant	MODIFIER
ENSG00000188761	1-113880922	1	113880922	.	AC	A	PASS	BCL2L15	ENST00000488450.1	processed_transcript	n.*92delG	.	downstream_gene_variant	MODIFIER
ENSG00000188761	1-113880922	1	113880922	.	AC	A	PASS	BCL2L15	ENST00000486485.1	retained_intron	n.*841delG	.	downstream_gene_variant	MODIFIER
ENSG00000188761	1-113880922	1	113880922	.	AC	A	PASS	BCL2L15	ENST00000369580.3	retained_intron	n.1286delG	.	non_coding_transcript_exon_variant	MODIFIER
ENSG00000188761	1-113880922	1	113880922	.	AC	A	PASS	BCL2L15	ENST00000650418.1	retained_intron	n.3901delG	.	non_coding_transcript_exon_variant	MODIFIER
ENSG00000270882	1-149844453	1	149844453	.	C	CT	PASS	HIST2H4A	ENST00000613412.1	nonsense_mediated_decay	c.*11457_*11458insT	.	downstream_gene_variant	MODIFIER
ENSG00000237975	1-152364849	1	152364849	.	A	AT,ATT	PASS	FLG-AS1	ENST00000630125.2	antisense	n.-530_-529insT	.	upstream_gene_variant	MODIFIER
ENSG00000237975	1-152364849	1	152364849	.	A	AT,ATT	PASS	FLG-AS1	ENST00000630125.2	antisense	n.-530_-529insTT	.	upstream_gene_variant	MODIFIER
ENSG00000237975	1-152364849	1	152364849	.	A	AT,ATT	PASS	FLG-AS1	ENST00000628475.2	antisense	n.-903_-902insT	.	upstream_gene_variant	MODIFIER
ENSG00000237975	1-152364849	1	152364849	.	A	AT,ATT	PASS	FLG-AS1	ENST00000628475.2	antisense	n.-903_-902insTT	.	upstream_gene_variant	MODIFIER
ENSG00000237975	1-152364849	1	152364849	.	A	AT,ATT	PASS	FLG-AS1	ENST00000629331.1	antisense	n.*769_*770insT	.	downstream_gene_variant	MODIFIER
ENSG00000237975	1-152364849	1	152364849	.	A	AT,ATT	PASS	FLG-AS1	ENST00000629331.1	antisense	n.*769_*770insTT	.	downstream_gene_variant	MODIFIER
ENSG00000237975	1-152364849	1	152364849	.	A	AT,ATT	PASS	FLG-AS1	ENST00000445097.2	antisense	n.1027dupT	.	non_coding_transcript_exon_variant	MODIFIER
ENSG00000237975	1-152364849	1	152364849	.	A	AT,ATT	PASS	FLG-AS1	ENST00000445097.2	antisense	n.1026_1027dupTT	.	non_coding_transcript_exon_variant	MODIFIER
ENSG00000237975	1-152364849	1	152364849	.	A	AT,ATT	PASS	FLG-AS1	ENST00000392688.6	antisense	n.2282dupT	.	non_coding_transcript_exon_variant	MODIFIER
ENSG00000237975	1-152364849	1	152364849	.	A	AT,ATT	PASS	FLG-AS1	ENST00000392688.6	antisense	n.2281_2282dupTT	.	non_coding_transcript_exon_variant	MODIFIER
ENSG00000143217	1-161071695	1	161071695	.	A	AT	PASS	NECTIN4	ENST00000368012.3	protein_coding	c.*965dupA	.	3_prime_UTR_variant	MODIFIER
ENSG00000186517	1-161071695	1	161071695	.	A	AT	PASS	ARHGAP30	ENST00000490279.5	nonsense_mediated_decay	c.-2072dupA	.	upstream_gene_variant	MODIFIER
ENSG00000186517	1-161071695	1	161071695	.	A	AT	PASS	ARHGAP30	ENST00000368013.7	protein_coding	c.-2072dupA	.	upstream_gene_variant	MODIFIER
ENSG00000186517	1-161071695	1	161071695	.	A	AT	PASS	ARHGAP30	ENST00000461003.5	retained_intron	n.-1826dupA	.	upstream_gene_variant	MODIFIER
ENSG00000186517	1-161071695	1	161071695	.	A	AT	PASS	ARHGAP30	ENST00000471492.2	nonsense_mediated_decay	c.-2072dupA	.	upstream_gene_variant	MODIFIER
ENSG00000186517	1-161071695	1	161071695	.	A	AT	PASS	ARHGAP30	ENST00000368016.7	protein_coding	c.-2072dupA	.	upstream_gene_variant	MODIFIER
ENSG00000186517	1-161071695	1	161071695	.	A	AT	PASS	ARHGAP30	ENST00000368015.1	protein_coding	c.-2072dupA	.	upstream_gene_variant	MODIFIER
ENSG00000186517	1-161071695	1	161071695	.	A	AT	PASS	ARHGAP30	ENST00000368018.2	nonsense_mediated_decay	c.-2072dupA	.	upstream_gene_variant	MODIFIER
ENSG00000143217	1-161071695	1	161071695	.	A	AT	PASS	NECTIN4	ENST00000486694.1	processed_transcript	n.*444dupA	.	downstream_gene_variant	MODIFIER
ENSG00000239887	1-162384410	1	162384410	.	AACAC	A	PASS	C1orf226	ENST00000458626.3	protein_coding	c.*729_*732delCACA	.	3_prime_UTR_variant	MODIFIER
ENSG00000239887	1-162384410	1	162384410	.	AACAC	A	PASS	C1orf226	ENST00000426197.2	protein_coding	c.*728_*731delACAC	.	downstream_gene_variant	MODIFIER
ENSG00000239887	1-162384410	1	162384410	.	AACAC	A	PASS	C1orf226	ENST00000420220.1	protein_coding	c.*1034_*1037delACAC	.	downstream_gene_variant	MODIFIER
ENSG00000185630	1-164850340	1	164850340	.	TA	T	PASS	PBX1	ENST00000465089.2	retained_intron	n.11321delA	.	splice_region_variant&non_coding_transcript_exon_variant	LOW
ENSG00000185630	1-164850340	1	164850340	.	TA	T	PASS	PBX1	ENST00000420696.6	protein_coding	c.*3681delA	.	3_prime_UTR_variant	MODIFIER
ENSG00000185630	1-164850340	1	164850340	.	TA	T	PASS	PBX1	ENST00000540236.3	protein_coding	c.*3681delA	.	3_prime_UTR_variant	MODIFIER
ENSG00000185630	1-164850340	1	164850340	.	TA	T	PASS	PBX1	ENST00000612123.3	protein_coding	c.*3817delA	.	3_prime_UTR_variant	MODIFIER
ENSG00000185630	1-164850340	1	164850340	.	TA	T	PASS	PBX1	ENST00000367897.5	protein_coding	c.*28758delA	.	downstream_gene_variant	MODIFIER
ENSG00000185630	1-164850340	1	164850340	.	TA	T	PASS	PBX1	ENST00000627490.2	protein_coding	c.*939delA	.	downstream_gene_variant	MODIFIER
ENSG00000185630	1-164850340	1	164850340	.	TA	T	PASS	PBX1	ENST00000559240.5	protein_coding	c.*3665delA	.	downstream_gene_variant	MODIFIER
ENSG00000185630	1-164850340	1	164850340	.	TA	T	PASS	PBX1	ENST00000560469.5	processed_transcript	n.*3240delA	.	downstream_gene_variant	MODIFIER
ENSG00000185630	1-164850340	1	164850340	.	TA	T	PASS	PBX1	ENST00000496120.6	processed_transcript	n.*3240delA	.	downstream_gene_variant	MODIFIER
ENSG00000185630	1-164850340	1	164850340	.	TA	T	PASS	PBX1	ENST00000468104.5	processed_transcript	n.*3270delA	.	downstream_gene_variant	MODIFIER
ENSG00000185630	1-164850340	1	164850340	.	TA	T	PASS	PBX1	ENST00000560641.5	protein_coding	c.*3665delA	.	downstream_gene_variant	MODIFIER
ENSG00000185630	1-164850340	1	164850340	.	TA	T	PASS	PBX1	ENST00000558796.2	processed_transcript	n.257+18874delA	.	intron_variant	MODIFIER
ENSG00000153029	1-181056364	1	181056364	.	AAATAATAATAATAAT	A,AAATAATAATAATAATAAT	PASS	MR1	ENST00000367580.5	protein_coding	c.*1126_*1140delTAATAATAATAATAA	.	3_prime_UTR_variant	MODIFIER
ENSG00000153029	1-181056364	1	181056364	.	AAATAATAATAATAAT	A,AAATAATAATAATAATAAT	PASS	MR1	ENST00000367580.5	protein_coding	c.*1138_*1140dupTAA	.	3_prime_UTR_variant	MODIFIER
ENSG00000153029	1-181056364	1	181056364	.	AAATAATAATAATAAT	A,AAATAATAATAATAATAAT	PASS	MR1	ENST00000282990.10	protein_coding	c.*1126_*1140delTAATAATAATAATAA	.	3_prime_UTR_variant	MODIFIER
ENSG00000153029	1-181056364	1	181056364	.	AAATAATAATAATAAT	A,AAATAATAATAATAATAAT	PASS	MR1	ENST00000282990.10	protein_coding	c.*1138_*1140dupTAA	.	3_prime_UTR_variant	MODIFIER
ENSG00000153029	1-181056364	1	181056364	.	AAATAATAATAATAAT	A,AAATAATAATAATAATAAT	PASS	MR1	ENST00000434571.6	protein_coding	c.*1126_*1140delTAATAATAATAATAA	.	3_prime_UTR_variant	MODIFIER
ENSG00000153029	1-181056364	1	181056364	.	AAATAATAATAATAAT	A,AAATAATAATAATAATAAT	PASS	MR1	ENST00000434571.6	protein_coding	c.*1138_*1140dupTAA	.	3_prime_UTR_variant	MODIFIER
ENSG00000153029	1-181056364	1	181056364	.	AAATAATAATAATAAT	A,AAATAATAATAATAATAAT	PASS	MR1	ENST00000614012.4	protein_coding	c.*1126_*1140delTAATAATAATAATAA	.	3_prime_UTR_variant	MODIFIER
ENSG00000153029	1-181056364	1	181056364	.	AAATAATAATAATAAT	A,AAATAATAATAATAATAAT	PASS	MR1	ENST00000614012.4	protein_coding	c.*1138_*1140dupTAA	.	3_prime_UTR_variant	MODIFIER
ENSG00000153029	1-181056364	1	181056364	.	AAATAATAATAATAAT	A,AAATAATAATAATAATAAT	PASS	MR1	ENST00000617803.4	protein_coding	c.*1126_*1140delTAATAATAATAATAA	.	3_prime_UTR_variant	MODIFIER
ENSG00000153029	1-181056364	1	181056364	.	AAATAATAATAATAAT	A,AAATAATAATAATAATAAT	PASS	MR1	ENST00000617803.4	protein_coding	c.*1138_*1140dupTAA	.	3_prime_UTR_variant	MODIFIER
ENSG00000153029	1-181056364	1	181056364	.	AAATAATAATAATAAT	A,AAATAATAATAATAATAAT	PASS	MR1	ENST00000367579.7	protein_coding	c.*1100_*1114delAATAATAATAATAAT	.	downstream_gene_variant	MODIFIER
ENSG00000153029	1-181056364	1	181056364	.	AAATAATAATAATAAT	A,AAATAATAATAATAATAAT	PASS	MR1	ENST00000367579.7	protein_coding	c.*1112_*1114dupAAT	.	downstream_gene_variant	MODIFIER
ENSG00000153029	1-181056364	1	181056364	.	AAATAATAATAATAAT	A,AAATAATAATAATAATAAT	PASS	MR1	ENST00000438435.6	processed_transcript	n.*1081_*1095delAATAATAATAATAAT	.	downstream_gene_variant	MODIFIER
ENSG00000153029	1-181056364	1	181056364	.	AAATAATAATAATAAT	A,AAATAATAATAATAATAAT	PASS	MR1	ENST00000438435.6	processed_transcript	n.*1093_*1095dupAAT	.	downstream_gene_variant	MODIFIER
ENSG00000153029	1-181058308	1	181058308	.	C	CT	PASS	MR1	ENST00000367580.5	protein_coding	c.*3057dupT	.	3_prime_UTR_variant	MODIFIER
ENSG00000153029	1-181058308	1	181058308	.	C	CT	PASS	MR1	ENST00000434571.6	protein_coding	c.*3057dupT	.	3_prime_UTR_variant	MODIFIER
ENSG00000153029	1-181058308	1	181058308	.	C	CT	PASS	MR1	ENST00000614012.4	protein_coding	c.*3057dupT	.	3_prime_UTR_variant	MODIFIER
ENSG00000153029	1-181058308	1	181058308	.	C	CT	PASS	MR1	ENST00000617803.4	protein_coding	c.*3057dupT	.	3_prime_UTR_variant	MODIFIER
ENSG00000153029	1-181058308	1	181058308	.	C	CT	PASS	MR1	ENST00000367579.7	protein_coding	c.*3043_*3044insT	.	downstream_gene_variant	MODIFIER
ENSG00000153029	1-181058308	1	181058308	.	C	CT	PASS	MR1	ENST00000282990.10	protein_coding	c.*3043_*3044insT	.	downstream_gene_variant	MODIFIER
ENSG00000153029	1-181058308	1	181058308	.	C	CT	PASS	MR1	ENST00000438435.6	processed_transcript	n.*3024_*3025insT	.	downstream_gene_variant	MODIFIER
ENSG00000066279	1-197101954	1	197101954	.	C	CT	PASS	ASPM	ENST00000367409.8	protein_coding	c.7296dupA	p.Ala2433fs	frameshift_variant	HIGH
ENSG00000066279	1-197101954	1	197101954	.	C	CT	PASS	ASPM	ENST00000294732.11	protein_coding	c.4066-5791dupA	.	intron_variant	MODIFIER
ENSG00000066279	1-197101954	1	197101954	.	C	CT	PASS	ASPM	ENST00000367408.5	protein_coding	c.1816-5791dupA	.	intron_variant	MODIFIER
ENSG00000249007	1-202016520	1	202016520	.	GA	G	PASS	AL691482.3	ENST00000504773.1	sense_intronic	n.*864delA	.	downstream_gene_variant	MODIFIER
ENSG00000163485	1-203166712	1	203166712	.	CT	C	PASS	ADORA1	ENST00000309502.7	protein_coding	c.*814delT	.	3_prime_UTR_variant	MODIFIER
ENSG00000163485	1-203166712	1	203166712	.	CT	C	PASS	ADORA1	ENST00000367236.8	protein_coding	c.*814delT	.	3_prime_UTR_variant	MODIFIER
ENSG00000163485	1-203166712	1	203166712	.	CT	C	PASS	ADORA1	ENST00000337894.8	protein_coding	c.*814delT	.	3_prime_UTR_variant	MODIFIER
ENSG00000163485	1-203166712	1	203166712	.	CT	C	PASS	ADORA1	ENST00000367235.1	protein_coding	c.*1622delT	.	3_prime_UTR_variant	MODIFIER
ENSG00000163485	1-203166712	1	203166712	.	CT	C	PASS	ADORA1	ENST00000618295.1	protein_coding	c.*813delT	.	downstream_gene_variant	MODIFIER
ENSG00000163485	1-203166712	1	203166712	.	CT	C	PASS	ADORA1	ENST00000467253.1	processed_transcript	n.*598delT	.	downstream_gene_variant	MODIFIER
ENSG00000163485	1-203166712	1	203166712	.	CT	C	PASS	ADORA1	ENST00000464019.1	processed_transcript	n.*972delT	.	downstream_gene_variant	MODIFIER
ENSG00000163485	1-203166712	1	203166712	.	CT	C	PASS	ADORA1	ENST00000640524.1	protein_coding	c.*1624delT	.	downstream_gene_variant	MODIFIER
ENSG00000163485	1-203166712	1	203166712	.	CT	C	PASS	ADORA1	ENST00000472535.1	processed_transcript	n.1601delT	.	non_coding_transcript_exon_variant	MODIFIER
ENSG00000174529	1-205087198	1	205087198	.	A	AT	PASS	TMEM81	ENST00000367167.4	protein_coding	c.-2879dupA	.	upstream_gene_variant	MODIFIER
ENSG00000123836	1-207074131	1	207074131	.	TTC	T	PASS	PFKFB2	ENST00000367080.7	protein_coding	c.*1761_*1762delTC	.	3_prime_UTR_variant	MODIFIER
ENSG00000123836	1-207074131	1	207074131	.	TTC	T	PASS	PFKFB2	ENST00000367079.3	protein_coding	c.1350+2559_1350+2560delTC	.	intron_variant	MODIFIER
ENSG00000123836	1-207074131	1	207074131	.	TTC	T	PASS	PFKFB2	ENST00000411990.6	nonsense_mediated_decay	c.*1132+2559_*1132+2560delTC	.	intron_variant	MODIFIER
ENSG00000123836	1-207074131	1	207074131	.	TTC	T	PASS	PFKFB2	ENST00000473310.5	processed_transcript	n.170+2559_170+2560delTC	.	intron_variant	MODIFIER
ENSG00000123836	1-207074131	1	207074131	.	TTC	T	PASS	PFKFB2	ENST00000483688.2	processed_transcript	n.249-1128_249-1127delTC	.	intron_variant	MODIFIER
ENSG00000123836	1-207076252	1	207076252	.	C	CT	PASS	PFKFB2	ENST00000367080.7	protein_coding	c.*3897dupT	.	3_prime_UTR_variant	MODIFIER
ENSG00000123836	1-207076252	1	207076252	.	C	CT	PASS	PFKFB2	ENST00000483688.2	processed_transcript	n.*687_*688insT	.	downstream_gene_variant	MODIFIER
ENSG00000123836	1-207076252	1	207076252	.	C	CT	PASS	PFKFB2	ENST00000367079.3	protein_coding	c.1351-2686dupT	.	intron_variant	MODIFIER
ENSG00000123836	1-207076252	1	207076252	.	C	CT	PASS	PFKFB2	ENST00000411990.6	nonsense_mediated_decay	c.*1133-2686dupT	.	intron_variant	MODIFIER
ENSG00000123836	1-207076252	1	207076252	.	C	CT	PASS	PFKFB2	ENST00000473310.5	processed_transcript	n.171-2686dupT	.	intron_variant	MODIFIER
ENSG00000152104	1-214349821	1	214349821	.	G	GA	PASS	PTPN14	ENST00000366956.9	protein_coding	c.*8100dupT	.	3_prime_UTR_variant	MODIFIER
ENSG00000151632	10-4989321	10	4989321	.	C	CA	PASS	AKR1C2	ENST00000380753.8	protein_coding	c.*674dupT	.	3_prime_UTR_variant	MODIFIER
ENSG00000151632	10-4989321	10	4989321	.	C	CA	PASS	AKR1C2	ENST00000421196.7	protein_coding	c.*674dupT	.	downstream_gene_variant	MODIFIER
ENSG00000151632	10-4989321	10	4989321	.	C	CA	PASS	AKR1C2	ENST00000460124.5	retained_intron	n.*467dupT	.	downstream_gene_variant	MODIFIER
ENSG00000151632	10-5006785	10	5006785	.	C	CTT	PASS	AKR1C2	ENST00000380753.8	protein_coding	c.-2951_-2950insAA	.	upstream_gene_variant	MODIFIER
ENSG00000151632	10-5006785	10	5006785	.	C	CTT	PASS	AKR1C2	ENST00000421196.7	protein_coding	c.-2951_-2950insAA	.	upstream_gene_variant	MODIFIER
ENSG00000151632	10-5006785	10	5006785	.	C	CTT	PASS	AKR1C2	ENST00000455190.2	protein_coding	c.-2951_-2950insAA	.	upstream_gene_variant	MODIFIER
ENSG00000151632	10-5006785	10	5006785	.	C	CTT	PASS	AKR1C2	ENST00000604184.1	processed_transcript	n.-2925_-2924insAA	.	upstream_gene_variant	MODIFIER
ENSG00000151632	10-5006785	10	5006785	.	C	CTT	PASS	AKR1C2	ENST00000460124.5	retained_intron	n.-2763_-2762insAA	.	upstream_gene_variant	MODIFIER
ENSG00000151632	10-5006785	10	5006785	.	C	CTT	PASS	AKR1C2	ENST00000603073.1	processed_transcript	n.*3677_*3678insAA	.	downstream_gene_variant	MODIFIER
ENSG00000151632	10-5006785	10	5006785	.	C	CTT	PASS	AKR1C2	ENST00000604428.5	processed_transcript	n.542+621_542+622insAA	.	intron_variant	MODIFIER
ENSG00000151632	10-5006785	10	5006785	.	C	CTT	PASS	AKR1C2	ENST00000604711.1	processed_transcript	n.446-194_446-193insAA	.	intron_variant	MODIFIER
ENSG00000151632	10-5006785	10	5006785	.	C	CTT	PASS	AKR1C2	ENST00000604507.5	protein_coding	c.-87-2864_-87-2863insAA	.	intron_variant	MODIFIER
ENSG00000048740	10-11331455	10	11331455	.	A	ATC	PASS	CELF2	ENST00000416382.6	protein_coding	c.*2403_*2404insCT	.	3_prime_UTR_variant	MODIFIER
ENSG00000048740	10-11331455	10	11331455	.	A	ATC	PASS	CELF2	ENST00000542579.5	protein_coding	c.*1045_*1046insCT	.	3_prime_UTR_variant	MODIFIER
ENSG00000048740	10-11331455	10	11331455	.	A	ATC	PASS	CELF2	ENST00000417956.6	protein_coding	c.*1045_*1046insCT	.	3_prime_UTR_variant	MODIFIER
ENSG00000048740	10-11331455	10	11331455	.	A	ATC	PASS	CELF2	ENST00000631460.1	protein_coding	c.*1045_*1046insCT	.	3_prime_UTR_variant	MODIFIER
ENSG00000048740	10-11331455	10	11331455	.	A	ATC	PASS	CELF2	ENST00000399850.7	protein_coding	c.*2403_*2404insCT	.	3_prime_UTR_variant	MODIFIER
ENSG00000048740	10-11331455	10	11331455	.	A	ATC	PASS	CELF2	ENST00000632065.1	protein_coding	c.*2402_*2403insTC	.	downstream_gene_variant	MODIFIER
ENSG00000048740	10-11331455	10	11331455	.	A	ATC	PASS	CELF2	ENST00000633077.1	protein_coding	c.*2402_*2403insTC	.	downstream_gene_variant	MODIFIER
ENSG00000048740	10-11331455	10	11331455	.	A	ATC	PASS	CELF2	ENST00000608830.5	protein_coding	c.*2402_*2403insTC	.	downstream_gene_variant	MODIFIER
ENSG00000048740	10-11331455	10	11331455	.	A	ATC	PASS	CELF2	ENST00000631816.1	protein_coding	c.*2402_*2403insTC	.	downstream_gene_variant	MODIFIER
ENSG00000048740	10-11331455	10	11331455	.	A	ATC	PASS	CELF2	ENST00000609870.5	nonsense_mediated_decay	c.*82268_*82269insTC	.	downstream_gene_variant	MODIFIER
ENSG00000048740	10-11331455	10	11331455	.	A	ATC	PASS	CELF2	ENST00000637215.1	protein_coding	c.*2402_*2403insTC	.	downstream_gene_variant	MODIFIER
ENSG00000048740	10-11331455	10	11331455	.	A	ATC	PASS	CELF2	ENST00000638035.1	protein_coding	c.*2402_*2403insTC	.	downstream_gene_variant	MODIFIER
ENSG00000048740	10-11331455	10	11331455	.	A	ATC	PASS	CELF2	ENST00000636488.1	protein_coding	c.*2402_*2403insTC	.	downstream_gene_variant	MODIFIER
ENSG00000048740	10-11331455	10	11331455	.	A	ATC	PASS	CELF2	ENST00000632728.1	protein_coding	c.*2402_*2403insTC	.	downstream_gene_variant	MODIFIER
ENSG00000048740	10-11331455	10	11331455	.	A	ATC	PASS	CELF2	ENST00000609692.5	protein_coding	c.*2402_*2403insTC	.	downstream_gene_variant	MODIFIER
ENSG00000048740	10-11331455	10	11331455	.	A	ATC	PASS	CELF2	ENST00000354897.3	protein_coding	c.*2402_*2403insTC	.	downstream_gene_variant	MODIFIER
ENSG00000048740	10-11333222	10	11333222	.	C	CT	PASS	CELF2	ENST00000416382.6	protein_coding	c.*4174dupT	.	3_prime_UTR_variant	MODIFIER
ENSG00000048740	10-11333222	10	11333222	.	C	CT	PASS	CELF2	ENST00000542579.5	protein_coding	c.*2816dupT	.	3_prime_UTR_variant	MODIFIER
ENSG00000048740	10-11333222	10	11333222	.	C	CT	PASS	CELF2	ENST00000417956.6	protein_coding	c.*2816dupT	.	3_prime_UTR_variant	MODIFIER
ENSG00000048740	10-11333222	10	11333222	.	C	CT	PASS	CELF2	ENST00000631460.1	protein_coding	c.*2816dupT	.	3_prime_UTR_variant	MODIFIER
ENSG00000048740	10-11333222	10	11333222	.	C	CT	PASS	CELF2	ENST00000399850.7	protein_coding	c.*4174dupT	.	3_prime_UTR_variant	MODIFIER
ENSG00000048740	10-11333222	10	11333222	.	C	CT	PASS	CELF2	ENST00000632065.1	protein_coding	c.*4169_*4170insT	.	downstream_gene_variant	MODIFIER
ENSG00000048740	10-11333222	10	11333222	.	C	CT	PASS	CELF2	ENST00000633077.1	protein_coding	c.*4169_*4170insT	.	downstream_gene_variant	MODIFIER
ENSG00000048740	10-11333222	10	11333222	.	C	CT	PASS	CELF2	ENST00000608830.5	protein_coding	c.*4169_*4170insT	.	downstream_gene_variant	MODIFIER
ENSG00000048740	10-11333222	10	11333222	.	C	CT	PASS	CELF2	ENST00000631816.1	protein_coding	c.*4169_*4170insT	.	downstream_gene_variant	MODIFIER
ENSG00000048740	10-11333222	10	11333222	.	C	CT	PASS	CELF2	ENST00000609870.5	nonsense_mediated_decay	c.*84035_*84036insT	.	downstream_gene_variant	MODIFIER
ENSG00000048740	10-11333222	10	11333222	.	C	CT	PASS	CELF2	ENST00000637215.1	protein_coding	c.*4169_*4170insT	.	downstream_gene_variant	MODIFIER
ENSG00000048740	10-11333222	10	11333222	.	C	CT	PASS	CELF2	ENST00000638035.1	protein_coding	c.*4169_*4170insT	.	downstream_gene_variant	MODIFIER
ENSG00000048740	10-11333222	10	11333222	.	C	CT	PASS	CELF2	ENST00000636488.1	protein_coding	c.*4169_*4170insT	.	downstream_gene_variant	MODIFIER
ENSG00000048740	10-11333222	10	11333222	.	C	CT	PASS	CELF2	ENST00000632728.1	protein_coding	c.*4169_*4170insT	.	downstream_gene_variant	MODIFIER
ENSG00000048740	10-11333222	10	11333222	.	C	CT	PASS	CELF2	ENST00000609692.5	protein_coding	c.*4169_*4170insT	.	downstream_gene_variant	MODIFIER
ENSG00000048740	10-11333222	10	11333222	.	C	CT	PASS	CELF2	ENST00000354897.3	protein_coding	c.*4169_*4170insT	.	downstream_gene_variant	MODIFIER
ENSG00000120594	10-19817067	10	19817067	.	TGGC	T	PASS	PLXDC2	ENST00000377252.4	protein_coding	c.-3_-1delGGC	.	5_prime_UTR_variant	MODIFIER
ENSG00000120594	10-19817067	10	19817067	.	TGGC	T	PASS	PLXDC2	ENST00000377242.7	protein_coding	c.-3_-1delGGC	.	5_prime_UTR_variant	MODIFIER
ENSG00000120594	10-20280149	10	20280149	.	G	GA	PASS	PLXDC2	ENST00000377252.4	protein_coding	c.*340dupA	.	3_prime_UTR_variant	MODIFIER
ENSG00000120594	10-20280149	10	20280149	.	G	GA	PASS	PLXDC2	ENST00000377242.7	protein_coding	c.*340dupA	.	3_prime_UTR_variant	MODIFIER
ENSG00000120594	10-20280149	10	20280149	.	G	GA	PASS	PLXDC2	ENST00000377238.2	processed_transcript	n.1705dupA	.	non_coding_transcript_exon_variant	MODIFIER
ENSG00000136770	10-21919837	10	21919837	.	A	AT	PASS	DNAJC1	ENST00000376980.7	protein_coding	c.629dupA	p.Asn210fs	frameshift_variant	HIGH
ENSG00000136770	10-21919837	10	21919837	.	A	AT	PASS	DNAJC1	ENST00000476103.3	nonsense_mediated_decay	c.*1120dupA	.	downstream_gene_variant	MODIFIER
ENSG00000136770	10-21919837	10	21919837	.	A	AT	PASS	DNAJC1	ENST00000376946.2	retained_intron	n.*772dupA	.	downstream_gene_variant	MODIFIER
ENSG00000136770	10-21919837	10	21919837	.	A	AT	PASS	DNAJC1	ENST00000447548.5	processed_transcript	n.*65dupA	.	downstream_gene_variant	MODIFIER
ENSG00000107968	10-30436698	10	30436698	.	T	TA	PASS	MAP3K8	ENST00000375321.1	protein_coding	c.-2241_-2240insA	.	upstream_gene_variant	MODIFIER
ENSG00000107968	10-30436698	10	30436698	.	T	TA	PASS	MAP3K8	ENST00000430603.1	retained_intron	n.-2479_-2478insA	.	upstream_gene_variant	MODIFIER
ENSG00000107968	10-30436698	10	30436698	.	T	TA	PASS	MAP3K8	ENST00000263056.5	protein_coding	c.-254-478_-254-477insA	.	intron_variant	MODIFIER
ENSG00000107968	10-30436698	10	30436698	.	T	TA	PASS	MAP3K8	ENST00000542547.5	protein_coding	c.-23-2218_-23-2217insA	.	intron_variant	MODIFIER
ENSG00000107968	10-30436698	10	30436698	.	T	TA	PASS	MAP3K8	ENST00000375322.2	protein_coding	c.-254-478_-254-477insA	.	intron_variant	MODIFIER
ENSG00000107968	10-30436698	10	30436698	.	T	TA	PASS	MAP3K8	ENST00000415139.5	protein_coding	c.-23-2218_-23-2217insA	.	intron_variant	MODIFIER
ENSG00000107968	10-30436698	10	30436698	.	T	TA	PASS	MAP3K8	ENST00000413724.5	protein_coding	c.-24+1950_-24+1951insA	.	intron_variant	MODIFIER
ENSG00000107968	10-30436807	10	30436807	.	C	CT,CTT	PASS	MAP3K8	ENST00000375321.1	protein_coding	c.-2132_-2131insT	.	upstream_gene_variant	MODIFIER
ENSG00000107968	10-30436807	10	30436807	.	C	CT,CTT	PASS	MAP3K8	ENST00000375321.1	protein_coding	c.-2132_-2131insTT	.	upstream_gene_variant	MODIFIER
ENSG00000107968	10-30436807	10	30436807	.	C	CT,CTT	PASS	MAP3K8	ENST00000430603.1	retained_intron	n.-2370_-2369insT	.	upstream_gene_variant	MODIFIER
ENSG00000107968	10-30436807	10	30436807	.	C	CT,CTT	PASS	MAP3K8	ENST00000430603.1	retained_intron	n.-2370_-2369insTT	.	upstream_gene_variant	MODIFIER
ENSG00000107968	10-30436807	10	30436807	.	C	CT,CTT	PASS	MAP3K8	ENST00000263056.5	protein_coding	c.-254-369_-254-368insT	.	intron_variant	MODIFIER
ENSG00000107968	10-30436807	10	30436807	.	C	CT,CTT	PASS	MAP3K8	ENST00000263056.5	protein_coding	c.-254-369_-254-368insTT	.	intron_variant	MODIFIER
ENSG00000107968	10-30436807	10	30436807	.	C	CT,CTT	PASS	MAP3K8	ENST00000542547.5	protein_coding	c.-23-2109_-23-2108insT	.	intron_variant	MODIFIER
ENSG00000107968	10-30436807	10	30436807	.	C	CT,CTT	PASS	MAP3K8	ENST00000542547.5	protein_coding	c.-23-2109_-23-2108insTT	.	intron_variant	MODIFIER
ENSG00000107968	10-30436807	10	30436807	.	C	CT,CTT	PASS	MAP3K8	ENST00000375322.2	protein_coding	c.-254-369_-254-368insT	.	intron_variant	MODIFIER
ENSG00000107968	10-30436807	10	30436807	.	C	CT,CTT	PASS	MAP3K8	ENST00000375322.2	protein_coding	c.-254-369_-254-368insTT	.	intron_variant	MODIFIER
ENSG00000107968	10-30436807	10	30436807	.	C	CT,CTT	PASS	MAP3K8	ENST00000415139.5	protein_coding	c.-23-2109_-23-2108insT	.	intron_variant	MODIFIER
ENSG00000107968	10-30436807	10	30436807	.	C	CT,CTT	PASS	MAP3K8	ENST00000415139.5	protein_coding	c.-23-2109_-23-2108insTT	.	intron_variant	MODIFIER
ENSG00000107968	10-30436807	10	30436807	.	C	CT,CTT	PASS	MAP3K8	ENST00000413724.5	protein_coding	c.-24+2059_-24+2060insT	.	intron_variant	MODIFIER
ENSG00000107968	10-30436807	10	30436807	.	C	CT,CTT	PASS	MAP3K8	ENST00000413724.5	protein_coding	c.-24+2059_-24+2060insTT	.	intron_variant	MODIFIER
ENSG00000107968	10-30437143	10	30437143	.	C	CT	PASS	MAP3K8	ENST00000375321.1	protein_coding	c.-1796_-1795insT	.	upstream_gene_variant	MODIFIER
ENSG00000107968	10-30437143	10	30437143	.	C	CT	PASS	MAP3K8	ENST00000430603.1	retained_intron	n.-2034_-2033insT	.	upstream_gene_variant	MODIFIER
ENSG00000107968	10-30437143	10	30437143	.	C	CT	PASS	MAP3K8	ENST00000263056.5	protein_coding	c.-254-33_-254-32insT	.	intron_variant	MODIFIER
ENSG00000107968	10-30437143	10	30437143	.	C	CT	PASS	MAP3K8	ENST00000542547.5	protein_coding	c.-23-1773_-23-1772insT	.	intron_variant	MODIFIER
ENSG00000107968	10-30437143	10	30437143	.	C	CT	PASS	MAP3K8	ENST00000375322.2	protein_coding	c.-254-33_-254-32insT	.	intron_variant	MODIFIER
ENSG00000107968	10-30437143	10	30437143	.	C	CT	PASS	MAP3K8	ENST00000415139.5	protein_coding	c.-23-1773_-23-1772insT	.	intron_variant	MODIFIER
ENSG00000107968	10-30437143	10	30437143	.	C	CT	PASS	MAP3K8	ENST00000413724.5	protein_coding	c.-23-1773_-23-1772insT	.	intron_variant	MODIFIER
ENSG00000197746	10-71823816	10	71823816	.	C	CA	PASS	PSAP	ENST00000495196.1	retained_intron	n.-4546_-4545insT	.	upstream_gene_variant	MODIFIER
ENSG00000197746	10-71823816	10	71823816	.	C	CA	PASS	PSAP	ENST00000493143.1	retained_intron	n.-1612_-1611insT	.	upstream_gene_variant	MODIFIER
ENSG00000197746	10-71823816	10	71823816	.	C	CA	PASS	PSAP	ENST00000394936.7	protein_coding	c.778-1810_778-1809insT	.	intron_variant	MODIFIER
ENSG00000197746	10-71823816	10	71823816	.	C	CA	PASS	PSAP	ENST00000610929.3	protein_coding	c.271-4034_271-4033insT	.	intron_variant	MODIFIER
ENSG00000197746	10-71823816	10	71823816	.	C	CA	PASS	PSAP	ENST00000394934.4	protein_coding	c.778-1801_778-1800insT	.	intron_variant	MODIFIER
ENSG00000197746	10-71823816	10	71823816	.	C	CA	PASS	PSAP	ENST00000633965.1	protein_coding	c.186+71_186+72insT	.	intron_variant	MODIFIER
ENSG00000197746	10-71824191	10	71824191	.	TG	T	PASS	PSAP	ENST00000495196.1	retained_intron	n.-4921delC	.	upstream_gene_variant	MODIFIER
ENSG00000197746	10-71824191	10	71824191	.	TG	T	PASS	PSAP	ENST00000493143.1	retained_intron	n.-1987delC	.	upstream_gene_variant	MODIFIER
ENSG00000197746	10-71824191	10	71824191	.	TG	T	PASS	PSAP	ENST00000394936.7	protein_coding	c.777+1645delC	.	intron_variant	MODIFIER
ENSG00000197746	10-71824191	10	71824191	.	TG	T	PASS	PSAP	ENST00000610929.3	protein_coding	c.271-4409delC	.	intron_variant	MODIFIER
ENSG00000197746	10-71824191	10	71824191	.	TG	T	PASS	PSAP	ENST00000394934.4	protein_coding	c.777+1645delC	.	intron_variant	MODIFIER
ENSG00000197746	10-71824191	10	71824191	.	TG	T	PASS	PSAP	ENST00000633965.1	protein_coding	c.178-296delC	.	intron_variant	MODIFIER
ENSG00000197746	10-71827405	10	71827405	.	G	GA,GAA	PASS	PSAP	ENST00000394936.7	protein_coding	c.720+608_720+609insT	.	intron_variant	MODIFIER
ENSG00000197746	10-71827405	10	71827405	.	G	GA,GAA	PASS	PSAP	ENST00000394936.7	protein_coding	c.720+608_720+609insTT	.	intron_variant	MODIFIER
ENSG00000197746	10-71827405	10	71827405	.	G	GA,GAA	PASS	PSAP	ENST00000610929.3	protein_coding	c.270+3825_270+3826insT	.	intron_variant	MODIFIER
ENSG00000197746	10-71827405	10	71827405	.	G	GA,GAA	PASS	PSAP	ENST00000610929.3	protein_coding	c.270+3825_270+3826insTT	.	intron_variant	MODIFIER
ENSG00000197746	10-71827405	10	71827405	.	G	GA,GAA	PASS	PSAP	ENST00000394934.4	protein_coding	c.720+608_720+609insT	.	intron_variant	MODIFIER
ENSG00000197746	10-71827405	10	71827405	.	G	GA,GAA	PASS	PSAP	ENST00000394934.4	protein_coding	c.720+608_720+609insTT	.	intron_variant	MODIFIER
ENSG00000197746	10-71827405	10	71827405	.	G	GA,GAA	PASS	PSAP	ENST00000633965.1	protein_coding	c.120+608_120+609insT	.	intron_variant	MODIFIER
ENSG00000197746	10-71827405	10	71827405	.	G	GA,GAA	PASS	PSAP	ENST00000633965.1	protein_coding	c.120+608_120+609insTT	.	intron_variant	MODIFIER
ENSG00000227540	10-73250384	10	73250384	.	C	CA	PASS	DNAJC9-AS1	ENST00000457147.1	antisense	n.-2407_-2406insA	.	upstream_gene_variant	MODIFIER
ENSG00000227540	10-73250384	10	73250384	.	C	CA	PASS	DNAJC9-AS1	ENST00000394864.2	antisense	n.-2785_-2784insA	.	upstream_gene_variant	MODIFIER
ENSG00000227540	10-73250384	10	73250384	.	C	CA	PASS	DNAJC9-AS1	ENST00000457758.1	antisense	n.-2648_-2647insA	.	upstream_gene_variant	MODIFIER
ENSG00000122861	10-73912619	10	73912619	.	G	GT	PASS	PLAU	ENST00000496926.1	processed_transcript	n.*1080_*1081insT	.	downstream_gene_variant	MODIFIER
ENSG00000122861	10-73912619	10	73912619	.	G	GT	PASS	PLAU	ENST00000372764.3	protein_coding	c.193+297_193+298insT	.	intron_variant	MODIFIER
ENSG00000122861	10-73912619	10	73912619	.	G	GT	PASS	PLAU	ENST00000481390.5	protein_coding	c.193+297_193+298insT	.	intron_variant	MODIFIER
ENSG00000122861	10-73912619	10	73912619	.	G	GT	PASS	PLAU	ENST00000446342.5	protein_coding	c.142+297_142+298insT	.	intron_variant	MODIFIER
ENSG00000122861	10-73912619	10	73912619	.	G	GT	PASS	PLAU	ENST00000494287.1	processed_transcript	n.268+297_268+298insT	.	intron_variant	MODIFIER
ENSG00000122861	10-73916085	10	73916085	.	C	CA	PASS	PLAU	ENST00000481390.5	protein_coding	c.*3036_*3037insA	.	downstream_gene_variant	MODIFIER
ENSG00000122861	10-73916085	10	73916085	.	C	CA	PASS	PLAU	ENST00000494287.1	processed_transcript	n.*2332_*2333insA	.	downstream_gene_variant	MODIFIER
ENSG00000122861	10-73916085	10	73916085	.	C	CA	PASS	PLAU	ENST00000496926.1	processed_transcript	n.*4546_*4547insA	.	downstream_gene_variant	MODIFIER
ENSG00000122861	10-73916085	10	73916085	.	C	CA	PASS	PLAU	ENST00000372764.3	protein_coding	c.1120-304_1120-303insA	.	intron_variant	MODIFIER
ENSG00000122861	10-73916085	10	73916085	.	C	CA	PASS	PLAU	ENST00000446342.5	protein_coding	c.1069-304_1069-303insA	.	intron_variant	MODIFIER
ENSG00000165655	10-75398026	10	75398026	.	C	CT	PASS	ZNF503	ENST00000372524.4	protein_coding	c.*722dupA	.	3_prime_UTR_variant	MODIFIER
ENSG00000237149	10-75398026	10	75398026	.	C	CT	PASS	ZNF503-AS2	ENST00000466942.2	antisense	n.-3493_-3492insT	.	upstream_gene_variant	MODIFIER
ENSG00000237149	10-75398026	10	75398026	.	C	CT	PASS	ZNF503-AS2	ENST00000486015.1	antisense	n.-4871_-4870insT	.	upstream_gene_variant	MODIFIER
ENSG00000138180	10-93515535	10	93515535	.	C	CA	PASS	CEP55	ENST00000371485.7	protein_coding	c.665dupA	p.Pro223fs	frameshift_variant	HIGH
ENSG00000138180	10-93515535	10	93515535	.	C	CA	PASS	CEP55	ENST00000445435.1	protein_coding	c.182dupA	p.Pro62fs	frameshift_variant	HIGH
ENSG00000138180	10-93515535	10	93515535	.	C	CA	PASS	CEP55	ENST00000496302.1	processed_transcript	n.-1672_-1671insA	.	upstream_gene_variant	MODIFIER
ENSG00000138180	10-93516986	10	93516986	.	C	CA	PASS	CEP55	ENST00000371485.7	protein_coding	c.738dupA	p.Asp247fs	frameshift_variant	HIGH
ENSG00000138180	10-93516986	10	93516986	.	C	CA	PASS	CEP55	ENST00000445435.1	protein_coding	c.255dupA	p.Asp86fs	frameshift_variant	HIGH
ENSG00000138180	10-93516986	10	93516986	.	C	CA	PASS	CEP55	ENST00000496302.1	processed_transcript	n.-221_-220insA	.	upstream_gene_variant	MODIFIER
ENSG00000138180	10-93528501	10	93528501	.	GT	G	PASS	CEP55	ENST00000371485.7	protein_coding	c.*352delT	.	3_prime_UTR_variant	MODIFIER
ENSG00000065618	10-104085820	10	104085820	.	C	CT	PASS	COL17A1	ENST00000353479.10	protein_coding	c.-110dupA	.	5_prime_UTR_variant	MODIFIER
ENSG00000065618	10-104085820	10	104085820	.	C	CT	PASS	COL17A1	ENST00000648076.1	protein_coding	c.-110dupA	.	5_prime_UTR_variant	MODIFIER
ENSG00000065618	10-104085820	10	104085820	.	C	CT	PASS	COL17A1	ENST00000393211.3	protein_coding	c.-5148dupA	.	upstream_gene_variant	MODIFIER
ENSG00000065618	10-104085820	10	104085820	.	C	CT	PASS	COL17A1	ENST00000650263.1	protein_coding	c.-5148dupA	.	upstream_gene_variant	MODIFIER
ENSG00000065618	10-104085820	10	104085820	.	C	CT	PASS	COL17A1	ENST00000649118.1	retained_intron	n.6dupA	.	non_coding_transcript_exon_variant	MODIFIER
ENSG00000188613	10-119032047	10	119032047	.	C	CA	PASS	NANOS1	ENST00000425699.2	protein_coding	c.*1373dupA	.	3_prime_UTR_variant	MODIFIER
ENSG00000188613	10-119032047	10	119032047	.	C	CA	PASS	NANOS1	ENST00000340087.5	protein_coding	c.*1367_*1368insA	.	downstream_gene_variant	MODIFIER
ENSG00000188613	10-119032266	10	119032266	.	TAAATACC	T	PASS	NANOS1	ENST00000425699.2	protein_coding	c.*1587_*1593delAAATACC	.	3_prime_UTR_variant	MODIFIER
ENSG00000188613	10-119032266	10	119032266	.	TAAATACC	T	PASS	NANOS1	ENST00000340087.5	protein_coding	c.*1587_*1593delAAATACC	.	downstream_gene_variant	MODIFIER
ENSG00000188613	10-119032785	10	119032785	.	G	GCTA	PASS	NANOS1	ENST00000425699.2	protein_coding	c.*2106_*2108dupCTA	.	3_prime_UTR_variant	MODIFIER
ENSG00000188613	10-119032785	10	119032785	.	G	GCTA	PASS	NANOS1	ENST00000340087.5	protein_coding	c.*2105_*2106insCTA	.	downstream_gene_variant	MODIFIER
ENSG00000107902	10-124619655	10	124619655	.	T	TA	PASS	LHPP	ENST00000482963.1	processed_transcript	n.*1767_*1768insA	.	downstream_gene_variant	MODIFIER
ENSG00000184545	11-1556132	11	1556132	.	G	GT	PASS	DUSP8	ENST00000331588.4	protein_coding	c.*385dupA	.	3_prime_UTR_variant	MODIFIER
ENSG00000184545	11-1556132	11	1556132	.	G	GT	PASS	DUSP8	ENST00000397374.7	protein_coding	c.*385dupA	.	3_prime_UTR_variant	MODIFIER
ENSG00000184545	11-1556132	11	1556132	.	G	GT	PASS	DUSP8	ENST00000528778.1	processed_transcript	n.*1390dupA	.	downstream_gene_variant	MODIFIER
ENSG00000132274	11-5697699	11	5697699	.	T	TTTTG	PASS	TRIM22	ENST00000460454.1	retained_intron	n.*686_*687insTTTG	.	downstream_gene_variant	MODIFIER
ENSG00000132274	11-5697699	11	5697699	.	T	TTTTG	PASS	TRIM22	ENST00000379965.7	protein_coding	c.519+372_519+375dupGTTT	.	intron_variant	MODIFIER
ENSG00000132274	11-5697699	11	5697699	.	T	TTTTG	PASS	TRIM22	ENST00000414641.5	protein_coding	c.519+372_519+375dupGTTT	.	intron_variant	MODIFIER
ENSG00000132274	11-5697699	11	5697699	.	T	TTTTG	PASS	TRIM22	ENST00000425490.5	protein_coding	c.519+372_519+375dupGTTT	.	intron_variant	MODIFIER
ENSG00000132274	11-5697699	11	5697699	.	T	TTTTG	PASS	TRIM22	ENST00000454828.5	protein_coding	c.424-600_424-597dupGTTT	.	intron_variant	MODIFIER
ENSG00000132274	11-5697699	11	5697699	.	T	TTTTG	PASS	TRIM22	ENST00000414897.5	nonsense_mediated_decay	c.249+372_249+375dupGTTT	.	intron_variant	MODIFIER
ENSG00000132274	11-5697699	11	5697699	.	T	TTTTG	PASS	TRIM22	ENST00000480395.5	retained_intron	n.632_635dupGTTT	.	non_coding_transcript_exon_variant	MODIFIER
ENSG00000187079	11-12937795	11	12937795	.	C	CT	PASS	TEAD1	ENST00000527636.5	protein_coding	c.*582dupT	.	3_prime_UTR_variant	MODIFIER
ENSG00000187079	11-12937795	11	12937795	.	C	CT	PASS	TEAD1	ENST00000334310.10	protein_coding	c.*582dupT	.	3_prime_UTR_variant	MODIFIER
ENSG00000187079	11-12937795	11	12937795	.	C	CT	PASS	TEAD1	ENST00000526600.1	protein_coding	c.*582dupT	.	3_prime_UTR_variant	MODIFIER
ENSG00000187079	11-12937795	11	12937795	.	C	CT	PASS	TEAD1	ENST00000527575.5	protein_coding	c.*582dupT	.	3_prime_UTR_variant	MODIFIER
ENSG00000187079	11-12937795	11	12937795	.	C	CT	PASS	TEAD1	ENST00000638666.1	protein_coding	c.*573_*574insT	.	downstream_gene_variant	MODIFIER
ENSG00000135378	11-32855391	11	32855391	.	CT	C	PASS	PRRG4	ENST00000257836.3	protein_coding	c.*1865delT	.	3_prime_UTR_variant	MODIFIER
ENSG00000135362	11-36463644	11	36463644	.	TA	T	PASS	PRR5L	ENST00000378867.7	protein_coding	c.*919delA	.	3_prime_UTR_variant	MODIFIER
ENSG00000135362	11-36463644	11	36463644	.	TA	T	PASS	PRR5L	ENST00000530639.5	protein_coding	c.*909delA	.	downstream_gene_variant	MODIFIER
ENSG00000135362	11-36463644	11	36463644	.	TA	T	PASS	PRR5L	ENST00000527487.1	protein_coding	c.*1271delA	.	downstream_gene_variant	MODIFIER
ENSG00000135362	11-36463644	11	36463644	.	TA	T	PASS	PRR5L	ENST00000529020.1	processed_transcript	n.*1032delA	.	downstream_gene_variant	MODIFIER
ENSG00000135362	11-36463644	11	36463644	.	TA	T	PASS	PRR5L	ENST00000525672.1	processed_transcript	n.*864delA	.	downstream_gene_variant	MODIFIER
ENSG00000135362	11-36463644	11	36463644	.	TA	T	PASS	PRR5L	ENST00000530627.1	processed_transcript	n.1472delA	.	non_coding_transcript_exon_variant	MODIFIER
ENSG00000135362	11-36463644	11	36463644	.	TA	T	PASS	PRR5L	ENST00000389693.3	processed_transcript	n.1761delA	.	non_coding_transcript_exon_variant	MODIFIER
ENSG00000149485	11-61800196	11	61800196	.	G	GT	PASS	FADS1	ENST00000350997.11	protein_coding	c.*2214dupA	.	3_prime_UTR_variant	MODIFIER
ENSG00000149485	11-61800196	11	61800196	.	G	GT	PASS	FADS1	ENST00000536991.5	protein_coding	c.*2214dupA	.	downstream_gene_variant	MODIFIER
ENSG00000149485	11-61800196	11	61800196	.	G	GT	PASS	FADS1	ENST00000433932.5	protein_coding	c.*2214dupA	.	downstream_gene_variant	MODIFIER
ENSG00000149485	11-61800196	11	61800196	.	G	GT	PASS	FADS1	ENST00000460649.5	protein_coding	c.*2214dupA	.	downstream_gene_variant	MODIFIER
ENSG00000149485	11-61800196	11	61800196	.	G	GT	PASS	FADS1	ENST00000542506.5	protein_coding	c.*2214dupA	.	downstream_gene_variant	MODIFIER
ENSG00000149485	11-61800196	11	61800196	.	G	GT	PASS	FADS1	ENST00000539999.1	protein_coding	c.*3229dupA	.	downstream_gene_variant	MODIFIER
ENSG00000149485	11-61800196	11	61800196	.	G	GT	PASS	FADS1	ENST00000496123.6	processed_transcript	n.*2639dupA	.	downstream_gene_variant	MODIFIER
ENSG00000134824	11-61800196	11	61800196	.	G	GT	PASS	FADS2	ENST00000574708.5	protein_coding	c.-55+7182dupT	.	intron_variant	MODIFIER
ENSG00000173727	11-65455894	11	65455894	.	CAAAA	C	PASS	AP000769.1	ENST00000637245.1	transcribed_unprocessed_pseudogene	n.*314_*317delAAAA	.	downstream_gene_variant	MODIFIER
ENSG00000173727	11-65455894	11	65455894	.	CAAAA	C	PASS	AP000769.1	ENST00000637877.1	processed_transcript	n.336+97_336+100delAAAA	.	intron_variant	MODIFIER
ENSG00000173727	11-65455894	11	65455894	.	CAAAA	C	PASS	AP000769.1	ENST00000309775.8	processed_transcript	n.164+335_164+338delAAAA	.	intron_variant	MODIFIER
ENSG00000173727	11-65455894	11	65455894	.	CAAAA	C	PASS	AP000769.1	ENST00000619960.4	processed_transcript	n.442_445delAAAA	.	non_coding_transcript_exon_variant	MODIFIER
ENSG00000168010	11-72837465	11	72837465	.	G	GA	PASS	ATG16L2	ENST00000534905.5	protein_coding	c.*22-5138dupA	.	intron_variant	MODIFIER
ENSG00000165434	11-74331263	11	74331263	.	C	CT	PASS	PGM2L1	ENST00000298198.4	protein_coding	c.*5388dupA	.	3_prime_UTR_variant	MODIFIER
ENSG00000279117	11-75263740	11	75263740	.	GA	G	PASS	AP001972.5	ENST00000624624.1	TEC	n.-1275delT	.	upstream_gene_variant	MODIFIER
ENSG00000150687	11-86952498	11	86952498	.	C	CA	PASS	PRSS23	ENST00000532234.5	nonsense_mediated_decay	c.*1499dupA	.	3_prime_UTR_variant	MODIFIER
ENSG00000150687	11-86952498	11	86952498	.	C	CA	PASS	PRSS23	ENST00000533902.2	protein_coding	c.*1221dupA	.	3_prime_UTR_variant	MODIFIER
ENSG00000150687	11-86952498	11	86952498	.	C	CA	PASS	PRSS23	ENST00000528769.5	processed_transcript	n.*1091_*1092insA	.	downstream_gene_variant	MODIFIER
ENSG00000150687	11-86952498	11	86952498	.	C	CA	PASS	PRSS23	ENST00000531521.1	processed_transcript	n.*762_*763insA	.	downstream_gene_variant	MODIFIER
ENSG00000109861	11-88324552	11	88324552	.	G	GA	PASS	CTSC	ENST00000524463.5	protein_coding	c.*1880dupT	.	3_prime_UTR_variant	MODIFIER
ENSG00000109861	11-88324552	11	88324552	.	G	GA	PASS	CTSC	ENST00000529974.1	protein_coding	c.*1824dupT	.	downstream_gene_variant	MODIFIER
ENSG00000109861	11-88324552	11	88324552	.	G	GA	PASS	CTSC	ENST00000528020.1	protein_coding	c.*1824dupT	.	downstream_gene_variant	MODIFIER
ENSG00000109861	11-88324552	11	88324552	.	G	GA	PASS	CTSC	ENST00000393301.4	processed_transcript	n.*1812dupT	.	downstream_gene_variant	MODIFIER
ENSG00000109861	11-88324552	11	88324552	.	G	GA	PASS	CTSC	ENST00000227266.9	protein_coding	c.318+10384dupT	.	intron_variant	MODIFIER
ENSG00000109861	11-88324552	11	88324552	.	G	GA	PASS	CTSC	ENST00000533865.5	processed_transcript	n.340+10384dupT	.	intron_variant	MODIFIER
ENSG00000109861	11-88324552	11	88324552	.	G	GA	PASS	CTSC	ENST00000527018.5	protein_coding	c.186+10384dupT	.	intron_variant	MODIFIER
ENSG00000170962	11-103909393	11	103909393	.	C	CAAA,CAAAA	PASS	PDGFD	ENST00000393158.6	protein_coding	c.*298_*300dupTTT	.	3_prime_UTR_variant	MODIFIER
ENSG00000170962	11-103909393	11	103909393	.	C	CAAA,CAAAA	PASS	PDGFD	ENST00000393158.6	protein_coding	c.*297_*300dupTTTT	.	3_prime_UTR_variant	MODIFIER
ENSG00000170962	11-103909393	11	103909393	.	C	CAAA,CAAAA	PASS	PDGFD	ENST00000302251.9	protein_coding	c.*298_*300dupTTT	.	3_prime_UTR_variant	MODIFIER
ENSG00000170962	11-103909393	11	103909393	.	C	CAAA,CAAAA	PASS	PDGFD	ENST00000302251.9	protein_coding	c.*297_*300dupTTTT	.	3_prime_UTR_variant	MODIFIER
ENSG00000152402	11-106676380	11	106676380	.	C	CT	PASS	GUCY1A2	ENST00000526355.6	protein_coding	c.*11168dupA	.	3_prime_UTR_variant	MODIFIER
ENSG00000149289	11-110168324	11	110168324	.	C	CT	PASS	ZC3H12C	ENST00000278590.7	protein_coding	c.*2594dupT	.	3_prime_UTR_variant	MODIFIER
ENSG00000149289	11-110168324	11	110168324	.	C	CT	PASS	ZC3H12C	ENST00000453089.2	protein_coding	c.*2594dupT	.	3_prime_UTR_variant	MODIFIER
ENSG00000149289	11-110168324	11	110168324	.	C	CT	PASS	ZC3H12C	ENST00000528673.5	protein_coding	c.*2587_*2588insT	.	downstream_gene_variant	MODIFIER
ENSG00000149289	11-110169339	11	110169339	.	GGTGTGTGTGTGT	G,GGT	PASS	ZC3H12C	ENST00000278590.7	protein_coding	c.*3633_*3644delGTGTGTGTGTGT	.	3_prime_UTR_variant	MODIFIER
ENSG00000149289	11-110169339	11	110169339	.	GGTGTGTGTGTGT	G,GGT	PASS	ZC3H12C	ENST00000278590.7	protein_coding	c.*3635_*3644delGTGTGTGTGT	.	3_prime_UTR_variant	MODIFIER
ENSG00000149289	11-110169339	11	110169339	.	GGTGTGTGTGTGT	G,GGT	PASS	ZC3H12C	ENST00000453089.2	protein_coding	c.*3633_*3644delGTGTGTGTGTGT	.	3_prime_UTR_variant	MODIFIER
ENSG00000149289	11-110169339	11	110169339	.	GGTGTGTGTGTGT	G,GGT	PASS	ZC3H12C	ENST00000453089.2	protein_coding	c.*3635_*3644delGTGTGTGTGT	.	3_prime_UTR_variant	MODIFIER
ENSG00000149289	11-110169339	11	110169339	.	GGTGTGTGTGTGT	G,GGT	PASS	ZC3H12C	ENST00000528673.5	protein_coding	c.*3603_*3614delGTGTGTGTGTGT	.	downstream_gene_variant	MODIFIER
ENSG00000149289	11-110169339	11	110169339	.	GGTGTGTGTGTGT	G,GGT	PASS	ZC3H12C	ENST00000528673.5	protein_coding	c.*3605_*3614delGTGTGTGTGT	.	downstream_gene_variant	MODIFIER
ENSG00000137713	11-111739347	11	111739347	.	T	TAAA	PASS	PPP2R1B	ENST00000527614.5	protein_coding	c.*2246_*2248dupTTT	.	3_prime_UTR_variant	MODIFIER
ENSG00000137713	11-111739347	11	111739347	.	T	TAAA	PASS	PPP2R1B	ENST00000530787.1	processed_transcript	n.-4027_-4025dupTTT	.	upstream_gene_variant	MODIFIER
ENSG00000137713	11-111739347	11	111739347	.	T	TAAA	PASS	PPP2R1B	ENST00000526287.1	processed_transcript	n.-1847_-1845dupTTT	.	upstream_gene_variant	MODIFIER
ENSG00000137713	11-111739347	11	111739347	.	T	TAAA	PASS	PPP2R1B	ENST00000534521.5	nonsense_mediated_decay	c.*21840_*21842dupTTT	.	downstream_gene_variant	MODIFIER
ENSG00000137713	11-111739347	11	111739347	.	T	TAAA	PASS	PPP2R1B	ENST00000341980.10	protein_coding	c.*2246_*2248dupTTT	.	downstream_gene_variant	MODIFIER
ENSG00000137713	11-111739347	11	111739347	.	T	TAAA	PASS	PPP2R1B	ENST00000393055.6	protein_coding	c.*2246_*2248dupTTT	.	downstream_gene_variant	MODIFIER
ENSG00000137713	11-111739347	11	111739347	.	T	TAAA	PASS	PPP2R1B	ENST00000529672.1	retained_intron	n.*2198_*2200dupTTT	.	downstream_gene_variant	MODIFIER
ENSG00000137713	11-111739347	11	111739347	.	T	TAAA	PASS	PPP2R1B	ENST00000531890.1	protein_coding	c.*2707_*2709dupTTT	.	downstream_gene_variant	MODIFIER
ENSG00000137713	11-111739347	11	111739347	.	T	TAAA	PASS	PPP2R1B	ENST00000311129.9	protein_coding	c.1790-1781_1790-1779dupTTT	.	intron_variant	MODIFIER
ENSG00000137713	11-111739347	11	111739347	.	T	TAAA	PASS	PPP2R1B	ENST00000426998.6	protein_coding	c.1598-1781_1598-1779dupTTT	.	intron_variant	MODIFIER
ENSG00000137713	11-111740226	11	111740226	.	G	GT	PASS	PPP2R1B	ENST00000527614.5	protein_coding	c.*1369dupA	.	3_prime_UTR_variant	MODIFIER
ENSG00000137713	11-111740226	11	111740226	.	G	GT	PASS	PPP2R1B	ENST00000530787.1	processed_transcript	n.-4904dupA	.	upstream_gene_variant	MODIFIER
ENSG00000137713	11-111740226	11	111740226	.	G	GT	PASS	PPP2R1B	ENST00000526287.1	processed_transcript	n.-2724dupA	.	upstream_gene_variant	MODIFIER
ENSG00000137713	11-111740226	11	111740226	.	G	GT	PASS	PPP2R1B	ENST00000534521.5	nonsense_mediated_decay	c.*20963dupA	.	downstream_gene_variant	MODIFIER
ENSG00000137713	11-111740226	11	111740226	.	G	GT	PASS	PPP2R1B	ENST00000341980.10	protein_coding	c.*1369dupA	.	downstream_gene_variant	MODIFIER
ENSG00000137713	11-111740226	11	111740226	.	G	GT	PASS	PPP2R1B	ENST00000393055.6	protein_coding	c.*1369dupA	.	downstream_gene_variant	MODIFIER
ENSG00000137713	11-111740226	11	111740226	.	G	GT	PASS	PPP2R1B	ENST00000529672.1	retained_intron	n.*1321dupA	.	downstream_gene_variant	MODIFIER
ENSG00000137713	11-111740226	11	111740226	.	G	GT	PASS	PPP2R1B	ENST00000531890.1	protein_coding	c.*1830dupA	.	downstream_gene_variant	MODIFIER
ENSG00000137713	11-111740226	11	111740226	.	G	GT	PASS	PPP2R1B	ENST00000311129.9	protein_coding	c.1789+1826dupA	.	intron_variant	MODIFIER
ENSG00000137713	11-111740226	11	111740226	.	G	GT	PASS	PPP2R1B	ENST00000426998.6	protein_coding	c.1597+1826dupA	.	intron_variant	MODIFIER
ENSG00000149294	11-113276664	11	113276664	.	C	CT	PASS	NCAM1	ENST00000615285.4	protein_coding	c.*1284dupT	.	3_prime_UTR_variant	MODIFIER
ENSG00000149294	11-113276664	11	113276664	.	C	CT	PASS	NCAM1	ENST00000615112.4	protein_coding	c.*1284dupT	.	3_prime_UTR_variant	MODIFIER
ENSG00000149294	11-113276664	11	113276664	.	C	CT	PASS	NCAM1	ENST00000618266.4	protein_coding	c.*1284dupT	.	3_prime_UTR_variant	MODIFIER
ENSG00000149294	11-113276664	11	113276664	.	C	CT	PASS	NCAM1	ENST00000316851.11	protein_coding	c.*1284dupT	.	3_prime_UTR_variant	MODIFIER
ENSG00000149294	11-113276664	11	113276664	.	C	CT	PASS	NCAM1	ENST00000533073.5	protein_coding	c.*1277_*1278insT	.	downstream_gene_variant	MODIFIER
ENSG00000149294	11-113276664	11	113276664	.	C	CT	PASS	NCAM1	ENST00000533226.2	retained_intron	n.*1382_*1383insT	.	downstream_gene_variant	MODIFIER
ENSG00000149294	11-113276664	11	113276664	.	C	CT	PASS	NCAM1	ENST00000619839.4	protein_coding	c.*1277_*1278insT	.	downstream_gene_variant	MODIFIER
ENSG00000149294	11-113276664	11	113276664	.	C	CT	PASS	NCAM1	ENST00000531044.5	protein_coding	c.*1277_*1278insT	.	downstream_gene_variant	MODIFIER
ENSG00000149294	11-113276664	11	113276664	.	C	CT	PASS	NCAM1	ENST00000611284.4	processed_transcript	n.*1100_*1101insT	.	downstream_gene_variant	MODIFIER
ENSG00000149294	11-113276664	11	113276664	.	C	CT	PASS	NCAM1	ENST00000528590.5	protein_coding	c.*1277_*1278insT	.	downstream_gene_variant	MODIFIER
ENSG00000149294	11-113276664	11	113276664	.	C	CT	PASS	NCAM1	ENST00000528158.2	protein_coding	c.*1277_*1278insT	.	downstream_gene_variant	MODIFIER
ENSG00000182985	11-115175375	11	115175375	.	GA	G	PASS	CADM1	ENST00000452722.7	protein_coding	c.*1098delT	.	3_prime_UTR_variant	MODIFIER
ENSG00000182985	11-115175375	11	115175375	.	GA	G	PASS	CADM1	ENST00000542447.6	protein_coding	c.*1098delT	.	3_prime_UTR_variant	MODIFIER
ENSG00000182985	11-115175375	11	115175375	.	GA	G	PASS	CADM1	ENST00000536727.5	protein_coding	c.*1098delT	.	3_prime_UTR_variant	MODIFIER
ENSG00000182985	11-115175375	11	115175375	.	GA	G	PASS	CADM1	ENST00000537058.5	protein_coding	c.*1098delT	.	3_prime_UTR_variant	MODIFIER
ENSG00000182985	11-115175375	11	115175375	.	GA	G	PASS	CADM1	ENST00000545380.5	protein_coding	c.*1098delT	.	3_prime_UTR_variant	MODIFIER
ENSG00000182985	11-115175375	11	115175375	.	GA	G	PASS	CADM1	ENST00000331581.10	protein_coding	c.*1098delT	.	downstream_gene_variant	MODIFIER
ENSG00000182985	11-115175375	11	115175375	.	GA	G	PASS	CADM1	ENST00000546000.1	retained_intron	n.*951delT	.	downstream_gene_variant	MODIFIER
ENSG00000182985	11-115175375	11	115175375	.	GA	G	PASS	CADM1	ENST00000540852.1	retained_intron	n.*1032delT	.	downstream_gene_variant	MODIFIER
ENSG00000182985	11-115175375	11	115175375	.	GA	G	PASS	CADM1	ENST00000543375.5	processed_transcript	n.*954delT	.	downstream_gene_variant	MODIFIER
ENSG00000182985	11-115175375	11	115175375	.	GA	G	PASS	CADM1	ENST00000616271.4	protein_coding	c.*1098delT	.	downstream_gene_variant	MODIFIER
ENSG00000182985	11-115175375	11	115175375	.	GA	G	PASS	CADM1	ENST00000537140.5	processed_transcript	n.1255+3268delT	.	intron_variant	MODIFIER
ENSG00000182985	11-115175375	11	115175375	.	GA	G	PASS	CADM1	ENST00000545960.5	processed_transcript	n.221+3268delT	.	intron_variant	MODIFIER
ENSG00000182985	11-115175375	11	115175375	.	GA	G	PASS	CADM1	ENST00000612235.4	protein_coding	c.1003+3268delT	.	intron_variant	MODIFIER
ENSG00000182985	11-115176312	11	115176312	.	A	AT	PASS	CADM1	ENST00000331581.10	protein_coding	c.*161dupA	.	3_prime_UTR_variant	MODIFIER
ENSG00000182985	11-115176312	11	115176312	.	A	AT	PASS	CADM1	ENST00000452722.7	protein_coding	c.*161dupA	.	3_prime_UTR_variant	MODIFIER
ENSG00000182985	11-115176312	11	115176312	.	A	AT	PASS	CADM1	ENST00000542447.6	protein_coding	c.*161dupA	.	3_prime_UTR_variant	MODIFIER
ENSG00000182985	11-115176312	11	115176312	.	A	AT	PASS	CADM1	ENST00000536727.5	protein_coding	c.*161dupA	.	3_prime_UTR_variant	MODIFIER
ENSG00000182985	11-115176312	11	115176312	.	A	AT	PASS	CADM1	ENST00000537058.5	protein_coding	c.*161dupA	.	3_prime_UTR_variant	MODIFIER
ENSG00000182985	11-115176312	11	115176312	.	A	AT	PASS	CADM1	ENST00000545380.5	protein_coding	c.*161dupA	.	3_prime_UTR_variant	MODIFIER
ENSG00000182985	11-115176312	11	115176312	.	A	AT	PASS	CADM1	ENST00000546000.1	retained_intron	n.*14dupA	.	downstream_gene_variant	MODIFIER
ENSG00000182985	11-115176312	11	115176312	.	A	AT	PASS	CADM1	ENST00000540852.1	retained_intron	n.*95dupA	.	downstream_gene_variant	MODIFIER
ENSG00000182985	11-115176312	11	115176312	.	A	AT	PASS	CADM1	ENST00000543375.5	processed_transcript	n.*17dupA	.	downstream_gene_variant	MODIFIER
ENSG00000182985	11-115176312	11	115176312	.	A	AT	PASS	CADM1	ENST00000616271.4	protein_coding	c.*161dupA	.	downstream_gene_variant	MODIFIER
ENSG00000182985	11-115176312	11	115176312	.	A	AT	PASS	CADM1	ENST00000537140.5	processed_transcript	n.1255+2331dupA	.	intron_variant	MODIFIER
ENSG00000182985	11-115176312	11	115176312	.	A	AT	PASS	CADM1	ENST00000545960.5	processed_transcript	n.221+2331dupA	.	intron_variant	MODIFIER
ENSG00000182985	11-115176312	11	115176312	.	A	AT	PASS	CADM1	ENST00000612235.4	protein_coding	c.1003+2331dupA	.	intron_variant	MODIFIER
ENSG00000076706	11-119304630	11	119304630	.	A	AT	PASS	MCAM	ENST00000264036.5	protein_coding	c.*5255dupA	.	downstream_gene_variant	MODIFIER
ENSG00000076706	11-119304630	11	119304630	.	A	AT	PASS	MCAM	ENST00000528533.5	retained_intron	n.*4341dupA	.	downstream_gene_variant	MODIFIER
ENSG00000076706	11-119304630	11	119304630	.	A	AT	PASS	MCAM	ENST00000525586.5	retained_intron	n.*4355dupA	.	downstream_gene_variant	MODIFIER
ENSG00000078237	12-4354358	12	4354358	.	C	CTT	PASS	TIGAR	ENST00000179259.5	protein_coding	c.*1676_*1677dupTT	.	3_prime_UTR_variant	MODIFIER
ENSG00000078237	12-4354358	12	4354358	.	C	CTT	PASS	TIGAR	ENST00000635110.1	protein_coding	c.*1676_*1677dupTT	.	3_prime_UTR_variant	MODIFIER
ENSG00000078237	12-4354358	12	4354358	.	C	CTT	PASS	TIGAR	ENST00000537251.1	processed_transcript	n.*2002_*2003insTT	.	downstream_gene_variant	MODIFIER
ENSG00000111319	12-6357279	12	6357279	.	G	GAA	PASS	SCNN1A	ENST00000539030.5	processed_transcript	n.-1944_-1943insTT	.	upstream_gene_variant	MODIFIER
ENSG00000111319	12-6357279	12	6357279	.	G	GAA	PASS	SCNN1A	ENST00000536087.1	processed_transcript	n.-987_-986insTT	.	upstream_gene_variant	MODIFIER
ENSG00000111319	12-6357279	12	6357279	.	G	GAA	PASS	SCNN1A	ENST00000457871.2	processed_transcript	n.-2731_-2730insTT	.	upstream_gene_variant	MODIFIER
ENSG00000111319	12-6357279	12	6357279	.	G	GAA	PASS	SCNN1A	ENST00000366131.6	processed_transcript	n.-1844_-1843insTT	.	upstream_gene_variant	MODIFIER
ENSG00000111319	12-6357279	12	6357279	.	G	GAA	PASS	SCNN1A	ENST00000360168.7	protein_coding	c.1053-1400_1053-1399insTT	.	intron_variant	MODIFIER
ENSG00000111319	12-6357279	12	6357279	.	G	GAA	PASS	SCNN1A	ENST00000540037.5	protein_coding	c.-25-1400_-25-1399insTT	.	intron_variant	MODIFIER
ENSG00000111319	12-6357279	12	6357279	.	G	GAA	PASS	SCNN1A	ENST00000228916.6	protein_coding	c.876-1400_876-1399insTT	.	intron_variant	MODIFIER
ENSG00000111319	12-6357279	12	6357279	.	G	GAA	PASS	SCNN1A	ENST00000543768.1	protein_coding	c.945-1400_945-1399insTT	.	intron_variant	MODIFIER
ENSG00000111319	12-6357279	12	6357279	.	G	GAA	PASS	SCNN1A	ENST00000338748.9	nonsense_mediated_decay	c.685-1400_685-1399insTT	.	intron_variant	MODIFIER
ENSG00000111319	12-6357279	12	6357279	.	G	GAA	PASS	SCNN1A	ENST00000396966.6	protein_coding	c.876-1400_876-1399insTT	.	intron_variant	MODIFIER
ENSG00000111319	12-6357279	12	6357279	.	G	GAA	PASS	SCNN1A	ENST00000542966.1	processed_transcript	n.358-1400_358-1399insTT	.	intron_variant	MODIFIER
ENSG00000111319	12-6357279	12	6357279	.	G	GAA	PASS	SCNN1A	ENST00000538979.5	processed_transcript	n.83-886_83-885insTT	.	intron_variant	MODIFIER
ENSG00000111319	12-6357279	12	6357279	.	G	GAA	PASS	SCNN1A	ENST00000541249.5	processed_transcript	n.123-1400_123-1399insTT	.	intron_variant	MODIFIER
ENSG00000159403	12-7097283	12	7097283	.	G	GT	PASS	C1R	ENST00000542285.5	protein_coding	c.-4896_-4895insA	.	upstream_gene_variant	MODIFIER
ENSG00000159403	12-7097283	12	7097283	.	G	GT	PASS	C1R	ENST00000536092.1	retained_intron	n.-4791_-4790insA	.	upstream_gene_variant	MODIFIER
ENSG00000159403	12-7097283	12	7097283	.	G	GT	PASS	C1R	ENST00000540394.5	retained_intron	n.-4843_-4842insA	.	upstream_gene_variant	MODIFIER
ENSG00000159403	12-7097283	12	7097283	.	G	GT	PASS	C1R	ENST00000535233.6	protein_coding	c.-4896_-4895insA	.	upstream_gene_variant	MODIFIER
ENSG00000159403	12-7097283	12	7097283	.	G	GT	PASS	C1R	ENST00000545466.1	retained_intron	n.-4843_-4842insA	.	upstream_gene_variant	MODIFIER
ENSG00000159403	12-7097283	12	7097283	.	G	GT	PASS	C1R	ENST00000543362.5	nonsense_mediated_decay	c.-4896_-4895insA	.	upstream_gene_variant	MODIFIER
ENSG00000159403	12-7097283	12	7097283	.	G	GT	PASS	C1R	ENST00000540610.5	protein_coding	c.-7120_-7119insA	.	upstream_gene_variant	MODIFIER
ENSG00000159403	12-7097283	12	7097283	.	G	GT	PASS	C1R	ENST00000543835.5	protein_coding	c.-4896_-4895insA	.	upstream_gene_variant	MODIFIER
ENSG00000159403	12-7097283	12	7097283	.	G	GT	PASS	C1R	ENST00000540242.2	protein_coding	c.-4896_-4895insA	.	upstream_gene_variant	MODIFIER
ENSG00000159403	12-7097283	12	7097283	.	G	GT	PASS	C1R	ENST00000541042.5	protein_coding	c.-7120_-7119insA	.	upstream_gene_variant	MODIFIER
ENSG00000159403	12-7097283	12	7097283	.	G	GT	PASS	C1R	ENST00000647956.1	protein_coding	c.-4896_-4895insA	.	upstream_gene_variant	MODIFIER
ENSG00000059804	12-7919426	12	7919426	.	A	ATT	PASS	SLC2A3	ENST00000075120.11	protein_coding	c.*1985_*1986dupAA	.	3_prime_UTR_variant	MODIFIER
ENSG00000059804	12-7919426	12	7919426	.	A	ATT	PASS	SLC2A3	ENST00000469295.1	retained_intron	n.*1643_*1644dupAA	.	downstream_gene_variant	MODIFIER
ENSG00000059804	12-7919426	12	7919426	.	A	ATT	PASS	SLC2A3	ENST00000479059.3	retained_intron	n.*2117_*2118dupAA	.	downstream_gene_variant	MODIFIER
ENSG00000059804	12-7919426	12	7919426	.	A	ATT	PASS	SLC2A3	ENST00000486749.5	retained_intron	n.4217_4218dupAA	.	non_coding_transcript_exon_variant	MODIFIER
ENSG00000059804	12-7919426	12	7919426	.	A	ATT	PASS	SLC2A3	ENST00000543435.1	processed_transcript	n.186_187dupAA	.	non_coding_transcript_exon_variant	MODIFIER
ENSG00000059804	12-7920900	12	7920900	.	T	TA	PASS	SLC2A3	ENST00000075120.11	protein_coding	c.*512dupT	.	3_prime_UTR_variant	MODIFIER
ENSG00000059804	12-7920900	12	7920900	.	T	TA	PASS	SLC2A3	ENST00000543435.1	processed_transcript	n.-1151dupT	.	upstream_gene_variant	MODIFIER
ENSG00000059804	12-7920900	12	7920900	.	T	TA	PASS	SLC2A3	ENST00000469295.1	retained_intron	n.*170dupT	.	downstream_gene_variant	MODIFIER
ENSG00000059804	12-7920900	12	7920900	.	T	TA	PASS	SLC2A3	ENST00000479059.3	retained_intron	n.*644dupT	.	downstream_gene_variant	MODIFIER
ENSG00000059804	12-7920900	12	7920900	.	T	TA	PASS	SLC2A3	ENST00000490763.1	retained_intron	n.*4457dupT	.	downstream_gene_variant	MODIFIER
ENSG00000059804	12-7920900	12	7920900	.	T	TA	PASS	SLC2A3	ENST00000486749.5	retained_intron	n.2744dupT	.	non_coding_transcript_exon_variant	MODIFIER
ENSG00000173391	12-10159311	12	10159311	.	GTC	G	PASS	OLR1	ENST00000309539.7	protein_coding	c.*567_*568delGA	.	3_prime_UTR_variant	MODIFIER
ENSG00000173391	12-10159311	12	10159311	.	GTC	G	PASS	OLR1	ENST00000543993.5	protein_coding	c.*703_*704delGA	.	downstream_gene_variant	MODIFIER
ENSG00000173391	12-10159311	12	10159311	.	GTC	G	PASS	OLR1	ENST00000545927.5	protein_coding	c.*703_*704delGA	.	downstream_gene_variant	MODIFIER
ENSG00000173391	12-10159311	12	10159311	.	GTC	G	PASS	OLR1	ENST00000432556.6	protein_coding	c.*703_*704delGA	.	downstream_gene_variant	MODIFIER
ENSG00000173391	12-10159311	12	10159311	.	GTC	G	PASS	OLR1	ENST00000536989.1	retained_intron	n.*355_*356delGA	.	downstream_gene_variant	MODIFIER
ENSG00000173391	12-10159311	12	10159311	.	GTC	G	PASS	OLR1	ENST00000539518.5	protein_coding	c.*588_*589delGA	.	downstream_gene_variant	MODIFIER
ENSG00000173391	12-10159311	12	10159311	.	GTC	G	PASS	OLR1	ENST00000538873.1	protein_coding	c.*1554_*1555delGA	.	downstream_gene_variant	MODIFIER
ENSG00000173391	12-10159311	12	10159311	.	GTC	G	PASS	OLR1	ENST00000538745.5	protein_coding	c.*1034_*1035delGA	.	downstream_gene_variant	MODIFIER
ENSG00000173391	12-10159311	12	10159311	.	GTC	G	PASS	OLR1	ENST00000543414.1	protein_coding	c.*1565_*1566delGA	.	downstream_gene_variant	MODIFIER
ENSG00000173391	12-10159311	12	10159311	.	GTC	G	PASS	OLR1	ENST00000339968.6	protein_coding	c.*1089_*1090delGA	.	downstream_gene_variant	MODIFIER
ENSG00000173391	12-10159311	12	10159311	.	GTC	G	PASS	OLR1	ENST00000544577.5	protein_coding	c.*567_*568delGA	.	downstream_gene_variant	MODIFIER
ENSG00000121316	12-14499824	12	14499824	.	C	CA	PASS	PLBD1	ENST00000240617.9	protein_coding	c.*3947dupT	.	downstream_gene_variant	MODIFIER
ENSG00000052126	12-19376148	12	19376148	.	T	TA	PASS	PLEKHA5	ENST00000429027.6	protein_coding	c.*643dupA	.	3_prime_UTR_variant	MODIFIER
ENSG00000052126	12-19376148	12	19376148	.	T	TA	PASS	PLEKHA5	ENST00000299275.10	protein_coding	c.*643dupA	.	3_prime_UTR_variant	MODIFIER
ENSG00000052126	12-19376148	12	19376148	.	T	TA	PASS	PLEKHA5	ENST00000424268.5	protein_coding	c.*643dupA	.	3_prime_UTR_variant	MODIFIER
ENSG00000052126	12-19376148	12	19376148	.	T	TA	PASS	PLEKHA5	ENST00000538972.1	protein_coding	c.*643dupA	.	3_prime_UTR_variant	MODIFIER
ENSG00000052126	12-19376148	12	19376148	.	T	TA	PASS	PLEKHA5	ENST00000538714.5	protein_coding	c.*6361_*6362insA	.	downstream_gene_variant	MODIFIER
ENSG00000052126	12-19376148	12	19376148	.	T	TA	PASS	PLEKHA5	ENST00000539256.5	protein_coding	c.*6361_*6362insA	.	downstream_gene_variant	MODIFIER
ENSG00000170456	12-31387199	12	31387199	.	G	GA	PASS	DENND5B	ENST00000389082.9	protein_coding	c.*403dupT	.	3_prime_UTR_variant	MODIFIER
ENSG00000170456	12-31387199	12	31387199	.	G	GA	PASS	DENND5B	ENST00000536562.5	protein_coding	c.*403dupT	.	downstream_gene_variant	MODIFIER
ENSG00000178401	12-49355087	12	49355087	.	C	CA	PASS	DNAJC22	ENST00000395069.3	protein_coding	c.*3585_*3586insA	.	downstream_gene_variant	MODIFIER
ENSG00000178401	12-49355087	12	49355087	.	C	CA	PASS	DNAJC22	ENST00000549441.6	protein_coding	c.*3585_*3586insA	.	downstream_gene_variant	MODIFIER
ENSG00000178401	12-49355087	12	49355087	.	C	CA	PASS	DNAJC22	ENST00000551153.1	retained_intron	n.*945_*946insA	.	downstream_gene_variant	MODIFIER
ENSG00000178401	12-49355087	12	49355087	.	C	CA	PASS	DNAJC22	ENST00000647553.1	nonsense_mediated_decay	c.*3585_*3586insA	.	downstream_gene_variant	MODIFIER
ENSG00000178401	12-49355087	12	49355087	.	C	CA	PASS	DNAJC22	ENST00000552651.2	processed_transcript	n.61-2062_61-2061insA	.	intron_variant	MODIFIER
ENSG00000185432	12-50931090	12	50931090	.	CTT	C	PASS	METTL7A	ENST00000332160.4	protein_coding	c.*957_*958delTT	.	3_prime_UTR_variant	MODIFIER
ENSG00000185432	12-50931090	12	50931090	.	CTT	C	PASS	METTL7A	ENST00000548553.1	protein_coding	c.*957_*958delTT	.	3_prime_UTR_variant	MODIFIER
ENSG00000185432	12-50931090	12	50931090	.	CTT	C	PASS	METTL7A	ENST00000550502.1	protein_coding	c.*1136_*1137delTT	.	downstream_gene_variant	MODIFIER
ENSG00000185432	12-50931090	12	50931090	.	CTT	C	PASS	METTL7A	ENST00000547104.1	nonsense_mediated_decay	c.*142-508_*142-507delTT	.	intron_variant	MODIFIER
ENSG00000185432	12-50931090	12	50931090	.	CTT	C	PASS	METTL7A	ENST00000550097.1	nonsense_mediated_decay	c.*273-491_*273-490delTT	.	intron_variant	MODIFIER
ENSG00000185432	12-50931546	12	50931546	.	C	CAA	PASS	METTL7A	ENST00000332160.4	protein_coding	c.*1410_*1411dupAA	.	3_prime_UTR_variant	MODIFIER
ENSG00000185432	12-50931546	12	50931546	.	C	CAA	PASS	METTL7A	ENST00000548553.1	protein_coding	c.*1410_*1411dupAA	.	3_prime_UTR_variant	MODIFIER
ENSG00000185432	12-50931546	12	50931546	.	C	CAA	PASS	METTL7A	ENST00000550502.1	protein_coding	c.*1591_*1592insAA	.	downstream_gene_variant	MODIFIER
ENSG00000185432	12-50931546	12	50931546	.	C	CAA	PASS	METTL7A	ENST00000547104.1	nonsense_mediated_decay	c.*142-55_*142-54dupAA	.	intron_variant	MODIFIER
ENSG00000185432	12-50931546	12	50931546	.	C	CAA	PASS	METTL7A	ENST00000550097.1	nonsense_mediated_decay	c.*273-38_*273-37dupAA	.	intron_variant	MODIFIER
ENSG00000111077	12-53045572	12	53045572	.	TG	T	PASS	TNS2	ENST00000314276.7	protein_coding	c.-3571delG	.	upstream_gene_variant	MODIFIER
ENSG00000111077	12-53045572	12	53045572	.	TG	T	PASS	TNS2	ENST00000379902.7	protein_coding	c.-8719delG	.	upstream_gene_variant	MODIFIER
ENSG00000111077	12-53045572	12	53045572	.	TG	T	PASS	TNS2	ENST00000314250.10	protein_coding	c.-4613delG	.	upstream_gene_variant	MODIFIER
ENSG00000111077	12-53045572	12	53045572	.	TG	T	PASS	TNS2	ENST00000549498.5	retained_intron	n.-3616delG	.	upstream_gene_variant	MODIFIER
ENSG00000111077	12-53045572	12	53045572	.	TG	T	PASS	TNS2	ENST00000552403.5	retained_intron	n.-4459delG	.	upstream_gene_variant	MODIFIER
ENSG00000111077	12-53045572	12	53045572	.	TG	T	PASS	TNS2	ENST00000551302.1	retained_intron	n.-3635delG	.	upstream_gene_variant	MODIFIER
ENSG00000111077	12-53045572	12	53045572	.	TG	T	PASS	TNS2	ENST00000549311.7	retained_intron	n.-4478delG	.	upstream_gene_variant	MODIFIER
ENSG00000111077	12-53045572	12	53045572	.	TG	T	PASS	TNS2	ENST00000546602.5	protein_coding	c.-4613delG	.	upstream_gene_variant	MODIFIER
ENSG00000111077	12-53045572	12	53045572	.	TG	T	PASS	TNS2	ENST00000549700.5	protein_coding	c.-4613delG	.	upstream_gene_variant	MODIFIER
ENSG00000111077	12-53045572	12	53045572	.	TG	T	PASS	TNS2	ENST00000552570.5	protein_coding	c.-4613delG	.	upstream_gene_variant	MODIFIER
ENSG00000166986	12-57489269	12	57489269	.	A	AT	PASS	MARS	ENST00000262027.9	protein_coding	c.212dupT	p.Leu71fs	frameshift_variant	HIGH
ENSG00000166986	12-57489269	12	57489269	.	A	AT	PASS	MARS	ENST00000537638.6	nonsense_mediated_decay	c.212dupT	p.Leu71fs	frameshift_variant	HIGH
ENSG00000166986	12-57489269	12	57489269	.	A	AT	PASS	MARS	ENST00000547501.5	nonsense_mediated_decay	c.212dupT	p.Leu71fs	frameshift_variant	HIGH
ENSG00000166986	12-57489269	12	57489269	.	A	AT	PASS	MARS	ENST00000551431.5	nonsense_mediated_decay	c.212dupT	p.Leu71fs	frameshift_variant	HIGH
ENSG00000166986	12-57489269	12	57489269	.	A	AT	PASS	MARS	ENST00000545888.6	nonsense_mediated_decay	c.212dupT	p.Leu71fs	frameshift_variant	HIGH
ENSG00000166986	12-57489269	12	57489269	.	A	AT	PASS	MARS	ENST00000628866.2	protein_coding	c.212dupT	p.Leu71fs	frameshift_variant	HIGH
ENSG00000166986	12-57489269	12	57489269	.	A	AT	PASS	MARS	ENST00000552371.1	protein_coding	c.-263_-262insT	.	upstream_gene_variant	MODIFIER
ENSG00000166986	12-57489269	12	57489269	.	A	AT	PASS	MARS	ENST00000549133.1	processed_transcript	n.*1796_*1797insT	.	downstream_gene_variant	MODIFIER
ENSG00000166986	12-57489269	12	57489269	.	A	AT	PASS	MARS	ENST00000447721.6	processed_transcript	n.133-929dupT	.	intron_variant	MODIFIER
ENSG00000166986	12-57489269	12	57489269	.	A	AT	PASS	MARS	ENST00000552007.5	nonsense_mediated_decay	c.200+169dupT	.	intron_variant	MODIFIER
ENSG00000166986	12-57489269	12	57489269	.	A	AT	PASS	MARS	ENST00000551892.1	nonsense_mediated_decay	c.110-1000dupT	.	intron_variant	MODIFIER
ENSG00000166986	12-57489269	12	57489269	.	A	AT	PASS	MARS	ENST00000630803.1	protein_coding	c.110-1000dupT	.	intron_variant	MODIFIER
ENSG00000166986	12-57489269	12	57489269	.	A	AT	PASS	MARS	ENST00000549074.5	nonsense_mediated_decay	c.200+169dupT	.	intron_variant	MODIFIER
ENSG00000166986	12-57489269	12	57489269	.	A	AT	PASS	MARS	ENST00000630571.2	protein_coding	c.200+169dupT	.	intron_variant	MODIFIER
ENSG00000166986	12-57489269	12	57489269	.	A	AT	PASS	MARS	ENST00000547062.5	retained_intron	n.392dupT	.	non_coding_transcript_exon_variant	MODIFIER
ENSG00000166986	12-57489269	12	57489269	.	A	AT	PASS	MARS	ENST00000548714.5	retained_intron	n.235dupT	.	non_coding_transcript_exon_variant	MODIFIER
ENSG00000166986	12-57489269	12	57489269	.	A	AT	PASS	MARS	ENST00000551842.5	retained_intron	n.235dupT	.	non_coding_transcript_exon_variant	MODIFIER
ENSG00000166986	12-57489269	12	57489269	.	A	AT	PASS	MARS	ENST00000553162.5	retained_intron	n.235dupT	.	non_coding_transcript_exon_variant	MODIFIER
ENSG00000166986	12-57489269	12	57489269	.	A	AT	PASS	MARS	ENST00000553123.1	retained_intron	n.436dupT	.	non_coding_transcript_exon_variant	MODIFIER
ENSG00000166986	12-57489269	12	57489269	.	A	AT	PASS	MARS	ENST00000550449.5	retained_intron	n.247dupT	.	non_coding_transcript_exon_variant	MODIFIER
ENSG00000166986	12-57489269	12	57489269	.	A	AT	PASS	MARS	ENST00000546481.1	retained_intron	n.398dupT	.	non_coding_transcript_exon_variant	MODIFIER
ENSG00000166986	12-57489269	12	57489269	.	A	AT	PASS	MARS	ENST00000548146.1	processed_transcript	n.553dupT	.	non_coding_transcript_exon_variant	MODIFIER
ENSG00000166986	12-57489269	12	57489269	.	A	AT	PASS	MARS	ENST00000548674.5	processed_transcript	n.182dupT	.	non_coding_transcript_exon_variant	MODIFIER
ENSG00000111012	12-57757361	12	57757361	.	G	GA	PASS	CYP27B1	ENST00000228606.8	protein_coding	c.*5780dupT	.	downstream_gene_variant	MODIFIER
ENSG00000111012	12-57757361	12	57757361	.	G	GA	PASS	CYP27B1	ENST00000547344.5	retained_intron	n.*4972dupT	.	downstream_gene_variant	MODIFIER
ENSG00000111012	12-57757651	12	57757651	.	G	GA	PASS	CYP27B1	ENST00000228606.8	protein_coding	c.*5490dupT	.	downstream_gene_variant	MODIFIER
ENSG00000111012	12-57757651	12	57757651	.	G	GA	PASS	CYP27B1	ENST00000547344.5	retained_intron	n.*4682dupT	.	downstream_gene_variant	MODIFIER
ENSG00000135679	12-68843093	12	68843093	.	G	GT	PASS	MDM2	ENST00000258149.9	protein_coding	c.*3257dupT	.	3_prime_UTR_variant	MODIFIER
ENSG00000135679	12-68843093	12	68843093	.	G	GT	PASS	MDM2	ENST00000400501.2	processed_transcript	n.-596_-595insT	.	upstream_gene_variant	MODIFIER
ENSG00000135679	12-68843093	12	68843093	.	G	GT	PASS	MDM2	ENST00000258148.11	protein_coding	c.*3244_*3245insT	.	downstream_gene_variant	MODIFIER
ENSG00000135679	12-68843093	12	68843093	.	G	GT	PASS	MDM2	ENST00000539479.6	protein_coding	c.*3244_*3245insT	.	downstream_gene_variant	MODIFIER
ENSG00000135679	12-68843093	12	68843093	.	G	GT	PASS	MDM2	ENST00000523991.5	protein_coding	c.*3779_*3780insT	.	downstream_gene_variant	MODIFIER
ENSG00000135679	12-68843093	12	68843093	.	G	GT	PASS	MDM2	ENST00000543323.5	protein_coding	c.*3779_*3780insT	.	downstream_gene_variant	MODIFIER
ENSG00000135679	12-68843093	12	68843093	.	G	GT	PASS	MDM2	ENST00000299252.8	protein_coding	c.*3244_*3245insT	.	downstream_gene_variant	MODIFIER
ENSG00000135679	12-68843093	12	68843093	.	G	GT	PASS	MDM2	ENST00000350057.9	protein_coding	c.*3244_*3245insT	.	downstream_gene_variant	MODIFIER
ENSG00000135679	12-68843093	12	68843093	.	G	GT	PASS	MDM2	ENST00000360430.6	protein_coding	c.*3244_*3245insT	.	downstream_gene_variant	MODIFIER
ENSG00000135679	12-68843093	12	68843093	.	G	GT	PASS	MDM2	ENST00000393410.5	protein_coding	c.*3244_*3245insT	.	downstream_gene_variant	MODIFIER
ENSG00000135679	12-68843093	12	68843093	.	G	GT	PASS	MDM2	ENST00000393413.7	protein_coding	c.*3244_*3245insT	.	downstream_gene_variant	MODIFIER
ENSG00000135679	12-68843093	12	68843093	.	G	GT	PASS	MDM2	ENST00000496959.5	nonsense_mediated_decay	c.*18704_*18705insT	.	downstream_gene_variant	MODIFIER
ENSG00000135679	12-68843093	12	68843093	.	G	GT	PASS	MDM2	ENST00000517852.5	protein_coding	c.*3244_*3245insT	.	downstream_gene_variant	MODIFIER
ENSG00000135679	12-68843093	12	68843093	.	G	GT	PASS	MDM2	ENST00000536089.5	nonsense_mediated_decay	c.*18700_*18701insT	.	downstream_gene_variant	MODIFIER
ENSG00000135679	12-68843093	12	68843093	.	G	GT	PASS	MDM2	ENST00000537182.5	nonsense_mediated_decay	c.*18700_*18701insT	.	downstream_gene_variant	MODIFIER
ENSG00000135679	12-68843093	12	68843093	.	G	GT	PASS	MDM2	ENST00000540352.5	nonsense_mediated_decay	c.*7257_*7258insT	.	downstream_gene_variant	MODIFIER
ENSG00000135679	12-68843093	12	68843093	.	G	GT	PASS	MDM2	ENST00000542502.5	nonsense_mediated_decay	c.*14224_*14225insT	.	downstream_gene_variant	MODIFIER
ENSG00000135679	12-68843093	12	68843093	.	G	GT	PASS	MDM2	ENST00000348801.6	protein_coding	c.*3244_*3245insT	.	downstream_gene_variant	MODIFIER
ENSG00000135679	12-68843093	12	68843093	.	G	GT	PASS	MDM2	ENST00000478070.1	protein_coding	c.*3786_*3787insT	.	downstream_gene_variant	MODIFIER
ENSG00000135679	12-68843093	12	68843093	.	G	GT	PASS	MDM2	ENST00000428863.6	protein_coding	c.*3244_*3245insT	.	downstream_gene_variant	MODIFIER
ENSG00000135679	12-68843093	12	68843093	.	G	GT	PASS	MDM2	ENST00000393412.7	protein_coding	c.*3244_*3245insT	.	downstream_gene_variant	MODIFIER
ENSG00000135679	12-68843093	12	68843093	.	G	GT	PASS	MDM2	ENST00000311420.13	nonsense_mediated_decay	c.*18700_*18701insT	.	downstream_gene_variant	MODIFIER
ENSG00000135679	12-68843093	12	68843093	.	G	GT	PASS	MDM2	ENST00000393417.7	nonsense_mediated_decay	c.*28434_*28435insT	.	downstream_gene_variant	MODIFIER
ENSG00000135679	12-68843093	12	68843093	.	G	GT	PASS	MDM2	ENST00000393415.7	protein_coding	c.*3811_*3812insT	.	downstream_gene_variant	MODIFIER
ENSG00000135679	12-68843093	12	68843093	.	G	GT	PASS	MDM2	ENST00000544561.5	protein_coding	c.*3302_*3303insT	.	downstream_gene_variant	MODIFIER
ENSG00000135679	12-68843093	12	68843093	.	G	GT	PASS	MDM2	ENST00000481186.5	nonsense_mediated_decay	c.*18704_*18705insT	.	downstream_gene_variant	MODIFIER
ENSG00000135679	12-68843093	12	68843093	.	G	GT	PASS	MDM2	ENST00000545204.1	protein_coding	c.*3486_*3487insT	.	downstream_gene_variant	MODIFIER
ENSG00000135679	12-68843093	12	68843093	.	G	GT	PASS	MDM2	ENST00000546048.5	nonsense_mediated_decay	c.*18700_*18701insT	.	downstream_gene_variant	MODIFIER
ENSG00000135679	12-68843093	12	68843093	.	G	GT	PASS	MDM2	ENST00000540709.1	processed_transcript	n.84+582dupT	.	intron_variant	MODIFIER
ENSG00000135679	12-68843093	12	68843093	.	G	GT	PASS	MDM2	ENST00000544125.1	processed_transcript	n.41dupT	.	non_coding_transcript_exon_variant	MODIFIER
ENSG00000135679	12-68849093	12	68849093	.	C	CTTT	PASS	MDM2	ENST00000258149.9	protein_coding	c.*9258_*9260dupTTT	.	3_prime_UTR_variant	MODIFIER
ENSG00000135679	12-68849093	12	68849093	.	C	CTTT	PASS	MDM2	ENST00000544125.1	processed_transcript	n.*4903_*4904insTTT	.	downstream_gene_variant	MODIFIER
ENSG00000135679	12-68849093	12	68849093	.	C	CTTT	PASS	MDM2	ENST00000400501.2	processed_transcript	n.*4898_*4899insTTT	.	downstream_gene_variant	MODIFIER
ENSG00000135679	12-68849093	12	68849093	.	C	CTTT	PASS	MDM2	ENST00000540709.1	processed_transcript	n.*4912_*4913insTTT	.	downstream_gene_variant	MODIFIER
ENSG00000256546	12-122061921	12	122061921	.	A	AT	PASS	AC156455.1	ENST00000423999.2	lincRNA	n.-2436_-2435insT	.	upstream_gene_variant	MODIFIER
ENSG00000256546	12-122061921	12	122061921	.	A	AT	PASS	AC156455.1	ENST00000538790.1	lincRNA	n.-1385_-1384insT	.	upstream_gene_variant	MODIFIER
ENSG00000256546	12-122061921	12	122061921	.	A	AT	PASS	AC156455.1	ENST00000540968.1	lincRNA	n.-1428_-1427insT	.	upstream_gene_variant	MODIFIER
ENSG00000111450	12-130803128	12	130803128	.	G	GA	PASS	STX2	ENST00000540889.1	retained_intron	n.-1669_-1668insT	.	upstream_gene_variant	MODIFIER
ENSG00000111450	12-130803128	12	130803128	.	G	GA	PASS	STX2	ENST00000261653.10	protein_coding	c.464-1641_464-1640insT	.	intron_variant	MODIFIER
ENSG00000111450	12-130803128	12	130803128	.	G	GA	PASS	STX2	ENST00000344271.5	nonsense_mediated_decay	c.*214-1641_*214-1640insT	.	intron_variant	MODIFIER
ENSG00000111450	12-130803128	12	130803128	.	G	GA	PASS	STX2	ENST00000392373.6	protein_coding	c.464-1641_464-1640insT	.	intron_variant	MODIFIER
ENSG00000179630	13-43892182	13	43892182	.	CA	C	PASS	LACC1	ENST00000325686.6	protein_coding	c.*747delA	.	3_prime_UTR_variant	MODIFIER
ENSG00000179630	13-43892182	13	43892182	.	CA	C	PASS	LACC1	ENST00000441843.5	protein_coding	c.*747delA	.	3_prime_UTR_variant	MODIFIER
ENSG00000179630	13-43892203	13	43892203	.	G	GT	PASS	LACC1	ENST00000325686.6	protein_coding	c.*770dupT	.	3_prime_UTR_variant	MODIFIER
ENSG00000179630	13-43892203	13	43892203	.	G	GT	PASS	LACC1	ENST00000441843.5	protein_coding	c.*770dupT	.	3_prime_UTR_variant	MODIFIER
ENSG00000185950	13-109755233	13	109755233	.	G	GT	PASS	IRS2	ENST00000375856.4	protein_coding	c.*1070dupA	.	3_prime_UTR_variant	MODIFIER
ENSG00000134871	13-110512281	13	110512281	.	TAA	T,TA	PASS	COL4A2	ENST00000360467.6	protein_coding	c.*101_*102delAA	.	3_prime_UTR_variant	MODIFIER
ENSG00000134871	13-110512281	13	110512281	.	TAA	T,TA	PASS	COL4A2	ENST00000360467.6	protein_coding	c.*102delA	.	3_prime_UTR_variant	MODIFIER
ENSG00000134871	13-110512281	13	110512281	.	TAA	T,TA	PASS	COL4A2	ENST00000480609.1	protein_coding	c.*3986_*3987delAA	.	downstream_gene_variant	MODIFIER
ENSG00000134871	13-110512281	13	110512281	.	TAA	T,TA	PASS	COL4A2	ENST00000480609.1	protein_coding	c.*3987delA	.	downstream_gene_variant	MODIFIER
ENSG00000134871	13-110512281	13	110512281	.	TAA	T,TA	PASS	COL4A2	ENST00000463084.1	processed_transcript	n.*149_*150delAA	.	downstream_gene_variant	MODIFIER
ENSG00000134871	13-110512281	13	110512281	.	TAA	T,TA	PASS	COL4A2	ENST00000463084.1	processed_transcript	n.*150delA	.	downstream_gene_variant	MODIFIER
ENSG00000134871	13-110512281	13	110512281	.	TAA	T,TA	PASS	COL4A2	ENST00000650322.1	processed_transcript	n.*4294_*4295delAA	.	downstream_gene_variant	MODIFIER
ENSG00000134871	13-110512281	13	110512281	.	TAA	T,TA	PASS	COL4A2	ENST00000650322.1	processed_transcript	n.*4295delA	.	downstream_gene_variant	MODIFIER
ENSG00000134871	13-110512281	13	110512281	.	TAA	T,TA	PASS	COL4A2	ENST00000650225.1	retained_intron	n.2895_2896delAA	.	non_coding_transcript_exon_variant	MODIFIER
ENSG00000134871	13-110512281	13	110512281	.	TAA	T,TA	PASS	COL4A2	ENST00000650225.1	retained_intron	n.2896delA	.	non_coding_transcript_exon_variant	MODIFIER
ENSG00000134871	13-110512281	13	110512281	.	TAA	T,TA	PASS	COL4A2	ENST00000648222.1	retained_intron	n.928_929delAA	.	non_coding_transcript_exon_variant	MODIFIER
ENSG00000134871	13-110512281	13	110512281	.	TAA	T,TA	PASS	COL4A2	ENST00000648222.1	retained_intron	n.929delA	.	non_coding_transcript_exon_variant	MODIFIER
ENSG00000126787	14-55151836	14	55151836	.	C	CT	PASS	DLGAP5	ENST00000247191.6	protein_coding	c.2226dupA	p.Glu743fs	frameshift_variant	HIGH
ENSG00000126787	14-55151836	14	55151836	.	C	CT	PASS	DLGAP5	ENST00000395425.6	protein_coding	c.2226dupA	p.Glu743fs	frameshift_variant	HIGH
ENSG00000126787	14-55151836	14	55151836	.	C	CT	PASS	DLGAP5	ENST00000554007.1	retained_intron	n.160dupA	.	non_coding_transcript_exon_variant	MODIFIER
ENSG00000126803	14-64532422	14	64532422	.	G	GA	PASS	HSPA2	ENST00000394709.2	protein_coding	c.-8428_-8427insA	.	upstream_gene_variant	MODIFIER
ENSG00000176153	14-64935085	14	64935085	.	C	CA	PASS	GPX2	ENST00000389614.5	protein_coding	c.*4402dupT	.	downstream_gene_variant	MODIFIER
ENSG00000176153	14-64935085	14	64935085	.	C	CA	PASS	GPX2	ENST00000553522.1	nonsense_mediated_decay	c.*5098dupT	.	downstream_gene_variant	MODIFIER
ENSG00000176153	14-64935085	14	64935085	.	C	CA	PASS	GPX2	ENST00000557049.1	protein_coding	c.*4402dupT	.	downstream_gene_variant	MODIFIER
ENSG00000176153	14-64935085	14	64935085	.	C	CA	PASS	GPX2	ENST00000557323.1	nonsense_mediated_decay	c.*6421dupT	.	downstream_gene_variant	MODIFIER
ENSG00000176153	14-64935085	14	64935085	.	C	CA	PASS	GPX2	ENST00000612794.1	protein_coding	c.*4402dupT	.	downstream_gene_variant	MODIFIER
ENSG00000033170	14-65742955	14	65742955	.	G	GT	PASS	FUT8	ENST00000360689.9	protein_coding	c.*558dupT	.	3_prime_UTR_variant	MODIFIER
ENSG00000033170	14-65742955	14	65742955	.	G	GT	PASS	FUT8	ENST00000394586.6	protein_coding	c.*558dupT	.	3_prime_UTR_variant	MODIFIER
ENSG00000033170	14-65742955	14	65742955	.	G	GT	PASS	FUT8	ENST00000342677.10	nonsense_mediated_decay	c.*935dupT	.	3_prime_UTR_variant	MODIFIER
ENSG00000033170	14-65742955	14	65742955	.	G	GT	PASS	FUT8	ENST00000358307.6	protein_coding	c.*558dupT	.	3_prime_UTR_variant	MODIFIER
ENSG00000033170	14-65742955	14	65742955	.	G	GT	PASS	FUT8	ENST00000557164.5	protein_coding	c.*545_*546insT	.	downstream_gene_variant	MODIFIER
ENSG00000053254	14-89161305	14	89161305	.	C	CT	PASS	FOXN3	ENST00000345097.8	protein_coding	c.*1108dupA	.	3_prime_UTR_variant	MODIFIER
ENSG00000053254	14-89161305	14	89161305	.	C	CT	PASS	FOXN3	ENST00000557258.5	protein_coding	c.*1108dupA	.	downstream_gene_variant	MODIFIER
ENSG00000053254	14-89161305	14	89161305	.	C	CT	PASS	FOXN3	ENST00000615335.4	protein_coding	c.*1108dupA	.	downstream_gene_variant	MODIFIER
ENSG00000053254	14-89161305	14	89161305	.	C	CT	PASS	FOXN3	ENST00000555353.5	protein_coding	c.*1108dupA	.	downstream_gene_variant	MODIFIER
ENSG00000053254	14-89161305	14	89161305	.	C	CT	PASS	FOXN3	ENST00000553840.5	protein_coding	c.*1572dupA	.	downstream_gene_variant	MODIFIER
ENSG00000053254	14-89161305	14	89161305	.	C	CT	PASS	FOXN3	ENST00000261302.9	protein_coding	c.*1108dupA	.	downstream_gene_variant	MODIFIER
ENSG00000053254	14-89161305	14	89161305	.	C	CT	PASS	FOXN3	ENST00000557572.1	protein_coding	c.44+19395dupA	.	intron_variant	MODIFIER
ENSG00000053254	14-89161384	14	89161384	.	G	GT	PASS	FOXN3	ENST00000557258.5	protein_coding	c.*1029dupA	.	splice_region_variant	LOW
ENSG00000053254	14-89161384	14	89161384	.	G	GT	PASS	FOXN3	ENST00000345097.8	protein_coding	c.*1029dupA	.	3_prime_UTR_variant	MODIFIER
ENSG00000053254	14-89161384	14	89161384	.	G	GT	PASS	FOXN3	ENST00000557258.5	protein_coding	c.*1029dupA	.	3_prime_UTR_variant	MODIFIER
ENSG00000053254	14-89161384	14	89161384	.	G	GT	PASS	FOXN3	ENST00000261302.9	protein_coding	c.*1029dupA	.	3_prime_UTR_variant	MODIFIER
ENSG00000053254	14-89161384	14	89161384	.	G	GT	PASS	FOXN3	ENST00000615335.4	protein_coding	c.*1029dupA	.	downstream_gene_variant	MODIFIER
ENSG00000053254	14-89161384	14	89161384	.	G	GT	PASS	FOXN3	ENST00000555353.5	protein_coding	c.*1029dupA	.	downstream_gene_variant	MODIFIER
ENSG00000053254	14-89161384	14	89161384	.	G	GT	PASS	FOXN3	ENST00000553840.5	protein_coding	c.*1493dupA	.	downstream_gene_variant	MODIFIER
ENSG00000053254	14-89161384	14	89161384	.	G	GT	PASS	FOXN3	ENST00000557572.1	protein_coding	c.44+19316dupA	.	intron_variant	MODIFIER
ENSG00000278626	15-20644853	15	20644853	.	TATAA	T	PASS	AC023310.4	ENST00000613130.1	lincRNA	n.-1409_-1406delTTAT	.	upstream_gene_variant	MODIFIER
ENSG00000278626	15-20645194	15	20645194	.	CTT	C	PASS	AC023310.4	ENST00000613130.1	lincRNA	n.-1748_-1747delAA	.	upstream_gene_variant	MODIFIER
ENSG00000278626	15-20646017	15	20646017	.	CTG	C	PASS	AC023310.4	ENST00000613130.1	lincRNA	n.-2571_-2570delCA	.	upstream_gene_variant	MODIFIER
ENSG00000271347	15-24989497	15	24989497	.	T	TA	PASS	AC124312.5	ENST00000604451.1	sense_intronic	n.-1989_-1988insA	.	upstream_gene_variant	MODIFIER
ENSG00000224078	15-24989497	15	24989497	.	T	TA	PASS	SNHG14	ENST00000551361.1	antisense	n.444+7060_444+7061insA	.	intron_variant	MODIFIER
ENSG00000224078	15-24989497	15	24989497	.	T	TA	PASS	SNHG14	ENST00000551631.6	antisense	n.887+7060_887+7061insA	.	intron_variant	MODIFIER
ENSG00000207279	15-25094832	15	25094832	.	C	CT	PASS	SNORD116-24	ENST00000384549.1	snoRNA	n.*704_*705insT	.	downstream_gene_variant	MODIFIER
ENSG00000224078	15-25094832	15	25094832	.	C	CT	PASS	SNHG14	ENST00000553108.1	antisense	n.710-795_710-794insT	.	intron_variant	MODIFIER
ENSG00000224078	15-25094832	15	25094832	.	C	CT	PASS	SNHG14	ENST00000640631.1	antisense	n.6600-795_6600-794insT	.	intron_variant	MODIFIER
ENSG00000224078	15-25094832	15	25094832	.	C	CT	PASS	SNHG14	ENST00000549804.6	antisense	n.2396+858_2396+859insT	.	intron_variant	MODIFIER
ENSG00000224078	15-25094832	15	25094832	.	C	CT	PASS	SNHG14	ENST00000546682.5	antisense	n.1110+858_1110+859insT	.	intron_variant	MODIFIER
ENSG00000166068	15-38353339	15	38353339	.	C	CT	PASS	SPRED1	ENST00000299084.8	protein_coding	c.*1682dupT	.	3_prime_UTR_variant	MODIFIER
ENSG00000137834	15-66702709	15	66702709	.	C	CT	PASS	SMAD6	ENST00000288840.9	protein_coding	c.-540dupT	.	5_prime_UTR_variant	MODIFIER
ENSG00000137834	15-66702709	15	66702709	.	C	CT	PASS	SMAD6	ENST00000557916.5	nonsense_mediated_decay	c.-550_-549insT	.	upstream_gene_variant	MODIFIER
ENSG00000137834	15-66702709	15	66702709	.	C	CT	PASS	SMAD6	ENST00000612349.1	processed_transcript	n.-368_-367insT	.	upstream_gene_variant	MODIFIER
ENSG00000137809	15-68292638	15	68292638	.	C	CT	PASS	ITGA11	ENST00000423218.6	protein_coding	c.*10420dupA	.	downstream_gene_variant	MODIFIER
ENSG00000140545	15-88900890	15	88900890	.	GCTGT	G	PASS	MFGE8	ENST00000559259.1	retained_intron	n.*4488_*4491delACAG	.	downstream_gene_variant	MODIFIER
ENSG00000140545	15-88900890	15	88900890	.	GCTGT	G	PASS	MFGE8	ENST00000558029.5	protein_coding	c.*657_*660delACAG	.	downstream_gene_variant	MODIFIER
ENSG00000140545	15-88900890	15	88900890	.	GCTGT	G	PASS	MFGE8	ENST00000560553.1	processed_transcript	n.*2896_*2899delACAG	.	downstream_gene_variant	MODIFIER
ENSG00000140545	15-88900890	15	88900890	.	GCTGT	G	PASS	MFGE8	ENST00000613965.1	nonsense_mediated_decay	c.*3222_*3225delACAG	.	downstream_gene_variant	MODIFIER
ENSG00000140545	15-88900890	15	88900890	.	GCTGT	G	PASS	MFGE8	ENST00000559997.5	processed_transcript	n.*4505_*4508delACAG	.	downstream_gene_variant	MODIFIER
ENSG00000140545	15-88900890	15	88900890	.	GCTGT	G	PASS	MFGE8	ENST00000617199.1	processed_transcript	n.*1289_*1292delACAG	.	downstream_gene_variant	MODIFIER
ENSG00000140545	15-88900890	15	88900890	.	GCTGT	G	PASS	MFGE8	ENST00000268150.12	protein_coding	c.870+657_870+660delACAG	.	intron_variant	MODIFIER
ENSG00000140545	15-88900890	15	88900890	.	GCTGT	G	PASS	MFGE8	ENST00000268151.11	protein_coding	c.870+657_870+660delACAG	.	intron_variant	MODIFIER
ENSG00000140545	15-88900890	15	88900890	.	GCTGT	G	PASS	MFGE8	ENST00000558018.5	nonsense_mediated_decay	c.*845+657_*845+660delACAG	.	intron_variant	MODIFIER
ENSG00000140545	15-88900890	15	88900890	.	GCTGT	G	PASS	MFGE8	ENST00000560937.1	retained_intron	n.410+657_410+660delACAG	.	intron_variant	MODIFIER
ENSG00000140545	15-88900890	15	88900890	.	GCTGT	G	PASS	MFGE8	ENST00000542878.5	protein_coding	c.738+657_738+660delACAG	.	intron_variant	MODIFIER
ENSG00000140545	15-88900890	15	88900890	.	GCTGT	G	PASS	MFGE8	ENST00000566497.5	protein_coding	c.870+657_870+660delACAG	.	intron_variant	MODIFIER
ENSG00000140450	15-97971538	15	97971538	.	G	GTGTTT	PASS	ARRDC4	ENST00000268042.6	protein_coding	c.*353_*354insTTTTG	.	3_prime_UTR_variant	MODIFIER
ENSG00000140479	15-101300523	15	101300523	.	T	TA	PASS	PCSK6	ENST00000558864.5	protein_coding	c.*254dupT	.	3_prime_UTR_variant	MODIFIER
ENSG00000140479	15-101300523	15	101300523	.	T	TA	PASS	PCSK6	ENST00000611716.4	protein_coding	c.*4734dupT	.	downstream_gene_variant	MODIFIER
ENSG00000140479	15-101300523	15	101300523	.	T	TA	PASS	PCSK6	ENST00000398185.6	protein_coding	c.*4734dupT	.	downstream_gene_variant	MODIFIER
ENSG00000140479	15-101300523	15	101300523	.	T	TA	PASS	PCSK6	ENST00000618548.4	protein_coding	c.*4734dupT	.	downstream_gene_variant	MODIFIER
ENSG00000140479	15-101300523	15	101300523	.	T	TA	PASS	PCSK6	ENST00000559499.1	retained_intron	n.*3407dupT	.	downstream_gene_variant	MODIFIER
ENSG00000140479	15-101300523	15	101300523	.	T	TA	PASS	PCSK6	ENST00000558951.5	protein_coding	c.*254dupT	.	downstream_gene_variant	MODIFIER
ENSG00000140479	15-101300523	15	101300523	.	T	TA	PASS	PCSK6	ENST00000559430.1	processed_transcript	n.*4707dupT	.	downstream_gene_variant	MODIFIER
ENSG00000140479	15-101300523	15	101300523	.	T	TA	PASS	PCSK6	ENST00000558433.5	processed_transcript	n.*4604dupT	.	downstream_gene_variant	MODIFIER
ENSG00000140479	15-101300523	15	101300523	.	T	TA	PASS	PCSK6	ENST00000557794.5	processed_transcript	n.*4222dupT	.	downstream_gene_variant	MODIFIER
ENSG00000140479	15-101300523	15	101300523	.	T	TA	PASS	PCSK6	ENST00000632686.1	protein_coding	c.*4734dupT	.	downstream_gene_variant	MODIFIER
ENSG00000259172	15-101300523	15	101300523	.	T	TA	PASS	AC023024.1	ENST00000558838.1	antisense	n.312-2924dupA	.	intron_variant	MODIFIER
ENSG00000279970	15-101300523	15	101300523	.	T	TA	PASS	AC023024.2	ENST00000623561.1	TEC	n.1125dupT	.	non_coding_transcript_exon_variant	MODIFIER
ENSG00000279970	15-101302425	15	101302425	.	CT	C	PASS	AC023024.2	ENST00000623561.1	TEC	n.-778delA	.	upstream_gene_variant	MODIFIER
ENSG00000140479	15-101302425	15	101302425	.	CT	C	PASS	PCSK6	ENST00000611716.4	protein_coding	c.*2832delA	.	downstream_gene_variant	MODIFIER
ENSG00000140479	15-101302425	15	101302425	.	CT	C	PASS	PCSK6	ENST00000398185.6	protein_coding	c.*2832delA	.	downstream_gene_variant	MODIFIER
ENSG00000140479	15-101302425	15	101302425	.	CT	C	PASS	PCSK6	ENST00000618548.4	protein_coding	c.*2832delA	.	downstream_gene_variant	MODIFIER
ENSG00000140479	15-101302425	15	101302425	.	CT	C	PASS	PCSK6	ENST00000559499.1	retained_intron	n.*1505delA	.	downstream_gene_variant	MODIFIER
ENSG00000140479	15-101302425	15	101302425	.	CT	C	PASS	PCSK6	ENST00000559430.1	processed_transcript	n.*2805delA	.	downstream_gene_variant	MODIFIER
ENSG00000140479	15-101302425	15	101302425	.	CT	C	PASS	PCSK6	ENST00000558433.5	processed_transcript	n.*2702delA	.	downstream_gene_variant	MODIFIER
ENSG00000140479	15-101302425	15	101302425	.	CT	C	PASS	PCSK6	ENST00000560785.1	retained_intron	n.*4865delA	.	downstream_gene_variant	MODIFIER
ENSG00000140479	15-101302425	15	101302425	.	CT	C	PASS	PCSK6	ENST00000557794.5	processed_transcript	n.*2320delA	.	downstream_gene_variant	MODIFIER
ENSG00000140479	15-101302425	15	101302425	.	CT	C	PASS	PCSK6	ENST00000632686.1	protein_coding	c.*2832delA	.	downstream_gene_variant	MODIFIER
ENSG00000259172	15-101302425	15	101302425	.	CT	C	PASS	AC023024.1	ENST00000558838.1	antisense	n.312-1033delT	.	intron_variant	MODIFIER
ENSG00000140479	15-101302425	15	101302425	.	CT	C	PASS	PCSK6	ENST00000558864.5	protein_coding	c.140-1557delA	.	intron_variant	MODIFIER
ENSG00000140479	15-101302425	15	101302425	.	CT	C	PASS	PCSK6	ENST00000558951.5	protein_coding	c.287-1557delA	.	intron_variant	MODIFIER
ENSG00000059145	16-1364667	16	1364667	.	TG	T	PASS	UNKL	ENST00000248104.11	protein_coding	c.*1572delC	.	3_prime_UTR_variant	MODIFIER
ENSG00000059145	16-1364667	16	1364667	.	TG	T	PASS	UNKL	ENST00000403703.5	nonsense_mediated_decay	c.*2308delC	.	3_prime_UTR_variant	MODIFIER
ENSG00000059145	16-1364667	16	1364667	.	TG	T	PASS	UNKL	ENST00000389221.8	protein_coding	c.*1572delC	.	3_prime_UTR_variant	MODIFIER
ENSG00000059145	16-1364667	16	1364667	.	TG	T	PASS	UNKL	ENST00000397464.5	protein_coding	c.*1572delC	.	downstream_gene_variant	MODIFIER
ENSG00000059145	16-1364667	16	1364667	.	TG	T	PASS	UNKL	ENST00000402641.6	protein_coding	c.*2624delC	.	downstream_gene_variant	MODIFIER
ENSG00000059145	16-1364667	16	1364667	.	TG	T	PASS	UNKL	ENST00000511095.2	retained_intron	n.*1610delC	.	downstream_gene_variant	MODIFIER
ENSG00000059145	16-1364667	16	1364667	.	TG	T	PASS	UNKL	ENST00000513783.1	protein_coding	c.*3045delC	.	downstream_gene_variant	MODIFIER
ENSG00000059145	16-1364667	16	1364667	.	TG	T	PASS	UNKL	ENST00000508903.6	protein_coding	c.*1572delC	.	downstream_gene_variant	MODIFIER
ENSG00000059145	16-1364667	16	1364667	.	TG	T	PASS	UNKL	ENST00000562537.1	processed_transcript	n.132-413delC	.	intron_variant	MODIFIER
ENSG00000059145	16-1364994	16	1364994	.	C	CT	PASS	UNKL	ENST00000248104.11	protein_coding	c.*1245dupA	.	3_prime_UTR_variant	MODIFIER
ENSG00000059145	16-1364994	16	1364994	.	C	CT	PASS	UNKL	ENST00000403703.5	nonsense_mediated_decay	c.*1981dupA	.	3_prime_UTR_variant	MODIFIER
ENSG00000059145	16-1364994	16	1364994	.	C	CT	PASS	UNKL	ENST00000389221.8	protein_coding	c.*1245dupA	.	3_prime_UTR_variant	MODIFIER
ENSG00000059145	16-1364994	16	1364994	.	C	CT	PASS	UNKL	ENST00000397464.5	protein_coding	c.*1245dupA	.	downstream_gene_variant	MODIFIER
ENSG00000059145	16-1364994	16	1364994	.	C	CT	PASS	UNKL	ENST00000402641.6	protein_coding	c.*2297dupA	.	downstream_gene_variant	MODIFIER
ENSG00000059145	16-1364994	16	1364994	.	C	CT	PASS	UNKL	ENST00000511095.2	retained_intron	n.*1283dupA	.	downstream_gene_variant	MODIFIER
ENSG00000059145	16-1364994	16	1364994	.	C	CT	PASS	UNKL	ENST00000513783.1	protein_coding	c.*2718dupA	.	downstream_gene_variant	MODIFIER
ENSG00000059145	16-1364994	16	1364994	.	C	CT	PASS	UNKL	ENST00000508903.6	protein_coding	c.*1245dupA	.	downstream_gene_variant	MODIFIER
ENSG00000059145	16-1364994	16	1364994	.	C	CT	PASS	UNKL	ENST00000562537.1	processed_transcript	n.132-740dupA	.	intron_variant	MODIFIER
ENSG00000005187	16-20735530	16	20735530	.	C	CT	PASS	ACSM3	ENST00000568235.5	protein_coding	c.-189-14367dupT	.	intron_variant	MODIFIER
ENSG00000005187	16-20735530	16	20735530	.	C	CT	PASS	ACSM3	ENST00000561584.5	protein_coding	c.-189-14367dupT	.	intron_variant	MODIFIER
ENSG00000005187	16-20735530	16	20735530	.	C	CT	PASS	ACSM3	ENST00000501740.6	processed_transcript	n.606-13722dupT	.	intron_variant	MODIFIER
ENSG00000166851	16-23673127	16	23673127	.	C	CA	PASS	PLK1	ENST00000562272.5	retained_intron	n.-4529_-4528insA	.	upstream_gene_variant	MODIFIER
ENSG00000087245	16-55505983	16	55505983	.	G	GT	PASS	MMP2	ENST00000566564.1	nonsense_mediated_decay	c.*138-9dupT	.	splice_region_variant&intron_variant	LOW
ENSG00000087245	16-55505983	16	55505983	.	G	GT	PASS	MMP2	ENST00000219070.8	protein_coding	c.*551dupT	.	3_prime_UTR_variant	MODIFIER
ENSG00000087245	16-55505983	16	55505983	.	G	GT	PASS	MMP2	ENST00000570308.5	protein_coding	c.*551dupT	.	3_prime_UTR_variant	MODIFIER
ENSG00000087245	16-55505983	16	55505983	.	G	GT	PASS	MMP2	ENST00000437642.6	protein_coding	c.*541_*542insT	.	downstream_gene_variant	MODIFIER
ENSG00000087245	16-55505983	16	55505983	.	G	GT	PASS	MMP2	ENST00000543485.5	protein_coding	c.*541_*542insT	.	downstream_gene_variant	MODIFIER
ENSG00000087245	16-55505983	16	55505983	.	G	GT	PASS	MMP2	ENST00000570283.1	protein_coding	c.*3094_*3095insT	.	downstream_gene_variant	MODIFIER
ENSG00000103042	16-58666371	16	58666371	.	C	CT	PASS	SLC38A7	ENST00000564100.5	protein_coding	c.*934dupA	.	splice_region_variant	LOW
ENSG00000103042	16-58666371	16	58666371	.	C	CT	PASS	SLC38A7	ENST00000219320.8	protein_coding	c.*1013dupA	.	3_prime_UTR_variant	MODIFIER
ENSG00000103042	16-58666371	16	58666371	.	C	CT	PASS	SLC38A7	ENST00000570101.5	protein_coding	c.*1013dupA	.	3_prime_UTR_variant	MODIFIER
ENSG00000103042	16-58666371	16	58666371	.	C	CT	PASS	SLC38A7	ENST00000564100.5	protein_coding	c.*934dupA	.	3_prime_UTR_variant	MODIFIER
ENSG00000103042	16-58666371	16	58666371	.	C	CT	PASS	SLC38A7	ENST00000564010.5	protein_coding	c.*1013dupA	.	downstream_gene_variant	MODIFIER
ENSG00000103042	16-58666371	16	58666371	.	C	CT	PASS	SLC38A7	ENST00000566953.5	processed_transcript	n.*1011dupA	.	downstream_gene_variant	MODIFIER
ENSG00000103042	16-58666371	16	58666371	.	C	CT	PASS	SLC38A7	ENST00000566598.5	nonsense_mediated_decay	c.*9636dupA	.	downstream_gene_variant	MODIFIER
ENSG00000140937	16-64945301	16	64945301	.	TAAAA	T,TAAA	PASS	CDH11	ENST00000268603.8	protein_coding	c.*2298_*2301delTTTT	.	3_prime_UTR_variant	MODIFIER
ENSG00000140937	16-64945301	16	64945301	.	TAAAA	T,TAAA	PASS	CDH11	ENST00000268603.8	protein_coding	c.*2298delT	.	3_prime_UTR_variant	MODIFIER
ENSG00000140937	16-64945301	16	64945301	.	TAAAA	T,TAAA	PASS	CDH11	ENST00000394156.7	protein_coding	c.*2786_*2789delTTTT	.	3_prime_UTR_variant	MODIFIER
ENSG00000140937	16-64945301	16	64945301	.	TAAAA	T,TAAA	PASS	CDH11	ENST00000394156.7	protein_coding	c.*2786delT	.	3_prime_UTR_variant	MODIFIER
ENSG00000140937	16-64945301	16	64945301	.	TAAAA	T,TAAA	PASS	CDH11	ENST00000566827.5	protein_coding	c.*2298_*2301delTTTT	.	downstream_gene_variant	MODIFIER
ENSG00000140937	16-64945301	16	64945301	.	TAAAA	T,TAAA	PASS	CDH11	ENST00000566827.5	protein_coding	c.*2298delT	.	downstream_gene_variant	MODIFIER
ENSG00000140937	16-64947363	16	64947363	.	G	GT	PASS	CDH11	ENST00000268603.8	protein_coding	c.*239dupA	.	3_prime_UTR_variant	MODIFIER
ENSG00000140937	16-64947363	16	64947363	.	G	GT	PASS	CDH11	ENST00000394156.7	protein_coding	c.*727dupA	.	3_prime_UTR_variant	MODIFIER
ENSG00000140937	16-64947363	16	64947363	.	G	GT	PASS	CDH11	ENST00000566827.5	protein_coding	c.*239dupA	.	downstream_gene_variant	MODIFIER
ENSG00000039068	16-68833960	16	68833960	.	C	CT	PASS	CDH1	ENST00000261769.9	protein_coding	c.*475dupT	.	3_prime_UTR_variant	MODIFIER
ENSG00000039068	16-68833960	16	68833960	.	C	CT	PASS	CDH1	ENST00000566612.5	nonsense_mediated_decay	c.*1364dupT	.	3_prime_UTR_variant	MODIFIER
ENSG00000039068	16-68833960	16	68833960	.	C	CT	PASS	CDH1	ENST00000611625.4	protein_coding	c.*475dupT	.	3_prime_UTR_variant	MODIFIER
ENSG00000039068	16-68833960	16	68833960	.	C	CT	PASS	CDH1	ENST00000422392.6	protein_coding	c.*461_*462insT	.	downstream_gene_variant	MODIFIER
ENSG00000039068	16-68833960	16	68833960	.	C	CT	PASS	CDH1	ENST00000562836.5	processed_transcript	n.*422_*423insT	.	downstream_gene_variant	MODIFIER
ENSG00000039068	16-68833960	16	68833960	.	C	CT	PASS	CDH1	ENST00000562118.1	retained_intron	n.*376_*377insT	.	downstream_gene_variant	MODIFIER
ENSG00000039068	16-68833960	16	68833960	.	C	CT	PASS	CDH1	ENST00000566510.5	nonsense_mediated_decay	c.*18432_*18433insT	.	downstream_gene_variant	MODIFIER
ENSG00000039068	16-68833960	16	68833960	.	C	CT	PASS	CDH1	ENST00000612417.4	protein_coding	c.1854-217dupT	.	intron_variant	MODIFIER
ENSG00000039068	16-68833960	16	68833960	.	C	CT	PASS	CDH1	ENST00000621016.4	protein_coding	c.1866-229dupT	.	intron_variant	MODIFIER
ENSG00000040199	16-71648604	16	71648604	.	TA	T	PASS	PHLPP2	ENST00000568954.5	protein_coding	c.*285delT	.	3_prime_UTR_variant	MODIFIER
ENSG00000040199	16-71648604	16	71648604	.	TA	T	PASS	PHLPP2	ENST00000393524.6	protein_coding	c.*285delT	.	3_prime_UTR_variant	MODIFIER
ENSG00000040199	16-71648604	16	71648604	.	TA	T	PASS	PHLPP2	ENST00000567016.1	protein_coding	c.*285delT	.	3_prime_UTR_variant	MODIFIER
ENSG00000040199	16-71648604	16	71648604	.	TA	T	PASS	PHLPP2	ENST00000568004.5	nonsense_mediated_decay	c.2031+4185delT	.	intron_variant	MODIFIER
ENSG00000040199	16-71648604	16	71648604	.	TA	T	PASS	PHLPP2	ENST00000564884.5	nonsense_mediated_decay	c.904-3750delT	.	intron_variant	MODIFIER
ENSG00000040199	16-71648783	16	71648783	.	C	CA	PASS	PHLPP2	ENST00000568954.5	protein_coding	c.*106dupT	.	3_prime_UTR_variant	MODIFIER
ENSG00000040199	16-71648783	16	71648783	.	C	CA	PASS	PHLPP2	ENST00000393524.6	protein_coding	c.*106dupT	.	3_prime_UTR_variant	MODIFIER
ENSG00000040199	16-71648783	16	71648783	.	C	CA	PASS	PHLPP2	ENST00000567016.1	protein_coding	c.*106dupT	.	3_prime_UTR_variant	MODIFIER
ENSG00000040199	16-71648783	16	71648783	.	C	CA	PASS	PHLPP2	ENST00000568004.5	nonsense_mediated_decay	c.2031+4006dupT	.	intron_variant	MODIFIER
ENSG00000040199	16-71648783	16	71648783	.	C	CA	PASS	PHLPP2	ENST00000564884.5	nonsense_mediated_decay	c.904-3929dupT	.	intron_variant	MODIFIER
ENSG00000261061	16-81029566	16	81029566	.	AT	A	PASS	AC092718.4	ENST00000566639.1	sense_intronic	n.-1203delT	.	upstream_gene_variant	MODIFIER
ENSG00000166451	16-81029566	16	81029566	.	AT	A	PASS	CENPN	ENST00000305850.9	protein_coding	c.*916delT	.	downstream_gene_variant	MODIFIER
ENSG00000166451	16-81029566	16	81029566	.	AT	A	PASS	CENPN	ENST00000439957.7	protein_coding	c.*916delT	.	downstream_gene_variant	MODIFIER
ENSG00000166451	16-81029566	16	81029566	.	AT	A	PASS	CENPN	ENST00000428963.6	protein_coding	c.*916delT	.	downstream_gene_variant	MODIFIER
ENSG00000166451	16-81029566	16	81029566	.	AT	A	PASS	CENPN	ENST00000393335.7	protein_coding	c.937+1270delT	.	intron_variant	MODIFIER
ENSG00000166451	16-81031156	16	81031156	.	G	GA	PASS	CENPN	ENST00000305850.9	protein_coding	c.*2505_*2506insA	.	downstream_gene_variant	MODIFIER
ENSG00000166451	16-81031156	16	81031156	.	G	GA	PASS	CENPN	ENST00000439957.7	protein_coding	c.*2505_*2506insA	.	downstream_gene_variant	MODIFIER
ENSG00000166451	16-81031156	16	81031156	.	G	GA	PASS	CENPN	ENST00000428963.6	protein_coding	c.*2505_*2506insA	.	downstream_gene_variant	MODIFIER
ENSG00000166451	16-81031156	16	81031156	.	G	GA	PASS	CENPN	ENST00000393335.7	protein_coding	c.938-1406dupA	.	intron_variant	MODIFIER
ENSG00000261061	16-81031156	16	81031156	.	G	GA	PASS	AC092718.4	ENST00000566639.1	sense_intronic	n.395dupA	.	non_coding_transcript_exon_variant	MODIFIER
ENSG00000166451	16-81031175	16	81031175	.	C	CA	PASS	CENPN	ENST00000305850.9	protein_coding	c.*2524_*2525insA	.	downstream_gene_variant	MODIFIER
ENSG00000166451	16-81031175	16	81031175	.	C	CA	PASS	CENPN	ENST00000439957.7	protein_coding	c.*2524_*2525insA	.	downstream_gene_variant	MODIFIER
ENSG00000166451	16-81031175	16	81031175	.	C	CA	PASS	CENPN	ENST00000428963.6	protein_coding	c.*2524_*2525insA	.	downstream_gene_variant	MODIFIER
ENSG00000166451	16-81031175	16	81031175	.	C	CA	PASS	CENPN	ENST00000393335.7	protein_coding	c.938-1385dupA	.	intron_variant	MODIFIER
ENSG00000261061	16-81031175	16	81031175	.	C	CA	PASS	AC092718.4	ENST00000566639.1	sense_intronic	n.416dupA	.	non_coding_transcript_exon_variant	MODIFIER
ENSG00000065320	17-9243435	17	9243435	.	T	TGGTTC	PASS	NTN1	ENST00000173229.6	protein_coding	c.*3468_*3472dupGGTTC	.	3_prime_UTR_variant	MODIFIER
ENSG00000109084	17-28330059	17	28330059	.	C	CA	PASS	TMEM97	ENST00000226230.7	protein_coding	c.*3266_*3267insA	.	downstream_gene_variant	MODIFIER
ENSG00000109084	17-28330059	17	28330059	.	C	CA	PASS	TMEM97	ENST00000336687.6	protein_coding	c.*3266_*3267insA	.	downstream_gene_variant	MODIFIER
ENSG00000109084	17-28330059	17	28330059	.	C	CA	PASS	TMEM97	ENST00000582113.1	protein_coding	c.*4404_*4405insA	.	downstream_gene_variant	MODIFIER
ENSG00000109084	17-28330059	17	28330059	.	C	CA	PASS	TMEM97	ENST00000582384.1	protein_coding	c.*3266_*3267insA	.	downstream_gene_variant	MODIFIER
ENSG00000109084	17-28330059	17	28330059	.	C	CA	PASS	TMEM97	ENST00000583381.5	protein_coding	c.*3266_*3267insA	.	downstream_gene_variant	MODIFIER
ENSG00000076604	17-28742437	17	28742437	.	C	CA	PASS	TRAF4	ENST00000262395.9	protein_coding	c.-1676_-1675insA	.	upstream_gene_variant	MODIFIER
ENSG00000076604	17-28742437	17	28742437	.	C	CA	PASS	TRAF4	ENST00000262396.10	protein_coding	c.-1676_-1675insA	.	upstream_gene_variant	MODIFIER
ENSG00000076604	17-28742437	17	28742437	.	C	CA	PASS	TRAF4	ENST00000461195.5	retained_intron	n.-1582_-1581insA	.	upstream_gene_variant	MODIFIER
ENSG00000076604	17-28742437	17	28742437	.	C	CA	PASS	TRAF4	ENST00000394925.5	retained_intron	n.-1618_-1617insA	.	upstream_gene_variant	MODIFIER
ENSG00000076604	17-28742437	17	28742437	.	C	CA	PASS	TRAF4	ENST00000584944.5	protein_coding	c.-5634_-5633insA	.	upstream_gene_variant	MODIFIER
ENSG00000076604	17-28742437	17	28742437	.	C	CA	PASS	TRAF4	ENST00000478021.1	nonsense_mediated_decay	c.-1676_-1675insA	.	upstream_gene_variant	MODIFIER
ENSG00000076604	17-28742437	17	28742437	.	C	CA	PASS	TRAF4	ENST00000498540.2	retained_intron	n.-1586_-1585insA	.	upstream_gene_variant	MODIFIER
ENSG00000076604	17-28742437	17	28742437	.	C	CA	PASS	TRAF4	ENST00000422344.5	protein_coding	c.-1676_-1675insA	.	upstream_gene_variant	MODIFIER
ENSG00000076604	17-28742437	17	28742437	.	C	CA	PASS	TRAF4	ENST00000586813.5	nonsense_mediated_decay	c.-1676_-1675insA	.	upstream_gene_variant	MODIFIER
ENSG00000076604	17-28742437	17	28742437	.	C	CA	PASS	TRAF4	ENST00000475329.5	nonsense_mediated_decay	c.-1787_-1786insA	.	upstream_gene_variant	MODIFIER
ENSG00000076604	17-28742437	17	28742437	.	C	CA	PASS	TRAF4	ENST00000473421.1	protein_coding	c.-5634_-5633insA	.	upstream_gene_variant	MODIFIER
ENSG00000076604	17-28742437	17	28742437	.	C	CA	PASS	TRAF4	ENST00000454852.6	nonsense_mediated_decay	c.-4777_-4776insA	.	upstream_gene_variant	MODIFIER
ENSG00000076604	17-28742437	17	28742437	.	C	CA	PASS	TRAF4	ENST00000618771.1	protein_coding	c.-1676_-1675insA	.	upstream_gene_variant	MODIFIER
ENSG00000076604	17-28742437	17	28742437	.	C	CA	PASS	TRAF4	ENST00000444415.7	protein_coding	c.-1676_-1675insA	.	upstream_gene_variant	MODIFIER
ENSG00000076604	17-28742764	17	28742764	.	C	CA	PASS	TRAF4	ENST00000262395.9	protein_coding	c.-1349_-1348insA	.	upstream_gene_variant	MODIFIER
ENSG00000076604	17-28742764	17	28742764	.	C	CA	PASS	TRAF4	ENST00000262396.10	protein_coding	c.-1349_-1348insA	.	upstream_gene_variant	MODIFIER
ENSG00000076604	17-28742764	17	28742764	.	C	CA	PASS	TRAF4	ENST00000461195.5	retained_intron	n.-1255_-1254insA	.	upstream_gene_variant	MODIFIER
ENSG00000076604	17-28742764	17	28742764	.	C	CA	PASS	TRAF4	ENST00000394925.5	retained_intron	n.-1291_-1290insA	.	upstream_gene_variant	MODIFIER
ENSG00000076604	17-28742764	17	28742764	.	C	CA	PASS	TRAF4	ENST00000584944.5	protein_coding	c.-5307_-5306insA	.	upstream_gene_variant	MODIFIER
ENSG00000076604	17-28742764	17	28742764	.	C	CA	PASS	TRAF4	ENST00000469529.6	retained_intron	n.-4966_-4965insA	.	upstream_gene_variant	MODIFIER
ENSG00000076604	17-28742764	17	28742764	.	C	CA	PASS	TRAF4	ENST00000478021.1	nonsense_mediated_decay	c.-1349_-1348insA	.	upstream_gene_variant	MODIFIER
ENSG00000076604	17-28742764	17	28742764	.	C	CA	PASS	TRAF4	ENST00000498540.2	retained_intron	n.-1259_-1258insA	.	upstream_gene_variant	MODIFIER
ENSG00000076604	17-28742764	17	28742764	.	C	CA	PASS	TRAF4	ENST00000422344.5	protein_coding	c.-1349_-1348insA	.	upstream_gene_variant	MODIFIER
ENSG00000076604	17-28742764	17	28742764	.	C	CA	PASS	TRAF4	ENST00000586813.5	nonsense_mediated_decay	c.-1349_-1348insA	.	upstream_gene_variant	MODIFIER
ENSG00000076604	17-28742764	17	28742764	.	C	CA	PASS	TRAF4	ENST00000475329.5	nonsense_mediated_decay	c.-1460_-1459insA	.	upstream_gene_variant	MODIFIER
ENSG00000076604	17-28742764	17	28742764	.	C	CA	PASS	TRAF4	ENST00000473421.1	protein_coding	c.-5307_-5306insA	.	upstream_gene_variant	MODIFIER
ENSG00000076604	17-28742764	17	28742764	.	C	CA	PASS	TRAF4	ENST00000454852.6	nonsense_mediated_decay	c.-4450_-4449insA	.	upstream_gene_variant	MODIFIER
ENSG00000076604	17-28742764	17	28742764	.	C	CA	PASS	TRAF4	ENST00000578917.1	retained_intron	n.-4818_-4817insA	.	upstream_gene_variant	MODIFIER
ENSG00000076604	17-28742764	17	28742764	.	C	CA	PASS	TRAF4	ENST00000618771.1	protein_coding	c.-1349_-1348insA	.	upstream_gene_variant	MODIFIER
ENSG00000076604	17-28742764	17	28742764	.	C	CA	PASS	TRAF4	ENST00000444415.7	protein_coding	c.-1349_-1348insA	.	upstream_gene_variant	MODIFIER
ENSG00000076604	17-28745550	17	28745550	.	GC	G	PASS	TRAF4	ENST00000584944.5	protein_coding	c.-2520delC	.	upstream_gene_variant	MODIFIER
ENSG00000076604	17-28745550	17	28745550	.	GC	G	PASS	TRAF4	ENST00000469529.6	retained_intron	n.-2179delC	.	upstream_gene_variant	MODIFIER
ENSG00000076604	17-28745550	17	28745550	.	GC	G	PASS	TRAF4	ENST00000473421.1	protein_coding	c.-2520delC	.	upstream_gene_variant	MODIFIER
ENSG00000076604	17-28745550	17	28745550	.	GC	G	PASS	TRAF4	ENST00000454852.6	nonsense_mediated_decay	c.-1663delC	.	upstream_gene_variant	MODIFIER
ENSG00000076604	17-28745550	17	28745550	.	GC	G	PASS	TRAF4	ENST00000580073.1	retained_intron	n.-2573delC	.	upstream_gene_variant	MODIFIER
ENSG00000076604	17-28745550	17	28745550	.	GC	G	PASS	TRAF4	ENST00000578917.1	retained_intron	n.-2031delC	.	upstream_gene_variant	MODIFIER
ENSG00000076604	17-28745550	17	28745550	.	GC	G	PASS	TRAF4	ENST00000478021.1	nonsense_mediated_decay	c.*844delC	.	downstream_gene_variant	MODIFIER
ENSG00000076604	17-28745550	17	28745550	.	GC	G	PASS	TRAF4	ENST00000262395.9	protein_coding	c.143+1296delC	.	intron_variant	MODIFIER
ENSG00000076604	17-28745550	17	28745550	.	GC	G	PASS	TRAF4	ENST00000262396.10	protein_coding	c.143+1296delC	.	intron_variant	MODIFIER
ENSG00000076604	17-28745550	17	28745550	.	GC	G	PASS	TRAF4	ENST00000461195.5	retained_intron	n.237+1296delC	.	intron_variant	MODIFIER
ENSG00000076604	17-28745550	17	28745550	.	GC	G	PASS	TRAF4	ENST00000394925.5	retained_intron	n.201+1296delC	.	intron_variant	MODIFIER
ENSG00000076604	17-28745550	17	28745550	.	GC	G	PASS	TRAF4	ENST00000498540.2	retained_intron	n.233+1296delC	.	intron_variant	MODIFIER
ENSG00000076604	17-28745550	17	28745550	.	GC	G	PASS	TRAF4	ENST00000422344.5	protein_coding	c.143+1296delC	.	intron_variant	MODIFIER
ENSG00000076604	17-28745550	17	28745550	.	GC	G	PASS	TRAF4	ENST00000586813.5	nonsense_mediated_decay	c.143+1296delC	.	intron_variant	MODIFIER
ENSG00000076604	17-28745550	17	28745550	.	GC	G	PASS	TRAF4	ENST00000475329.5	nonsense_mediated_decay	c.32+1296delC	.	intron_variant	MODIFIER
ENSG00000076604	17-28745550	17	28745550	.	GC	G	PASS	TRAF4	ENST00000618771.1	protein_coding	c.143+1296delC	.	intron_variant	MODIFIER
ENSG00000076604	17-28745550	17	28745550	.	GC	G	PASS	TRAF4	ENST00000444415.7	protein_coding	c.143+1296delC	.	intron_variant	MODIFIER
ENSG00000131746	17-40475078	17	40475078	.	C	CT	PASS	TNS4	ENST00000254051.10	protein_coding	c.*2509dupA	.	downstream_gene_variant	MODIFIER
ENSG00000131746	17-40475078	17	40475078	.	C	CT	PASS	TNS4	ENST00000394072.7	retained_intron	n.*749dupA	.	downstream_gene_variant	MODIFIER
ENSG00000131746	17-40475078	17	40475078	.	C	CT	PASS	TNS4	ENST00000497303.1	retained_intron	n.*3153dupA	.	downstream_gene_variant	MODIFIER
ENSG00000131746	17-40475078	17	40475078	.	C	CT	PASS	TNS4	ENST00000582747.1	protein_coding	c.*3224dupA	.	downstream_gene_variant	MODIFIER
ENSG00000279806	17-40475078	17	40475078	.	C	CT	PASS	AC018629.1	ENST00000623381.1	TEC	n.211dupA	.	non_coding_transcript_exon_variant	MODIFIER
ENSG00000173805	17-41723477	17	41723477	.	CAGA	C	PASS	HAP1	ENST00000310778.5	protein_coding	c.*1221_*1223delTCT	.	3_prime_UTR_variant	MODIFIER
ENSG00000173805	17-41723477	17	41723477	.	CAGA	C	PASS	HAP1	ENST00000393939.6	protein_coding	c.*1221_*1223delTCT	.	3_prime_UTR_variant	MODIFIER
ENSG00000173805	17-41723477	17	41723477	.	CAGA	C	PASS	HAP1	ENST00000347901.8	protein_coding	c.*1221_*1223delTCT	.	3_prime_UTR_variant	MODIFIER
ENSG00000173805	17-41723477	17	41723477	.	CAGA	C	PASS	HAP1	ENST00000341193.9	protein_coding	c.*1221_*1223delTCT	.	3_prime_UTR_variant	MODIFIER
ENSG00000173805	17-41723477	17	41723477	.	CAGA	C	PASS	HAP1	ENST00000458656.5	protein_coding	c.316+1286_316+1288delTCT	.	intron_variant	MODIFIER
ENSG00000173805	17-41723477	17	41723477	.	CAGA	C	PASS	HAP1	ENST00000442364.1	protein_coding	c.202+1286_202+1288delTCT	.	intron_variant	MODIFIER
ENSG00000173805	17-41723477	17	41723477	.	CAGA	C	PASS	HAP1	ENST00000455021.5	protein_coding	c.38+2379_38+2381delTCT	.	intron_variant	MODIFIER
ENSG00000012048	17-43044804	17	43044804	.	CT	C	PASS	BRCA1	ENST00000468300.5	protein_coding	c.*979delA	.	splice_region_variant	LOW
ENSG00000012048	17-43044804	17	43044804	.	CT	C	PASS	BRCA1	ENST00000471181.7	protein_coding	c.*873delA	.	3_prime_UTR_variant	MODIFIER
ENSG00000012048	17-43044804	17	43044804	.	CT	C	PASS	BRCA1	ENST00000357654.8	protein_coding	c.*873delA	.	3_prime_UTR_variant	MODIFIER
ENSG00000012048	17-43044804	17	43044804	.	CT	C	PASS	BRCA1	ENST00000468300.5	protein_coding	c.*979delA	.	3_prime_UTR_variant	MODIFIER
ENSG00000012048	17-43044804	17	43044804	.	CT	C	PASS	BRCA1	ENST00000352993.7	protein_coding	c.*873delA	.	3_prime_UTR_variant	MODIFIER
ENSG00000012048	17-43044804	17	43044804	.	CT	C	PASS	BRCA1	ENST00000586385.5	protein_coding	c.*873delA	.	downstream_gene_variant	MODIFIER
ENSG00000012048	17-43044804	17	43044804	.	CT	C	PASS	BRCA1	ENST00000591534.5	protein_coding	c.*873delA	.	downstream_gene_variant	MODIFIER
ENSG00000012048	17-43044804	17	43044804	.	CT	C	PASS	BRCA1	ENST00000591849.5	protein_coding	c.*873delA	.	downstream_gene_variant	MODIFIER
ENSG00000012048	17-43044804	17	43044804	.	CT	C	PASS	BRCA1	ENST00000461221.5	nonsense_mediated_decay	c.*60150delA	.	downstream_gene_variant	MODIFIER
ENSG00000012048	17-43044804	17	43044804	.	CT	C	PASS	BRCA1	ENST00000493795.5	protein_coding	c.*873delA	.	downstream_gene_variant	MODIFIER
ENSG00000012048	17-43044804	17	43044804	.	CT	C	PASS	BRCA1	ENST00000491747.6	protein_coding	c.*873delA	.	downstream_gene_variant	MODIFIER
ENSG00000012048	17-43044804	17	43044804	.	CT	C	PASS	BRCA1	ENST00000644379.1	protein_coding	c.*873delA	.	downstream_gene_variant	MODIFIER
ENSG00000012048	17-43139228	17	43139228	.	C	CT	PASS	BRCA1	ENST00000634433.1	protein_coding	c.-19-15114_-19-15113insA	.	intron_variant	MODIFIER
ENSG00000161664	17-44176357	17	44176357	.	CA	C	PASS	ASB16	ENST00000591700.1	protein_coding	c.*4149delA	.	downstream_gene_variant	MODIFIER
ENSG00000161664	17-44176357	17	44176357	.	CA	C	PASS	ASB16	ENST00000293414.5	protein_coding	c.570-363delA	.	intron_variant	MODIFIER
ENSG00000161664	17-44176357	17	44176357	.	CA	C	PASS	ASB16	ENST00000589618.1	nonsense_mediated_decay	c.570-363delA	.	intron_variant	MODIFIER
ENSG00000180336	17-44678290	17	44678290	.	C	CA	PASS	MEIOC	ENST00000409122.6	protein_coding	c.*4094_*4095insA	.	downstream_gene_variant	MODIFIER
ENSG00000180336	17-44678290	17	44678290	.	C	CA	PASS	MEIOC	ENST00000472403.5	nonsense_mediated_decay	c.*132-637dupA	.	intron_variant	MODIFIER
ENSG00000180336	17-44678290	17	44678290	.	C	CA	PASS	MEIOC	ENST00000588805.1	processed_transcript	n.148dupA	.	non_coding_transcript_exon_variant	MODIFIER
ENSG00000267121	17-45218258	17	45218258	.	C	CT	PASS	AC008105.3	ENST00000591365.1	antisense	n.*1091dupA	.	downstream_gene_variant	MODIFIER
ENSG00000267121	17-45218258	17	45218258	.	C	CT	PASS	AC008105.3	ENST00000590522.1	antisense	n.*1476dupA	.	downstream_gene_variant	MODIFIER
ENSG00000267121	17-45218258	17	45218258	.	C	CT	PASS	AC008105.3	ENST00000590495.1	antisense	n.*2008dupA	.	downstream_gene_variant	MODIFIER
ENSG00000267121	17-45218258	17	45218258	.	C	CT	PASS	AC008105.3	ENST00000586376.5	antisense	n.604+2009dupA	.	intron_variant	MODIFIER
ENSG00000267121	17-45218258	17	45218258	.	C	CT	PASS	AC008105.3	ENST00000585471.1	antisense	n.1074dupA	.	non_coding_transcript_exon_variant	MODIFIER
ENSG00000068489	17-59169809	17	59169809	.	C	CA	PASS	PRR11	ENST00000262293.8	protein_coding	c.66dupA	p.Glu23fs	frameshift_variant	HIGH
ENSG00000068489	17-59169809	17	59169809	.	C	CA	PASS	PRR11	ENST00000614081.1	protein_coding	c.66dupA	p.Glu23fs	frameshift_variant	HIGH
ENSG00000068489	17-59169809	17	59169809	.	C	CA	PASS	PRR11	ENST00000580177.5	nonsense_mediated_decay	c.66dupA	p.Glu23fs	frameshift_variant	HIGH
ENSG00000068489	17-59169809	17	59169809	.	C	CA	PASS	PRR11	ENST00000577457.1	protein_coding	c.66dupA	.	frameshift_variant&splice_region_variant	HIGH
ENSG00000068489	17-59169809	17	59169809	.	C	CA	PASS	PRR11	ENST00000582995.5	protein_coding	c.147dupA	p.Glu50fs	frameshift_variant	HIGH
ENSG00000068489	17-59169809	17	59169809	.	C	CA	PASS	PRR11	ENST00000578777.5	protein_coding	c.66dupA	p.Glu23fs	frameshift_variant	HIGH
ENSG00000068489	17-59169809	17	59169809	.	C	CA	PASS	PRR11	ENST00000578542.5	nonsense_mediated_decay	c.66dupA	p.Glu23fs	frameshift_variant	HIGH
ENSG00000068489	17-59169809	17	59169809	.	C	CA	PASS	PRR11	ENST00000581182.1	retained_intron	n.124dupA	.	non_coding_transcript_exon_variant	MODIFIER
ENSG00000136492	17-61867312	17	61867312	.	G	GA	PASS	BRIP1	ENST00000259008.6	protein_coding	c.-5774dupT	.	upstream_gene_variant	MODIFIER
ENSG00000136492	17-61867312	17	61867312	.	G	GA	PASS	BRIP1	ENST00000577913.1	protein_coding	c.-5774dupT	.	upstream_gene_variant	MODIFIER
ENSG00000256525	17-64499524	17	64499524	.	G	GA	PASS	POLG2	ENST00000539111.6	protein_coding	c.-2557_-2556insT	.	upstream_gene_variant	MODIFIER
ENSG00000256525	17-64499524	17	64499524	.	G	GA	PASS	POLG2	ENST00000585141.5	retained_intron	n.-2506_-2505insT	.	upstream_gene_variant	MODIFIER
ENSG00000256525	17-64499524	17	64499524	.	G	GA	PASS	POLG2	ENST00000578997.1	nonsense_mediated_decay	c.-2770_-2769insT	.	upstream_gene_variant	MODIFIER
ENSG00000108932	17-68267747	17	68267747	.	CA	C	PASS	SLC16A6	ENST00000327268.8	protein_coding	c.*1348delT	.	3_prime_UTR_variant	MODIFIER
ENSG00000108932	17-68267747	17	68267747	.	CA	C	PASS	SLC16A6	ENST00000580666.5	protein_coding	c.*1348delT	.	downstream_gene_variant	MODIFIER
ENSG00000108932	17-68267747	17	68267747	.	CA	C	PASS	SLC16A6	ENST00000583477.5	protein_coding	c.*3880delT	.	downstream_gene_variant	MODIFIER
ENSG00000108932	17-68267747	17	68267747	.	CA	C	PASS	SLC16A6	ENST00000620436.4	protein_coding	c.*1348delT	.	downstream_gene_variant	MODIFIER
ENSG00000141337	17-68267747	17	68267747	.	CA	C	PASS	ARSG	ENST00000448504.6	protein_coding	c.-552+8330delA	.	intron_variant	MODIFIER
ENSG00000141337	17-68267747	17	68267747	.	CA	C	PASS	ARSG	ENST00000578726.1	processed_transcript	n.27-6134delA	.	intron_variant	MODIFIER
ENSG00000108932	17-68268426	17	68268426	.	TTA	T	PASS	SLC16A6	ENST00000327268.8	protein_coding	c.*668_*669delTA	.	3_prime_UTR_variant	MODIFIER
ENSG00000108932	17-68268426	17	68268426	.	TTA	T	PASS	SLC16A6	ENST00000580666.5	protein_coding	c.*668_*669delTA	.	3_prime_UTR_variant	MODIFIER
ENSG00000108932	17-68268426	17	68268426	.	TTA	T	PASS	SLC16A6	ENST00000583477.5	protein_coding	c.*3200_*3201delTA	.	downstream_gene_variant	MODIFIER
ENSG00000108932	17-68268426	17	68268426	.	TTA	T	PASS	SLC16A6	ENST00000620436.4	protein_coding	c.*668_*669delTA	.	downstream_gene_variant	MODIFIER
ENSG00000141337	17-68268426	17	68268426	.	TTA	T	PASS	ARSG	ENST00000448504.6	protein_coding	c.-552+9017_-552+9018delTA	.	intron_variant	MODIFIER
ENSG00000141337	17-68268426	17	68268426	.	TTA	T	PASS	ARSG	ENST00000578726.1	processed_transcript	n.27-5447_27-5446delTA	.	intron_variant	MODIFIER
ENSG00000108932	17-68268610	17	68268610	.	C	CT	PASS	SLC16A6	ENST00000327268.8	protein_coding	c.*485dupA	.	3_prime_UTR_variant	MODIFIER
ENSG00000108932	17-68268610	17	68268610	.	C	CT	PASS	SLC16A6	ENST00000580666.5	protein_coding	c.*485dupA	.	3_prime_UTR_variant	MODIFIER
ENSG00000108932	17-68268610	17	68268610	.	C	CT	PASS	SLC16A6	ENST00000583477.5	protein_coding	c.*3017dupA	.	downstream_gene_variant	MODIFIER
ENSG00000108932	17-68268610	17	68268610	.	C	CT	PASS	SLC16A6	ENST00000620436.4	protein_coding	c.*485dupA	.	downstream_gene_variant	MODIFIER
ENSG00000141337	17-68268610	17	68268610	.	C	CT	PASS	ARSG	ENST00000448504.6	protein_coding	c.-552+9195dupT	.	intron_variant	MODIFIER
ENSG00000141337	17-68268610	17	68268610	.	C	CT	PASS	ARSG	ENST00000578726.1	processed_transcript	n.27-5269dupT	.	intron_variant	MODIFIER
ENSG00000108932	17-68268901	17	68268901	.	C	CA	PASS	SLC16A6	ENST00000327268.8	protein_coding	c.*194dupT	.	3_prime_UTR_variant	MODIFIER
ENSG00000108932	17-68268901	17	68268901	.	C	CA	PASS	SLC16A6	ENST00000580666.5	protein_coding	c.*194dupT	.	3_prime_UTR_variant	MODIFIER
ENSG00000108932	17-68268901	17	68268901	.	C	CA	PASS	SLC16A6	ENST00000620436.4	protein_coding	c.*194dupT	.	3_prime_UTR_variant	MODIFIER
ENSG00000108932	17-68268901	17	68268901	.	C	CA	PASS	SLC16A6	ENST00000583477.5	protein_coding	c.*2726dupT	.	downstream_gene_variant	MODIFIER
ENSG00000141337	17-68268901	17	68268901	.	C	CA	PASS	ARSG	ENST00000448504.6	protein_coding	c.-552+9486dupA	.	intron_variant	MODIFIER
ENSG00000141337	17-68268901	17	68268901	.	C	CA	PASS	ARSG	ENST00000578726.1	processed_transcript	n.27-4978dupA	.	intron_variant	MODIFIER
ENSG00000141337	17-68376862	17	68376862	.	C	CT	PASS	ARSG	ENST00000448504.6	protein_coding	c.982+6338_982+6339insT	.	intron_variant	MODIFIER
ENSG00000141337	17-68376862	17	68376862	.	C	CT	PASS	ARSG	ENST00000582154.5	processed_transcript	n.740+6338_740+6339insT	.	intron_variant	MODIFIER
ENSG00000141337	17-68376862	17	68376862	.	C	CT	PASS	ARSG	ENST00000621439.4	protein_coding	c.982+6338_982+6339insT	.	intron_variant	MODIFIER
ENSG00000141337	17-68376862	17	68376862	.	C	CT	PASS	ARSG	ENST00000452479.6	protein_coding	c.490+6338_490+6339insT	.	intron_variant	MODIFIER
ENSG00000141337	17-68378633	17	68378633	.	TC	T	PASS	ARSG	ENST00000448504.6	protein_coding	c.983-6430delC	.	intron_variant	MODIFIER
ENSG00000141337	17-68378633	17	68378633	.	TC	T	PASS	ARSG	ENST00000582154.5	processed_transcript	n.741-6430delC	.	intron_variant	MODIFIER
ENSG00000141337	17-68378633	17	68378633	.	TC	T	PASS	ARSG	ENST00000621439.4	protein_coding	c.983-6430delC	.	intron_variant	MODIFIER
ENSG00000141337	17-68378633	17	68378633	.	TC	T	PASS	ARSG	ENST00000452479.6	protein_coding	c.491-6430delC	.	intron_variant	MODIFIER
ENSG00000154265	17-69304687	17	69304687	.	G	GA	PASS	ABCA5	ENST00000392676.7	protein_coding	c.911dupT	p.Leu305fs	frameshift_variant	HIGH
ENSG00000154265	17-69304687	17	69304687	.	G	GA	PASS	ABCA5	ENST00000588877.5	protein_coding	c.911dupT	p.Leu305fs	frameshift_variant	HIGH
ENSG00000154265	17-69304687	17	69304687	.	G	GA	PASS	ABCA5	ENST00000593153.5	protein_coding	c.911dupT	p.Leu305fs	frameshift_variant	HIGH
ENSG00000154265	17-69304687	17	69304687	.	G	GA	PASS	ABCA5	ENST00000589975.5	protein_coding	c.500dupT	p.Leu168fs	frameshift_variant	HIGH
ENSG00000154265	17-69304687	17	69304687	.	G	GA	PASS	ABCA5	ENST00000586995.5	nonsense_mediated_decay	c.-1839dupT	.	upstream_gene_variant	MODIFIER
ENSG00000154265	17-69304687	17	69304687	.	G	GA	PASS	ABCA5	ENST00000593253.5	non_stop_decay	c.*2075dupT	.	downstream_gene_variant	MODIFIER
ENSG00000154265	17-69304687	17	69304687	.	G	GA	PASS	ABCA5	ENST00000587607.5	non_stop_decay	c.*2075dupT	.	downstream_gene_variant	MODIFIER
ENSG00000154265	17-69304687	17	69304687	.	G	GA	PASS	ABCA5	ENST00000592568.1	protein_coding	c.*4661dupT	.	downstream_gene_variant	MODIFIER
ENSG00000123700	17-70178027	17	70178027	.	C	CT	PASS	KCNJ2	ENST00000243457.3	protein_coding	c.*1721dupT	.	3_prime_UTR_variant	MODIFIER
[truncated: 1,610 more rows]
